# Supplementary material for: Personalized identification and characterization of genome-wide gene expression differences between patient-matched intracranial and extracranial melanoma metastasis pairs
Source: Acta Neuropathol Commun. 2024 Apr 24;12:67. doi: 10.1186/s40478-024-01764-5 (PMC11055243; doi:10.1186/s40478-024-01764-5)
Supplement: Supplementary file 6 — Additional file 6: Table S1: Gene expression data of all melanoma metastases. [file 40478_2024_1764_MOESM6_ESM.tsv]

Ensembl.Gene.ID	Associated.Gene.Name	Description	Chr	Start	End	Strand	Length	P101_B	P101_Liv	P106_B	P106_Lym	P107_B	P107_Lun	P108_B	P108_Lym	P111_B	P111_Lym	P13_B	P13_Lym	P16_B	P16_Lun	P18_B	P18_Lun_1	P18_Lun_2	P3_B	P3_Lun	P39_B	P39_Lun	P4_B	P4_Ski_1	P4_Ski_2	P42_B	P42_Lym_1	P42_Lym_2	P74_B	P74_Lym	P77_B	P77_Lym	P78_B	P78_Smi	P8_B	P8_Sof_1	P8_Sof_2	P8_Sof_3
ENSG00000000003	TSPAN6	tetraspanin 6 [Source:HGNC Symbol;Acc:11858]	chrX	99883667	99884983	-	2968	3.72974526861462	4.69340329237102	5.49394276252728	5.84655733257264	3.6001845534311	3.48714453907538	4.23226347732763	2.39874732191922	4.10846299277848	4.85122557099923	4.45575790875906	4.4574593960944	4.49913992054792	4.21101322921305	4.00254623467499	4.63372414003197	3.62618658077571	3.89419486574539	4.3026941495361	0.216135780965347	1.94739512492148	4.34054408851553	4.96924231671538	4.34924743084476	4.08085906563661	4.74133165121153	2.5027745251142	3.02424306148659	3.48179358111802	4.26260621428268	4.5055808892313	4.30614000727063	5.23529200737987	4.60753677066248	4.14840001302626	3.94790699013465	3.40800984907265
ENSG00000000419	DPM1	dolichyl-phosphate mannosyltransferase polypeptide 1, catalytic subunit [Source:HGNC Symbol;Acc:3005]	chr20	49551404	49551773	-	1207	5.99121117411257	6.62804189398712	5.23192825560259	5.68337133711621	6.07911396783959	6.13101322018643	6.03352647572972	6.19010302772779	6.24047460853671	6.33761562731551	5.87585726371085	6.40325846635536	5.93032516524803	5.83527577651041	6.3237561898434	7.27545019763031	6.85793162685205	6.55603918388735	5.9316135051586	6.96688083942473	6.3624882189762	7.37305466238753	7.59482724756962	7.29477331485562	6.24872444570217	7.11508214589694	6.67180115649092	6.37949171370232	6.2196357674495	6.96750726121717	7.26648256714053	6.15598508519145	7.47946984085951	6.34486910033117	6.60418247814124	6.24358104358544	5.89357447154941
ENSG00000000457	SCYL3	SCY1-like 3 (S. cerevisiae) [Source:HGNC Symbol;Acc:19285]	chr1	169818772	169822913	-	6876	4.38853957224867	5.03763104597491	4.31820015034893	4.70397777236156	4.15496114281049	4.19724535084729	4.76889393650206	4.55875166148584	4.50317647113209	4.75971521918744	4.32879777739928	5.07388230747777	4.75288075657105	4.573611952044	4.1385695137236	3.98083114376552	3.45368039940432	4.65545718283375	3.70831075918493	3.61992977210713	3.82491804547911	4.25584242415844	4.43372226699964	3.9333674307878	4.01663741634636	4.67891515364616	3.27607938835317	3.71782728461447	3.82353055637322	4.57092361884167	5.30342346012691	4.51750634027244	3.99257818956077	3.89848234729294	3.10650717839107	3.24081341820643	4.08227368817369
ENSG00000000460	C1orf112	chromosome 1 open reading frame 112 [Source:HGNC Symbol;Acc:25565]	chr1	169631245	169631761	+	6354	5.78089051693951	7.79096012985969	6.12190335490636	6.63387211897025	5.51821816517575	5.37824462417217	5.71738936106299	5.92118043708691	5.68911329000081	5.82063999702653	5.5872300619755	5.72348110708407	5.5476591319643	4.54786052767363	5.70259675702602	5.46866746775268	5.54820238802068	6.05121434873251	5.16890748278335	5.66285073008304	5.25909070907452	7.17766008735491	5.63179992690432	5.92350581068359	5.1086445707006	5.61592093521144	5.39311291319205	5.06519164319458	5.6494073834662	5.53245258787415	5.50634278880316	6.387741851432	6.09324672273362	5.19445437855248	5.20699989865109	5.22523282433077	4.82402175098666
ENSG00000000938	FGR	feline Gardner-Rasheed sarcoma viral oncogene homolog [Source:HGNC Symbol;Acc:3697]	chr1	27938575	27939633	-	3474	3.19246787368602	2.08527582789783	1.4503628522951	1.09523385132919	1.92409953070199	2.29142600798439	1.4728435492376	2.90274251130952	0.699212626368627	-1.60064777053526	-2.02685388988526	3.30564518551853	1.43053143301358	0.979795861704236	1.9617526757065	1.93774416630717	1.92110706670287	1.1101413300559	1.52180843479139	2.13871208045809	3.13354515000689	2.31951866850317	2.11216105115748	1.51095496907455	2.82974560560993	0.96550553362415	-3.53617887408149	2.39578868508021	2.96051530403082	3.5578582953833	0.403230728154275	0.842755249336709	1.9701248358857	1.62750175991326	1.47229089093801	2.36968055245088	1.88283877923349
ENSG00000000971	CFH	complement factor H [Source:HGNC Symbol;Acc:4883]	chr1	196621008	196621305	+	8144	7.95936808158752	6.48424383279194	8.29356931380668	4.75851603059603	7.24769187464807	9.33953891267132	7.07113376679324	8.67255216887048	5.47892029450192	4.28302614699021	9.59293441422815	9.11449702767174	7.01159573557826	7.31640152862182	6.1163585276343	6.70760829965011	7.14550453506804	5.85285562747385	7.19743793313897	5.37246167725023	7.76141561530706	6.499406289595	6.86786718130203	5.71112606270213	8.08009348039053	7.63243416576909	7.0410928763539	8.07943165641761	7.51033585201352	7.2302989236612	7.15413133949013	7.53044970514054	8.06153004910251	6.63336026086145	7.72002454843597	7.80498386107513	8.52006874341927
ENSG00000001036	FUCA2	fucosidase, alpha-L- 2, plasma [Source:HGNC Symbol;Acc:4008]	chr6	143815948	143816984	-	3119	4.31950298641684	4.82569089346398	4.49968185808895	3.58772388953297	5.96077218838398	6.01647854038304	4.49116108224167	4.33182685154771	4.54868746453788	4.56497077336552	4.84769429264936	5.28522180339122	5.10022832403665	4.86327221454183	5.85138060814137	5.88516215195519	5.34307269521944	4.83070082801585	5.28454163700579	6.36645073556504	5.64510306952842	4.54615072909793	4.37138110356356	4.26672966310178	4.38501554364809	4.6247334656796	4.25141892360301	5.38754392432219	5.38658285183764	4.72044587121405	4.74689096471145	5.65755034312468	5.586559968819	6.14272879907998	5.12917415061028	4.78355951978683	4.81114839535093
ENSG00000001084	GCLC	glutamate-cysteine ligase, catalytic subunit [Source:HGNC Symbol;Acc:4311]	chr6	53362139	53363765	-	8463	10.2694427234247	10.3196470225431	8.3538919419638	7.52863988559912	6.85788458231389	6.80207323664446	7.40442903820904	6.7482048162707	5.64428738536619	5.37259381828061	7.15757384548598	8.54863917701434	6.82243952118657	6.01975914418952	7.06916987200906	6.68862804234932	6.42193063478403	6.58483421966101	5.84799495255064	5.79995665571848	5.98376020643849	6.70502945283137	6.63856171312795	6.4931553160914	6.86137840707782	7.12065699728149	6.65933437080133	6.99377992398721	6.85653040437169	6.54807177852499	6.78014422595861	7.4894342857209	7.34738355515905	6.24166535534165	6.22979291384769	6.0661821005324	5.93725662712468
ENSG00000001167	NFYA	nuclear transcription factor Y, alpha [Source:HGNC Symbol;Acc:7804]	chr6	41040684	41040823	+	3811	4.5977843338694	4.20544247536231	6.39907098169564	5.99216484279338	4.98324050692818	4.44710703393722	6.19126324550942	5.22716697161938	5.410279456891	4.46213443586212	5.32022064109433	4.62034492818683	5.79609222235439	5.72605473889621	6.93374213537775	5.79193288772422	5.89162433395596	4.8263799489133	4.73186122575259	5.09500509767198	5.18449985434619	6.81299996116692	4.67767679975937	5.80013808463175	4.99662004402133	5.31745561654961	5.31453125131557	4.68693911435408	5.21389574448487	5.32639524648068	5.19824753071499	6.21660403211021	4.92054887586877	5.60129396233571	5.42683208818847	5.24520013854804	5.53489828343766
ENSG00000001460	STPG1	sperm-tail PG-rich repeat containing 1 [Source:HGNC Symbol;Acc:28070]	chr1	24683489	24685109	-	8514	1.48216933713789	1.72515538103389	3.42327734362061	3.8719155504293	3.92575906026629	3.42762481218775	1.35592305029432	1.10956561193426	4.17030082945452	3.8741972186158	2.21243258150252	1.76246031483128	3.44411689713842	3.13738169651453	2.97567948474586	3.64677982212506	3.16106199370682	3.06015325675819	1.84835592652922	4.30236020748072	3.67291218135973	2.72067449028988	2.84148858836058	2.57847641260546	2.96543440235087	3.81698976811344	3.44435164987257	3.59992571551226	3.45196156969632	2.67580588164418	3.01547069318019	3.65165633061208	3.50283412623136	4.16878973689918	4.12434340725935	4.16823983271813	3.5506299609891
ENSG00000001461	NIPAL3	NIPA-like domain containing 3 [Source:HGNC Symbol;Acc:25233]	chr1	24742284	24742394	+	9404	2.01609485957579	1.71587090543567	4.68164791022648	3.94639603705455	3.84609212584563	4.03505389469816	5.90949225608275	4.83454330693915	6.15711810596222	6.10686643277061	3.71601788972425	3.20949078338139	3.37532192229418	4.40567150078805	4.49722359284977	3.91607819200973	4.26341605020407	4.52077850073408	4.63940723598952	5.61867547272688	5.69086850972491	1.31117767385188	0.293825435388318	1.06066483701957	4.4599654941559	1.43373615774444	1.99284117794907	5.4057766532304	5.86154956396094	4.63923124684872	5.00543312518705	0.209603046170783	3.28854628118881	4.83819752719032	4.73145597510068	4.44848477774111	3.71232227279216
ENSG00000001497	LAS1L	LAS1-like (S. cerevisiae) [Source:HGNC Symbol;Acc:25726]	chrX	64732462	64732781	-	5589	5.28599464964797	5.28671789216212	4.61293695927586	5.88039205406257	4.96363481794009	4.8996642299935	5.49863989771222	5.07553027635133	6.35063506195177	5.98101549503574	5.54044994811742	5.10174005392554	5.56218760298712	5.30634457192651	5.32411415312385	5.81975722662632	5.41739963933992	6.12072219830582	5.63921539406654	6.1232361245998	5.50170765120864	6.53932516495097	6.05046303085585	6.13433826245075	5.31210319353313	4.98882138438671	4.58619185134513	5.54121945414827	5.21729769528381	6.06293337254931	5.48582075361304	6.55948303924014	5.67693400145332	6.07916915709677	6.22134400361188	6.18075715386482	6.46192739488582
ENSG00000001561	ENPP4	ectonucleotide pyrophosphatase/phosphodiesterase 4 (putative) [Source:HGNC Symbol;Acc:3359]	chr6	46097730	46097926	+	4651	1.76962155011401	1.40253364977865	0.421698804875482	-1.05581790723606	1.35692886149938	2.56727525331626	0.35966996732147	2.63158874010409	0.721835251930662	-0.807604600449154	-0.152239750855821	2.72782271313677	2.67593401551815	1.64803714396724	0.560876693772462	0.980168861399091	1.19447914004972	2.38471964902147	2.4301772473818	3.85307574177169	3.62311748997064	-0.81440919928676	1.44025465504951	-0.715118562633314	3.19649428956291	-0.825936785910101	-0.765667519429502	0.588932557236821	0.817026554729204	0.474869810776895	-0.868853440945585	0.422218712344189	2.16578748229974	1.22119462307627	1.33503093921256	0.861141052124608	-2.46287641337915
ENSG00000001617	SEMA3F	sema domain, immunoglobulin domain (Ig), short basic domain, secreted, (semaphorin) 3F [Source:HGNC Symbol;Acc:10728]	chr3	50192478	50192580	+	4826	0.69501002217759	1.43662072021518	0.815850409125328	0.974269211397911	1.80714652342154	2.3720041646683	0.856537828251952	1.74186831887124	0.4859337327238	0.290817179962341	0.736805229788184	2.37991062052544	0.994263043386335	1.48064119561067	1.05552954489189	1.75833596510011	2.35469016255119	0.882569604861606	2.41425397042213	2.07905842272433	3.30169787616697	1.7748284590321	2.09680787570654	1.09665098723738	1.64485521438183	1.33736017866312	-0.301005705629512	1.08443424097086	1.91958058318999	0.738695926794119	0.405704413699362	2.19641178884688	1.74216103379755	1.97341648162138	3.00815568997303	3.51532287254474	3.26676785830163
ENSG00000001626	CFTR	cystic fibrosis transmembrane conductance regulator (ATP-binding cassette sub-family C, member 7) [Source:HGNC Symbol;Acc:1884]	chr7	117105838	117105885	+	8099	1.94600062467816	-1.33146882418919	-3.14364712723664	-3.84110330751731	-6.8336678386469	2.91329240627017	-5.38818280466678	-6.89381099149875	-5.8453455705847	-3.53094544767585	-3.08148666957319	-5.91432473106755	-6.51148786273267	0.401752906218006	-5.79473523594398	-1.15284705807818	-0.579575838610946	-5.16858691463622	0.64318493482765	-4.23589475790426	2.06119193004628	-4.41429334323176	-3.08264042935428	-6.16848654779497	-7.40650693150131	-0.96686251480701	-1.9981452843629	-5.97884014473006	-3.10003828245312	-5.17056276094902	-4.35577080594287	-0.974728899250183	-5.8180006721152	-3.41211497331179	-0.524741408768423	-5.64053568640025	-4.09819875094669
ENSG00000001629	ANKIB1	ankyrin repeat and IBR domain containing 1 [Source:HGNC Symbol;Acc:22215]	chr7	91875548	91875833	+	7130	7.25811952229987	7.40238048549937	7.77364342911904	7.13288572910907	7.36789274699219	7.30319772679408	8.03656579465457	7.23048245116223	6.1789916046427	5.62187428493949	8.10140484538292	7.11871847257434	6.33186471148526	6.77128812990698	7.2026869449809	7.4206968863597	7.43568901406921	6.95789579335745	7.02088650635111	7.05529362022024	6.90027682658776	7.17671350573142	6.85532346542986	7.14083342795495	6.7278312627138	6.24375424741427	7.08737378512307	7.66623136907119	6.72312579384813	6.63594194660959	6.55223677543708	7.50566243985718	7.18362808658915	6.73507910449909	6.51529061440644	6.78330149411498	7.07323958187808
ENSG00000001630	CYP51A1	cytochrome P450, family 51, subfamily A, polypeptide 1 [Source:HGNC Symbol;Acc:2649]	chr7	91741465	91743157	-	4074	5.85042607805318	6.72916125655988	7.5095582319883	5.11128520843844	6.8718203621158	6.45243939570151	6.09456981497716	5.16098058103779	5.64312845262384	4.4518838259706	6.54296443939828	5.25691320237796	6.45982728028626	5.68553884184662	6.80371551697538	7.23733737864798	6.93807290040768	6.76150572496975	5.88063459455061	6.57877999505228	6.08008262864378	5.87020355625423	6.6800017807266	6.15788876981042	6.40624290464164	6.84157512589991	5.67001786424954	5.9318260359526	4.97256496546206	6.43627957619208	6.45181883134799	6.04169657875672	6.30956632780967	7.17897272087693	6.27766258534731	6.13280560179404	6.06180779505631
ENSG00000001631	KRIT1	KRIT1, ankyrin repeat containing [Source:HGNC Symbol;Acc:1573]	chr7	91828283	91830118	-	6204	7.20143892200272	8.13023776122472	7.99744026774545	8.11448137345549	7.7590670299417	7.83624558412808	8.41015651410298	8.1019528221913	7.12460825810276	7.27078494197357	8.71070637912596	8.17997890854709	7.17468844485381	6.75507766622439	7.56163879029066	7.82409559104441	7.40880973583356	8.3147610808762	7.50380822126248	7.25350455878104	7.0979792289907	7.35727869423424	7.52358547969216	7.49483510661662	6.82699473249125	7.30148696417733	6.71365954867226	8.39576506500642	7.50191395987147	7.32313674295962	7.7176844191748	8.59035292013311	8.34450413763089	7.4588413434364	7.13254307127649	7.12283867079866	7.27835209139472
ENSG00000002016	RAD52	RAD52 homolog (S. cerevisiae) [Source:HGNC Symbol;Acc:9824]	chr12	1021243	1022618	-	4190	3.0731660708864	3.54242741999383	3.41462452533539	4.58113892787353	3.49432285055792	2.89421235392141	3.60357919731224	4.19357361602995	3.33443258462847	4.09938693898778	2.87271512444949	2.45900110283606	3.97697843147637	3.9062664634278	3.39597943268856	3.75345345718488	3.58432875553639	4.18553210715297	3.75194799349194	3.29954173936015	3.14818011493671	2.98128367555024	4.17013749101049	4.22557840361488	3.64302843614328	4.065820586426	3.89906077174773	4.51408756946226	4.04270121041106	3.89513952558227	3.59056342576253	4.3043949591136	3.50943491598373	3.23043758727745	4.10367484356785	4.35735646321252	4.33815905498855
ENSG00000002330	BAD	BCL2-associated agonist of cell death [Source:HGNC Symbol;Acc:936]	chr11	64037302	64037809	-	1708	-0.637694501323663	-0.385804874392607	1.13413558291272	-1.32411440842587	0.778802250387879	0.08451454146586	0.568684464835682	-0.513812053363708	0.279980070767967	0.897070185719049	1.63481188509389	0.395357912044244	0.371549483597552	0.731761068670095	-0.057153155862908	0.764616678784064	0.581911719676545	0.526898397878292	1.84478466927169	1.63155647375093	0.707361821171636	-0.689152362037318	-0.680895731306019	-1.15734726184425	0.930864074146037	-0.073876826665035	3.86468583515241	0.683656657367374	0.681351984510792	0.652677253547019	0.502257492675135	-1.34867815285715	0.790272588013187	3.07587211840752	1.88509131662433	1.31057941139972	2.87613703681024
ENSG00000002549	LAP3	leucine aminopeptidase 3 [Source:HGNC Symbol;Acc:18449]	chr4	17578815	17579190	+	3785	6.29203678792834	6.60635254524112	6.04189796837042	5.94340929317582	6.99188723427114	7.67282972664773	6.14994851442886	6.81318557303806	6.94606674364517	6.86812805145529	6.054817699155	8.33282694834391	6.85565748706545	6.99986412118415	6.67356788647893	6.69144379666407	7.04672194735486	6.8510027666098	6.53417346493472	5.35215930886384	6.749564075027	6.46238436583845	7.07211311113771	7.0018619713228	7.40713513034633	6.98667063533256	7.52984285289284	6.20448780338878	7.24695309180617	6.06463303773207	6.72955262318825	6.63946168328176	8.18663807023265	5.83767616167688	6.20504067384689	6.59808027356718	6.73351059264378
ENSG00000002586	CD99	CD99 molecule [Source:HGNC Symbol;Acc:7082]	chrX	2609220	2609468	+	3284	8.33126311889212	8.64894421504849	8.43281329723995	7.29960483992633	8.87322279990874	9.06980403915696	8.16006397729075	8.06939907371448	9.07044841444432	8.60781836629595	8.40855094934754	8.84729293607391	9.19833264765594	9.74436639576041	8.3337346626867	8.44754291307823	8.43819376917591	9.42982283643253	9.64845827293839	8.64775282865275	8.7351272387192	8.85014707772148	8.97244486570003	8.95359158403017	8.85262636766819	8.22021251467361	8.85059372713303	7.80644105422723	8.56518961255626	7.300063100201	7.51442752166833	8.1110608015978	9.06775493518969	9.54308899549446	9.7272506056629	9.41822919246457	10.089069419911
ENSG00000002746	HECW1	HECT, C2 and WW domain containing E3 ubiquitin protein ligase 1 [Source:HGNC Symbol;Acc:22195]	chr7	43152198	43152536	+	13965	-0.479204001960003	-2.88170951755589	-3.76353833120858	0.207500980092524	-2.55829207138469	-0.425201161617104	-0.268458528892123	-6.68384385888584	-3.59711780697637	-3.87473783578939	-1.93509401212067	-3.53390807486177	0.660573006862766	-4.86638344148234	-4.20809351153318	-2.63310056725275	-0.205223775779835	0.053549849535186	0.730622493297922	1.37790884474585	-1.51186399296771	-2.97512964796916	-3.20755297734506	-4.50811028087381	1.41579621832145	-3.70457813674299	-2.2329254843504	-1.11751673557982	-2.26904152272229	-2.96780648064446	-1.32797230409654	2.54382542139553	-1.84134153815182	-1.55376244265707	-3.83838765790262	-4.17104527533142	-1.32208264566463
ENSG00000002822	MAD1L1	MAD1 mitotic arrest deficient-like 1 (yeast) [Source:HGNC Symbol;Acc:6762]	chr7	1855429	1855864	-	6955	4.67888301204507	4.43766283664525	5.40870003449406	6.08125947988799	6.04687450574031	5.42015546017337	4.72511137467218	4.55614079302369	4.42148653612191	4.07605128300648	4.67272614640847	3.99427758722228	5.37532068005132	5.29858431380927	5.17709607715737	4.93760808010482	5.77685378597459	4.82724737981508	5.12392190920809	5.51614311010276	4.89518893592718	5.57585817453284	5.78307450301596	5.64361007895325	5.01222974050186	4.76464536526647	5.22445283391411	5.44976509782607	5.54719431354886	4.64801529878169	4.13878702829682	5.58491797882966	4.91703557050698	5.5777405150614	5.90019443205525	5.76709646449344	6.04126476253582
ENSG00000002834	LASP1	LIM and SH3 protein 1 [Source:HGNC Symbol;Acc:6513]	chr17	37026112	37026511	+	7061	5.47474711026614	5.10508095667219	5.83546919596469	5.4273889631367	5.6695310660136	5.97674555091602	4.79876826308155	5.8221664230685	6.42148715145091	6.09861467588893	4.83500362051277	5.34320641741567	5.28867594062937	5.51282721798885	5.6878102942475	5.72836453695239	5.6983390321604	5.72016522855399	5.91600864626307	5.96588646022756	5.86369883314325	4.69661926331092	4.98501684228656	5.09726837044862	5.24618166915334	5.29439176240604	5.20104820819394	5.38818171969131	6.02149939911105	5.13598469155713	5.17347092660936	5.55136583412176	5.51696147005344	5.40890552090653	5.45347560254688	5.63760850792482	5.62337869669346
ENSG00000002919	SNX11	sorting nexin 11 [Source:HGNC Symbol;Acc:14975]	chr17	46180719	46180751	+	3606	2.8021397158948	2.28385168679742	4.3364799867885	2.94633459708224	3.58828744119258	3.82449925883626	3.78557469346417	3.76567007010466	3.28929697071649	2.913266267282	2.51364164270526	3.68438270410303	3.50842426399435	4.10794574465497	3.56998209917839	3.70466647553032	3.68121060023684	2.94448887541627	3.47430386801938	3.0865532764503	3.32226962697203	3.24123901233298	2.84849305328713	2.71436542488692	3.55329776230113	2.24964441612832	3.31050013587327	4.5129275335894	3.74556384004373	3.25224069464983	3.04623234300537	3.53866267627134	3.68622277754129	1.88041510814765	2.10008363988841	1.89716530134569	2.12043110349209
ENSG00000002933	TMEM176A	transmembrane protein 176A [Source:HGNC Symbol;Acc:24930]	chr7	150497491	150498056	+	3479	3.00295023011559	3.04649821354728	1.14451712302953	0.383195144880274	3.40096284999207	5.00244283148376	1.09288625240155	4.36952674100467	0.477876451114691	-5.04868237802698	-0.800027926602559	3.72203607745441	2.13177338808541	2.55782583337087	2.31218278808028	2.84186923402222	3.070950894726	1.47868040336117	3.47526125134523	1.00060213613317	4.18511270148077	-1.71358203355751	-0.41676744324171	1.06810070881015	3.37138543021515	1.47741336108202	2.06244790894689	1.24382307494178	2.92454169338649	-0.249881193000631	1.6702772729131	1.78507035760694	3.31095608848491	2.07095648835469	3.10598301921769	3.49596503972394	2.77663715954013
ENSG00000003056	M6PR	mannose-6-phosphate receptor (cation dependent) [Source:HGNC Symbol;Acc:6752]	chr12	9092959	9093465	-	3777	7.179791155395	7.47204541701302	5.67503176345038	5.92664644705496	6.30170615894694	6.45368590214801	5.85028543092282	6.09907366901423	5.620201810843	6.35087114068026	6.01329300942387	6.36862621135219	5.67681133212351	5.7866270861304	6.260987763697	6.69560337641749	6.75100956863559	5.96029152787987	6.5017887721175	6.00006609347967	5.89112413072174	5.75087591822654	6.54990584316716	6.50344911570524	6.59885038409668	5.41670398391447	5.89501434914132	7.16939206826014	7.06509307446202	5.72669033063374	5.88572974267725	5.70869783021397	6.32663363344334	6.88776454275828	6.91553933156369	6.7489489919563	6.92963693279439
ENSG00000003096	KLHL13	kelch-like family member 13 [Source:HGNC Symbol;Acc:22931]	chrX	117031776	117033358	-	6983	1.6206396698143	3.53742065790483	-5.42478509431313	2.4605158002994	-0.041725119283301	0.857329254790781	-0.288121740640685	-0.115782465460704	2.54656282504404	4.25610089566643	4.86826870334536	2.15709645692245	0.089559720484369	-4.12272235649631	0.596255506381347	-1.01728952142885	-1.71732140172438	3.92913285290248	2.01415491126427	-0.038184852766379	-1.24275681685723	1.08632037374536	-1.94158041418896	-1.36747973459397	2.50615531824047	2.82434576196267	2.73120920843929	-5.97395792728639	-3.88493499087816	1.88377637439327	0.470676824266948	2.73484824702672	2.28391886346126	0.614040833619592	-6.09687276147805	-3.22643471221847	1.38090172228383
ENSG00000003137	CYP26B1	cytochrome P450, family 26, subfamily B, polypeptide 1 [Source:HGNC Symbol;Acc:20581]	chr2	72356367	72359748	-	5015	3.23497260644006	0.871548834306778	1.5589516168998	-0.203068218903184	0.797653538357047	1.36287154510876	0.27232943284625	2.16798992739068	-1.85251769823638	-2.43302772194047	-1.79580530351615	0.316207516764352	1.34133452547932	3.82107518142706	3.3176689546755	0.187506468488464	1.9000966974955	-1.01445200209113	-1.78175213150875	-2.48339682661031	0.306903039899887	-0.249039518710714	2.05174618977627	0.118318087408306	-6.61054784195406	-0.677992729508615	-2.72522020484595	0.767039126935186	1.78828678489995	0.953210821655861	1.32154740149043	2.39257520773688	2.44971180203149	-0.080705369081627	1.56560761458953	0.602893933563559	0.496253511778355
ENSG00000003147	ICA1	islet cell autoantigen 1, 69kDa [Source:HGNC Symbol;Acc:5343]	chr7	8152814	8153674	-	4891	2.29810891459262	3.72655094230982	2.91005740482476	-0.539288361334821	1.71151013524127	1.84513885763768	4.79594934595524	4.86298675008867	4.0896976300876	4.91441501626706	1.64068600533444	0.908127065120333	4.5068945039633	3.85049980200052	3.12084382417089	2.45111541487102	2.33013735538736	4.59488639536998	4.29661069492764	1.63848151529136	3.48171808649972	3.25955640272312	3.3952324446641	2.09823146746976	4.03423203414715	4.31625399898021	3.73228076682577	3.60281434063696	2.64756036247962	0.74080840186989	1.41338452033216	2.1723234640836	1.30394248520233	1.99086995170209	1.0276976236903	1.30574323546186	2.55836493055386
ENSG00000003249	DBNDD1	dysbindin (dystrobrevin binding protein 1) domain containing 1 [Source:HGNC Symbol;Acc:28455]	chr16	90071273	90072900	-	3522	0.138936301005763	-2.33855296615936	1.91388167309107	-2.86612066295025	0.868578705924859	-0.753634364761866	2.14157185630745	-1.30447152869328	1.59788403401573	1.34980545445692	2.77373638248476	-0.599775218499828	1.2210257628677	0.391112484856757	1.10302018408158	0.546727033596588	1.15810629580447	2.00623233851772	0.350741687543684	0.355206539172284	-1.01360040549849	-2.71822010687563	-0.974366426850944	-2.33393957100729	1.44256360819693	3.07371231863557	3.01412814229688	1.96330877972712	0.740163291295679	0.917831724202473	1.16755976611964	-1.84738036093251	-1.99225145627541	1.95700055084096	2.10317568520835	1.87040519902726	2.50952248817409
ENSG00000003393	ALS2	amyotrophic lateral sclerosis 2 (juvenile) [Source:HGNC Symbol;Acc:443]	chr2	202565277	202566612	-	10381	6.64270282519766	6.48178129148254	6.74821938681908	7.51724587413431	6.98151208491364	6.79576667672729	6.3672880451262	6.11881310194613	6.45440162269771	6.88007140369026	6.4309343482735	6.20939749284779	7.33064627343772	6.95831047415282	6.94962505080701	7.60055102471727	7.13376627595832	7.06981600778683	6.67626954764467	7.60864652252426	7.10569563288538	7.19615217887512	7.56054168423118	7.20383254942638	7.33376384042351	6.89011961521557	7.04521170454831	7.63651513967751	6.51732476329001	6.74043760808158	6.61404061911392	7.01916143379343	6.88441542748257	7.15676808606658	7.02265821933628	6.80509962149317	7.30852709311798
ENSG00000003400	CASP10	caspase 10, apoptosis-related cysteine peptidase [Source:HGNC Symbol;Acc:1500]	chr2	202047604	202048031	+	7598	2.38453940357321	2.85841605186089	2.88466125323578	2.75725517660641	3.00744254083989	4.69928059352848	2.41138413552818	5.17381781615547	3.40112600186793	3.77988898583522	3.80986440575549	5.34207505859291	3.53838709139441	3.72384700052854	2.57436564375082	3.35171806991364	3.96118792168578	4.35841077537622	4.61665204509402	3.08093025310361	4.34708477765049	1.01527606592807	2.88902691275763	2.37473066247686	3.80479547054089	3.30638713488249	-0.830111338170211	3.49922268619977	4.07082210262438	3.47051331424442	3.31090851067764	2.59755325308255	4.66958830053301	2.50925210593289	2.90627378475716	3.32119527282279	3.0502670020055
ENSG00000003402	CFLAR	CASP8 and FADD-like apoptosis regulator [Source:HGNC Symbol;Acc:1876]	chr2	201980827	201981204	+	22528	6.73891407079341	6.10281946314399	6.89721886324865	6.57175066678951	6.87099824354298	7.14762991565632	6.61060108760171	7.70421181796449	5.82563600672553	5.6372502409087	6.51128147254364	7.72250423171519	6.10660874436164	6.47788036191978	6.20444751950707	5.53304821391459	5.95689374294964	6.29767312930699	6.55014511054345	5.60440743212553	6.80796779640784	5.27626751044114	6.16694847631851	5.89893293147211	6.24555468839687	5.65087714906408	5.77952810555962	6.81296897616013	7.03952877375252	6.04981779020468	5.38288913364325	6.30012462097705	6.56829263208574	6.58055214725951	6.07442030624488	6.27379599370964	6.73444053477894
ENSG00000003436	TFPI	tissue factor pathway inhibitor (lipoprotein-associated coagulation inhibitor) [Source:HGNC Symbol;Acc:11760]	chr2	188328957	188331769	-	11714	3.98139262077506	3.45378994519366	2.86078928321669	1.31572180853729	2.38379112465392	4.64156208466685	2.68309297691198	4.72436688399081	1.33403569923053	0.289741451149032	3.83077651430731	4.49571653446989	1.56631851995068	2.37227140635048	1.21009373412797	2.49034796019334	2.11643466679465	2.41899145597336	2.88613264181052	2.40221676853236	5.49425902344877	1.6172969515687	4.00717779001746	2.11820909418465	3.35584354389775	2.87013224942066	1.5393045348586	1.64993911531408	2.2542132757512	0.989745350499523	3.46145999830763	2.329589694203	3.92720655183428	3.021102633979	3.07563291664777	2.55434382319864	3.69548302049551
ENSG00000003509	NDUFAF7	NADH dehydrogenase (ubiquinone) complex I, assembly factor 7 [Source:HGNC Symbol;Acc:28816]	chr2	37458774	37458903	+	3651	5.16498870851452	5.53414795167291	5.75728684302433	5.34648578694083	5.02150249132794	5.16578735070708	4.76514657867272	5.63895963973818	5.45468163354564	5.38505243437992	5.0490263027803	5.16588898638555	4.5830964811582	5.14519250985787	6.42573701524895	5.4842245645614	5.97937138904839	5.43948987588745	5.50528338560148	5.35282421766084	5.2918279899261	6.12914693282395	6.33346384143168	6.28148476903654	5.21725865187557	5.6666866518902	6.23251424241397	6.04565478467042	5.39017073815302	5.68069328470582	5.6690259711747	5.2720082911305	5.66112104397792	5.17671079513606	5.64160196436398	5.81924275849953	5.75709121738046
ENSG00000003756	RBM5	RNA binding motif protein 5 [Source:HGNC Symbol;Acc:9902]	chr3	50126341	50126462	+	10368	7.57700488976966	7.13488560214881	7.93794153021502	8.18659591184569	7.58067847995946	7.47994790803105	8.3294502063985	8.29292043513928	7.67747103811797	7.3733410005618	8.34517588160078	7.89240261812094	8.09167890537209	7.99074926200623	7.75445301389566	7.17471243433931	7.27870236140643	8.3434433654496	7.86623849668036	7.65622897042532	7.51386396978845	7.79988256154682	7.97917644998181	8.07121474245658	7.63421197128938	7.59988398297695	8.25897166758024	7.81013441859257	7.64316448668951	7.55209241051493	7.6253469155205	8.0153465435688	7.43855798875985	7.59339861809339	7.90977090185045	7.93492561796255	7.930948413204
ENSG00000003987	MTMR7	myotubularin related protein 7 [Source:HGNC Symbol;Acc:7454]	chr8	17155539	17157733	-	5692	-0.669956198671663	-6.58036754196977	-2.48654928784845	0.436163641129268	-3.68443981964271	-7.32090362628887	-2.48689405444846	-7.09939941522524	-2.31015126367246	1.59179302413033	0.186282313074924	-5.96951809179917	0.23811866999081	-6.43118360043448	-5.79144808717827	-5.35899274640483	-6.64200275504192	0.516603951697161	-6.87352535181229	-3.3464562907688	-3.29333889948072	-3.9859292866123	-2.94166668299287	-6.24465684900408	-0.131552023083475	-2.84670092585184	-1.7838946688498	-3.17198065224476	-5.39865634735997	-5.04658270759728	-4.20601165421862	-2.09673802210663	-3.07937772083746	-2.92210594067176	-4.8969274689915	-5.52007554423703	-3.67095210318121
ENSG00000003989	SLC7A2	solute carrier family 7 (cationic amino acid transporter, y+ system), member 2 [Source:HGNC Symbol;Acc:11060]	chr8	17354597	17354746	+	7905	4.69210034785639	3.23071016205372	1.92774029888729	5.44189340323473	1.67676682359648	1.99380248704996	1.26324156797013	3.41826412984157	2.67061578042758	4.13455413172343	0.937720857541141	2.6139585900498	3.92047452026114	3.34137769802078	1.19670682373901	3.66088934270621	4.08091574859465	4.0801224371926	2.36795251564206	0.267624608674003	2.66808329018692	4.5884701201188	1.74628090179689	2.12451628266651	4.14077676901506	4.68198636525294	3.49784385658449	0.637977796286306	0.784288838071426	3.32664560000709	2.58287131792467	4.59045766689354	6.23053640721931	1.05226340385652	5.50037167557829	5.05636300632882	3.38097519688777
ENSG00000004059	ARF5	ADP-ribosylation factor 5 [Source:HGNC Symbol;Acc:658]	chr7	127228399	127228619	+	1871	4.87299050407899	3.92174716649467	4.27304408678425	3.74440037128944	4.79227713746347	4.58416364424407	4.32672777038435	4.26118122587727	3.3968126341328	3.13091558335515	4.73084962044125	3.79222002491046	3.5152787082903	3.91229608410829	3.95035330036438	3.81046458753749	4.60608803268276	4.24363562691566	5.21583575805143	3.84217853370253	3.87192795501546	3.85538043871645	3.57862738957202	3.52333179429852	2.73337272712227	2.65167644853354	3.2892035687439	4.52211658551571	4.05641217397806	3.72891814626657	3.97241927309226	4.63516395317084	4.26145215226016	4.40030737850494	4.62337693083975	4.34862654244573	5.13113383221419
ENSG00000004139	SARM1	sterile alpha and TIR motif containing 1 [Source:HGNC Symbol;Acc:17074]	chr17	26691378	26691497	+	8132	1.77913263975847	0.699168336199504	-0.01152331426449	0.965503492823366	2.68811550072422	2.92141284392215	3.32767925768539	3.004509670894	3.89445718428898	3.54257705044155	3.77698333320569	3.12032735099463	3.66693118917466	3.62886111684307	3.71618267550053	3.48648412739333	3.64996131258847	3.95248473338943	3.89414498152604	3.79025860024936	3.34049185764027	3.73003519246774	1.36156528000229	2.9684512325062	1.8475957142658	-1.71461694363358	1.06588689493997	2.51611362333411	2.08656870722736	2.78861481187459	2.60440319072535	3.68966425103236	2.81624024123683	1.12235005382905	2.50048113592771	2.22490357417643	2.70058878999439
ENSG00000004142	POLDIP2	polymerase (DNA-directed), delta interacting protein 2 [Source:HGNC Symbol;Acc:23781]	chr17	26673659	26675257	-	2662	5.42881221965644	5.70479158772248	5.56212846365513	5.59399070480057	5.97061759870516	5.87185815439329	5.9657365481708	5.30330272550361	6.05090313798051	6.17850855359278	6.26875211748199	5.52009981201956	6.06260796296584	6.536449556633	6.41173698328744	7.06090660024046	6.882952236408	6.23707235094394	6.42468462585185	6.29694925398563	6.41630103549987	5.84314674801617	5.21580106652065	5.48491130661418	6.51163633672901	6.03112803614815	5.98179005671214	5.38110766592705	5.85414666843245	5.98322877389882	5.99886527405784	6.02465676806512	6.27192694790916	6.02268655542451	6.07896607545838	6.01352828127243	5.83901060411265
ENSG00000004399	PLXND1	plexin D1 [Source:HGNC Symbol;Acc:9107]	chr3	129274018	129275271	-	9738	6.02284320475292	6.67819991831214	6.15873221947412	4.94944216656703	7.01937480057477	6.92109775753193	5.47270760836044	6.40198069756729	5.23484652788887	3.96830868902937	7.4952843776228	6.78353802486713	5.49275834230995	6.25876189964489	6.3099502643699	6.41708146522826	6.93213032525105	6.80170252977075	8.07187297474018	7.71231501188348	7.69612060025374	6.47649029577379	6.20243197002627	6.21956368352667	6.96028191899603	5.02012363029689	4.3541997287328	5.49414465619851	6.04642816972503	5.12339463568405	4.68079004347792	6.27040437708133	5.87162921619935	6.16538371336496	6.75160463201929	7.1519910088657	7.74425542474199
ENSG00000004455	AK2	adenylate kinase 2 [Source:HGNC Symbol;Acc:362]	chr1	33473585	33476434	-	5683	10.1228954767906	10.2329889223483	10.052083265877	10.5080011644008	10.6687582323963	11.3473730092633	9.8240859872679	9.54484755381669	10.5803433131857	10.6180432887937	9.67252596375644	10.1059711060611	9.13265613784233	8.7983247549216	9.17320561983684	9.38210530454172	8.8663189714327	8.93683522021233	8.2084551421713	9.22225210196855	9.32610109675863	8.83395932247137	8.1938799881939	8.31890587249032	9.32481484121497	9.48747829775109	8.66287254138152	10.8562859731791	11.1013020819689	10.3684509253748	10.5405494738428	9.7220000032507	10.503270813681	8.02068978755824	9.29922906856183	9.18457789601965	8.49402820186269
ENSG00000004468	CD38	CD38 molecule [Source:HGNC Symbol;Acc:1667]	chr4	15779898	15780270	+	6855	0.260140850124306	2.7521792197623	2.43650429508091	3.87654077647445	3.59893596188486	4.62011670796223	-0.249960727182805	4.71288143298912	-0.526856998053418	-0.315759862136475	-0.793870813359148	5.4829601239801	2.79892303269209	3.57300577522868	0.933691748810488	2.19229364470106	2.95903701718836	0.706830115891823	-0.151950582412794	-3.78606387243288	1.50708219162688	-1.19118364738926	3.20494898802504	3.19902294968585	3.13908055218171	1.55833710578737	-3.40604326161014	3.04796829859369	4.95625701743316	1.64514259954182	3.71882242775984	2.56231368416751	5.28286103057957	-0.603425657601135	1.01979701952742	1.50878865960023	2.13413776158838
ENSG00000004478	FKBP4	FK506 binding protein 4, 59kDa [Source:HGNC Symbol;Acc:3720]	chr12	2904119	2904410	+	3958	7.11806940578349	6.38370268641044	5.83746740755525	6.11802065439559	5.50677318175758	5.48511557349136	5.5139194564876	4.25532163448024	5.61992753474435	5.89322325709117	3.58083245276787	3.77434747370668	6.37438822386903	6.18903166328183	6.3150159866955	6.58068832963859	6.46228190639606	5.94813053354185	6.30032959066727	4.89011359974871	4.4820588085621	6.71578379655733	7.71489653081394	7.45403772066883	5.38605629693107	5.74108957349378	6.06882671515511	6.39455625187023	6.44041801484205	6.61531712901699	6.73205738850627	5.56951508377781	4.96287502507774	6.24793256614593	6.32127138392853	6.46003415765992	6.06152346796587
ENSG00000004487	KDM1A	lysine (K)-specific demethylase 1A [Source:HGNC Symbol;Acc:29079]	chr1	23345941	23346440	+	5447	6.57664716056313	6.97739919455839	7.48560091352043	8.68049725271044	7.03683880031613	7.4648978500763	5.8567747633106	6.65103742927435	8.63310875644782	7.85561833519398	7.76032791578892	7.04750438237516	6.80201971401562	7.19131077602626	7.87443928115132	9.40659448733702	9.53736424952805	6.31139428625444	6.57875535221112	7.98525134634178	7.48598263395319	7.99223992500963	7.92626716994802	8.1263017924992	6.12418587567695	6.49936951104624	6.64177862326115	9.09708363315374	7.92549563819912	8.70003047981055	8.1894846697602	7.00573466289993	7.82800129206262	7.17819328854575	7.29360384883571	7.37378135007924	7.10372749157578
ENSG00000004534	RBM6	RNA binding motif protein 6 [Source:HGNC Symbol;Acc:9903]	chr3	49977440	49977658	+	7300	8.00756006940027	7.67768558351448	8.65059788209032	8.99060885376737	7.88261795294456	8.0007056442498	8.4223714263515	8.94722233684416	7.9966589600211	7.69728523131524	8.8097480029958	8.45387953895128	8.21722944926879	8.07448525512192	8.04349802554482	7.88920945162598	8.06537360316728	8.55576456413063	8.3139098602931	8.43854932020177	7.93471106287175	8.19670223830712	8.83747590455688	8.71019453213034	7.86146128965999	8.10102468534123	8.64549331948025	9.3189425918206	8.26032054911867	8.28790919947283	8.34778554721705	8.87599308204882	8.39020791559808	7.70202232436885	8.09195987673554	8.01565091160787	8.35174801338222
ENSG00000004660	CAMKK1	calcium/calmodulin-dependent protein kinase kinase 1, alpha [Source:HGNC Symbol;Acc:1469]	chr17	3763609	3765577	-	7424	2.82491645875746	1.92660306067363	-0.487492066136697	-1.34246152087742	2.66964194132285	2.3030533865546	1.08241195795628	1.67349735695096	1.81427951427957	1.8652681560246	1.09570474482325	0.845120344272522	2.49797821925907	1.87827835121268	3.60085147927474	3.33837075225181	3.49135632318917	1.94403917368305	2.38067408242976	1.53349739985415	2.34432792916745	3.49469086572962	4.34335209471943	3.91955677161905	2.26446119622087	1.70912676241071	2.34753410977772	2.56186531122207	3.38705137329253	3.31985057550475	2.72590551738907	2.41379928975046	2.53547229413994	0.520749720699304	1.4358127291488	0.256549944007731	1.63032899308892
ENSG00000004700	RECQL	RecQ protein-like (DNA helicase Q1-like) [Source:HGNC Symbol;Acc:9948]	chr12	21621845	21623280	-	3778	5.53870421885755	6.20912737914578	5.77254243569736	5.2891212016528	5.92280970648374	6.06051607953305	5.6306196939697	5.98620797018617	5.62545464360684	5.78120693477267	4.17316867725231	6.0994060667139	5.74833956374693	5.44751469853752	5.8680448161184	6.51433874183188	6.25916790157869	6.10400749165379	5.62974737922554	5.78013576778503	5.3732589374709	5.03727359672263	5.95706121873866	5.45088150761211	5.52816921936477	5.89255011127193	5.21801682179193	5.80702820338662	6.20114724657846	5.27345829984237	5.80290460793251	5.59899870992563	6.26816931304259	6.46555778057567	6.63738513970536	6.4218449359792	6.09302731062397
ENSG00000004766	CCDC132	coiled-coil domain containing 132 [Source:HGNC Symbol;Acc:25956]	chr7	92861653	92861813	+	7359	5.12397309330843	6.20798621153611	6.95421407979099	6.38323891687143	5.99396385320122	6.57426624933867	6.86682825395691	6.3740699283802	5.51556526610816	5.48233008491284	5.97893490048051	6.47681003625791	5.71526292361737	5.57567909996904	5.78678124711828	5.63377269419041	5.49607603439551	6.31526793292045	6.10131341473912	5.24632350934813	5.50939857387939	5.96025282966106	5.90129677811819	5.86407188308798	5.59466161270484	5.66334268206718	5.82498655824967	7.01048576396066	6.05010504418841	5.78440383627957	5.9325175805662	6.20423420734435	5.97542689510683	5.6188425166335	5.63010638251769	5.94737203518753	5.81168185089901
ENSG00000004776	HSPB6	heat shock protein, alpha-crystallin-related, B6 [Source:HGNC Symbol;Acc:26511]	chr19	36245469	36246584	-	1722	-0.809182997707114	-1.82023307798134	5.06369693778637	1.12804213729766	-3.31496837108815	-0.694235649812658	-1.87796049368751	0.173885129477198	-2.83101780491296	-4.235632142004	2.68797894936883	1.32546358014446	-0.384974305515968	-2.20684791615055	-1.26825329715639	-3.16665886490054	-6.38052113167645	3.35878515688974	-1.2322820791311	-0.396420280598315	1.34794898686082	0.985033503149012	0.374554264368739	0.831254490706098	1.67160443330787	3.29941964666268	-0.88322302179369	-2.272718320341	-2.64579286804029	-3.09780812065176	2.92216319960735	-6.21560059325657	-4.08880009299835	-2.03400534363277	-5.70616373527357	-0.050941045548449	2.24526253591166
ENSG00000004777	ARHGAP33	Rho GTPase activating protein 33 [Source:HGNC Symbol;Acc:23085]	chr19	36265434	36265718	+	5260	2.7523235759003	2.51957249238687	1.79829106437162	3.39063824432667	2.79595747945182	2.39253528667654	2.71154923145234	3.27441052331135	2.51967032129442	2.01994949552879	3.70155913661553	2.4987515623782	1.3462264190243	2.5909309606556	3.39457656195092	1.78258566545531	2.60561925363094	2.98079384876967	3.40334264537324	2.82931103889097	3.12741448961355	2.85643384585044	1.79485592262557	2.45268025455616	3.24290069881277	2.77585997274097	3.1811444193571	2.06628719172732	2.48240773361482	2.00523183178779	1.7942541966349	3.7774509490442	2.72859717919432	3.3812366292546	2.74582248736477	2.30464720202933	2.69872213397216
ENSG00000004779	NDUFAB1	NADH dehydrogenase (ubiquinone) 1, alpha/beta subcomplex, 1, 8kDa [Source:HGNC Symbol;Acc:7694]	chr16	23592323	23592494	-	1600	4.51818808035372	4.88639484264539	4.6893668703916	4.20770614225245	4.98198249151812	4.56735369217117	4.40182643735811	4.08743643922734	4.81049672721815	4.86558840867639	3.36037071430511	4.25944212777834	4.59281576770753	5.06820430059692	5.42429180713884	5.06748539607382	5.22009660831077	4.35894423473133	4.66947977494738	4.58194258462371	4.18984552934514	5.05231149411974	5.46812631011061	5.21936825879179	4.37373231201589	5.06341778084682	4.56669669822198	4.37383384680855	4.76565420262919	5.06727923050629	5.28932273964531	4.45141457746879	4.91540828790869	5.32919746114492	4.37884132067423	4.39099982105853	3.01963280378394
ENSG00000004799	PDK4	pyruvate dehydrogenase kinase, isozyme 4 [Source:HGNC Symbol;Acc:8812]	chr7	95212811	95215093	-	4519	8.70624773545611	7.38793384624054	8.06851882852213	2.16289857971377	1.03423277902321	2.35796626710592	4.10031547667964	5.01480232694759	3.69855322687064	0.283991169681461	3.90986976740482	4.67809090420336	5.59552549810439	3.35763315197985	1.48965063317262	0.440642761336527	0.224968615946437	3.71021355046651	3.55846274269796	3.39894789804253	5.01707732965372	2.59412704072101	2.78664639225713	1.60323506012081	6.89898744473286	3.221860601739	-0.799540460841345	3.85048443588581	2.35042412096707	1.47749850669186	0.635870262465529	3.67261603851879	2.77772166562094	2.38891366797533	3.1547168007427	4.79633468576168	4.68937765088464
ENSG00000004846	ABCB5	ATP-binding cassette, sub-family B (MDR/TAP), member 5 [Source:HGNC Symbol;Acc:46]	chr7	20654830	20655460	+	9257	7.41412378844596	4.96850349661809	8.83728142061613	5.01261956221701	7.54770837650869	8.31475489647026	10.4814949848006	8.08379208874982	4.70539966084192	5.05238129497388	8.75055890250141	7.64473415385015	4.20091669224408	7.76621239707424	3.28863188215337	5.33558281939644	7.43078198432033	8.19102583060126	6.74866311375905	6.58765774790662	6.82282948526646	4.09415880385264	7.91820944773285	7.97844464604654	6.88289440565671	7.9384936150068	7.94189119814679	3.99835757792386	5.73158509822318	5.26788833742998	6.4104490177389	9.8816991308927	5.8699264075623	8.82738454815533	8.83133691545808	8.81114130069646	8.03351382671086
ENSG00000004864	SLC25A13	solute carrier family 25 (aspartate/glutamate carrier), member 13 [Source:HGNC Symbol;Acc:10983]	chr7	95749532	95750689	-	3710	8.17480456179405	8.85772025694514	9.00820763903871	9.03108100705792	8.63877633748387	8.01923648073569	8.99966742773056	7.83472639105334	7.88888607499554	8.24853497439933	8.47368371136468	7.74607337537643	8.22592540053831	8.39757961849313	8.96460702902798	9.21798220472532	8.97655456546923	9.04746551742318	8.358394502256	8.43938533366786	8.10945260674996	8.84835988739297	8.86713026718394	8.69448879488101	8.12344164205829	8.70297841191202	7.68973830633531	8.72511116932913	8.24137051082594	8.8551535893558	8.67288908251069	9.13947252029742	9.18450053221129	7.70014845730987	7.70101578106261	7.68085815277921	7.39532974110868
ENSG00000004866	ST7	suppression of tumorigenicity 7 [Source:HGNC Symbol;Acc:11351]	chr7	116593292	116593745	+	6742	7.55814883532557	6.86642034610817	5.63222379288116	4.87495446770943	6.21749584483321	5.96895511521026	6.43583584823152	4.87349787653602	4.65540858120144	4.22221997402024	7.53180878859509	6.65026444168337	5.49204905957852	5.38877086675037	6.41763771624908	5.95068690626752	5.58347791185384	6.12972520578817	6.4367379577055	6.55160819942686	5.95172848117949	5.53514637390914	5.23027756426709	5.42666018494201	5.2871983056268	5.01050474412187	5.0729051391204	6.44478646113722	6.36985164113514	5.94554335936144	6.56713281291766	5.63342291581845	6.35216520451893	6.88270226188629	6.77788199055751	6.70551412343786	6.61535040167334
ENSG00000004897	CDC27	cell division cycle 27 [Source:HGNC Symbol;Acc:1728]	chr17	45195069	45198383	-	6824	5.46834620508416	5.92420799471424	6.42798844716444	6.24062039915458	6.37171588798676	6.58502544407593	6.26902586261515	6.1414070411509	6.84359010562543	7.01758384214928	6.96405953883056	7.06713704633689	6.85030013036788	6.20591144559054	7.41439423082444	7.5834915921652	6.77627762312926	7.00033969099815	5.82992271879391	7.32175164516496	6.95133143350557	6.35912858045428	6.48588833698582	6.07567609821134	6.58362846655899	7.61721745349597	6.57661207874889	6.89899714261989	6.48840304998543	6.35198219253446	6.50979493633105	6.80116489186913	6.51367380439139	6.63914199689479	6.17292680677793	5.96107860215275	6.06279518737552
ENSG00000004961	HCCS	holocytochrome c synthase [Source:HGNC Symbol;Acc:4837]	chrX	11129421	11129580	+	2335	4.3783224467946	4.81354231481059	4.48593128667605	4.82608255708937	5.0869692626842	4.64907519596769	4.78698508782014	3.8488732824607	4.91251925825173	4.09715415428413	4.22059722948686	4.20661954847249	4.71922935518098	4.57273570152303	4.43079374688034	5.00924114064892	4.86401035059948	3.19945227853277	3.64511333683318	4.8381673104019	4.38102432401686	5.41614229439923	5.43788111059032	5.56602695549891	2.98249755998308	1.06287862253336	-0.155788413211344	4.591791629592	4.91931026498997	5.87934423964179	5.7803104123116	4.4731255496312	5.48605491449413	4.93274139963583	4.95484969320529	4.95506914357957	4.49014660976989
ENSG00000004975	DVL2	dishevelled segment polarity protein 2 [Source:HGNC Symbol;Acc:3086]	chr17	7128660	7129632	-	5350	4.22324892160427	4.35285786245913	4.85760903272788	4.80473340014582	3.64097327883112	3.92197709130477	4.44789711534392	3.87136351355547	4.3419787807538	4.53387756180249	4.85391656141936	3.73982621327498	4.48075918091705	5.41901574813951	5.17895759886143	5.34112195164535	5.51537355963097	4.58822460725244	5.05368783637065	4.42552943270307	4.14943412659567	5.34315365432168	5.69694855051747	5.69941741901798	4.16971118990413	4.40836826965057	5.14601710167681	4.26568079561905	4.42584620490145	4.60123578511471	4.5061825891333	3.67442747795576	3.91047019693624	4.87859852898679	4.78394341004506	4.81223265165216	5.08179781251487
ENSG00000005007	UPF1	UPF1 regulator of nonsense transcripts homolog (yeast) [Source:HGNC Symbol;Acc:9962]	chr19	18942747	18943249	+	8600	6.16663851381854	5.27377352519586	5.41569101283328	5.82831644262401	5.613169590968	5.72987376770931	6.27578290047822	6.01063200984581	5.69106246767157	5.61600803144285	6.02254190825334	5.45199006853599	5.39883491201028	6.02053707246557	4.90259161140514	4.65957693736375	5.4495213061528	4.88799114950046	5.54827202323604	5.92764324107623	6.03561417486949	5.98047965317822	6.03363703574927	6.16238841894111	5.60268153990454	4.85192335315488	5.43870755927923	5.83694731446999	5.94069755408726	5.82707063519927	5.70526257603776	6.49630838791101	6.09872368765193	6.12864968930318	6.29764543620739	6.66749611768935	6.11551733522051
ENSG00000005020	SKAP2	src kinase associated phosphoprotein 2 [Source:HGNC Symbol;Acc:15687]	chr7	26706681	26709275	-	5520	5.25523616297084	5.58027514770449	5.50762965358045	6.10569406951269	5.26782563353956	5.80801652811785	6.47984194992095	6.39474670906867	6.18927898071774	6.15722542366917	5.65342355443444	6.34624784031622	5.71711825900973	6.45773527142472	3.72484549929787	4.15326675629386	4.26244135252693	6.11602014253294	5.79834021783801	5.25284294278174	5.54791293568315	4.69871776010003	6.27863463041723	5.84240360705182	5.5845453774878	5.78299875757191	4.94091958201466	5.8725965926047	5.6086035571616	5.70251362118846	6.05121139276668	6.07903816379254	6.43910015417269	5.63973678834972	5.56658260420378	5.53130878444556	5.47645737573734
ENSG00000005022	SLC25A5	solute carrier family 25 (mitochondrial carrier; adenine nucleotide translocator), member 5 [Source:HGNC Symbol;Acc:10991]	chrX	118602363	118602589	+	1500	6.94849475283897	7.29900484458612	6.14853725324366	6.06692687961499	6.72343545225154	6.1147045131301	7.83408103962081	6.64130618741181	6.42720417506787	6.61222226110254	7.41257704940928	6.43274813575135	6.94722655953577	7.92335045389457	5.89399915477211	6.14730459122743	6.8335242352055	6.51600443337447	7.46022471142259	7.94804330730581	7.50608348437955	7.35404717688479	7.08974351298133	7.73627259312055	6.11534715823502	5.98246116778266	6.42198513959294	5.81001420730753	6.95600337896366	6.98681097468389	7.08472626340938	7.40494978665551	7.79813072992258	7.94735957273174	7.32917684053735	7.44014383964311	6.90469942365446
ENSG00000005059	CCDC109B	coiled-coil domain containing 109B [Source:HGNC Symbol;Acc:26076]	chr4	110481361	110481592	+	3558	2.14639030212598	2.9075323593575	1.64582301260565	1.43093274072531	3.75190239820762	4.28123082128071	1.26620138803399	4.73405843890349	3.62930021503428	3.53323154345433	1.66679778540296	4.64457079815602	1.53992431780955	1.89423943142948	1.29952083331482	1.53365252362373	1.38676292254955	1.50250389287282	3.11506955848847	1.10935274070585	1.95163779840853	0.305009607377017	0.199489438673397	1.5027586261262	1.84212568147479	2.15572506825782	1.80376825572562	1.4244731411583	2.66577412106958	1.90212366866692	0.910351147624304	1.91534073078407	2.91740156895303	-0.054141217919329	2.17870552583618	2.11098972594767	1.60909753187768
ENSG00000005073	HOXA11	homeobox A11 [Source:HGNC Symbol;Acc:5101]	chr7	27221129	27222647	-	2307	1.75157710826043	2.04331891222556	-3.31553305059907	6.12824592186007	1.73166298640465	0.734083048678535	3.10703064040755	-0.042955125435204	-0.032448066313857	2.30457559301519	-3.20272298139416	-2.72875310399249	1.77650325135507	2.70603601903286	0.509231187468666	0.654736598723069	0.20763653512013	2.09035931092136	-2.34349479299117	-0.471633269129737	-1.25584543325042	0.537257731157399	-0.310860890658021	-1.75555588654857	-7.34556251754616	-3.40402332541929	-2.06087356375512	0.763342222142945	-1.17921424040791	1.97688791369713	2.23478593257055	2.56870991527753	1.8519072236006	2.93543672435106	0.376430071607629	0.986352781015898	0.316295081489605
ENSG00000005075	POLR2J	polymerase (RNA) II (DNA directed) polypeptide J, 13.3kDa [Source:HGNC Symbol;Acc:9197]	chr7	102113565	102114131	-	962	4.6671621515999	6.43187268504588	6.50336559733851	4.43631256255712	6.13031503233643	6.31185975530975	5.8587257186037	5.3586629922402	5.12662797616141	4.46136091041594	5.68362915574924	4.94966272425845	5.69681270203115	5.76916412356456	6.57013942278902	6.81897243013425	6.5309326831432	6.96643731910055	6.5012082217332	6.40372070866005	5.89313696054945	6.31704418430237	6.80308291020974	6.19679617449327	6.58644245302339	6.26589836650704	6.46488565525058	5.38306455513126	5.08187395458227	4.99404125301063	5.56830973963195	6.04649384986283	6.23443647724508	6.49527357991814	6.30085470497086	6.2095479823739	6.46344620518823
ENSG00000005100	DHX33	DEAH (Asp-Glu-Ala-His) box polypeptide 33 [Source:HGNC Symbol;Acc:16718]	chr17	5344232	5347833	-	5872	4.2422447819008	5.00499224867325	4.69961668936729	6.16217751483506	4.31225585616679	3.94190678661341	5.22134066095864	4.30244192122575	5.37836198584563	5.77052282908274	5.46298705461797	4.92332023952448	5.70238900154767	5.03484461953634	5.76427804522474	5.47340170582185	5.56499983607149	6.99203332882284	6.77135790602105	5.42216594366429	4.92921589465972	6.27983408804088	5.5470611346124	5.71535401922928	4.78284719693295	6.29253137736472	6.12616686013893	4.31726982290685	3.96982924749516	5.51381688070148	5.32584879350623	6.05181796113696	5.48946878100259	5.30624668486702	4.94496215631847	4.70130371063774	4.69920678878951
ENSG00000005108	THSD7A	thrombospondin, type I, domain containing 7A [Source:HGNC Symbol;Acc:22207]	chr7	11409984	11415505	-	10923	1.69645904640273	1.39314094521773	-0.782003845976153	6.86098230956185	1.08629468513535	1.1323020950446	3.3910679582942	3.54239881050249	0.713625993248934	-1.57435539099336	1.05197171121856	1.84819612816838	1.9734880891155	2.27430862072166	1.49911622253631	0.816503587047339	1.93469802048848	0.787826714907022	1.4854409037732	0.907498563719321	2.10056873871783	1.59576510991042	2.28820499151903	1.79691561449431	3.60451789790744	4.20848672740164	3.17892350034438	0.5967821670881	1.56452869903592	-0.005176305218889	-0.573605924953257	2.80009586615176	2.14498025531993	1.72896215128518	2.61963614777017	2.78212884529511	3.80541192899594
ENSG00000005156	LIG3	ligase III, DNA, ATP-dependent [Source:HGNC Symbol;Acc:6600]	chr17	33307513	33307641	+	8240	5.9509832355286	5.37958169528149	6.08600336301653	6.3951483322567	5.6794074800441	5.34170454774873	5.84451009866268	5.18276034317006	6.27415454086075	5.92742827164555	5.6058857197278	5.62928772636079	6.14274988873013	6.30121693856892	5.92939745534128	6.54182930143828	6.56234979533083	5.26980557742357	5.3242295825633	5.70282080269552	5.3448899447396	6.09128536666029	5.30788629850668	5.57170560679054	5.14042856538174	5.46704777668477	5.43855295001378	6.05150465634801	5.91733594693617	6.2226067954449	5.88973021837434	6.9703267512731	6.17558552316649	5.4077057964217	5.29779518208621	5.59595699501675	5.23340041780269
ENSG00000005175	RPAP3	RNA polymerase II associated protein 3 [Source:HGNC Symbol;Acc:26151]	chr12	48057070	48057373	-	3343	5.47922325957081	6.53595234492743	6.01338854480982	6.65849689802246	5.60890645248633	5.51781401776354	5.49013900542889	5.97819360720445	5.7123049210115	6.01428008997759	5.77424834258333	6.09063071528734	6.36796351310236	5.56618693202071	6.00958170345408	6.55336488849035	5.53311479967843	5.75071636611858	4.89822856719856	6.03197364411007	5.10965678965913	6.21502741515963	6.74582150267141	6.35422536899767	5.70936113466164	5.88095534150105	5.10669005862388	5.83771441905239	6.0703885016821	6.24105047088574	6.31960469686706	5.93144611555063	6.27268214143407	5.97908594775282	5.57651366559104	5.77472049871538	5.43209450119199
ENSG00000005187	ACSM3	acyl-CoA synthetase medium-chain family member 3 [Source:HGNC Symbol;Acc:10522]	chr16	20621565	20621632	+	5095	0.257228060894919	-0.526579884359919	-0.512573608319753	-1.58582018222582	-0.281658413131733	1.72053066202085	0.992901928462469	1.33555362241579	3.48235524606881	4.29094446557813	-4.22451462902878	2.31242289889279	-0.283752135542946	-1.09641675667414	0.185567689749429	-0.158798386797316	-0.350882474896139	0.523555777330283	0.71875776994936	-0.910563415988866	0.296431827553456	-3.76112987542542	-1.80799484637836	-2.79960170391741	-0.814963194532805	-4.38600857455407	-2.578385965413	-0.245856191261941	0.561673247999333	-0.449364718579697	-0.355739525848997	-4.57919587834536	0.595841987626925	-3.04608238854959	0.105217657465773	1.01171639045252	-5.16941975587316
ENSG00000005189	AC004381.6	Putative RNA exonuclease NEF-sp [Source:UniProtKB/Swiss-Prot;Acc:Q96IC2]	chr16	20817751	20817812	+	4111	2.01686449945203	2.85338747425598	2.36822778830841	2.84866070884882	2.70880665478728	1.49002821645841	2.68098387903568	1.52015621512263	2.67666961908653	2.95620764458396	3.31315829674123	2.86774318400134	1.96391150713757	1.78669024538559	3.40213774679612	2.27144792390842	2.64476360210193	2.57732093603026	1.41501742777327	2.58521293694225	1.60929498786872	3.45313219480658	0.878118284313468	2.24026463743874	1.79095868958924	1.90456921863364	2.38047034107669	2.6364963617582	2.46969372234098	2.08337311592908	1.92173395125797	2.24511582859621	2.9980758914668	1.48093364569519	0.533489099696448	0.880275615604008	2.11939061805631
ENSG00000005194	CIAPIN1	cytokine induced apoptosis inhibitor 1 [Source:HGNC Symbol;Acc:28050]	chr16	57462081	57463192	-	3509	4.59971897537973	4.22435017453337	4.44605155413571	4.03631599599989	4.87971129132735	4.00417707226293	4.49826226265667	4.27155026070352	4.59880246761211	4.4865420080761	3.88005546464271	3.97762562630129	5.04021269572993	5.38900830600865	3.11686820476443	3.75831113739537	4.12102962097757	4.31608149852589	4.52449698496326	3.78645961742467	4.0674083917911	4.24064454312189	3.8311926776428	4.3451786826495	4.62959891493716	4.41880163502122	4.84842352658712	3.65536011484408	4.14211822125641	4.85781970928014	4.75348993617793	4.37709762267715	4.62165714216652	5.51687930726283	5.0699896444821	5.10694458362283	5.14949078717718
ENSG00000005238	FAM214B	family with sequence similarity 214, member B [Source:HGNC Symbol;Acc:25666]	chr9	35104109	35105371	-	6409	2.02270160922368	3.06540596403568	3.6977287037776	2.38666665570973	4.47547017909481	3.60328253928876	3.79443023052316	3.15304293191167	2.92199023929537	2.39571740478625	4.01198611724341	4.32764539840548	2.83613713588239	2.93893800430999	3.30222851934512	3.23706526076664	3.13270792048863	2.23043671524879	0.302385912792172	3.00816540524472	2.19070101661685	1.70041866698137	2.31982600841032	1.91527512121331	3.68449900883677	3.51833228719566	3.02890052906916	3.22411519432226	3.35880732603892	3.14062616307745	3.34694605786237	2.54456754529071	1.75482538484617	3.84933193153582	3.12976340395065	3.12689212001524	3.83872023314356
ENSG00000005243	COPZ2	coatomer protein complex, subunit zeta 2 [Source:HGNC Symbol;Acc:19356]	chr17	46103533	46103841	-	1847	1.76547563060341	2.20612069171194	1.19201719096215	-0.314832828283467	3.90357187852883	3.85554139290436	3.38395473709587	2.78850566440065	3.91225529787544	3.78417847549045	4.49440836018507	3.73671990551058	2.17827738846624	3.26233083812313	4.06848753556139	3.27496926921047	2.97388210663878	4.46074144851724	4.20513348542551	2.92747546656606	3.05200832398698	3.32003855535884	3.3584694466218	2.85511100134783	2.12131020418314	-5.19675794071028	-0.479698952342812	0.153340167434072	-0.101644295237594	2.32829021234203	2.91314957051677	3.80225787834233	3.59067985785921	-2.06015576624584	0.955046034201273	2.19282217912653	2.21993363597344
ENSG00000005249	PRKAR2B	protein kinase, cAMP-dependent, regulatory, type II, beta [Source:HGNC Symbol;Acc:9392]	chr7	106685094	106685659	+	4318	3.21587980122869	4.86885930636902	1.72055944186933	2.58066495671226	2.5585216699735	2.27409899587993	2.33344088367071	4.83926934778376	3.25974775505893	2.55583190362773	-2.7747684212005	3.84682325776429	0.500762790957506	3.015995610886	2.98690755191609	2.87900617768678	3.00201603808842	4.98296461153873	5.07079010838854	3.32854962176493	3.07958996392421	4.54515813889155	3.87573486101814	4.0488347387978	3.57579786673252	5.01082108784134	5.2725228141426	4.02286774460715	3.40854983403004	3.84753963629137	3.76967066588049	1.26970525063673	1.57101975853671	4.02040332189171	4.65230454795063	3.83918014740138	3.86630191526236
ENSG00000005302	MSL3	male-specific lethal 3 homolog (Drosophila) [Source:HGNC Symbol;Acc:7370]	chrX	11776278	11776484	+	6494	5.18616333759642	4.09737898625799	5.28997598804806	5.16578722076923	4.78134022109619	5.23784642363488	4.38451613643302	6.005154433207	4.75598915330093	4.23258174461876	4.02236325056595	5.44477707503897	5.17232998610673	4.68453324664669	4.32968613865815	4.70959852351964	4.90783456249492	4.76158917578142	4.32933054181546	5.28155549270559	4.44931176483724	5.46821316686561	5.2572253120958	5.39731570545881	4.45157046976157	4.54991294252303	3.35638807115433	4.64951056272701	4.9575735195359	5.8397392827045	5.8195216634295	5.19663511573546	5.12521829775614	4.29997964852106	4.69444236736085	4.91307674714221	4.55967890981481
ENSG00000005339	CREBBP	CREB binding protein [Source:HGNC Symbol;Acc:2348]	chr16	3775055	3779875	-	15068	9.73806445976644	9.54122488352502	8.90712368368179	10.1463378934837	9.36786860303844	9.43681244710123	9.44981040287235	9.73517022197588	9.34287644812032	9.59779802575397	9.66951142901794	9.37145226401824	9.33046036151611	9.21966274842216	9.66916921970114	9.22401172086213	8.89439161890939	9.7124610053126	9.58367223398614	9.35324113708695	9.26792407908959	9.39081315261537	9.53322860944145	9.38825471345347	9.32793479010432	9.14844123011315	8.79482302741071	9.08068009090948	9.09554684010603	9.11406494751208	9.02721232029827	9.72053013620566	9.3187619549015	8.88348469575157	8.77686924771694	8.91687592693019	8.73779305081881
ENSG00000005379	BZRAP1	benzodiazepine receptor (peripheral) associated protein 1 [Source:HGNC Symbol;Acc:16831]	chr17	56378592	56379808	-	11382	0.491401899402877	-0.444876251727455	-1.27716897336691	1.26602016375608	1.36777126700222	2.72215121610999	3.22774736972611	4.65356661211408	2.46402934209521	3.29237389781211	4.19705740868779	3.70367190303327	3.75966037541932	3.0759022196685	2.85090528376537	1.47284716170036	1.20706679675371	3.54734040668443	4.24302408050685	1.1812903125564	3.75879278889578	2.05699830687454	2.25387289774335	2.18280439922147	3.28203816941348	-0.77716754520674	-0.516410305925335	0.72635210243965	2.97587035840837	2.15448041227097	1.98881671524744	3.63306808883035	0.98739274906676	-2.00344183584224	0.740477859207931	-0.927979824911436	-5.4721579595644
ENSG00000005421	PON1	paraoxonase 1 [Source:HGNC Symbol;Acc:9204]	chr7	94926988	94928414	-	2988	-6.70999564699836	-0.389922979510196	-3.39971584318264	5.6223529661364	-1.39689687882306	-1.0484435429757	-0.780785810653106	-0.434211884984964	-1.62729349641906	-0.502834511107103	2.7601553205308	-3.08348853356042	0.295419176302872	-3.27744391210873	-0.665073843248873	-5.41659868769372	-1.31296803408191	1.92476332914814	-1.70364720661762	-7.04052380186184	0.127881415451722	-6.71205218250499	-3.13540179438927	-0.711418324346597	-2.45729332836209	-1.87548360063406	-2.09240745824069	-2.07080681823098	-2.62218830268473	-3.63407041308511	-0.954236591963289	-4.7796920338627	-5.78976970534401	-3.60314107494442	-1.36563566119003	-5.6873275494679	-1.45321424168645
ENSG00000005436	GCFC2	GC-rich sequence DNA-binding factor 2 [Source:HGNC Symbol;Acc:1317]	chr2	75879126	75879313	-	5465	5.14100068724838	6.22560723410087	5.94472553963204	5.8715031643582	5.6182692595021	5.31143734594561	5.39940460086643	5.24989039767576	5.66567948233154	6.28781745113528	5.26043377870076	4.93191018393609	5.03903030714707	4.83506088554702	6.41146187741451	6.03979223994544	4.98814596005388	5.37988566334978	4.45558095873221	5.65531606596761	5.21280983470523	5.41430595277708	6.43439665957984	6.14949926713679	5.32637775570446	6.39607532157115	5.69705973315384	6.01373657596555	5.79184521416857	5.64508465258325	6.1992182813448	6.15318862486529	6.07230459749301	5.75245298823324	5.42613795656673	5.15929289844154	4.9537041484732
ENSG00000005448	WDR54	WD repeat domain 54 [Source:HGNC Symbol;Acc:25770]	chr2	74648805	74648943	+	2860	0.981189414669435	2.44710793872286	1.12773866691632	2.11839483489431	2.18075589358305	2.34410828296531	0.325332076858781	1.53739917552035	2.65169542871371	2.9341574247948	0.813816304001639	0.679288334150512	0.996434369676373	2.50395830347303	1.60284518363943	1.69445774036456	2.977067709021	1.6122347837042	0.455682074846388	2.66475033566897	2.1808507046384	2.63067387434211	2.72709445749335	2.62917014325359	1.27403775578395	1.45433719804998	4.5760444935805	2.33958233839889	2.67646643668215	2.37650598931099	1.35621658214245	0.299362406596263	2.38473154137369	1.46490718489047	2.19786980896215	2.60843130505329	1.87457740412893
ENSG00000005469	CROT	carnitine O-octanoyltransferase [Source:HGNC Symbol;Acc:2366]	chr7	86974997	86975083	+	4979	2.88384953622434	3.96619772188148	4.85311198100048	2.95614286605341	4.76525335578655	5.06172576398074	5.14828775992448	4.18325028538189	3.46492498964782	2.93232833870668	5.57041113331938	4.94602186748546	2.93315178186285	3.22888019779211	3.94038907909801	3.68670191207323	3.12477369212315	4.01065163628049	3.4327773259244	4.75576384392642	4.82948666302106	2.95491531867718	-3.41209859292906	0.148209555587898	3.84111223864695	1.95470222507796	1.92154489372969	5.32972605975309	3.74835944278354	3.75537180766899	4.04760720936128	5.16932547660496	5.02581790889702	4.2122190460346	4.10874348268397	4.06123071502238	2.95441265299838
ENSG00000005471	ABCB4	ATP-binding cassette, sub-family B (MDR/TAP), member 4 [Source:HGNC Symbol;Acc:45]	chr7	87031013	87031294	-	7494	4.82833990450194	7.34206459285957	7.831492967843	0.883307643017884	4.46899940802322	2.68251683018774	1.64068570280072	5.98051333065017	2.92131355962517	2.32199054769469	0.45446405963851	4.83693042354773	2.6469520063035	1.04502870157113	5.98285468244736	5.08687263708093	4.96890209079345	6.84920282658715	5.3382620002842	0.078452205184524	1.61856002094909	1.87782887782267	1.62036416983374	2.2354421845032	5.11207860232477	-1.71464761378104	-3.65022525963657	0.903733238957602	2.14662279787193	3.99838132951548	2.8919937604058	5.38231350982305	4.68966248770172	7.62498303812768	6.55616893798672	5.448638238148	6.95264361318578
ENSG00000005483	KMT2E	lysine (K)-specific methyltransferase 2E [Source:HGNC Symbol;Acc:18541]	chr7	104654626	104654982	+	9227	8.42627591571048	8.88199207259071	9.67745892639757	8.98041576265638	9.04120158131397	9.17678725851296	9.86026629925255	9.62640054445965	8.3840701079885	8.58737629571219	9.71384089902633	9.2464477221877	8.79473048400971	8.72276215667327	9.21061427475273	8.65835229250547	8.53605035619526	10.0272456555495	9.54464927941949	8.64537471232905	8.91476156174266	9.87657213073228	9.9388900694595	9.84140903781441	8.53436373006948	9.34835277612083	8.88043040805075	9.30772504499158	8.4952681777713	8.73351816056225	9.02893803398228	9.3262563413393	9.01818403800426	8.35572196276283	8.45314269621712	8.54267162501093	8.96706642185329
ENSG00000005486	RHBDD2	rhomboid domain containing 2 [Source:HGNC Symbol;Acc:23082]	chr7	75471920	75472067	+	2441	4.02389325028574	4.33514055109135	4.15360225233632	2.83128652392264	4.45908933014449	4.67386461708543	4.4390754269151	3.89304910421289	2.24782905206376	1.89819482426898	3.65759889303237	3.93128969115567	3.22502849091511	3.69051868880016	4.67035444245161	4.4468434185134	4.8162788385062	4.07414207286999	5.14105905261991	4.00182214085782	3.62680858938177	4.54089380968805	3.67110822165984	4.12270581042945	4.00623260571605	4.45090361320977	4.41944223944443	4.79458708415579	3.870001778218	3.49446453919936	3.91020652100636	4.05506600282007	3.77295301193884	5.23478227959953	4.3471650991658	4.3025808480792	4.68622634126837
ENSG00000005513	SOX8	SRY (sex determining region Y)-box 8 [Source:HGNC Symbol;Acc:11203]	chr16	1031808	1032344	+	4432	-0.471917254454449	-1.57987941293857	1.41400435224091	-0.743158839103489	-0.464800734233905	-4.56778075190959	1.79340070015607	-1.6281649531136	1.87790048913773	3.85562324023979	4.52874296689669	1.04211837700397	-6.41120799487244	-1.49743038016748	-0.663648054046569	-1.19474641397658	-1.51330435188407	1.24038249273049	-2.02502395532052	0.164412387043918	-3.57869637136663	-0.522506101053705	0.693177692818586	0.353818556817436	-0.273421758034495	0.521878633887733	-0.660411194888912	-1.58298421539438	-1.98029855202694	0.258510002461888	0.352508888247707	-0.156504910822601	-3.42258811137788	0.744158783177124	-5.43692490595466	-2.95486056708513	-2.92757889294465
ENSG00000005700	IBTK	inhibitor of Bruton agammaglobulinemia tyrosine kinase [Source:HGNC Symbol;Acc:17853]	chr6	82879700	82881273	-	8722	7.54222263952154	7.01498957218669	6.79811493084652	6.60946238408923	7.46036251777194	7.36920498550162	6.54523238249385	6.79967939514556	6.71846539973642	6.78483219284841	6.54755797218686	7.46551558332519	7.20479147225668	7.2520255031224	6.16882825934909	6.11769450994342	6.10247926615211	7.47435503109717	6.57562320105618	7.00171336406154	6.98079644004296	6.58530201437725	6.94170008217001	6.26397294924892	6.54206145235408	6.37534788627939	5.27290176299954	7.36945159479038	7.14391930061034	7.41112674832975	7.80053791308546	7.88473104432488	7.38108430932569	6.69682912669851	6.63196343177681	5.88687300207941	6.49365803223744
ENSG00000005801	ZNF195	zinc finger protein 195 [Source:HGNC Symbol;Acc:12986]	chr11	3360491	3361052	-	5705	3.78086772996981	5.44961208576201	5.24476842781521	7.57092524183659	4.1640656598101	4.19146445435577	4.99947974754295	5.45930485047131	5.66635870883681	5.70823537068699	4.37162040330789	5.14847173017394	5.47666528715852	5.22670599537351	4.2422031064486	4.16453024735686	4.47924715472641	5.65294193123629	5.26106469390315	4.85314661544563	4.28287339970231	4.68252327487922	3.51434447528001	4.22691466278082	4.81633289405448	4.68331022434306	5.21554039423849	5.04811700384831	4.46858324232186	4.97494443279778	4.86893709549709	6.63380147455332	5.6995015066296	4.433404016336	5.24706301436765	5.07862493335053	5.27184854371023
ENSG00000005810	MYCBP2	MYC binding protein 2, E3 ubiquitin protein ligase [Source:HGNC Symbol;Acc:23386]	chr13	77618792	77619628	-	15943	10.5006879262053	9.92564952193931	8.94645593480046	9.30729168610614	9.20503345266052	9.4880063465163	9.08842650447114	10.0913753955926	8.72984185109434	8.54513106214695	9.48788653078411	10.0903429999794	9.37690404092656	9.33518172319813	9.14237401993888	8.9719815659589	8.65594271071641	10.0772675525747	9.8145669137575	8.50215525574763	9.03973471785097	8.36204146759281	8.5243996645907	8.36266349046794	9.51139806749294	9.35747097502165	8.90440868731218	9.7911488012447	9.28059733358506	9.54903702911027	9.59583785016427	9.60384944143521	9.06754795515569	9.35958624516362	9.84380931247061	9.90438567353443	9.6668679406723
ENSG00000005812	FBXL3	F-box and leucine-rich repeat protein 3 [Source:HGNC Symbol;Acc:13599]	chr13	77566740	77567086	-	4651	4.48593466640919	4.30006981843816	4.74692332310658	4.44950220080438	4.82444143067844	4.66773911286191	5.02261247377295	5.37618330981428	4.64208071591618	4.70909457674874	4.88697911193703	4.9628960505073	4.62726543373918	5.11991184063677	4.1248748456933	3.62019901085342	3.67818929598912	5.71617497551337	5.57803658163257	4.19311662542096	4.67808977411347	4.04674395318033	3.07131897850603	3.412661196497	4.43489290178893	5.1537283072498	4.54413166980937	3.92831482335356	3.85476379910813	4.47450996071642	4.92852756341897	4.46306244272131	4.12813922353116	5.53551303167069	5.70111587320461	5.99084662318407	5.4071804828784
ENSG00000005844	ITGAL	integrin, alpha L (antigen CD11A (p180), lymphocyte function-associated antigen 1; alpha polypeptide) [Source:HGNC Symbol;Acc:6148]	chr16	30483979	30484219	+	6472	4.16826694860416	4.8212080785589	4.28245121244072	5.38448183239346	5.46234076739591	7.15115255288705	2.93019972547032	7.86469550322667	2.92931769836207	2.74476080754302	0.703920548425109	7.334008570834	4.92717861111897	6.45877626179434	4.04083253460692	4.79728145595854	4.98674792252465	0.551143340099687	4.80574308050404	2.00945233543505	5.50971707611832	2.1028936184534	5.981399448536	5.32419611474273	5.68050620480155	4.0586664461923	3.5904067404605	4.62252862299973	6.79037392251268	3.37386418924203	5.15014247816868	4.47561307113658	6.2071828055517	2.55800497559018	3.83131695350235	4.56523089610244	3.14949980048692
ENSG00000005882	PDK2	pyruvate dehydrogenase kinase, isozyme 2 [Source:HGNC Symbol;Acc:8810]	chr17	48172101	48172262	+	5481	5.16198552981605	4.07045222879497	2.6609746850496	1.10601667369053	6.31981040637307	5.85163633481324	4.24990345607311	4.23091535797812	5.22737683511505	5.27850542334886	4.78543029153138	3.47087046381393	5.21337011977906	5.79498434131421	4.69984662084506	5.2464590231646	5.30726968380072	4.37646087474631	4.69837461323903	5.16658579831242	4.97015383157523	5.89814908941932	3.44139737357425	4.59179272622771	4.83648775753748	5.40033252687113	4.53983318994825	5.13121730703476	4.61211655620553	3.31319195767661	4.29492501278439	5.08220504456736	5.07751179238486	4.67375616087978	5.21201163019697	4.84621620852809	5.09870318524874
ENSG00000005884	ITGA3	integrin, alpha 3 (antigen CD49C, alpha 3 subunit of VLA-3 receptor) [Source:HGNC Symbol;Acc:6139]	chr17	48133332	48133380	+	9802	6.50787172122212	7.66189153029897	4.54795258917016	-0.145840735020827	9.41920464252391	7.41125135190989	5.5227772926237	5.0488092097216	7.19311379373062	5.91013822654223	3.2916486046058	4.89524119990376	3.18819113224909	4.1038418964909	7.81160259392224	7.86523900760822	8.52537881872126	5.11361216078614	7.30907258431656	5.29880576361834	6.87578843339481	3.24779574244922	5.17068719276078	4.68132164020635	8.79345386283444	8.58628597159683	9.63120207420911	8.49676296557909	7.23600877708019	5.25822658888986	4.50182594418002	1.24562546026703	1.44650034220772	7.02539017067238	6.54042246728819	6.92679928063516	7.47899997488761
ENSG00000005889	ZFX	zinc finger protein, X-linked [Source:HGNC Symbol;Acc:12869]	chrX	24167290	24167370	+	9037	7.76059094643995	7.06246089153487	7.44775976680121	7.52889183184493	6.67458296412409	7.05477360566125	7.78102062842144	7.81981319390274	7.97383789301263	8.11353500775807	7.19802386532952	7.22565125432601	7.06199212653774	7.24499962137556	6.41727450637334	6.28370987694579	6.3475078209679	7.78381736758684	7.64644955123294	7.19578163807343	7.05843347423551	7.601266554941	6.74082106516692	7.2523926887088	6.77031150050715	6.81183105788504	6.86111824141719	7.22922328646501	6.8785638095951	7.92955156156727	7.89471507478958	7.37832804430434	6.53091380242916	7.32632204901692	6.93016140588075	7.27773571315986	6.98291662531246
ENSG00000005893	LAMP2	lysosomal-associated membrane protein 2 [Source:HGNC Symbol;Acc:6501]	chrX	119561682	119562481	-	5617	8.79435308424003	8.22667243572607	8.11173808514726	5.9355794338837	8.55067891759796	8.71781348257626	8.63815804929981	6.95086454594225	8.33119837990328	7.9229337177742	7.81416277397184	7.29259612236791	8.09850685655763	7.91362705047317	8.86529431809534	8.60547400802134	8.21385827540187	8.24741585322831	8.05312508204596	8.84721899521519	8.20471365423399	7.08082431487997	6.99821396278823	7.23495375480726	8.56653376256056	8.0026298262414	7.67046319953526	8.3636178899841	8.43677165099866	7.52855402934322	8.09808524923664	7.07285288223716	8.24142704321329	9.13715777114395	9.00823200534319	8.6717732085569	8.48392214739897
ENSG00000005955	GGNBP2	gametogenetin binding protein 2 [Source:HGNC Symbol;Acc:19357]	chr17	34900737	34900946	+	9729	6.27137803133831	5.0737862580878	6.44903874334419	6.36868041757035	6.48124185046172	6.31031130730724	6.84740079145977	6.96749809656637	7.19522944683435	6.92610252061083	6.93036548926647	6.9341301941544	6.43924849725838	6.59190659994072	7.10881627431061	7.10194778895258	7.15784116571331	6.94103546308589	6.81069268627444	6.54311023324934	6.65780033570182	6.38124608080189	6.17511941089555	6.46745486586304	6.24753091180791	6.34164426026133	6.67833635424915	7.08517517373749	7.11103699151998	6.84652014983141	6.56428838907235	6.99892210442058	6.81696330814096	6.56880828339832	6.11303001188995	6.32384606486204	5.99269205199774
ENSG00000005961	ITGA2B	integrin, alpha 2b (platelet glycoprotein IIb of IIb/IIIa complex, antigen CD41) [Source:HGNC Symbol;Acc:6138]	chr17	42449548	42449791	-	5551	2.51861078373988	0.406581033537793	-4.80710449477992	-2.46089874723783	-0.526532201283717	-0.017845325435187	0.333846291343025	-0.586654755389026	0.214245506975515	-0.081905717792764	-1.08694219916535	-0.08223941067165	-2.79497821126739	1.38556107949484	0.041359953327827	1.44629548019665	0.991285786352523	-0.007345348549813	0.234181555153586	1.31722861540575	1.24806236499533	2.85207587228116	0.685627730841325	1.93700961894567	0.787052708751348	-4.41839685143902	-2.59103365842179	-1.21902637511597	-2.0021763237469	0.474508740968899	0.284812012923635	0.760962650584376	3.03378627142828	-0.965671041170427	-5.89232887782219	-1.43860874876948	1.66825970869222
ENSG00000006007	GDE1	glycerophosphodiester phosphodiesterase 1 [Source:HGNC Symbol;Acc:29644]	chr16	19513015	19514939	-	4412	3.79134926133668	3.82007393832324	4.6447491822746	3.55650601503259	4.46819707256241	4.75180776388159	4.51469885904581	3.70749824723173	4.09562510338846	4.23986963857179	5.05819077236321	5.15315000319401	4.31909056254562	4.36921491819004	5.03895013088531	4.66626473849396	4.43880772589269	4.07840000813706	4.01891322556568	4.70244129512853	4.51753779637478	4.74723754515748	4.70757394992999	4.06611707133111	4.32816908669202	4.5053929162752	4.68750238396616	3.93439768186615	4.25160095994227	4.26357413888401	4.34634082542562	3.97766195692656	4.09104989750423	4.96481875690041	3.93425928747355	4.2431396931732	3.96461669118874
ENSG00000006015	C19orf60	chromosome 19 open reading frame 60 [Source:HGNC Symbol;Acc:26098]	chr19	18699495	18699710	+	3370	2.17953289565433	0.966607416754001	1.80310063437243	1.47533097151929	1.52707311157033	1.3702639526035	1.69431629532887	1.72190140442004	1.95585780394966	1.12962816507527	1.54388286391642	1.57025266983814	0.697743871596303	2.45254653614579	1.47321734540184	0.321208477965217	1.56481415129325	1.9068035007228	2.72025793923963	1.03399095575056	1.00343616208881	1.86398505499129	2.83065619746533	1.72251911851158	0.830045727834286	0.002031294996136	2.50376828186522	2.08674589686999	1.79980847722454	1.67583615249644	1.35930667544716	1.24842808070601	0.732693977668482	1.64850675450271	1.62387541413359	1.82393196513678	1.99662230828611
ENSG00000006025	OSBPL7	oxysterol binding protein-like 7 [Source:HGNC Symbol;Acc:16387]	chr17	45884738	45885765	-	6572	2.24881220044791	2.38218900947351	-0.140526808538612	2.83952995909273	2.63247540849463	2.82459298386035	2.85634928885201	3.29756843063193	3.23569917475596	3.42324602109534	3.31860600451014	3.19749616272521	3.279948552927	4.05165222750262	3.9087475683577	3.04178051658404	3.43360452773382	4.18789618776418	4.62778493733299	3.13538062269516	3.52137003098772	3.37886204587337	2.01684785025305	3.01137113677412	3.98435233558357	3.00529545399799	3.10790011549307	2.80076515260552	2.40155389737524	0.897663633450295	0.577810385453105	4.33721719240131	3.45423489242298	3.0000469440996	2.96882711555826	3.52071235708848	3.38131465391769
ENSG00000006042	TMEM98	transmembrane protein 98 [Source:HGNC Symbol;Acc:24529]	chr17	31254928	31255255	+	5187	2.79553699623097	2.93978777087087	4.93603556321949	3.99887352896359	2.97974279093323	2.68015313218103	4.56557842231022	4.27179136899235	5.02397228445492	6.04133943373171	4.88402113907437	3.51026655369716	5.00849135738967	4.46025971550035	2.68833875828976	3.70465330666094	3.73569607830712	5.71333875283866	6.30853515623224	5.58216181971075	5.3743249050538	3.89982810827607	1.06824036697617	2.43515190999515	2.83086888755712	-2.36085314391658	-3.67820123275671	-1.14476142545618	-2.51050384963146	4.47632788997175	4.92972823221979	4.94856714556358	4.34561502751677	3.51237261524489	3.3978262512295	3.74061038166354	4.00314650799143
ENSG00000006047	YBX2	Y box binding protein 2 [Source:HGNC Symbol;Acc:17948]	chr17	7191571	7191962	-	4618	-1.33802793041149	-1.6606672229727	-2.82946169464268	-3.66540991807797	0.000809080609806	0.627224628110606	0.846206917714396	-2.03964788767975	-3.00180756798287	-3.35603983496205	-1.27577685376201	-5.94163350539771	-6.55785847966795	-1.79446660593126	0.892420409634083	1.94954591834291	1.32672728973479	-5.13625578321884	-6.7587473698461	-3.87568663941424	-7.68167885485372	0.703313742789116	-3.01608114836687	-0.779161959932636	-1.9606999107044	-3.07779641099565	2.86442604561279	-4.39454850117791	-5.41151469766952	1.87715442058153	1.07277481109026	0.567275884245073	0.916714456990094	-3.1779949226577	-5.04046014026771	-5.58349069240805	0.190970101760826
ENSG00000006071	ABCC8	ATP-binding cassette, sub-family C (CFTR/MRP), member 8 [Source:HGNC Symbol;Acc:59]	chr11	17414432	17414675	-	6835	-6.52399405201027	2.19752742707085	1.39901983195339	0.315346765282799	-2.53556405676495	-1.01038415788661	-2.378715817448	0.349123276789117	-5.97688648724657	-0.042999178932595	-3.84131082597458	-1.90431626378991	-0.36713665320232	-6.45430308404174	-0.933831342905255	-0.950483899045732	-6.40707231873208	-5.28575814871809	1.53092268902964	-1.09808984018019	-2.13477131856409	4.35068490509272	1.3512611110088	1.68420903978728	2.84908153749231	-2.42559400992099	-2.40488013106724	-0.687972679914141	-1.54233351552758	-3.79679153963125	-1.43876103246194	-0.570305018067762	-4.11010277026259	-4.2175033320691	-5.62233612088094	-5.84656410224792	0.419775825368783
ENSG00000006074	CCL18	chemokine (C-C motif) ligand 18 (pulmonary and activation-regulated) [Source:HGNC Symbol;Acc:10616]	chr17	34391640	34391769	+	1397	1.70252443852591	1.47443583569612	0.98811300407394	-0.437391422729754	-1.00390267157229	4.11962340499187	-0.850501523967184	2.0671083854566	-0.548679250323653	-0.383438276166722	-4.63068587929116	-0.947206228227345	3.68954048700805	4.43424123939126	-0.424042547490963	4.30943971812034	3.49339542966292	-1.94829107347962	1.56006651221453	-0.16043145422788	4.28782769480005	0.85397220087289	1.9806030857358	1.37671829425034	0.731883193023385	2.78496349475964	0.4325146078321	-0.043555758074475	2.06195912255358	3.46142076972649	3.32941777922599	-0.257684798798746	2.99915843335781	2.24971337144081	5.72046815745976	5.66544539985591	4.06882326563046
ENSG00000006075	CCL3	chemokine (C-C motif) ligand 3 [Source:HGNC Symbol;Acc:10627]	chr17	34415602	34416108	-	1494	6.68784872867149	2.64762677883973	2.11509604077569	4.10293066673732	5.30393491804801	5.28008006555628	4.21398711666503	4.50042343687323	3.24160439027578	2.84388384798226	4.70098362263623	5.65938663253444	4.5104567089706	5.17215302655912	3.72187154232277	5.06894516643309	5.50432453615486	4.59860401669986	5.39591557252247	2.63945453287627	5.48540978287572	1.17208657916429	4.18531853596196	3.41411903448229	6.21562387365247	4.49748547685217	2.04934384349069	2.72922800927518	5.11975892562144	4.15475428403989	3.52320522003728	4.19321295172089	4.36777375238178	2.66889684108672	3.74797590600256	3.56901706008529	2.41058897554626
ENSG00000006114	SYNRG	synergin, gamma [Source:HGNC Symbol;Acc:557]	chr17	35874900	35879174	-	14277	6.69100855616667	6.62181091166115	6.74638723035866	7.22449583252463	6.67083599388518	7.0792159333744	7.03575838156014	7.55845474407569	6.41575510161908	6.47979143013727	7.30342635656496	7.68153823492366	7.38068198723745	7.06206394482721	7.91676079969569	7.89227220120877	7.31037992860508	7.21876395256695	6.52351720244002	6.84098520775592	7.07753603471473	6.3679790514113	6.72999215456903	6.84901147263798	7.39701001321737	7.62868059189743	6.69771389405833	7.01358057526572	6.80956485767458	6.18104269029605	6.47713764869301	7.06186166872151	6.94884755580341	6.22791796373424	6.03093287944107	6.1457222465739	6.29893218024775
ENSG00000006118	TMEM132A	transmembrane protein 132A [Source:HGNC Symbol;Acc:31092]	chr11	60691935	60692205	+	7271	3.17588106808196	2.80686370147753	1.49274870410599	4.45605272216222	3.42338438030417	2.49259533889979	2.91294428652394	1.30742262320295	1.71567373969431	1.38736782384107	2.36558720388553	1.58460248550262	0.821750569550897	2.55376432450288	2.9356308009295	2.56511932358191	3.41747529332291	2.6881993363162	3.00132990280083	2.1319545482455	2.25182686157113	3.9517338889046	3.29057631303693	3.76987351610886	3.37522856521574	2.1304160634903	2.40450757387601	4.08252663709825	3.03523224498526	3.85846060056809	2.30108637592161	2.26718584478609	2.94642700776229	3.79946236980188	4.78833483333202	4.37887151104697	2.96325647379423
ENSG00000006125	AP2B1	adaptor-related protein complex 2, beta 1 subunit [Source:HGNC Symbol;Acc:563]	chr17	33905065	33905140	+	7797	8.19431005230016	7.66385216798802	8.36831953715483	7.61802578696324	8.84011655417401	8.66718191888896	8.15131067608029	7.68651362917639	8.06004696217325	7.52724803087385	8.02202484369371	7.80921851508364	8.18932442929443	8.4206527093845	8.69890672801763	8.70806266891772	8.82469368900566	7.85008749316761	8.3307149384414	8.17962132706553	8.13758485836599	7.77998863390023	7.13116960056392	7.37749891673894	8.17371527101582	7.98751930935166	8.51056343010173	7.69060440492594	8.12540621100421	8.03463591383807	8.09061734319333	8.17443519290035	8.13450242380792	7.72586045599484	7.6757780012758	7.59163223178212	7.29839617985328
ENSG00000006194	ZNF263	zinc finger protein 263 [Source:HGNC Symbol;Acc:13056]	chr16	3313743	3315768	+	9329	5.03394806234772	4.68910568896454	4.55894886292938	4.54901343382853	3.85751621808077	4.31241614911196	4.59767337852267	4.90021398431486	4.86595157331419	4.43262779067716	4.97850094280483	4.02053729730995	4.01498583244626	4.41203740603549	4.43867480244039	4.00664629009171	4.61590510052997	4.16866055810764	4.88862464899273	4.24726098253011	3.86960186944924	4.60588535404413	4.01431533181391	4.20574866978348	3.85933911009693	3.65703646123966	4.16399252923033	4.66488174323313	4.70012405286204	4.61007475995182	4.38759247622611	4.86797065337906	4.05351659015419	4.83496861751961	4.36649181171751	4.33217546852013	4.11261882812014
ENSG00000006210	CX3CL1	chemokine (C-X3-C motif) ligand 1 [Source:HGNC Symbol;Acc:10647]	chr16	57406370	57406550	+	5983	-0.361004645606561	-3.76237758772717	2.49762082457266	-0.545520890395545	-1.69940537283192	0.10123696292854	1.81951366243757	0.928813257900652	1.21338089008903	2.11174740063526	0.684459247011089	-0.87087574674102	0.257788330773277	0.582716086651203	-0.362443945202269	1.09511430316618	-0.858123567867564	1.40103781989656	0.250148056711103	1.0697315257009	1.95327997073284	-0.307938648973968	-3.4553624099021	-0.316430296350091	0.352028051589956	-4.60743264845253	-2.66212630620081	-1.72662432501	-1.07402234130615	0.677317597247404	1.77713037621995	1.01659514009873	0.014548365159352	1.06225539906699	-0.218709699303582	-0.274989958442544	-5.38665894048565
ENSG00000006282	SPATA20	spermatogenesis associated 20 [Source:HGNC Symbol;Acc:26125]	chr17	48620419	48620896	+	5237	6.92658404393302	6.97197188467521	4.41603996379913	4.06529458042561	5.40183341231899	4.68638007049836	6.04504999794012	5.41660646485136	5.1892494861431	5.33074305883046	6.22224078136138	5.16042653852816	5.26794765037142	5.54902959751291	5.74177587658378	5.58733874973789	6.06180703357979	5.32561655506953	6.30054673031422	5.61257768669538	5.37250177893351	6.28525771322925	5.10740333417524	5.82614936122371	5.72638114737782	5.38453749130686	5.89269546635568	5.09987053641159	4.13405964241863	5.24357053187388	4.72264754742813	5.72207169976677	4.88977916403916	3.94713069350637	4.69267220041971	4.47752780340956	3.70801700490886
ENSG00000006283	CACNA1G	calcium channel, voltage-dependent, T type, alpha 1G subunit [Source:HGNC Symbol;Acc:1394]	chr17	48638429	48639062	+	9709	-3.13991502990376	-2.22779866594243	-3.89258765610713	-4.25682397774386	-2.71235860674989	0.199987605730925	-5.4975196051519	0.18219069211803	-4.35018075701294	-2.36204019276333	-3.61173556595034	-0.713833622978818	-0.614473205101509	-6.45241627003847	-1.26899903027659	-5.44955491694354	-1.16829753383406	-3.66126981790501	-1.52286148698453	-2.38997983793496	-3.53549045049815	-1.4526101436663	-3.23231375842064	-2.1701955751266	1.35687427791146	-3.79149189830579	-0.698222641534064	-1.58240758107965	-1.35454491070995	-5.31552453967226	-2.94376485602357	-0.619188109491519	-5.73315379434227	-3.97287625735294	-2.30869428778921	-0.355015516896944	-4.57537392359793
ENSG00000006327	TNFRSF12A	tumor necrosis factor receptor superfamily, member 12A [Source:HGNC Symbol;Acc:18152]	chr16	3068446	3068537	+	1848	1.02878828038118	1.46330039588593	0.348262864770206	-4.41648483576362	1.7419443661171	0.681545647832862	0.647713346688878	-2.62901106497044	0.598279410846879	0.750662831574424	0.831218117156438	-0.95719725306467	-2.89140699381688	-3.28420286377077	2.22495481183276	1.44799166891564	1.54705796044474	0.145712934029486	0.203131757585946	-0.553743046044562	-0.999002294019688	-0.523179069608948	0.415278319197576	0.616290974892335	-0.512434510511657	1.14624082278412	2.36472324936686	0.713016555993349	0.574027175625827	-0.244086814588338	-0.35056282579467	-4.66385808871452	-3.37789829302392	4.13057515137753	2.61033387165551	1.94960884226186	2.00577119935153
ENSG00000006377	DLX6	distal-less homeobox 6 [Source:HGNC Symbol;Acc:2919]	chr7	96634860	96635725	+	3449	-5.30688691526383	1.36249576334438	2.76397284617379	5.206278947068	-2.76602269938311	-7.3098802973158	1.30058384500227	-0.402299024772989	-5.77363039557826	-3.18283097214172	-2.64539270115541	-5.96677382546424	0.292442550579043	0.747940624693865	0.83753861118025	0.193236583673155	-0.262540610805484	-2.29480521740391	-6.8619253163753	-1.31890320569347	-6.21826066461584	1.64839204968657	1.1381584263735	-0.090969218127394	-7.61967524544332	-2.87024922816686	-1.79421451103737	-1.89193183609312	-0.270749620118066	1.38970583773928	0.643869734644183	-0.651651097294522	-1.7957336561352	-2.94816746104905	-3.3268068226018	-3.94166074199016	-3.69418558718194
ENSG00000006432	MAP3K9	mitogen-activated protein kinase kinase kinase 9 [Source:HGNC Symbol;Acc:6861]	chr14	71189243	71197581	-	12386	1.20851535617574	0.291749570603437	2.80502194251535	-1.63734464770812	-0.445940495701677	0.680506724169328	2.13660051999475	2.23322168729654	1.9358314930407	2.62848220654398	3.66342775664399	1.32447927864165	1.65807825271123	-0.932095861654365	3.42986985499038	2.23345269708358	2.91626398235336	-0.500693197235904	-1.41844758862844	2.78131422275908	1.93860706857709	-0.175631622994142	1.31372372970687	0.017276555969296	1.77957454747662	-5.19055821443859	0.787850295821992	2.86097372936185	2.21891656583953	1.86372008548678	1.43213614219517	0.630562997134052	0.111916353687649	-5.49054792274512	-2.97048801914704	-2.58139570812809	-2.57157817811551
ENSG00000006451	RALA	v-ral simian leukemia viral oncogene homolog A (ras related) [Source:HGNC Symbol;Acc:9839]	chr7	39663082	39663424	+	3665	4.75541656950968	5.30907516381943	6.00692995370442	6.28975104664979	5.22808222373593	5.31022515688725	4.74741085310888	4.51749543557222	4.83474222157474	4.90799076138018	4.03385670086411	5.20321580329704	4.6972643397297	4.54851512623403	5.05023720232192	4.95198870622936	4.75688528990701	4.10416789296592	4.36511147058113	4.72763793929732	4.82309325873268	4.64101436718876	5.44457058004048	5.19721116572763	4.66791639334636	4.58974488063137	5.05971157604908	4.55569688276651	4.68538076309706	5.05328049460138	5.21403555136991	5.00070084073828	5.3070791058111	4.76333310164903	4.75491299156523	4.57814594915942	4.48860348201865
ENSG00000006453	BAIAP2L1	BAI1-associated protein 2-like 1 [Source:HGNC Symbol;Acc:21649]	chr7	97920963	97922908	-	4798	3.67225275636847	5.6348900913894	1.25917245164162	3.79330451023795	4.3141219197435	4.1109261458378	3.05391082480674	1.3870019830571	3.1471780939289	0.485143719928898	3.319438053481	1.73610553999106	2.00010094773366	0.856041318326837	7.0308028754053	6.7750958961807	6.40999967522066	3.21499448289647	2.87220538160658	5.30040314101235	4.85333082761932	5.29742115702989	5.56793238684029	5.79651847382476	4.52456364710859	5.75611812902275	4.79350539884724	6.37287384520844	6.3370894704856	3.39136850833897	3.19789477020683	-0.188214470326596	0.634878151683749	4.20444039775183	5.16295190680171	4.83120761210375	4.01413888263807
ENSG00000006459	KDM7A	lysine (K)-specific demethylase 7A [Source:HGNC Symbol;Acc:22224]	chr7	139784546	139790988	-	9430	6.36071929571623	5.62110810719566	5.72681588871607	6.19531625262021	5.47943676673334	6.12779777591669	5.73100743561265	7.02161610320749	5.33736536009181	5.3337622458926	6.18890867682482	6.56258462391056	5.67789774749353	5.96045548299624	5.70581531366065	6.2586931604601	5.71739260891919	5.96473972426235	5.45105071042495	5.99118305764671	5.9267297748849	5.90559961064307	6.83982367830586	6.56394901307638	5.04407409957926	5.56715838392677	5.82131766562232	5.63910186299708	5.78714983354487	6.00021832849115	6.11673667798935	6.64052192648386	6.01835453142053	5.69466206808687	5.39852516803843	5.64566153099075	6.17026996405081
ENSG00000006468	ETV1	ets variant 1 [Source:HGNC Symbol;Acc:3490]	chr7	13930853	13935712	-	9686	1.73623668182724	1.64825807675898	6.75134523038982	5.80571194289629	6.04914012543757	6.28737400193603	6.50131879627428	3.97072481610168	4.94260251121583	6.21227260374306	8.65223213142883	6.91313553684682	5.49615723009857	3.66888949778197	6.91964613149844	6.91867842014538	7.0131856820289	7.00366420312835	6.93136525223427	7.07159522569191	7.30596137747414	3.15211703196929	4.77153280473741	4.17490106036434	6.28567079051528	6.99387302672011	6.26442284732833	6.13564027646458	5.58578260005925	6.38876901723149	7.57913395774024	5.90067042975015	0.212762595338355	7.25836557866046	6.77565643685782	6.69859435064681	7.00431953980672
ENSG00000006530	AGK	acylglycerol kinase [Source:HGNC Symbol;Acc:21869]	chr7	141250989	141251234	+	6547	5.74478904705546	5.75811639851424	5.87611522992026	5.48139545706694	4.8288326931529	5.05375405516397	5.1610996360957	5.20498118226975	5.50551030845817	5.38135114359086	5.52722855298735	5.33345364824052	4.3131925458635	4.35238328407412	5.18492474138296	4.96189626807795	5.11484980880663	5.72793081351246	5.75823811790578	4.92321538682875	4.65422313683684	4.57617694314609	4.12699023984691	4.27930579728799	4.28991240428796	4.41810271677322	4.79734311529253	4.90146795061205	4.29653185457472	4.82271702964502	4.51424117748302	5.01435386137793	5.03335000039763	5.4985034713004	5.82602254685509	5.51219775447668	6.16993037728087
ENSG00000006534	ALDH3B1	aldehyde dehydrogenase 3 family, member B1 [Source:HGNC Symbol;Acc:410]	chr11	67776048	67776162	+	6621	1.82826429831665	1.41154218421055	1.58367862527644	0.218825068634528	3.62702700306082	3.2674385219236	0.999052739251388	0.836939821496729	1.55117835315977	0.060252609292769	1.63054213801887	2.32498191112708	2.17794072551866	2.58591125990251	2.85920402642992	2.87042879707045	3.23329382289378	2.7378930655873	3.55216114688036	1.09571043763275	3.05002165665007	2.26559820346897	3.48223137294761	3.00664721466884	2.59310240980927	2.21652869379201	2.39911372619089	3.71940281960426	2.15866945220339	1.83084764754827	2.50043044679674	0.284228217864457	1.77590088230551	2.2938162371034	2.20037089093691	2.33290353011573	2.93425823951182
ENSG00000006576	PHTF2	putative homeodomain transcription factor 2 [Source:HGNC Symbol;Acc:13411]	chr7	77428122	77428288	+	8631	5.62348125941999	5.84927082463165	6.64971598993382	6.12137431060542	5.93052674715433	6.07816859803876	6.15137014340354	6.80128014116469	4.88428350762752	4.89137125686536	6.35321952355753	6.08165979273755	5.577977803973	4.84648977824427	6.49256566074013	6.880749080259	6.45790960063693	5.71216197961963	5.64035765033751	5.68300648873039	5.51244073824319	5.76141782210137	5.53075895493792	5.67280766703039	5.5599194044777	6.40461444766397	6.33064210586302	6.04668214156791	6.17836142286804	5.21258692698614	5.20470298454288	6.20195778055095	5.9026345700036	5.49545572372299	5.27151123720055	5.31011173573719	5.31929412335952
ENSG00000006607	FARP2	FERM, RhoGEF and pleckstrin domain protein 2 [Source:HGNC Symbol;Acc:16460]	chr2	242295658	242295803	+	14413	8.26189003988263	7.1566453115157	7.44090560603469	5.43992090421932	7.54673894918294	6.86679900584044	9.03835895495677	7.07793020497591	7.79195235934352	8.52510905226279	9.22533410038511	7.58776587414816	7.46419889753118	7.55253078039892	6.86293158440204	6.3572391601851	6.78817438700427	8.6556431551072	8.34112000267692	8.21426914149812	7.54804731236551	7.9637707407527	6.7813699019434	7.17078957035127	7.94058424439273	7.79746954715774	8.29771750768036	7.53296370973479	6.50029180311117	7.23912520082234	7.40440826948039	5.66777870949533	5.22269616599933	9.10403046102904	8.26536273715049	8.03220486902567	7.91703839163959
ENSG00000006611	USH1C	Usher syndrome 1C (autosomal recessive, severe) [Source:HGNC Symbol;Acc:12597]	chr11	17515442	17515923	-	4187	-6.91155383096037	-2.19954407520627	-2.4220430671306	-3.43376285008686	-3.39652658245287	-5.01933918909484	-2.11491407599605	-2.07456240225631	-5.76209158550381	-1.54160291031696	-2.57611647615169	-3.65263361540675	0.678024894292374	-6.42971457226777	-5.7907321496306	-5.3546020879131	-6.65016397957534	-5.09055788992291	-1.0123051721472	-2.0026174747764	-2.98418707735673	0.880883479135512	-0.12016845915397	1.4134111428034	1.08504720256254	-2.80314066136713	-1.76496799589693	-2.27877348431479	-3.81112703854057	-3.44930011855967	-4.19100993207495	-2.40991551010277	-1.24939798292898	-0.551971036158034	-4.86941998680542	-5.50794060706251	-3.62789245083391
ENSG00000006625	GGCT	gamma-glutamylcyclotransferase [Source:HGNC Symbol;Acc:21705]	chr7	30536237	30536851	-	1905	3.08993174480487	4.06780814649709	5.60087940294328	5.4603965251501	4.7090468024605	4.37939134247191	4.75485100144454	3.84432939727022	4.51087819878722	4.43061502702515	4.06178934360718	4.32068344060922	4.46029546272281	3.99945987454544	4.5392998892789	4.91425943551091	4.05337728824892	4.46484849947269	3.26550939740035	4.35507029772019	4.03688898524098	4.08252090654538	5.68594862403129	4.61707666229856	4.43966194107648	4.73169097533586	3.46959384651686	4.76108068941837	4.08001886978059	4.6863241546122	5.07687294628959	5.12209732397429	5.40167595692918	4.46740409485201	4.36787053143744	3.96020840443653	3.82295198539911
ENSG00000006634	DBF4	DBF4 homolog (S. cerevisiae) [Source:HGNC Symbol;Acc:17364]	chr7	87505531	87506093	+	4583	4.08118998220603	6.0402795838285	6.71724148023883	6.30696312522971	5.49067289454162	5.16710943597231	5.74529480592726	5.55148337418053	4.44774552784986	4.33030707023284	5.39990820950719	5.6628702083398	5.05762484601153	4.3034339747672	5.5827687297978	5.19126324424683	5.01928390334719	5.73925622259033	4.09942472791969	4.79604964707459	4.41385515342695	5.55938702800335	5.03542338107219	5.23126690855547	4.50028648896883	4.89534503816473	4.65175881753678	4.685276628167	5.00913639426409	5.31577290192579	5.18793183841755	6.4889952717278	6.1871638006021	4.93041720835719	5.2841594777025	5.1126977146029	5.19206928745884
ENSG00000006638	TBXA2R	thromboxane A2 receptor [Source:HGNC Symbol;Acc:11608]	chr19	3594504	3595931	-	2793	-0.068129086153864	-2.24065831323045	2.45249901419403	-0.829584101405199	-2.85197013898948	-1.19545727605655	0.635380335199988	-1.81717216213602	2.31883283439458	2.67014872092402	1.00795532163822	-1.36982917496987	1.70574463679332	0.021566014077626	-0.010444482280281	0.368605121057735	0.174941015574951	2.70584697561568	1.64584871371107	3.00955112770865	1.42345455459716	1.12154748641515	0.86122547737057	1.08171877871939	0.772919464148018	-2.04109594961325	-2.56922874182845	-1.88621926572325	-2.29010957501263	-0.629284613256098	-1.28035528992165	-6.16865370775625	-2.46663108378179	-0.518627965446086	1.68944722041829	0.793318780265446	2.57495291900771
ENSG00000006652	IFRD1	interferon-related developmental regulator 1 [Source:HGNC Symbol;Acc:5456]	chr7	112063023	112063258	+	6481	7.60458039920709	7.34288002396982	7.2809292322609	7.33438133977404	8.29984148987622	8.05173334290277	7.44440420186165	7.20916046591426	6.60834675150796	6.60014043242306	6.74813605721741	6.91855523938365	5.93854503543818	6.01312177450103	6.85059822078887	7.6934218497946	7.63370185145621	6.87979775965179	7.08792550701211	6.35724604557229	6.60850285896529	7.18338423226012	8.60665837909916	8.27601417013122	6.02942453879917	6.57974964851753	7.15295621531781	8.75743971441059	7.72057727392447	7.21716914020635	6.59893098377867	7.73456406924155	7.15748533840261	6.93391053879359	6.72495363871257	6.9221931882479	7.4046015820267
ENSG00000006695	COX10	cytochrome c oxidase assembly homolog 10 (yeast) [Source:HGNC Symbol;Acc:2260]	chr17	13972813	13972965	+	3172	4.90682518918243	5.53900200360106	3.84126249179951	4.9220391238407	4.0509163583719	4.18893967711169	4.85141670797286	4.70947749249323	4.26167277507076	4.33681442182572	4.40224246962806	3.79632748895981	4.69682373235045	4.88266618317349	4.04012295034216	4.2586428406888	3.59752760051231	4.4561308942357	3.81758826228535	4.04814591570091	3.80504691019077	5.39872366643311	5.30480878206666	5.07884910758492	3.36755413890756	3.93451082669235	4.51400608455947	3.3455881667326	3.73385890282207	4.36808951972395	4.35455603977921	4.7856580432255	4.41801579731325	2.97068712995482	3.26879788170227	3.09922032861412	4.46322266520326
ENSG00000006704	GTF2IRD1	GTF2I repeat domain containing 1 [Source:HGNC Symbol;Acc:4661]	chr7	73868120	73868506	+	6498	5.02910104490099	4.0379406424304	4.99530512064537	6.0840116133021	4.6128520017321	4.19640054653273	4.76462832547121	3.41316957313463	4.49044054567558	3.641192844165	4.84759620578589	3.6288382373552	5.43423375385691	5.96049799622322	4.14483592847967	4.9782016363794	5.25566222371687	4.71634150815966	4.18180521188091	4.33269691669275	4.18621685914206	5.82125017204054	5.49395137285969	5.76050044077339	4.29681847086246	3.37454322054244	4.18768517825183	5.36091152438428	4.92914292259047	4.89614361060943	4.60844786592321	5.88948432329034	4.62805308489646	4.38040256915305	4.75088343551621	5.05197861404709	4.90457874442062
ENSG00000006712	PAF1	Paf1, RNA polymerase II associated factor, homolog (S. cerevisiae) [Source:HGNC Symbol;Acc:25459]	chr19	39876492	39877043	-	2668	5.88804650542702	6.99318612465914	5.69833720261783	5.91010441787803	6.17702657125575	5.53432537817692	6.0591475364745	6.02338447983526	6.26050931788104	5.91644929022839	5.9285822820568	5.97689053280938	5.66481949538041	6.48212839243859	6.59799801673263	6.96836121379388	6.63547074491178	6.17264640262997	5.79908637166526	6.4857960715606	6.4749647679775	6.12059190387029	7.09058256178524	6.9265536150017	6.96864263994218	6.68846094742485	5.9799600421408	5.84885268644642	5.85478398455019	5.85427286698793	6.00539751967688	5.87227351538156	5.92952245599887	6.54070455925621	6.31682302318544	6.08462397237765	6.28017976996882
ENSG00000006715	VPS41	vacuolar protein sorting 41 homolog (S. cerevisiae) [Source:HGNC Symbol;Acc:12713]	chr7	38762563	38765926	-	7801	6.75800801868765	6.28814739340228	8.42867735601968	8.52686401913675	7.9150314775458	7.61744441475922	8.48069288219674	7.45605447770708	7.53162776362658	7.48639713801843	7.94005523593954	7.74510186131576	7.45068152728546	7.6408508872148	7.84944016057498	7.68591668282624	7.78656894338108	7.87177833651691	7.72923148389332	7.06013714931549	7.00464120929967	7.02159202954082	7.69798240175089	7.62463683775139	7.38858750562381	7.73081424353847	7.87108846954293	8.14369092649989	7.5158090439274	7.42065337932549	7.60316279202542	8.10626504045872	7.69360847409536	8.036486810951	7.99831944450683	7.84761473067215	8.13444470619324
ENSG00000006740	ARHGAP44	Rho GTPase activating protein 44 [Source:HGNC Symbol;Acc:29096]	chr17	12692856	12693208	+	9281	0.860536437265969	0.872610333413471	-0.322827038052701	-1.03405258385671	-1.08567104568225	1.1035801622915	-2.27615544730325	1.91592777249081	-0.062370541880819	-1.5284485190088	-0.864822209530536	0.281036086683954	0.097095479566186	-0.652795599457523	-1.36229126132886	-0.670538043634485	0.182698835351709	-1.48118029302159	1.89101220367794	-0.274743749850709	2.65314724456618	-0.636658472366014	-1.28538108714403	-0.799814877964839	0.297598634931598	1.65399231574021	-2.94406158674715	-0.838081666395684	1.52048126467017	-0.882572594784837	-0.539581481685252	-2.8630084135319	0.353424195290436	1.31247852805356	1.50806305156013	1.23331538269243	0.341003571613204
ENSG00000006744	ELAC2	elaC ribonuclease Z 2 [Source:HGNC Symbol;Acc:14198]	chr17	12895708	12896362	-	6345	7.63650177246584	7.96997247653479	6.89965375789099	6.96045853296939	6.31327021971287	6.28685704247825	6.76160817301362	6.67074747061992	6.58859953743221	6.72644870417544	7.0859688157801	6.86963757382726	7.71296042038308	7.56907995223976	6.95194838044	7.02830908388551	6.86396610656481	7.55782864474983	7.41764311400822	6.73954651161773	6.73682570164572	7.69525721142702	7.57264239880765	7.62890365611184	7.01269097153417	6.80193489755945	6.793779406659	5.92761515113768	6.22460125151196	6.99575193596649	7.01508959348717	7.35055733560902	7.1171722833119	6.55262580321805	6.60094400830311	6.82897704444402	6.94681331628321
ENSG00000006747	SCIN	scinderin [Source:HGNC Symbol;Acc:21695]	chr7	12610203	12610611	+	5048	2.02655676628084	0.643745888638191	1.94256626875914	9.27924123994159	4.51015625413999	1.1591926104243	2.64661670199092	-0.064543414610086	0.96355810163555	-0.95111921513394	2.43944181836829	4.70768040979686	8.23522961333835	7.29519270495672	1.31912883768739	-1.24168121499066	-0.147043871464332	2.13592281709902	0.021092275051469	2.3580316489004	1.22169924100538	5.8643493708594	8.07851052126765	8.01092800276111	4.07627233845363	0.230250655996023	0.048696299342708	1.86224120483799	2.04863306610169	7.24835576167222	6.6245681866203	6.90259821110056	1.02031643802683	0.671384135304856	0.690720054322246	0.319016585869266	-0.449625178789435
ENSG00000006756	ARSD	arylsulfatase D [Source:HGNC Symbol;Acc:717]	chrX	2822011	2825673	-	7030	3.96619858077489	4.60738295832242	3.65819674317866	3.9131191462431	3.5640799373222	3.46052498145059	4.86369924903682	3.61456216095743	4.1132824730016	3.46743044140581	3.68844796860383	3.83216294255217	3.73514865823126	4.23862860329695	3.4286331973295	2.95499667394166	2.40461283527281	4.94175320997193	5.4402899655814	3.7328698335822	4.13863427568011	2.99967716355582	4.17661866588495	2.99398060598073	2.59038787388607	2.8144029917674	0.416177799416829	3.36241213799449	2.98988940751876	3.19253160466483	3.50281266065348	3.37059267084243	2.92848470380299	3.59273345457278	3.66195003858336	3.3581997449123	2.8384387068697
ENSG00000006757	PNPLA4	patatin-like phospholipase domain containing 4 [Source:HGNC Symbol;Acc:24887]	chrX	7866288	7868858	-	3441	2.39947633569203	1.94198073961383	2.27858888453101	2.88867009726611	3.20355502397133	3.16136267420462	3.13999123821344	2.17180718080937	3.86909404686528	4.23201993507136	3.76517765121118	2.86989049509886	3.30487479212471	2.06439570517241	2.6480779047124	3.24741342466215	3.39494267285345	4.26354649618188	4.01267701727797	3.78338964790259	3.48419891348207	3.76407781834685	2.02664491699727	3.48925405330209	2.84826971698976	2.74093732251732	1.67941416404988	2.67192340908678	2.8365620733318	3.52984824645866	3.38477332166548	2.92079638722632	3.40612184904788	3.44132125005957	3.71197735555936	3.4080537626661	2.41653939033256
ENSG00000006831	ADIPOR2	adiponectin receptor 2 [Source:HGNC Symbol;Acc:24041]	chr12	1797740	1797883	+	5878	5.78941941380522	5.33040998942152	5.4672290630335	4.68049830536062	5.29108305435245	5.0678988050668	5.78149504394879	4.35792789186464	5.31064849149234	5.42004021729135	5.02883268248523	3.95070552855011	4.90123889153826	5.05923437362375	5.05523388497144	5.21500944236688	4.86605922710494	4.87070734039095	4.42157027513459	4.69893843672397	4.02984444693104	4.51525757529282	3.79618048291436	4.6460790125864	5.14895678895359	4.80493418644338	5.36904591217394	6.70709265745292	5.48301345559442	5.29573155929572	5.3501754987995	4.85113810417239	5.3344825220473	5.14498223924353	4.9256483139674	4.79655676839095	3.48497247049099
ENSG00000006837	CDKL3	cyclin-dependent kinase-like 3 [Source:HGNC Symbol;Acc:15483]	chr5	133541305	133541822	-	3681	5.88632366565373	5.22652983003144	4.0447673885098	3.98657122068061	4.60661573138309	4.99343416829976	5.16042004892923	5.27952018458232	4.87544917823497	5.03403695909768	4.83100173391108	5.02133488490892	4.6582592170144	4.99729967239121	5.59921488552388	6.06962394303086	6.0001343151355	4.37954290729885	4.30565108813385	4.72141388619292	4.77723405192114	5.07825917527276	5.9509314914678	5.31080308025133	5.39364814709386	5.44394812684667	5.4432887372771	4.96988028378889	5.03869659519523	5.07424807192236	5.57564437477005	5.0192290180721	5.68074761152011	5.08641481041476	4.85521625978331	4.47797695841555	4.61490148103718
ENSG00000007038	PRSS21	protease, serine, 21 (testisin) [Source:HGNC Symbol;Acc:9485]	chr16	2867164	2867333	+	1984	0.917455808729202	-1.70339847275082	-3.15681889330592	-2.2634609170404	-1.78876269622425	-3.4057100370335	-5.39004961749083	-0.585744942637309	4.20433796106065	5.67364142907582	-3.09076705465189	-2.21270100054677	-6.50951581892044	-6.44393904170932	-4.20976816725319	-3.81661952252027	-6.55510255411694	4.79443415238769	4.1725111471202	-2.79519660007909	-1.93526952409145	5.45882829131202	4.38222000596485	4.28738361426674	-5.07994422022801	-3.29762299582435	-2.00287884407942	-3.65686425166512	-3.10044627998081	-5.17304228284474	-1.18881378465918	-6.3991516070842	-1.56864039989498	0.278506594457968	-5.17393170730408	-0.7849465694313	-4.10657200863627
ENSG00000007047	MARK4	MAP/microtubule affinity-regulating kinase 4 [Source:HGNC Symbol;Acc:13538]	chr19	45582546	45582635	+	6668	4.83790318044465	5.25326248429786	4.60645115348956	5.87974242743152	4.6144606569777	4.10717217148368	4.55618807817594	4.18139224098904	4.53817506326182	4.20408512439769	4.70102252092697	3.83160752621601	4.70144249045625	5.33307617996097	3.45100117036439	3.48702673812489	4.08559875777259	3.35254180014045	4.74360914028916	4.55631354927061	4.3852137328839	4.54377788588122	4.90495058727962	4.50507926347386	4.87987705988707	4.22513386120864	5.08944539078216	4.61683732095482	5.43672241157836	4.66181774521838	4.3347884613507	5.23791170341014	4.26397886981681	5.02543250286172	5.50631048357183	5.24144707354923	4.96182866705899
ENSG00000007062	PROM1	prominin 1 [Source:HGNC Symbol;Acc:9454]	chr4	15964699	15964782	-	7465	0.182846820742208	-0.802643330949224	2.06938247112063	4.84235943707388	-2.1974456937882	-1.45245478284491	4.3629842220687	1.96610430986659	5.26752988262126	2.67251671815538	2.10205829779638	1.9555040690191	-0.877502264385297	0.500670380694099	0.24964242478633	0.18871140740399	0.693407571499552	2.48235155493944	0.346576324882966	1.28994033351458	1.1030754943058	1.41776016932262	1.65611574778355	2.42288582524094	-0.239996588718075	-0.169356456482201	1.5845866712256	-1.1148952036293	-1.07792199366101	2.78262552102286	1.63431839604407	0.727282548251515	4.16677574558711	1.20839635561589	-0.052987684169049	-1.6468673593977	-2.472074437763
ENSG00000007080	CCDC124	coiled-coil domain containing 124 [Source:HGNC Symbol;Acc:25171]	chr19	18043825	18043857	+	1660	3.87100112557045	3.46176220947118	4.20290547695623	4.02994563627905	4.2931980205688	3.71505737794814	4.41894021964846	3.15147406254038	3.99259803448507	3.30560053809388	3.58555249919419	3.88706379416139	3.24401422710104	3.63516774734919	4.10890282691568	3.92414807520201	4.7037321359953	3.9926066102004	5.11378440459535	4.94748254655876	4.61624240704666	4.19667131110253	4.87142736726122	5.12978210111787	4.42291636773264	3.33077062894263	5.19517405452567	4.44395485995051	4.43244503853543	4.54819976396648	4.21645729030238	3.70355656040588	2.93608144370036	5.6620854543309	5.1159299496402	5.29045107004654	5.96112848262322
ENSG00000007129	CEACAM21	carcinoembryonic antigen-related cell adhesion molecule 21 [Source:HGNC Symbol;Acc:28834]	chr19	42055886	42055920	+	1926	-0.278109157675471	-2.11310490823562	1.37566980949081	0.847391501385537	0.790752161523597	-0.049852323137566	-3.26622043506449	1.64793153760439	-0.79931618331374	-2.68523395346242	0.235749957789793	2.27294209475533	0.068581629014274	-6.45482672400657	0.617535135622506	-0.849492161688157	0.257504247888808	-0.273849274521499	-2.46310311335992	-0.36653054257946	-0.263718962746528	-2.35300972291343	0.36369983275797	-0.877570888284044	0.62282820693532	-0.716660166915153	-2.48778332233743	0.004107366391181	0.849364799719385	-2.62477702398652	-1.2111682554959	0.687933013131897	0.399201065071611	-0.15322160010062	-1.48582168851727	-1.64796561158551	-0.312130399002278
ENSG00000007168	PAFAH1B1	platelet-activating factor acetylhydrolase 1b, regulatory subunit 1 (45kDa) [Source:HGNC Symbol;Acc:8574]	chr17	2496504	2496624	+	8127	8.43262596448329	8.1662747241848	7.41818435216075	7.68235565932357	7.07485084317158	7.53794226577768	7.75865902650385	7.70453952243845	7.37913058030121	6.90503121466851	7.35499044371297	7.43183897126121	7.39904861298104	7.20202809573134	7.30430293128228	7.48750754925802	7.5215694800301	7.42375764302476	7.13108144029422	7.12777581155094	7.13908492387743	7.69634057164991	7.96987307991889	7.89138908109629	6.8331786049454	7.32395658408877	7.7485891431195	8.10855950972904	8.34647918078582	7.60046210972166	7.51325026659659	7.63466546624575	8.153831206729	6.73960086196546	6.28746292409515	6.52461036879861	7.0173387597291
ENSG00000007171	NOS2	nitric oxide synthase 2, inducible [Source:HGNC Symbol;Acc:7873]	chr17	26083792	26084379	-	4176	-6.68269123552929	-1.74440359020181	0.563267089610712	2.05648449812574	-5.23263148285083	-2.59134162103691	-1.53570922488112	-3.30760171740175	-0.680538808907799	-2.15672868248414	-3.35030946647253	-3.55712605390545	-0.263793887982726	-6.44888695597071	-3.47204600332307	-3.83955239133379	-6.50537662962211	-2.88481379209878	-2.81656692737905	-0.297516536107447	-1.28838545352576	-0.290460263835016	-3.16047488779889	0.3852813549931	-4.9479355524446	-3.54389133360911	-2.13990681010526	-5.97698737305973	-5.43293031986454	1.06085841274577	-4.44212434753941	0.619236771641217	2.27411149510246	1.05869217220229	-2.15356595339754	-1.62298997847302	-4.33941731573316
ENSG00000007174	DNAH9	dynein, axonemal, heavy chain 9 [Source:HGNC Symbol;Acc:2953]	chr17	11501748	11502232	+	16980	-1.43860216215673	1.13496157976889	1.03451167199426	-4.54088477350453	0.424977002374099	-6.6737226131453	0.444956719208347	-1.24817521908681	-4.41518601002174	-4.23212611355558	-3.96597696848522	-3.47213023174348	-2.0687233732856	-4.86980737424637	-5.7918111284891	-5.48810375092992	-0.041550633363617	1.48514206186526	2.50816181332154	4.23680038572069	3.73603144305411	-3.43815662910427	-0.517429445574192	0.213834182303518	0.054281262492733	-4.13106174287509	-2.46619449093141	-3.65122866351102	-2.64566414631971	-5.41847843108707	-4.65371003596172	-6.21648526198955	-5.67446027411283	-4.35134641801129	-2.00292515994284	-2.4231750196899	-2.58848412005575
ENSG00000007202	KIAA0100	KIAA0100 [Source:HGNC Symbol;Acc:28960]	chr17	26941458	26942264	-	9235	7.8472150240777	7.72034323016179	8.37468494763393	8.66855257431129	8.55738719445905	8.30867142627577	8.16379285225346	8.16027233051677	7.97978062182979	7.84354278295152	8.53301510410932	8.34535564915165	8.37127784078242	8.67775046559269	9.17062342787123	9.4907005784862	9.37003140872659	8.46924446668055	9.01324667083867	8.73275203106532	8.80397247002861	8.56201703995829	7.90967919448686	7.93350479202995	9.13492345531811	8.35521346534248	8.08670579877558	8.46882628195018	8.46940377027276	8.72419642504513	8.19649676670989	8.81672004050932	7.92639284772457	8.71685289609561	8.59907642715197	8.53461934541241	8.51603206311477
ENSG00000007237	GAS7	growth arrest-specific 7 [Source:HGNC Symbol;Acc:4169]	chr17	9813926	9820658	-	10100	7.09937040665916	6.83959343498334	5.8488102613273	7.21998506622512	6.20067168072898	6.06461533263891	8.60701103470031	6.6370278788242	7.2549089079737	7.13532569886469	8.00253661684279	7.22029829972407	6.90584736848451	7.54422286412399	6.29538008721455	4.90689962072317	5.25722077688452	9.44205563632361	9.39936116694341	8.03629967659741	7.836508399557	6.63166821966938	8.33190738686409	7.97095402284127	6.51972567298398	6.41565486990718	6.80395456264891	5.14766789561147	5.95086496452526	7.03768025035116	6.92791280218604	7.37607219895577	6.62488107650531	7.76226540968179	7.3155778301034	6.99746792643157	7.27826206110071
ENSG00000007255	TRAPPC6A	trafficking protein particle complex 6A [Source:HGNC Symbol;Acc:23069]	chr19	45666186	45666481	-	933	0.155364292906567	1.55550800111625	0.646145674331952	0.991164016938417	1.90132962833377	1.32750958625421	2.03977359278107	1.77556820606572	1.63384421426853	1.28583881367234	1.69007638496921	-0.794250604139425	0.711369467855243	2.27593566714853	2.2152586371567	2.12138917653374	1.94981796643986	2.63770850316664	2.83717274952681	2.49982148397086	2.02207131823208	1.99185631281311	0.919831107214703	1.73076797319059	1.52955034683954	0.704562929986911	2.56067081476525	0.974459409668536	1.00715024195569	1.41923667029325	1.40928337117723	2.1979294242305	1.06853980808756	1.26695529277103	0.365325205833017	0.851947660202989	0.721397182976365
ENSG00000007264	MATK	megakaryocyte-associated tyrosine kinase [Source:HGNC Symbol;Acc:6906]	chr19	3777971	3778420	-	4138	-1.0094471931772	-1.25262968581306	0.357649080101475	-1.68237573519077	0.347853230553071	1.83183578915288	-0.451234889781763	1.27048238236134	-1.42214155028626	-1.37383926009402	-1.53294214190312	1.33349783022443	-1.28357407155325	2.04328609529989	1.26457074376952	1.13133391742735	1.90946187494654	-5.3788505650614	-0.107585265047225	-0.329194891863238	0.385899546452858	-1.69348489021153	0.481731565184143	0.116807738529142	-1.24047877650417	-4.50219570690688	-2.6228856369751	-0.688849390826099	2.81691659386651	-0.667294936076576	-0.881682275565436	-1.49822384500729	-1.70849670725709	-3.17135708721342	-5.9426206013744	-2.52232272747673	-3.70055031120288
ENSG00000007312	CD79B	CD79b molecule, immunoglobulin-associated beta [Source:HGNC Symbol;Acc:1699]	chr17	62006100	62006684	-	2080	2.67515265658296	2.64753089648285	-1.11403977749115	2.22164049320239	-0.934248744181122	2.07228778535852	-2.5582096514475	4.77851807737595	-1.3653387881565	-2.10629612280382	2.11558331292352	1.90563458118405	1.21298513087081	2.58533757602743	-0.276170784124697	1.47412585782526	1.02321243853161	-3.08115095525313	-0.736210708828339	-6.99718016906942	-0.865068262698685	2.71448481801776	4.85936853962277	4.58167109046885	0.079058537367295	2.35234690142586	1.91170632466991	-0.190469264617771	1.3753248444527	-1.37446508681725	-0.271504286792201	2.63305650332238	2.65653794360277	-1.01003981652809	-0.022076189121743	0.853277040780979	-0.465960474754331
ENSG00000007314	SCN4A	sodium channel, voltage-gated, type IV, alpha subunit [Source:HGNC Symbol;Acc:10591]	chr17	62015914	62019353	-	8247	-3.5564916505623	-0.544135501630787	-3.32382908717062	-3.9410936536349	-5.24144645490247	-5.46609846591683	-5.41378913734952	-0.120367551377238	-3.05895439710369	1.65464836274354	-3.20858251954936	-0.943714271387252	-4.89936907612656	-6.44636226772535	0.355214010016564	-1.32440468784279	-3.72535507021693	-2.01666796872783	-6.58849769765392	-1.4266866558633	-7.48121743688743	0.26934507660675	4.1374719346344	1.94588545402822	-4.53523532127225	1.94796848147157	-2.06396119881699	-2.51865296032029	-3.10545390748154	-2.39724053036688	-1.22652420183433	-6.37554893099746	-5.79822448254798	-3.54648786716856	0.250204229413182	2.62582901489996	2.86429503230235
ENSG00000007341	ST7L	suppression of tumorigenicity 7 like [Source:HGNC Symbol;Acc:18441]	chr1	113066140	113068733	-	8111	4.66790174373605	4.5559278665526	4.84403536265529	5.68459569144344	4.87922320886985	5.45351291530029	4.79328230026786	4.57521821973137	5.87582845151277	6.19316866820874	5.12129313896228	4.98250338537722	5.15068947317443	4.77151207157328	4.56047086346713	4.74266354190575	4.4893267630681	5.34895828687866	4.86408949498518	5.68200587227628	5.51715582363988	4.04944378062825	3.97942132061201	4.30714541977423	4.92249317318622	6.03766281132525	5.12523387671556	4.57837480753442	4.86474715281976	4.25114070311142	4.58980702511479	5.14625594853809	5.24559850692398	3.50977683125937	4.61244287521787	4.90294548669112	4.79828859018458
ENSG00000007350	TKTL1	transketolase-like 1 [Source:HGNC Symbol;Acc:11835]	chrX	153524024	153524346	+	3650	-6.68573423729586	-3.22101034055446	2.32248756277437	1.44745030422184	7.58778431087741	-2.74041744165604	2.42358521912786	-1.41418798995004	-0.934151124597791	-0.564123867665387	-3.34054231967285	0.529021861041044	1.23773868935611	2.75339878125745	2.0068798328347	0.068223797145626	1.99655209243253	-0.561484038350691	-6.52197770902262	3.86698000568623	1.00236551197939	6.67042565522795	4.43474504460605	4.42558608211673	-0.075252441297697	1.75075910630387	2.81958433541805	-1.58475143608832	0.71718508404125	1.29889461079255	0.770494534179316	1.21367794792707	4.80672331096793	0.401585376233496	-5.31782275410706	-4.12291450224689	-4.33067264556211
ENSG00000007372	PAX6	paired box 6 [Source:HGNC Symbol;Acc:8620]	chr11	31806340	31811567	-	14776	-1.36015035397314	-6.59473087191292	-2.40588353349519	-3.42446517032623	-2.1014469609068	-7.34635984074268	0.907358773620471	-4.80190141907396	-2.30077606564519	0.052535867533339	-0.979905148117928	-5.97580319786592	1.4525631261243	-2.52244230745835	-0.235939355041467	-0.068078285735848	-2.25988158321321	2.72515811909156	-6.90030230504733	-2.18904676860889	-4.14804679592548	-0.533127762711562	-2.92396725748879	-6.25373395819196	1.35556797680333	-2.79221919426306	-1.76034374446355	-0.693770847356547	-3.81046806524715	-2.70923434525496	-4.18722965980261	0.901431575674138	-5.89487758142164	-2.86181398112355	-4.86246651079891	-5.50487280674517	-3.61703548232109
ENSG00000007376	RPUSD1	RNA pseudouridylate synthase domain containing 1 [Source:HGNC Symbol;Acc:14173]	chr16	834974	836377	-	2769	0.918205468501225	0.058794566623063	1.88457768702494	1.35640710830071	1.2485075832034	0.365367574905148	1.23897798068794	0.095192581267319	1.26700614620954	1.7290810776261	2.54736867948966	0.632068711550768	0.57629902070424	0.122665478821775	1.9780029665852	1.69812900885171	2.06972646561998	0.374980851346533	1.36462620526938	1.72394736118806	0.49882920360606	2.62999166837015	1.78591183995993	2.49070260580949	1.11956461563901	2.66317316422625	-1.13540853893369	1.50933515672263	1.99863377860245	2.29264819734309	1.90265743414161	1.10253646693788	0.442695256697397	2.72457016972856	1.41673365951158	0.417639896524719	0.037114959611701
ENSG00000007384	RHBDF1	rhomboid 5 homolog 1 (Drosophila) [Source:HGNC Symbol;Acc:20561]	chr16	108058	108758	-	5104	3.16214434443762	3.02831658780987	2.97999454676766	3.60475113373835	4.87919083820318	3.87110263099595	4.80148116067036	4.11129176294154	4.40865557236998	4.54358875068749	5.53856266698492	4.50901932658572	5.03618782333779	5.39298478960963	5.44056121986649	4.5554187731575	4.58614353072724	6.55609866318719	6.93516364330371	5.36719435654442	5.22595303517626	4.32596759566021	5.24246679506073	5.12304835712509	4.79935105860617	4.10920213553804	5.18062010522125	3.69974294729056	3.59462684401319	4.14293314593178	4.46794862180553	4.51245638366652	2.47542499092603	5.88117297194679	4.95932767637746	4.56601837452005	5.39624580986528
ENSG00000007392	LUC7L	LUC7-like (S. cerevisiae) [Source:HGNC Symbol;Acc:6723]	chr16	238968	240134	-	6176	4.58314087821029	3.37814681665985	4.42526963627525	6.11656897087687	4.70023620405117	4.29577167686223	5.72932303756779	5.85575364961844	5.48876809887189	5.62643697014447	6.09944950353637	5.53052237405071	5.33752878812755	5.2532287878065	5.02712365463782	4.7940148356393	4.69178498029492	5.91478094747597	5.60858867616471	5.18426596384773	4.94331772135165	5.3780681580876	6.20937871864322	5.69881436766845	4.52912134942164	4.92356461866899	4.95358802340516	6.12268632879048	5.20735720635184	6.13620279635649	5.88320486462314	6.32947523451046	5.00454882719243	4.56736135778629	3.8879051758931	4.19875691709184	5.26405857652311
ENSG00000007402	CACNA2D2	calcium channel, voltage-dependent, alpha 2/delta subunit 2 [Source:HGNC Symbol;Acc:1400]	chr3	50400233	50402237	-	6319	1.2224512434529	1.50129120130539	-1.55944295977887	-2.40942377279612	-0.832252135385879	1.85729773832289	-3.40665104301102	0.633448331812506	-6.12068234080763	-4.91770547028949	-4.8334428563423	0.519129364144686	-1.1980471371441	1.09184489586264	3.8491537327	4.05386028650556	3.4495300510805	-2.59509499355193	2.70976364044004	-0.888272519957021	4.63330074876159	3.14806242953259	1.38118993755549	3.04457570250558	0.932924887246083	-4.98437763843544	0.32205741377225	-0.76219348717	1.24414349440364	1.65290086911195	1.19219512879713	0.173070963182261	2.9326835700886	-3.67914423555112	-0.065378290293969	-0.487077930522154	-0.18656930550205
ENSG00000007516	BAIAP3	BAI1-associated protein 3 [Source:HGNC Symbol;Acc:948]	chr16	1383602	1383750	+	6143	-2.37031507784797	-0.818288013621125	-5.44380896113476	-3.54123884733131	-1.17269990555659	-2.24997800357337	-0.506470698312822	-0.518559204707052	1.18529615603141	-2.50036477682249	-0.301222696759536	0.329653121200972	1.13779531214931	-1.92070901921834	1.04212700720317	0.608868464144747	0.300586140367216	-1.70824891278462	-1.30877361819335	0.156410653180092	1.39990589374467	0.484166161809432	1.59875738115723	0.339955340267327	2.21128948611075	-2.04627252020027	2.96122588324367	2.70208639332559	2.5578847610257	0.664431368472301	-0.497610462125072	-0.722385494727019	-1.17377866661956	-1.4266462839638	-2.64161757849772	-1.08075011951083	-4.00959683029313
ENSG00000007520	TSR3	TSR3, 20S rRNA accumulation, homolog (S. cerevisiae) [Source:HGNC Symbol;Acc:14175]	chr16	1399241	1399609	-	1243	3.07065967860161	2.00596746111392	1.7893884002635	1.91481217184567	2.13997106314989	2.08389860084846	2.14428655878257	1.45235305197327	1.81546388460598	1.90141482127441	2.56524887022274	1.50445436263808	1.87904519012014	2.54741499368981	2.90749489153646	2.18136633723942	3.17504553453113	2.13099167290131	2.73368620874482	2.42783124924403	2.25810370590517	2.47627356550076	2.30533588577445	2.17828373322407	2.61107682534285	2.25402563184633	3.18610421158265	2.14703631887675	2.58063635248372	2.47266854234954	2.32325912094395	1.85534501203624	1.72659688949655	3.05426986668814	2.59375862015222	2.40199263067976	2.7923975642346
ENSG00000007541	PIGQ	phosphatidylinositol glycan anchor biosynthesis, class Q [Source:HGNC Symbol;Acc:14135]	chr16	616995	617075	+	6869	3.90462609059798	2.0680058477374	3.34490436063537	3.04281308866048	3.60910216979611	3.81657673465578	3.70918458553596	2.89735409494077	3.77688110473612	3.40170949545644	2.84712959558239	2.37013856704867	2.85661969130495	3.97796175631617	4.084671712589	3.014737432524	3.60383971019299	3.55865455712413	3.86355492524925	3.22794271606065	3.3857470611781	3.94754379965878	2.39133045660363	3.31364339750464	3.59239379837879	3.14827922792258	4.17106285456108	4.0766885169463	3.53659991592121	3.42708846896168	2.82710497667525	3.84085677553723	3.32207964216912	4.08880855095455	3.64412093728217	4.05174762407494	3.27407666736222
ENSG00000007545	CRAMP1L	Crm, cramped-like (Drosophila) [Source:HGNC Symbol;Acc:14122]	chr16	1662326	1662423	+	8427	5.57880541693844	5.0427023145677	4.73099925004833	5.58122996373735	4.23364062681177	4.31977555203204	5.45826666443125	5.64161671111717	5.28524531352158	5.5862193969002	5.48187861127234	4.31383547076689	4.64926879888079	5.18557321911621	4.28738474992861	3.62065246988229	4.40024609046828	5.02582672407717	5.47230410232341	4.86182213135015	5.14187649074437	5.45422111411539	4.95744365920186	5.03558228571646	4.67729008437589	4.7501901912798	5.11500831747695	5.05705636241145	4.67289311862989	4.75360323268807	4.69867406715835	5.45531187871273	4.52090220494813	4.40695089136822	4.42146263509192	4.60389636190906	4.18327953681162
ENSG00000007866	TEAD3	TEA domain family member 3 [Source:HGNC Symbol;Acc:11716]	chr6	35441374	35442934	-	3046	1.46318543939554	1.80348052949967	0.110996222268783	-5.32926456856784	1.74760744313008	2.31434998021061	1.0247621447812	0.047620862917537	2.32820187051649	2.09322582846585	3.15907121898551	1.66270982534057	2.88458339870945	1.77921074734752	3.09891035672357	2.07841850145884	1.61791997424749	1.81185335230339	2.2697246348103	0.985127061359873	2.19200579656205	4.19229927649262	3.42440740978565	3.90064375301245	2.75037960878946	2.9425264709775	3.03548821738413	2.53684125437595	2.64249724010021	4.16371153510185	3.30076970602078	2.92951410096154	2.33058217682749	-0.803058753751329	0.115577038977196	1.29358716717115	1.22243619677287
ENSG00000007908	SELE	selectin E [Source:HGNC Symbol;Acc:10718]	chr1	169691781	169693650	-	4586	1.60720792309623	-1.15440135321611	-3.6489234181327	-0.420709556316194	-1.95378103826406	-3.48143076757589	-0.25139649418667	-0.281060497226852	-4.3200502826588	-3.81090244605353	0.468175847734548	-0.822638431075093	-6.43422914609828	-2.9908138036377	-2.98615677939026	-5.43268505011588	-0.421997952444168	-5.21962126968141	-4.1496771412597	-2.08312927404548	0.124308943226508	-6.68732874200707	-3.18519678188626	-3.78528248528731	-0.565389558855861	-3.6275689316	-2.1882149628656	-5.97621801096184	-1.18822093260463	-0.409178046776657	-2.88602290195436	-2.86871509088953	-2.30205483216958	-0.982269705206837	-0.982838223647554	0.569789735990519	1.3626684415419
ENSG00000007923	DNAJC11	DnaJ (Hsp40) homolog, subfamily C, member 11 [Source:HGNC Symbol;Acc:25570]	chr1	6694228	6694844	-	5147	5.46154246272996	5.93470443608356	5.41478906021272	6.86556749150739	6.11607077428881	6.04549422611317	5.42088187991745	5.1966242493943	5.72903431212054	5.51433262641925	5.59885021958018	5.46104330030929	5.7503291188594	6.0477100732929	5.44438036305147	5.80329090498382	5.83228486259097	5.53682632307745	5.679935708074	5.97428437939374	5.85754991825061	6.35902739847832	5.7445577864282	6.1943420112762	5.7610728452498	5.81818479441368	6.24657457587939	6.53894112198035	6.61136963472386	6.14645582756227	5.71465301749612	5.75943849206506	5.60162978852122	6.83279623908375	5.90024592197645	6.03856067089858	6.29979427400115
ENSG00000007933	FMO3	flavin containing monooxygenase 3 [Source:HGNC Symbol;Acc:3771]	chr1	171060018	171060105	+	3463	-0.563717631680724	-0.159828763673559	0.934680176042496	-4.91721409406395	1.34740149373853	3.63426566676265	0.664040189631207	1.36551261213203	-0.349815194830588	-4.6089380775756	1.73043474438512	1.88962711189452	1.39939708010143	0.316959343859653	-4.20437382576297	1.478520520713	-0.022527597214358	-0.635371142769178	0.868504308833068	-0.355030874661091	3.46168016926035	-0.925560529989164	0.80005649806099	0.47384090929017	0.404566408705123	-1.12232158877206	-0.330597507706373	-1.02030564132465	-0.039517054571402	0.127051655409813	1.20762850625554	-6.1275393744932	1.11043767685095	-2.03389377602781	-1.12886541455968	-1.14022478658703	0.827307251128399
ENSG00000007944	MYLIP	myosin regulatory light chain interacting protein [Source:HGNC Symbol;Acc:21155]	chr6	16129356	16129640	+	3033	7.85709433106997	6.01709854634869	5.08475063049433	6.48354592704486	3.90400218028747	3.47020364585235	5.70877138322706	5.47294316867986	5.82944128052354	6.40858487939718	6.07901193069457	5.41298491461033	6.04926451127416	6.33964964995024	5.6606916998452	4.88725411800927	5.69388626182453	4.1011643462816	4.62108012856818	5.23789116143311	5.27633839731515	4.60925666625767	5.45657437537238	5.7179033134592	4.22280067737795	4.79918899751787	6.75178335684959	5.4881140251873	5.99014924851897	5.53288215298833	5.50323395512327	5.39086025206957	5.71898915907654	5.55135844003248	5.83563970885452	6.03038353736322	5.11280721564875
ENSG00000007968	E2F2	E2F transcription factor 2 [Source:HGNC Symbol;Acc:3114]	chr1	23832922	23836640	-	5457	-0.317164556490169	0.105122665409043	2.53170283823611	0.563094618773507	0.671378577036552	-0.561864535544108	0.589250137112503	-0.051927537598918	-0.777043338286289	0.471490127983143	0.861980191662383	-0.849891702518998	-0.355612483593373	-2.54765343455944	0.090857825679999	1.7585726170813	0.680348519007533	0.259230833091557	-2.52834815675486	1.01129120443916	0.328237226237844	0.391860444595232	0.600966000852794	0.03825975079028	-0.499614872939325	1.87045758146014	-0.845759548597756	-0.245321531031009	1.3946902297349	0.978120980994972	0.730336578357665	-0.805557419097113	0.041404482766921	2.692972910485	2.06541455839458	1.17193958073302	2.07957845417334
ENSG00000008018	PSMB1	proteasome (prosome, macropain) subunit, beta type, 1 [Source:HGNC Symbol;Acc:9537]	chr6	170844205	170844493	-	2256	5.48008968932494	6.03114084825202	4.47500841246208	4.17489868573349	6.1652283442807	6.62227484235814	4.78800469035121	5.34344315097784	5.26126871551754	5.12619347718597	4.61086307619809	5.46071158308556	6.21483439059747	6.81254997415157	5.89137846067558	6.13670427166791	6.16744709902466	4.61532868712616	4.98846449613961	5.96976711671292	5.85469520681926	6.39887475949346	7.08622828026653	6.2660630784207	5.23576492207076	4.92678404152932	5.16648196151343	5.78059821779073	5.73624843882883	4.96249719125904	5.10210155508027	5.4701954152181	6.28789646318319	6.71886032791881	6.16978747066327	5.87628017084011	6.20896889941441
ENSG00000008056	SYN1	synapsin I [Source:HGNC Symbol;Acc:11494]	chrX	47431303	47432360	-	3203	-6.61490949315006	-1.93654304195349	-3.82492465106898	-1.41167467414095	-1.84899684348794	-2.791835311448	-2.31726873431688	-1.53281417092853	-5.92667035227386	-3.90906604128535	-3.56365892438638	-4.26483342769255	1.80777040403698	-6.45187661070704	-2.98546290035762	-2.63739105029245	-6.46332318896885	0.315966922188577	-4.82133674040213	2.58904919061885	-0.147126431318585	1.47548335195143	2.8891465827978	-1.33058728183635	2.67434153331716	0.341568397238886	-2.256862870662	-0.617571869041103	-0.582447319075815	-1.21449968580179	-0.120185108514819	-2.60137740496253	-1.4931477686679	1.12250323357525	-1.0572103793376	-2.96062582677135	-2.20963233436921
ENSG00000008083	JARID2	jumonji, AT rich interactive domain 2 [Source:HGNC Symbol;Acc:6196]	chr6	15246527	15246815	+	6490	8.32006883957811	8.0481484254858	7.6564265467788	7.45764431514457	6.0396749916751	5.19605048966799	7.96101369956565	6.56454627072353	7.53487250736006	7.50949124545067	7.03334957942108	6.4146619212649	7.24010402913143	7.35358004448124	6.93729380389452	6.33845327186724	6.70637382054741	6.66374513856661	6.87609539979687	6.53793181905956	6.07221190970392	7.65007015782779	7.13472184219982	7.97096189425548	7.20855821909602	7.44983635984887	7.97185433748452	7.06273766038741	7.05327015021108	7.80635421259844	7.1122876893255	7.94119192490903	7.17641446165423	6.82630527106385	6.83376101052968	6.65203583932731	6.86198974938113
ENSG00000008086	CDKL5	cyclin-dependent kinase-like 5 [Source:HGNC Symbol;Acc:11411]	chrX	18443703	18443815	+	3576	5.5056957922364	2.90377521690713	4.5957962839266	5.77165471290438	4.9171622200048	5.8144502049195	6.68947166689085	4.95037961130964	5.11791344621133	4.83705995743926	6.83585367149972	6.01335152342048	6.01750641954662	6.12419704191041	4.97010425313361	4.86859741493877	4.92768723576814	6.68925664918206	6.23300151062583	6.37676906962011	6.2464167333324	6.72207372835531	5.42448728309876	6.19709050869297	6.19723414941028	6.07727259314547	5.68016419949492	3.8329993561311	4.2415893589838	5.88978907931713	5.72344202800931	6.5715822763404	5.88507418854437	5.03206836173657	5.76600812437627	5.77032527290038	6.23801703444775
ENSG00000008118	CAMK1G	calcium/calmodulin-dependent protein kinase IG [Source:HGNC Symbol;Acc:14585]	chr1	209757062	209757277	+	2676	1.09818623253167	-6.42849689401453	-3.31479221182712	-3.93608625432742	-2.30322659592131	-0.611121781736726	0.777324491605211	-3.66769153202724	0.11202842960861	-3.62575166870056	-3.20219989848022	-5.89874638566918	-2.39824104476854	-6.44623851569424	-5.79455088034609	-2.60395178281297	-6.53393028520217	2.39173760799506	0.721200128621539	-0.737716220122642	-2.5307748276588	-2.63273754406507	-3.11806364078624	-3.34060767934329	-0.380042954167527	-3.40352681129949	-2.06059896429391	-3.17077332068993	-1.03480267240782	-2.3955258677138	-0.934971506638208	-0.073058686218826	2.11366293650549	3.69866079942055	1.23775418103578	0.210919893272311	1.98302689163957
ENSG00000008128	CDK11A	cyclin-dependent kinase 11A [Source:HGNC Symbol;Acc:1730]	chr1	1634169	1634438	-	4707	5.38094579988961	5.68479438060109	5.25808879019419	6.37167239025587	5.6311553392701	5.41998671474405	5.50813081316982	6.1123004678204	5.46463576455295	5.25788848643883	5.96019159166203	5.80125359558576	5.32082181949917	5.26470330930429	5.38246906829519	5.714477318665	5.50382280575642	5.45977363629299	5.55672652410799	6.33628279924539	6.04931982125264	6.3434171519622	6.92196949351868	6.88815730342346	5.58816976138621	4.95372443068083	5.9409111595428	5.89810453533493	5.35995905659443	6.00875150449038	5.65181860597896	6.41676793233869	6.30726539533401	5.79702163682327	5.67855000705095	5.79391786324678	6.61237279852372
ENSG00000008130	NADK	NAD kinase [Source:HGNC Symbol;Acc:29831]	chr1	1682671	1684499	-	5637	4.18235912335181	4.21241746986307	3.82219745389696	5.27649616122898	4.86523395937432	5.17729972650886	3.54571947130092	4.54473627908399	3.92023084502535	4.04948162694118	4.92869463546518	4.83771531474129	4.77238610848008	5.08938792019015	4.41280228605716	5.09577152337191	5.20739272983094	4.95994977887077	4.94302423583351	5.24871158661548	5.26764998525306	4.86531899949975	5.33458205765818	5.36076905965375	5.2895941830406	4.67223796717663	4.77123350265685	5.37110600677212	5.35413350634298	4.76027906156689	4.33821153997621	4.93050662882985	4.77699755646402	5.56582519015773	4.99102840704026	5.19592543093771	5.67664075333124
ENSG00000008226	DLEC1	deleted in lung and esophageal cancer 1 [Source:HGNC Symbol;Acc:2899]	chr3	38080696	38081127	+	8338	2.16642848619051	-0.102554419079075	-3.4142784567641	0.033062944410522	0.743553938942592	1.5485856844345	-1.34025301974693	1.86898280697841	-0.10256921845197	-1.04896210750813	-1.43683479446919	-0.168035544395981	0.26781213468323	-0.76442795865317	-0.903028088598666	-2.07331313137287	0.642779026674302	0.535102921225214	2.13520786576854	0.931903587593728	3.07495712020493	0.852964203783759	2.18998846046933	0.211759738738735	-1.28391926026338	1.18911914175722	-2.89559151657958	0.996112815553316	-0.340037917469615	-1.38304883554068	-1.46567892234654	0.463783206356574	-0.180340457297939	-2.15286264694694	0.575572374914157	0.186261237715724	-5.70532423636184
ENSG00000008256	CYTH3	cytohesin 3 [Source:HGNC Symbol;Acc:9504]	chr7	6201407	6204647	-	5805	4.88793949515561	4.77122725661318	6.12709059045545	6.64346933607634	7.60777906876789	6.47508468574012	7.29669918435048	6.14738493734672	6.1806741189809	6.70779699969365	5.42764598846608	4.96000466383281	5.4465756691991	4.90075410646441	6.2347016530456	6.64835251577084	6.95998185131991	6.97108762178347	6.57660302496077	7.75727137824457	7.16660828903117	5.19168541223072	5.12481861691722	5.38243143962552	6.90865606124841	7.46319867432965	6.84668988788016	6.75850339325454	6.27712400564949	5.39751644481521	5.29689632099766	6.06586680868095	5.91886685722544	7.61341147925577	7.11906988847529	7.30852890953263	5.95164534709188
ENSG00000008277	ADAM22	ADAM metallopeptidase domain 22 [Source:HGNC Symbol;Acc:201]	chr7	87563458	87563865	+	12217	3.43513705680399	4.11408785120042	5.39074570251206	5.40935247944438	4.90142254758887	3.61592554016162	3.65811364134286	5.46258709982799	2.7611128497283	3.50747659925783	1.28743933466353	2.87446598618667	1.89465214631034	-0.180990358308089	2.08617015109883	2.85567958787963	1.12940729314168	2.09880124779146	2.79297280295862	0.218175578901633	4.06007752304849	3.05358691859617	-3.40599082678182	0.25053836936766	5.92758005704738	5.72074821091213	5.49073224599435	5.54387376138227	4.74094839472814	1.9296520634293	1.98855267138258	5.10667126120925	5.1092704120924	4.89578526767793	5.55528888971349	5.43159993772891	4.58396355958922
ENSG00000008282	SYPL1	synaptophysin-like 1 [Source:HGNC Symbol;Acc:11507]	chr7	105730949	105732385	-	2794	4.94165090814406	5.24668332298747	5.354574482332	3.32459260204432	5.33825542438685	5.33011927648545	5.19027874654567	5.38486044768458	4.07486448390157	4.31150054344378	5.1609723214948	4.82591819779106	5.68196505698936	6.08908961590798	4.69650622865135	5.06579715690503	5.36294057220866	5.77080069461353	6.55167069733402	6.00567368198739	5.55980656351027	5.26093804139206	5.6431041029227	5.74184774004357	5.07918461846575	5.53895401372641	5.57424460157181	4.90587882114157	4.70277194570673	4.91337534568889	5.16811866395313	4.88298773517177	4.83148505786936	6.20343956780345	5.9591264801207	5.74231832212942	6.03773837389984
ENSG00000008283	CYB561	cytochrome b561 [Source:HGNC Symbol;Acc:2571]	chr17	61509665	61511955	-	5320	-1.67715200748776	-0.286767195306831	-0.164616063360138	-1.60815263098119	1.50349950570891	1.5773039146741	-0.528392500846717	0.564049838717024	1.35215911411897	0.865516362691834	-0.365817659986218	0.628806048619535	1.64074854278118	3.04300075329873	1.76903354975251	1.67651758433788	0.958540917424327	1.44246655766116	1.56985490207959	-0.138558477374138	1.27743586493499	1.73511337998668	2.39972678271611	2.19483411682097	1.07010504742481	1.17031586980019	1.94839123967886	1.70149329970491	1.86478989019195	1.1246280943758	0.94539724902944	1.75460974597037	0.035312362741907	1.44574614476741	1.91663899911152	2.24771728857034	1.96955979121688
ENSG00000008294	SPAG9	sperm associated antigen 9 [Source:HGNC Symbol;Acc:14524]	chr17	49039535	49043748	-	11948	8.37960548198586	7.90637756434734	8.90065359434893	8.05850825073543	9.40738495564477	8.80896706600751	9.17502037263623	8.26634458692971	8.29195683359428	8.07405649480281	8.43341726986625	8.3476004138146	9.0776164235572	8.96193386359353	9.52485557575424	9.82068660350583	9.36525842367264	8.81890464179123	8.57362523740902	8.74801221797856	8.53747071195068	9.16612617670064	9.07079285592841	9.0762927634473	8.49841108454976	8.32255447054201	8.16527927190674	9.25470195436004	8.68814751904937	8.65632902308984	8.85252519769637	8.64719930101868	8.73166670283425	8.46675695766815	7.82078919505143	7.77947165379833	8.19818296199154
ENSG00000008300	CELSR3	cadherin, EGF LAG seven-pass G-type receptor 3 [Source:HGNC Symbol;Acc:3230]	chr3	48673902	48675665	-	13888	2.26360710544735	3.35113783985931	3.05593140307966	4.19117318310001	5.97603630426168	5.4380832039314	0.797109464480712	2.31952575988524	2.56838751306771	2.18527787501265	0.953836075781309	2.4456830938315	2.73433046156265	2.34005955718417	3.46533342650884	4.42148621569466	4.55866710909971	1.16421390777972	1.32600110813564	2.53531880141709	2.35558442569888	5.41613670896122	3.42965854423866	3.78728565696348	5.36063467291211	6.44867358740832	6.49368362005746	6.20295681009208	5.77518697964681	1.36516880802902	0.990240456853123	6.02195299061685	5.27565385350992	6.96007776003994	6.88362224022776	6.73139542669318	6.81129145814467
ENSG00000008311	AASS	aminoadipate-semialdehyde synthase [Source:HGNC Symbol;Acc:17366]	chr7	121715701	121716661	-	4591	8.59799261882791	6.61397377798685	7.21836900312692	7.54408080201396	6.24576311130488	6.88245250758159	8.38301172769227	7.42752293732433	6.10935492507417	6.28806949980255	8.6368117340487	7.65656895689056	7.15651662653778	6.3756746538307	5.51618602454621	5.9323309206779	5.90845258612318	7.99668025696402	6.82927907161259	7.14013729542229	6.86211160357562	3.69750993987882	3.36547307835554	3.72863225951833	6.94884871681574	6.65392391277192	5.7987013951699	8.10919794560778	6.68027503975314	7.26825782320322	7.09237269194499	8.64875175579296	6.9698513763336	7.01650879416402	6.95249911031268	6.68235647473444	7.20533280348299
ENSG00000008324	SS18L2	synovial sarcoma translocation gene on chromosome 18-like 2 [Source:HGNC Symbol;Acc:15593]	chr3	42623332	42623450	+	1301	0.307379745766373	2.05932981788776	4.33744874142815	2.7909480399204	1.93362145737778	1.98639589096603	2.50336625781592	2.35705171018174	2.92524506164361	1.45319924420053	2.61760645567107	2.75717583017109	1.96896633940597	2.84295433059121	2.88395632484032	2.83112380649699	3.30825486692913	2.0896704511446	3.14609056263929	3.03444175808067	2.1304180893866	2.70125566483511	1.15294124745153	2.5857371033279	1.04894677893517	2.5311833952684	3.93729916764331	2.22621495567753	2.50236267288689	2.22581365296312	3.01490866582729	2.06661403904576	2.18152931778571	1.80306448749161	2.0359045255791	3.23591500476374	2.65080516843109
ENSG00000008382	MPND	MPN domain containing [Source:HGNC Symbol;Acc:25934]	chr19	4343524	4343597	+	2049	3.13524784766918	1.56856259300022	2.56570170743792	2.26241315000181	2.20056015040847	3.05167598854582	3.30855450524244	2.66085199556196	3.33625889423587	2.75146856790544	3.1092507658498	2.20749406737617	2.81678146816803	3.21401033181603	2.93906026817726	2.65311283998236	3.34253425376849	3.32590793564306	3.05930330260112	3.53498990810023	3.37363991442729	3.81006942117075	2.31690118637104	3.11352875892527	2.78088020001176	2.41281908002748	0.402908505757191	2.85682429396324	3.01866665539511	3.11455333696745	2.56129632798776	3.43651450290377	2.6652565054554	3.2204858823938	3.2286862124896	3.19074809205093	3.49045496295542
ENSG00000008394	MGST1	microsomal glutathione S-transferase 1 [Source:HGNC Symbol;Acc:7061]	chr12	16500076	16500118	+	6213	1.95526199623603	3.07629249991214	5.20350741432342	-4.94854916782133	-2.09913513848822	1.55093594666106	0.584105674832025	-2.76603862418194	-1.83513219984319	-0.248194703174026	3.02574307702001	0.155639272772643	2.89040928330946	-1.59245687054395	-2.61845775074823	-3.95007729597509	-3.11190517859414	2.07260749289851	1.56640043080903	-1.08125180986194	1.25155023915538	0.741191503526806	-0.289327943047906	-1.28499374751744	2.13544542024756	-4.6207688508541	-2.66711227635048	-1.33072155655155	-2.00719791025532	-3.2327551679276	-1.12651983247455	1.39512381714718	2.57665788260518	1.80387544571337	5.22608386081577	4.41986221611886	3.46808223269738
ENSG00000008405	CRY1	cryptochrome 1 (photolyase-like) [Source:HGNC Symbol;Acc:2384]	chr12	107385142	107385779	-	5062	1.6825558088048	3.28852275369315	4.30224670684222	5.07600787151989	4.12898489951037	4.00969602704151	3.72763789740979	4.2168565395771	3.87216000790603	4.62982799878801	3.53968305348858	4.01842445549242	4.85260756907624	4.96657141905674	3.31250056307007	3.67321852461752	3.76758067223472	3.49322458729681	3.76588797298702	4.00174766294976	4.28752907639549	4.85081889485248	4.44689815200541	4.59188262748491	4.0221387124946	4.4033960695244	4.14500052117571	3.86713146932235	3.16020556891528	4.4017843547658	4.91461743144618	4.47176729427099	4.23533255212444	4.07345390961963	4.52353156557703	3.91354857484008	4.27848865072052
ENSG00000008441	NFIX	nuclear factor I/X (CCAAT-binding transcription factor) [Source:HGNC Symbol;Acc:7788]	chr19	13106422	13106678	+	6302	5.16222858125126	3.76836669567089	4.4722492882139	-2.00902847174781	5.08503301010817	5.8587526835172	5.62974273380086	4.59870738372504	5.53139205162906	5.39763504788116	4.42843545463969	4.5710786239984	5.06826491907261	5.61447184567562	4.47921548426356	4.55417685729692	4.85431675789108	5.59478497659243	6.53599768618582	4.77818233012267	6.37226335141171	5.52512221242606	5.75973899663464	5.46438408335225	6.05206427583851	5.2105035296907	5.88341793886875	4.76630588536266	4.08161819096532	5.0799638623898	5.39998915035935	6.14816134476158	5.51276492793617	6.01291471928814	7.03580611818363	7.01207454957822	6.66568707318518
ENSG00000008513	ST3GAL1	ST3 beta-galactoside alpha-2,3-sialyltransferase 1 [Source:HGNC Symbol;Acc:10862]	chr8	134467091	134472180	-	8730	2.31541438655789	2.46686423973571	2.65670801378295	2.67259626442428	2.64249340443987	2.72438709037907	3.15344636441101	2.82861483936841	2.76473811342591	3.57261577412259	3.74874403221772	2.57467492766913	3.16185807547257	2.2867773705665	1.32873938170405	1.98178755216915	1.52524329658662	1.94292402905096	1.96796886412627	3.20468254349471	2.84761126888614	1.31293689876041	1.50717396785027	1.78430709192589	3.10800554898143	3.30863935149465	3.96455684736503	3.04105548668083	2.55121767936228	3.86365891342054	2.9578279818246	3.15465638536791	2.1324445971196	1.67559724425744	2.1958328545337	2.40991547574105	1.36452815846901
ENSG00000008516	MMP25	matrix metallopeptidase 25 [Source:HGNC Symbol;Acc:14246]	chr16	3096682	3097017	+	4126	0.242765825040821	-6.40326471053374	-1.86166506659703	-1.20174253201441	-1.32923832829522	-0.323431172804489	-3.10946089614223	-1.5839595237292	-4.29580726092959	-1.37680037429432	-0.488043493009308	-2.71649819749383	-1.60758944890062	-3.64060346017	-1.27066168994761	-0.664677848597487	-1.76113217620913	-5.19889365146489	-1.2594760461099	-0.736176078973252	-2.47559499734694	-1.15289614335336	-1.55992567906551	-1.08758427214357	-1.74364453580403	-1.16996015764709	-2.11022320487408	-1.11945680688263	0.297081942916071	0.129541222960012	-0.964932525917509	-0.62993773544155	-0.740107405318019	-0.468270303170143	-0.433701683331832	-1.78912327626156	-4.2902677981448
ENSG00000008517	IL32	interleukin 32 [Source:HGNC Symbol;Acc:16830]	chr16	3115298	3115495	+	2924	1.71580883117156	3.19221185200604	-1.98138434191815	1.25226368097808	3.45638246666571	4.77989105022247	-0.536175867992237	3.76934745667623	-0.123266272975247	0.492944878314743	-2.87474349173531	3.97186020721533	2.48820094471198	3.89566559957905	4.66824512929942	2.78344816237349	3.65096865493323	0.191041848261467	1.47283887828646	-1.73783631773636	2.93682762989253	0.27809533247365	2.64748543977567	1.5993751233721	2.77056020457845	1.66848707554965	-1.93843007179546	1.35350621717964	3.85270626640327	1.54629537891197	2.97102889181622	1.67933454242758	2.65354704052093	-1.64715077211974	1.36065004602849	2.46786832507395	2.81792563863776
ENSG00000008710	PKD1	polycystic kidney disease 1 (autosomal dominant) [Source:HGNC Symbol;Acc:9008]	chr16	2138711	2140195	-	18532	8.72927612636459	8.25235804477071	7.33438812374607	8.77362030161206	8.02614846191222	7.95935656713332	8.15941067171774	8.27207734290528	7.95363972273117	8.07699340199675	8.84593046005109	7.844018662302	7.70366799670694	8.64648482340117	8.86005675902332	7.76537007589557	8.05283444382616	7.95726381346664	8.58588041765423	8.25287044073623	8.4951958319954	8.63529323963248	8.28088366868203	8.07152728039821	8.66698953904584	6.81306621737793	7.47159798329093	8.416242410821	8.24780208363601	8.20824964277977	7.4472137322405	8.87269367330294	7.34309507526866	8.55419286795291	8.19998214824511	8.15170909218172	8.7915599290018
ENSG00000008735	MAPK8IP2	mitogen-activated protein kinase 8 interacting protein 2 [Source:HGNC Symbol;Acc:6883]	chr22	51039114	51039312	+	6107	4.72830682929327	3.60432584822326	1.71523679260874	-0.690134857312236	3.8032615019468	4.2320828009651	0.368842444090701	-0.354046383480268	0.30787880143512	-0.65409853491004	3.17622759520023	1.76238155524646	1.58723994577759	2.01367948885259	2.80814585903527	1.79682113200498	1.59549831616053	0.615400118506213	0.556016233000908	3.45060720575384	2.01736825941296	2.79074285841846	2.73697382088723	2.42478270372989	3.18997217464788	3.07958640800642	4.93904570353989	5.06008578067195	4.65343563333571	2.97500800720417	1.87800880468724	-0.025014416633471	1.23599072694997	0.747839399124364	3.49349316128249	3.84002396722942	2.95498886343207
ENSG00000008838	MED24	mediator complex subunit 24 [Source:HGNC Symbol;Acc:22963]	chr17	38175350	38175898	-	6962	5.80924012579014	5.27924067153296	5.44878717591074	6.268390791201	5.69347844889428	5.52564353858717	5.58827829388677	4.84575896811416	5.63564746685521	5.7528156170268	5.27507735868135	5.06327622439397	6.35907989311274	6.62452752477711	5.976823709331	6.45484865272361	6.64319838122949	5.80904544933142	6.34340314462833	5.96035107996186	6.03630687447769	5.65909171124497	5.36224315312049	5.28516807863165	6.30362175738743	5.90875353662864	6.41614615322877	6.53275715636593	5.7434466794466	5.63985929115183	5.36798246551941	6.26085934972793	5.30633341969013	5.25714370531328	5.77193405327116	5.79074138935523	5.79899515161164
ENSG00000008853	RHOBTB2	Rho-related BTB domain containing 2 [Source:HGNC Symbol;Acc:18756]	chr8	22844930	22845076	+	6580	4.9687661022667	3.86502178530734	4.72312666964534	4.50101769382542	5.2073039207608	4.34341048367451	5.08218674075608	4.38169325765331	5.18464214388815	4.64247053667787	4.52383565704756	3.87418973466748	4.77922402745235	5.85876812934089	2.63577037161087	3.96294435283867	4.79666932611497	5.47086958700126	6.36745254108856	5.07905949274712	5.1032892290664	5.54683113954538	4.72043686855618	4.90400680972388	3.92851455163061	3.99364724262758	4.65471746217093	3.77550537020469	3.27961818466752	4.65272838189689	4.26615322728891	4.36714132921354	4.06374754981854	4.62281327625403	4.31884123782804	4.02435109755151	4.24367971685846
ENSG00000008869	HEATR5B	HEAT repeat containing 5B [Source:HGNC Symbol;Acc:29273]	chr2	37195526	37195744	-	8206	6.97524095519743	7.01924291913195	6.62274684950361	7.51721906318917	7.19569116141187	7.03339994567289	8.28036946018953	8.82384759330311	6.67490440419601	7.19643774046683	6.93897844960713	6.94914668612657	7.07307416753646	7.10110069680868	7.89638318002886	7.18773685707393	6.94113436397487	7.29519662793173	7.03186045412251	7.19638287486083	7.22302212064226	7.35843451848443	6.92930371547825	7.11850238806881	6.94439417863632	6.96547187790314	6.94410359840188	7.39426863921985	6.89123887221883	6.68476504563362	6.77712708960561	6.89277034175434	6.95324990389451	7.29183718576455	7.2333506213996	7.1008341830415	7.44823011761094
ENSG00000008952	SEC62	SEC62 homolog (S. cerevisiae) [Source:HGNC Symbol;Acc:11846]	chr3	169684423	169684646	+	7928	7.55599089547025	8.10472668816238	7.87133904418971	7.63532586485078	7.42869137794845	7.780875312375	7.74329223441662	7.80919347586331	7.85844600828733	7.38008941416108	7.28608786698614	7.80613075816259	6.77168665827729	6.68077323421928	8.06160221042855	8.17123086200289	7.77389231036373	7.23258998751411	7.21452295673273	7.57065272888414	7.50629843621716	7.35484552309423	8.3857916590974	7.87519771645616	7.50531096316123	7.29072671371532	7.41391673344072	7.99265685541834	7.13626492617117	7.38289950151807	8.04886757279776	6.7316198093581	7.67642580399431	7.31642765348782	7.62639218889802	7.65194673098419	7.56543828757622
ENSG00000008988	RPS20	ribosomal protein S20 [Source:HGNC Symbol;Acc:10405]	chr8	56979854	56981089	-	2931	8.80423967966942	9.20358543794011	9.82985941142126	10.1671592746878	8.28040386827342	8.76080017358555	8.50702188166979	9.09904833709387	8.85874561012675	9.20642777695301	9.61270264136467	9.36047639116986	9.17931611502204	9.62795773418453	8.54529588436322	9.20807055963088	9.32307545727186	7.49285107674666	8.48483920692005	9.32500327934821	8.93267933332874	9.45847451098236	10.232217092806	9.97568432492005	8.9243584637432	9.43357201950916	9.64118928417573	7.70229292243722	9.58806287427879	9.45665768520591	9.59788617665698	8.71599175252427	8.74848584553534	9.60159259772609	9.15683529856548	9.29552410542616	8.95097375425473
ENSG00000009307	CSDE1	cold shock domain containing E1, RNA-binding [Source:HGNC Symbol;Acc:29905]	chr1	115259534	115260837	-	5755	8.47760912842711	9.31436304847723	9.16107270900672	9.33389673234112	9.31613409713462	9.79336710638979	8.80634261869147	8.95373239177368	10.2159954780127	10.7758558311746	9.32862648747177	9.61982490756407	9.08700925797047	9.50514731294461	9.1684487465709	9.76414060664649	9.74714532248358	9.19486637972826	9.36960793778587	9.88086783110916	10.0745343079799	8.28311582723632	8.74036163403197	8.60106827055876	9.19474655367936	10.2401694014348	9.70442036927294	8.98901622787142	9.94161585226112	9.23187667613448	9.34001264997663	8.76014830437496	9.18197132019209	9.54128309787833	10.0074073057519	9.90050055691686	9.74053481146911
ENSG00000009335	UBE3C	ubiquitin protein ligase E3C [Source:HGNC Symbol;Acc:16803]	chr7	156931607	156932032	+	9218	8.11324295948937	8.06240795804083	7.48290240517944	7.07715733724077	7.57123276312026	7.54505470299698	7.43550706564814	7.27634402449669	7.64416203147026	7.62410454614744	8.16456006311924	7.76434133377425	6.73325592957618	6.76424574736125	7.31338786708632	7.46089147143489	7.42606507506484	7.73354154441283	7.58414937213803	7.08336048870489	7.20647405652547	7.40288972447409	7.03133100136604	7.17924087084751	6.36107911176982	6.7563648143248	6.73072202222085	7.33807655241243	7.43210115408837	6.97838467657001	7.00838926380317	7.66796602875223	7.25855249070894	7.18607644842323	7.23942547275808	7.18498592311378	7.52945860359494
ENSG00000009413	REV3L	REV3-like, polymerase (DNA directed), zeta, catalytic subunit [Source:HGNC Symbol;Acc:9968]	chr6	111620234	111621359	-	12417	8.20582167266156	7.81814864882134	7.97922614446404	7.80163677040994	7.91984302660912	7.6896806801933	8.8415302643213	8.01118056353254	8.12767783702296	8.60501051266909	9.57506356744716	8.47519893810218	9.06182133034391	8.51863617073666	9.58160169038271	9.09216685919371	8.205475958842	8.14379283633283	6.99206491367601	9.79174005167942	9.00535604247187	8.74980045726999	8.36337522224388	8.52070299152784	8.12104787981501	8.41913915662236	7.66665767661759	8.97696695448256	8.46895773392337	8.82243503380372	8.89874628870784	9.88874526740476	9.56670088613536	8.1761399288511	7.96052358603575	7.18914346024688	7.67420313272449
ENSG00000009694	TENM1	teneurin transmembrane protein 1 [Source:HGNC Symbol;Acc:8117]	chrX	123509753	123515144	-	12896	2.27692570256451	-1.5823403334412	5.68943929766627	4.75049218347033	1.17677159487572	1.91972468253174	-1.11545855698425	3.24169352255416	-6.15581548140881	-3.45233266510613	4.24304377566172	2.53314552745958	0.155234244103753	0.390886602654021	0.421170943259279	-2.02955436859347	-0.009772982102577	-0.637054852917928	1.5217955890086	-1.19548733646743	3.45763531915237	-0.721300382584504	-0.095260994208526	-4.15369258059947	2.04400735617501	4.79282767891513	3.562929497946	5.26093754382929	2.77105297465575	-2.21805804244741	-3.37937425677871	3.73350821239893	3.1972719673515	-3.93104509971796	1.1628763930154	1.43178509899898	3.26150753409963
ENSG00000009780	FAM76A	family with sequence similarity 76, member A [Source:HGNC Symbol;Acc:28530]	chr1	28052490	28052672	+	4034	4.07732855423362	3.53794843591299	4.00339579205049	3.897448852967	3.78772236210568	3.96467321485859	3.21914187352263	3.59639088413431	4.12991571397893	3.98367845932265	3.55587495621945	3.24630239806177	2.99538788455175	3.26111823935425	3.15769450811997	3.78738322566935	3.63676639598916	3.73007117178774	3.96486793896389	3.60329133274623	3.95041377859086	3.64930781649584	4.27127589669346	3.99247084602224	3.32098603136263	3.62907190465141	2.82804119625756	4.68842942105884	3.21002429435732	3.68189383778004	3.77981004314153	3.72528611671819	3.25949313611694	4.57732768342744	4.41161247784019	4.16746252234923	4.5467890023097
ENSG00000009790	TRAF3IP3	TRAF3 interacting protein 3 [Source:HGNC Symbol;Acc:30766]	chr1	209929377	209929654	+	7753	0.897178977959911	2.99277676848046	1.48116775824517	2.69416655497194	2.87520346928866	4.42038047665797	0.12065545244949	6.03892893761058	1.69477957132748	0.945252459681086	-0.045187382730088	4.80448000236434	2.15381733492295	3.18470478928938	1.90860785914873	2.31454747178152	2.43525215893766	1.61783416902885	2.32227003172182	0.630059204540129	2.42863530262636	-0.096832054089964	2.9029892754457	2.55750055318766	2.20599106126022	0.788950351578477	1.6874990983084	2.9128511420644	4.07394558875305	1.70620654427884	3.0049476956718	3.05737916395845	3.52409932188109	0.326698992916698	-1.98030074621936	0.881429279119907	-2.09811168030667
ENSG00000009830	POMT2	protein-O-mannosyltransferase 2 [Source:HGNC Symbol;Acc:19743]	chr14	77741299	77743824	-	10012	6.47432415600224	6.37941529636507	6.36577009032139	6.31154366192013	6.4376721595392	6.23834605997953	7.0728504744067	6.40158156466054	6.82232186504993	7.13644267630833	6.0588770666316	5.59534897450592	6.59226204577692	6.65778716102781	7.23003180513032	6.76855356028722	6.77149034602411	7.16235175749134	6.89953900815146	6.4186703909085	5.86764731222192	5.94703790761599	5.89113245023902	6.48937207441399	6.88701922080659	7.22482507466381	6.45149014606711	5.99669386636815	5.54495404119758	6.563289967453	6.43942605576759	6.25127423099991	6.17973896995884	5.99567642703247	6.43513158937455	6.41460113292166	5.9890629913155
ENSG00000009844	VTA1	vesicle (multivesicular body) trafficking 1 [Source:HGNC Symbol;Acc:20954]	chr6	142468367	142468536	+	7194	4.82775999760675	5.66137762177062	4.57578730583352	4.1725260846646	5.1099118453342	5.12293002925854	4.94172810448886	4.93164539539768	5.04324507071768	5.09062230907737	4.5756690413226	4.61781919068611	5.29127340780738	5.17687408937726	5.07106129113494	5.14117776225344	4.64498210883888	4.13506784051731	4.56308998948569	5.91897620429512	5.5602639011095	5.28590057561872	4.81018588842997	4.98776149037838	4.81108410004158	5.30824109175929	5.18378679661395	5.17408766851877	5.21357203325166	4.58394388517737	4.86995814056259	5.75528708802864	5.56300657585135	5.94744618240296	5.46640748910613	5.32938304389963	5.09280284117613
ENSG00000009950	MLXIPL	MLX interacting protein-like [Source:HGNC Symbol;Acc:12744]	chr7	73007524	73008313	-	4815	-6.52037274712132	1.10232812426201	-2.64621032715745	-4.44839850245316	1.01819000127061	-0.323242272858653	-1.1588361107747	-1.99206469945379	-1.58660907378698	1.47535691019286	-1.53036390652896	0.760166895756763	-1.13250756630066	-1.24490687662689	-0.119375670016113	-0.265816449224144	-6.40481905900064	-2.96584854106603	-6.25098738936023	-0.619183438228073	-0.932100460713824	-0.475875226956083	0.952493447765096	-0.420253447684893	-0.009404230597631	-4.02111855940773	-2.41044882227389	-3.16598487580075	-1.74911987091548	-2.21504830832196	-0.089048542586675	1.05421761610544	0.610537380959379	-4.22926056116955	-5.62939460891625	-1.32617146018151	-4.80017794546793
ENSG00000009954	BAZ1B	bromodomain adjacent to zinc finger domain, 1B [Source:HGNC Symbol;Acc:961]	chr7	72854728	72856023	-	7053	6.96251848903865	8.07576894329327	7.74351440941045	7.94133266355049	7.90662699432777	7.84588637053385	7.82166113668939	7.84702246175542	7.53518934965116	7.2877181480918	7.72724723205891	8.11542660051772	7.52042755602265	7.47726972140401	8.29162994381306	8.63511222213107	8.31450263939564	8.45800020345434	8.18786812756482	7.5825651245504	7.72097397992228	7.91151043818781	8.32375568285751	8.19253965084561	7.6093128299339	7.53767831807774	7.30897563615587	8.12826527784086	7.64938911931895	7.22108829371578	7.30903600748211	8.32437367013379	8.12839490440465	7.94484415335591	8.03852792453935	8.04784045240915	8.26461592737788
ENSG00000010017	RANBP9	RAN binding protein 9 [Source:HGNC Symbol;Acc:13727]	chr6	13621730	13622724	-	3480	8.56940108464702	8.65744550748905	7.25705592618175	6.63377132766777	6.70355607474739	6.87493029646158	6.63608859012085	6.3883842746249	6.82862338474632	6.89908320702636	7.17703788891636	7.05792369650336	7.28143490947783	7.29909223584121	7.32932157278118	7.59788221299263	7.32497157363425	6.59328876819183	6.25793972619511	6.96573392755656	6.90264904637299	7.20076857834086	7.51921879742287	7.48210091911233	7.12755393644805	8.12897162919253	7.99221807232174	6.63312005166953	6.82453289142019	6.97217629373237	7.48657371877687	7.06116120800949	7.50615104781419	7.4499601773448	7.64010953521394	7.62456533651408	7.34115559345349
ENSG00000010030	ETV7	ets variant 7 [Source:HGNC Symbol;Acc:18160]	chr6	36322419	36322464	-	2369	-2.9303645728831	0.311700482354868	-4.81424777280872	1.23539027365603	0.18747628882418	1.19789894988448	-1.396575090947	0.743036903704506	-1.19539714551073	1.49890704053829	1.84669867088969	3.64046848276184	2.37231353681231	3.25893453232133	-0.582048471984618	0.588555276489612	-1.19130808295433	-0.321392886649854	-0.099290389599279	-1.23665999446134	0.379293356919503	-6.56292752847712	3.79647607893393	3.33850792835621	1.8010701227735	-0.175433856871331	-2.59297085547706	-0.844651918217302	0.728076707526159	0.518215989196613	4.20154803865106	-2.98701681938208	0.639558467194858	-4.67148514642289	0.872750820992212	0.512322076620462	0.347474428361516
ENSG00000010072	SPRTN	SprT-like N-terminal domain [Source:HGNC Symbol;Acc:25356]	chr1	231472850	231474350	+	5906	3.18204478973321	3.34920851569338	4.46299239757774	3.95984664409733	3.52705593985881	2.80420721280143	4.1816738986721	3.53967042791098	4.05443489281621	3.75911040331955	3.75143768213682	3.57341884986212	4.47995304809782	3.90880469662829	4.15170320032073	3.31588096836515	3.70643572900322	4.41022928972036	4.34880982517036	3.14747720223807	3.38312078262967	3.13460133987715	2.4287851304049	3.0661113272006	3.53342965936806	4.32964235527505	4.31687258527292	3.38372505857721	3.15500530391402	4.2329441723764	4.58586489196608	3.96461784827623	3.24206530142606	2.95555170594136	2.83607007029061	2.79840171950318	2.50896109427865
ENSG00000010165	METTL13	methyltransferase like 13 [Source:HGNC Symbol;Acc:24248]	chr1	171750788	171750935	+	3843	5.72270333874469	6.06118730255775	5.28965738520718	5.9243122447119	5.47892063203667	4.93207033943066	5.76331767162801	4.76804286636322	5.48724031269121	5.30837589781747	4.67584916832937	4.69584499770609	5.61472782238929	5.52796873107946	5.39371782242179	4.93241199814378	5.36084324831686	5.11423669073875	5.77103598562826	4.92886726283118	5.05678809898591	5.77905158948348	4.94914415052274	5.71497877520738	4.63180430545654	4.81357718947337	5.99150702413859	4.88700455881398	5.08685445793124	5.57403568917095	5.47602495613772	5.31907102576223	5.07880145582896	4.97699862270762	5.43985711683364	5.57978387373731	5.3785124085023
ENSG00000010219	DYRK4	dual-specificity tyrosine-(Y)-phosphorylation regulated kinase 4 [Source:HGNC Symbol;Acc:3095]	chr12	4671370	4671449	+	5911	4.30081792112797	4.51777748869845	2.92765293758804	2.95967522791916	4.08385144771188	3.39115775437357	3.09119053165177	3.19721077702331	3.24110599251092	3.66492183662954	3.29091644161467	3.54864646472554	3.89297812907426	2.39987029245414	2.48196314837445	3.59073339233164	3.30213263055114	3.24148177941916	2.3491289181176	2.49385038217387	2.65618072156821	2.75191882734502	3.47548806587098	2.9440774304381	3.52377780920365	3.62267331766963	4.31042976258674	3.48828063380339	3.69233270381308	2.89498602213052	3.64729184000624	3.68746804169228	3.77331215696696	2.95548317799719	3.70353451172382	3.6092913652027	2.90930949022553
ENSG00000010244	ZNF207	zinc finger protein 207 [Source:HGNC Symbol;Acc:12998]	chr17	30677136	30677345	+	15834	7.73884718733366	7.69919000678525	8.07422470823447	8.36573517645985	7.76489884104701	7.84396557889201	8.57138369237172	8.28604677394438	8.6861255736418	8.65904104705253	8.29411065343616	7.68145003641152	8.23661832146873	7.6106463037688	8.12826248213072	8.11360119787965	7.48022210511943	8.00184008732281	7.33945885258724	8.05705277520088	7.81573247516671	7.58845328205717	7.26389217604577	7.38779208681911	7.69809064985251	8.24642395765865	7.57005194812643	8.09547420334932	7.94483846620964	8.18381706506785	8.07412749346878	8.51615163486699	8.47618346823952	6.87530828678185	7.03009021511414	7.02122262564513	6.71986947772954
ENSG00000010256	UQCRC1	ubiquinol-cytochrome c reductase core protein I [Source:HGNC Symbol;Acc:12585]	chr3	48636435	48636625	-	3236	5.86306114640543	6.01039550075721	4.92823829767294	5.00376298241254	6.37959449800729	5.53999971931464	5.3789717260733	4.6762941425365	5.05237383718883	4.86776522371849	4.79017782959531	4.54632008155933	5.97461784264205	6.20619580191923	6.45771811959892	6.49663036419447	6.89898554495897	5.49688477856562	6.12071473660361	6.57911430824759	6.47539982705292	6.44440867000386	6.11882637511213	6.25628940381	6.16723939238163	5.86541719528117	6.7749992312634	5.52622616439442	6.4714003339206	5.34347549029226	5.6033174734261	5.46709869428703	5.58093905729819	6.9396908243178	6.41050820899471	6.36560441178167	6.31709763028306
ENSG00000010270	STARD3NL	STARD3 N-terminal like [Source:HGNC Symbol;Acc:19169]	chr7	38217824	38218022	+	4348	5.79694146706084	5.64439386676207	7.16058809189502	6.96196525092646	6.40278955945292	6.46137440000726	5.75657851949168	5.2531086932862	5.61242695665289	5.68870934128348	5.44538786162908	6.04149488551257	5.40131287866694	6.23522786317513	5.74160782580277	6.3113391775811	6.97450420060623	4.97640899561373	5.26830615904319	5.79920374829896	5.62853466686645	5.98199409414863	5.91185908329834	6.12392465473093	4.93870862297286	5.74985844423581	5.02370584079724	5.72174477020615	5.45032702145543	5.54687837980927	5.42458874121884	5.72293346911591	5.06251119767765	6.50030518599833	6.02743049600823	5.80072070657872	5.39919412702458
ENSG00000010278	CD9	CD9 molecule [Source:HGNC Symbol;Acc:1709]	chr12	6308881	6309238	+	3218	5.27703766788623	4.26723315505004	1.92582250178052	0.816742271180217	6.25696543805372	5.94887735456755	2.23739460896879	2.55870414240002	5.331369557378	5.90569198262462	0.280386229159849	2.72571856447884	4.78812684538297	4.88096487275416	3.89550735897093	5.67410946713096	5.89117800179807	6.06492577205609	7.03719576428808	5.13274265209427	5.8612080507927	3.7005386222965	3.31008602909812	3.28730230929013	4.88014335115656	4.5559375708117	4.64919413217884	4.4871084181584	6.99684669446134	2.38744889652468	3.1172924879576	3.36506410962369	4.00599220467214	6.47531508968992	7.19200074752218	6.89860820955257	6.0507189803149
ENSG00000010282	HHATL	hedgehog acyltransferase-like [Source:HGNC Symbol;Acc:13242]	chr3	42734155	42734367	-	2891	-6.59867619184659	-6.31467592735665	1.65909943466185	-4.25844887388371	-2.27611411747569	-4.53233165537001	2.64669196100095	-0.29709974606547	0.086858365381267	0.909347026678897	4.45766447357569	-2.38339815769445	1.65447624721935	-6.45243817296554	-5.79255071931484	-5.44976454855828	-6.45328538042873	-0.29236887727967	1.34135418633747	1.67701356633953	1.5169138538676	-1.7075603204572	-3.23286522779515	-3.75479785017807	1.36601056864414	-3.79344963247955	-2.28430906305752	0.365141295922536	1.24442580169697	0.298600345562586	-0.137110913021487	2.81473363916521	-0.240960007889132	-3.97506550877442	-5.47987709853053	-1.25829322138515	2.29310262054609
ENSG00000010292	NCAPD2	non-SMC condensin I complex, subunit D2 [Source:HGNC Symbol;Acc:24305]	chr12	6602522	6602713	+	6487	7.20444014841703	7.97819323928622	6.70426025873421	7.8532751789414	6.9210271406808	6.74793002471574	6.55005141013528	6.84740577747085	6.59714464947543	6.71848357179322	6.32304892377319	6.12710609136107	6.70338484778893	7.01111485096943	6.59462397241915	6.71463843059157	7.06633204749908	6.85623660045456	6.71701137292196	6.84595419195489	6.27265895050617	6.45306734430655	5.7072445655123	6.16813999259624	6.4849885666892	5.88583050758176	5.76791079965187	6.92556940982464	7.53330762883905	7.19729223777881	6.44187534430423	6.85591034861691	7.50189160537255	7.25641944344718	7.51785891487228	7.4221093679971	7.71093874182544
ENSG00000010295	IFFO1	intermediate filament family orphan 1 [Source:HGNC Symbol;Acc:24970]	chr12	6647541	6647788	-	5193	3.63928852393885	4.13185953535711	4.32289679890891	4.9689432125198	4.56597168519428	4.22160877373712	5.00822987923747	4.73072322109065	3.86722618202345	3.8958771242681	4.19314268537215	4.38592130756692	4.6174095093196	4.76169994239221	4.53542785416943	3.99093553988195	4.27740905702328	4.88340266838509	4.76136264714213	4.74386097904245	4.54336044703732	3.56607842548686	4.12822930235472	4.36326406039667	4.84998890165372	4.50924664872995	3.49327181384498	5.89685436906517	5.12336536032469	4.49335756445308	4.35170669239842	5.45752843210514	4.56837775096106	4.28708785975756	4.60714479229239	4.12540879874265	4.8750520655145
ENSG00000010310	GIPR	gastric inhibitory polypeptide receptor [Source:HGNC Symbol;Acc:4271]	chr19	46171502	46171556	+	4736	-1.76777021012959	2.42271980614228	-5.35486517322011	2.11689741476854	3.31135821409478	0.779190653088709	-0.75453903757749	1.8828283416686	0.58302665396518	-4.77733681429541	-4.63282137223496	1.03969191184951	-0.118999916307022	0.519739114749357	2.46169979222813	1.37811164877705	0.43712451871926	-0.122353291335078	1.26201975650919	0.049444537530079	0.597317279437901	-2.42462109479553	2.5541842843242	0.031689420213726	-1.74017992087225	-4.79454333551821	-1.15344283220608	0.595576865772214	1.82517806319175	-2.42160307132674	-0.120767831904778	1.92659488086025	0.995651997667945	0.220061054236668	-0.409097435493128	-0.146894922550138	1.13718375728083
ENSG00000010318	PHF7	PHD finger protein 7 [Source:HGNC Symbol;Acc:18458]	chr3	52444673	52445263	+	3367	2.80352670827203	2.64382634645877	3.13956879287109	2.46356418380439	3.28291957310089	2.81706547924425	2.6552866902867	2.40133502501761	2.72853238588604	2.64632635737746	2.99912467226153	2.98312633880131	1.85330579039243	2.1248594823037	3.40367872513629	3.93712749651008	3.82786281881167	3.90547827889022	2.74797942915219	2.25869850944713	1.96791639959637	2.9892704309905	3.92962424795094	3.45934103651809	2.54164919277682	2.90593521865562	3.02697933196794	2.92916626071982	2.53504987996988	3.15406392860468	3.42496880663536	0.839991211276559	2.8974697031928	1.43591558351291	2.89769336444385	2.63083390088857	1.98476270432955
ENSG00000010319	SEMA3G	sema domain, immunoglobulin domain (Ig), short basic domain, secreted, (semaphorin) 3G [Source:HGNC Symbol;Acc:30400]	chr3	52467069	52470089	-	5011	-0.75855315403249	-3.40945429559064	1.50593057850806	-1.36225328064406	-2.13158130991169	-1.72503932940511	-3.25301603780633	-1.70814237796341	-3.19080820646111	-4.22339776005121	-2.3703873662837	-1.88862177397394	-2.85957269491621	-2.06243060063961	-1.39948579218155	-2.02746603036203	-0.655674985207856	-0.021823611804539	-0.909218559547961	-1.74073820296037	2.67687485318175	-2.90928514003606	0.378400829648325	-3.2094991932284	0.425966108916923	-0.213841943723717	1.44574845494725	-2.2727205233043	-0.408303129758242	-1.50844809840084	-1.19040589108169	-2.75927262987406	-1.76931726990346	-4.33990563039244	1.14909426532269	1.10914369080375	2.27991933151277
ENSG00000010322	NISCH	nischarin [Source:HGNC Symbol;Acc:18006]	chr3	52489134	52489169	+	9161	6.38707303370324	5.36043247609751	7.17672472860853	6.95858768534023	6.34586034641009	6.52529300834636	7.16002134426702	6.82376648840291	6.67236965430884	6.32673645617227	7.90209409986937	6.16266608482528	7.20579565068482	7.56155836132519	6.68936789140452	6.46750040212491	6.59445957803726	6.83629975431622	7.41055410115251	7.21389478717724	7.24565766579421	7.44570130823249	7.06039702964873	7.47101967299887	6.88564632090502	6.29490670667178	7.1692843996206	7.24102268605955	6.95441305778789	6.57049390938198	6.72213190602891	6.90880781227006	6.67682752319876	6.68877358776488	7.37164064230243	7.34141488330653	7.08772920788381
ENSG00000010327	STAB1	stabilin 1 [Source:HGNC Symbol;Acc:18628]	chr3	52529354	52529507	+	10588	6.26852686111587	6.124739891158	7.07359657471014	4.01889461629824	7.46257205294537	7.39704400341976	5.85912458208009	7.13408187981124	5.31840886912821	4.03122293311127	5.2766852847429	7.15978175967965	6.4967129147262	7.53254465926903	6.69344160784711	5.78001096272428	6.55730273385077	6.65415590302295	7.80414728970941	5.72427290429993	6.84199950693078	6.32741305030344	3.94506059223871	4.51952080681146	7.59326397086019	5.50047550218439	4.63361369127178	7.18998498450485	7.37160041214407	5.69715417199248	4.12826637316809	5.93534212834515	6.11870724174506	6.55591178931877	6.75464795444293	7.40976877375517	8.06525008785314
ENSG00000010361	FUZ	fuzzy planar cell polarity protein [Source:HGNC Symbol;Acc:26219]	chr19	50310126	50310631	-	2951	3.10879589019998	5.1857076027465	4.39861013803409	3.69327943656809	3.5942096001708	2.80156767524197	4.02543633366031	3.87327350004771	4.33605081626926	4.53252759046202	3.78041362363537	2.6349578108194	3.60300782983946	3.78920095184756	5.11308076924244	5.44922997048712	5.00285984667927	4.74412658670635	4.75928387080173	5.11394632482503	4.65386007505224	4.22830717484344	5.29848201313537	3.89233719814336	5.18456665902363	5.35619235599343	5.09913601727633	4.21656134229005	4.56283347092012	5.3448079509138	4.5436479337429	3.33733071079548	4.3437314825497	4.48286760145937	4.51398066150704	3.89232803976986	4.46110486351729
ENSG00000010379	SLC6A13	solute carrier family 6 (neurotransmitter transporter), member 13 [Source:HGNC Symbol;Acc:11046]	chr12	329789	330236	-	4241	1.20483114166281	0.136632036197644	-2.97117038521305	-3.7449186325221	0.299581167308742	-1.74019079720216	-1.11582027375925	-3.04228770058912	-4.24049420126472	-3.43511259940618	-0.638239721652623	-5.92952036515741	-0.470993385511919	-6.44089711005679	-3.47262822434007	-3.06826140249361	-1.15335116106897	-3.56610274444845	-6.71066785678711	-2.65237058433726	-1.64780497708196	-3.29240007688169	-3.04632228564556	-2.10142052147363	-1.35805375793435	-3.17303750722981	-1.93786898036025	-2.27887047471799	-5.41638630914466	-0.183962897516052	-4.31687445372842	-0.998520026286284	0.733329907497562	-0.47623946710645	-5.09851350221752	-5.60925858673495	-0.818032382525502
ENSG00000010404	IDS	iduronate 2-sulfatase [Source:HGNC Symbol;Acc:5389]	chrX	148558521	148564749	-	10496	6.97557557805918	6.61522927459113	5.44266750952317	5.76103477264029	7.51281829431592	7.8363306465889	6.31211781009922	6.94974633100604	5.4946883313739	5.2636874673236	6.18641190039999	7.05727102682871	6.14767991330552	6.2031964650767	7.14046051411064	7.47246267614809	7.27498988643423	7.49899192726311	7.60370001958693	6.94119022789176	7.1046077030793	6.80243522571987	6.77980737988415	6.53966982579362	7.14444646171681	6.36076351870939	6.70725862215728	6.46513255231656	7.08754217263993	5.84926775344911	6.2320543162274	6.01970294400945	6.08029633614541	7.52203258329765	6.75593665699494	6.66901240142525	6.52185395454648
ENSG00000010539	ZNF200	zinc finger protein 200 [Source:HGNC Symbol;Acc:12993]	chr16	3272325	3274613	-	7498	3.11885735425365	3.62040750767035	3.11489860812862	2.65362013327091	2.11702918974142	1.77378861855192	2.69266864488157	2.72073905898086	2.91593419899467	2.6194360870079	2.06706348584342	3.41494459159898	1.72078617080599	1.34203445933789	2.7748590047754	1.97504484007541	2.19329707198	2.48752517664327	1.47518831393844	2.54465788512395	2.07972991473437	2.57565836076796	2.65011426146945	3.10623065548053	2.0732079095196	3.20830245879166	3.53493311851034	2.51552311115143	2.80720322671947	2.81111839988231	3.32028981261111	1.88348324030921	2.83161172069655	1.62818725607058	1.73902896940446	2.14740874961617	2.39227343299712
ENSG00000010610	CD4	CD4 molecule [Source:HGNC Symbol;Acc:1678]	chr12	6896024	6896171	+	4583	4.10420598907269	4.14380407895866	4.18660584591994	3.22182128740631	4.89757084776596	5.69020657488202	2.56709099459422	5.46898312340754	2.04601025951193	0.558406329953778	0.640210890672011	5.43369100941463	5.43309690231616	6.68114366281168	3.98656849945766	4.05429470761629	4.2963765829817	2.9226256754354	3.50221347951661	2.24236641778784	4.70011271677955	1.84016113165337	3.10166531144011	2.4744595632049	5.22059341728277	3.29094742326343	0.466718249840499	3.35026989436323	4.52820328562	2.13626749623691	2.86647643639892	4.96382284196496	5.48735979524644	3.67382071420604	3.23875031291922	3.4290767626249	4.01541686475763
ENSG00000010626	LRRC23	leucine rich repeat containing 23 [Source:HGNC Symbol;Acc:19138]	chr12	6982733	6982945	+	3054	2.98925104620322	2.88449117196149	0.661569445026423	2.41214693340828	2.17269843008487	1.59871543903013	2.52590114981717	2.15631305487036	3.55936032150088	3.62377767420609	1.6558553867398	-0.388244498786545	0.701299103976767	2.58136926623425	2.60747824016085	2.76038182630393	2.84133896925116	3.64701528911927	3.61749723987056	1.57945302353856	1.89683810270872	2.06291335936932	0.815748646322187	1.97335378929773	1.83555624246214	2.10860439427226	0.895082084401237	3.14334622405104	2.70711989036453	2.19968349531169	2.73266252408674	1.7039181317419	1.8087934150445	3.60666821425542	2.89365226209044	3.69247959130804	3.43108445881901
ENSG00000010671	BTK	Bruton agammaglobulinemia tyrosine kinase [Source:HGNC Symbol;Acc:1133]	chrX	100604435	100604944	-	4227	3.93910393570301	3.7608877702958	4.21476561831421	4.6158522686931	4.46303699330816	5.66819348066865	7.55023586477714	6.9826614987664	3.97949352933649	4.17396644418827	1.6370749628897	5.86100501427118	4.66588723237001	5.44466517761736	4.07575913857281	4.55956219001133	4.7168140299699	5.10964112409985	4.80967958198597	3.34395111625421	4.61156830803769	3.76073578733771	3.56163715174478	3.595664523312	5.21960007772591	4.26196320128758	3.14734102855159	3.3670624450511	4.70106947335526	3.80984210876276	3.8073482958117	4.866086959659	6.79747541161001	3.49578189055401	3.50943091040116	3.44709050111154	3.5912417253838
ENSG00000010704	HFE	hemochromatosis [Source:HGNC Symbol;Acc:4886]	chr6	26087509	26087744	+	5675	3.65813428044291	0.590823003520139	2.66878420247807	0.370738946161153	1.46567823637856	3.29938807710539	0.774864798284314	2.7116474528135	4.84037363459069	5.00798236296103	4.60260021936579	4.61910617140369	-1.63535829714235	-0.904041923952705	-1.38353909765735	1.0557948164129	-0.228201947010787	4.68850139555742	4.44007915423165	3.48157495576645	3.69792767436749	3.51969382688765	4.52449674767436	3.86792885074503	3.56212566885287	1.75954086053749	3.11463755480918	4.61160600297408	2.29889713004465	-0.250820474707171	-0.014570445123913	4.55960183774986	3.28014564232667	0.175835647537034	0.906048008459472	1.95357927629453	2.15306172043664
ENSG00000010803	SCMH1	sex comb on midleg homolog 1 (Drosophila) [Source:HGNC Symbol;Acc:19003]	chr1	41492872	41493991	-	4447	5.30241930313704	5.00857026522963	5.79792929403095	6.56044257971195	5.68580885861266	5.98447834485262	5.52336013817767	5.89253483135036	6.04949453379548	6.19655257712184	6.60551322905607	5.5325175147452	6.09432472662217	6.44063186473487	4.90086661469926	5.37051105793535	4.84342764308404	5.95292686864723	5.85726842158514	6.3073993995026	6.04323545180593	6.21834433156228	5.92881386120295	6.15399386855747	5.77750247802749	6.50278696648261	6.12419805154971	6.34553968302011	6.0317657908465	5.81654597858291	5.89901613073457	6.6383413643316	6.19248930524787	5.91274416803326	6.25753940362243	6.29423675681951	6.73940275535597
ENSG00000010810	FYN	FYN oncogene related to SRC, FGR, YES [Source:HGNC Symbol;Acc:4037]	chr6	111981535	111983150	-	7411	6.71935818499664	5.1695096649721	4.36608613866343	5.0192171683044	6.28003935476177	6.21796798037728	5.02345973615648	6.49837542534169	4.95140327928394	5.2665699608674	5.66437153218265	6.33284739113581	5.85689482751422	6.30832142562108	6.40454452443092	6.73974425685692	6.69875886690287	5.87498038881064	6.22387822458913	7.02512287924936	6.46076509269338	5.68518095935368	6.1576326631296	5.52357970281783	6.27604686089752	5.44415193735308	5.20203054693329	6.42405477624854	6.87319231833473	6.62166757503636	6.35239741180007	5.87178440847948	5.41302239948826	7.45197764259564	6.99376258911477	6.45310896160487	6.96024227753488
ENSG00000010818	HIVEP2	human immunodeficiency virus type I enhancer binding protein 2 [Source:HGNC Symbol;Acc:4921]	chr6	143072604	143075068	-	9774	5.96921447602205	6.78380094076476	2.4752265772137	4.09581367144417	6.67621090437323	6.95275051087133	5.22554127943934	7.28022396178262	5.23272529877674	5.05456975786821	4.7470073904918	6.46406863013047	6.71073482770949	5.31857627657947	7.56759677208883	7.05210801288148	6.73611117988025	6.36353227579764	6.2254529025971	6.49082144596715	7.03344360589641	5.35250548563345	5.2129175450976	5.26266718678899	7.5657009788168	7.54271801928338	6.77378611712553	5.89538200677872	6.63271900222939	4.49639328813131	5.02490569680999	5.52293766306228	5.23723829785506	7.44314880358334	7.35381455626361	6.90453339514456	7.46548669065672
ENSG00000010932	FMO1	flavin containing monooxygenase 1 [Source:HGNC Symbol;Acc:3769]	chr1	171217638	171217753	+	3574	-6.64508232629262	-0.682837850128233	0.5555308815088	-0.444841651505573	-5.22471369257136	1.83245223832905	-3.88233188863691	-2.80193446654844	-2.74039012822057	-3.8350912056728	-3.46955909410503	2.96692456200617	-2.03510349035083	-2.75023842873849	-3.4714135716992	-2.62825486569246	-0.75408616830576	-3.63926044678115	0.463267114654576	-2.64440681522677	-2.03897259723641	-6.68289187645613	1.56117836295008	-1.45799845836043	-0.241490137972504	-3.65676501730613	-2.20515571344766	-2.51651339556873	-0.392836221403997	-2.46834044008918	-2.15922892012235	-4.73671306282181	-2.29704169530417	1.53530088144356	4.77028125786514	4.99155288082544	5.38168677695848
ENSG00000011007	TCEB3	transcription elongation factor B (SIII), polypeptide 3 (110kDa, elongin A) [Source:HGNC Symbol;Acc:11620]	chr1	24069645	24070068	+	5391	5.84232965555805	6.35668458682483	6.32606162453975	6.72944083129432	6.20977554327133	6.30890188836586	5.9845615041422	5.58080030914235	6.30696414334471	6.18165807090484	6.64380405595467	6.11384376188058	6.45118172586898	5.56310328849674	5.841690409589	5.83035991377423	5.41237001681638	5.64349688354454	5.17200322296554	6.78673475035328	6.59704494532554	6.77941442372082	6.73268000252621	6.69461043199905	5.65099008983476	5.50512164060175	5.27721418135008	6.77546419461393	6.70427934695724	6.09342452636481	5.9449273350834	5.49244126316322	6.00121628391568	6.57623061682545	6.02420235434994	5.68144063835083	5.72574138065031
ENSG00000011009	LYPLA2	lysophospholipase II [Source:HGNC Symbol;Acc:6738]	chr1	24117460	24117740	+	2196	4.17404109015345	5.4077827230349	4.5421436755066	4.24779245022978	4.38222057732365	5.03506450779859	3.82193314024594	3.80917509536431	4.43378841763457	3.98009366871385	4.09286465284364	3.09377451056547	4.86643046907616	5.0248256863242	4.60772611143373	4.60713574993301	4.60567203315892	3.85151097612212	4.48473753441865	5.22413636458828	5.10444205421261	4.28389884604023	4.40546718927197	4.238007852286	4.42194662091219	4.69906130703616	4.95539944456124	4.99296982587133	5.14456481375527	4.47303881761595	4.50067653019064	3.22000580434303	4.51054213847395	4.99035731131515	4.73593058643426	4.97706851344327	4.99850204492047
ENSG00000011021	CLCN6	chloride channel, voltage-sensitive 6 [Source:HGNC Symbol;Acc:2024]	chr1	11866207	11866406	+	6884	5.55434653490559	4.55722161369837	5.71512094836513	6.41345238304857	5.69340499822196	6.07848955895746	5.17986034616666	5.03836069307665	5.44996842644669	5.64784670522555	6.16480190370675	5.27427484585843	5.12927292717861	5.35829396671941	5.06205456092056	5.17382698642328	5.54874565442867	5.69722054794593	5.64378111962571	6.00492378295529	5.84335766858665	6.26112092055102	6.02553525964451	6.19126759362176	5.50091535116164	4.57366899994871	5.00479395397953	6.84454470581938	5.58878892245427	5.5138257085337	5.18625316173159	5.31420072119176	4.95474976360147	6.48047443809686	6.04360004564814	6.13769344525178	6.42469185556421
ENSG00000011028	MRC2	mannose receptor, C type 2 [Source:HGNC Symbol;Acc:16875]	chr17	60704762	60705281	+	6860	3.70825307709117	3.10248895169468	2.52679776292411	3.59649250582983	3.96723668651357	5.2535488549508	1.70488954448547	3.1715357935616	0.971511161070403	-1.82093927032831	0.879329310754835	4.84868572294682	3.69836042763218	3.24367655625177	5.08450473746712	5.11122020051108	5.60594759364016	1.26966298601292	4.59291201965364	2.38435171805209	5.50075006888004	3.62049051108473	3.71864561724895	4.43969797221086	4.0011379462488	1.36303639377997	2.33128969389655	2.44600413585156	2.68743324739368	3.39392404366737	1.96612294067243	2.30434209613265	1.7051986025222	2.73215656647718	3.86951229440194	4.53472553704859	5.47509245946681
ENSG00000011052	NME2	NME/NM23 nucleoside diphosphate kinase 2 [Source:HGNC Symbol;Acc:7850]	chr17	49230951	49231023	+	1241	7.37146525421613	7.72675688436457	7.69356608780116	6.97633543331062	8.27199788224441	7.63987295959635	7.06341329881123	6.94255068920741	7.74114968834489	7.93954543812252	7.407087273415	7.23347776502954	7.17549389655272	7.07686365804526	8.17149902544033	8.47398902765505	8.3479844346795	7.03970195666677	6.9830019052066	7.70336263193552	7.68495023264452	8.60279231617581	8.52875667507355	8.58888231493534	7.67678536725876	7.30651271270964	7.31445705475455	7.74704718287078	7.89847921919279	8.22261021175822	8.09827028431759	7.54669147240605	7.39754304276274	7.10551106211882	6.7953691572912	6.9533735015849	6.54155594476623
ENSG00000011105	TSPAN9	tetraspanin 9 [Source:HGNC Symbol;Acc:21640]	chr12	3186521	3186619	+	5714	3.80247517403633	3.51224494626455	3.35375246247387	3.17476769586681	3.1128752285036	3.94524067894972	3.58726241153623	2.10735571211982	3.39614338286977	3.84047340601535	4.15295251669518	1.82071309924465	3.53215332444041	3.41986207475427	1.73371209668695	1.97578019253451	0.945561801561785	2.7976123038083	4.0334974535143	3.90868291890407	3.7232683429228	3.21018460406976	1.63660476441153	2.71741945716115	2.88895459827545	-0.218855130833015	2.09184557178535	5.29229981978202	4.29283600560214	3.19273744266687	3.12968540977273	2.86220250106018	3.73537348339033	3.43476878308054	3.43346670546214	3.14488423956843	3.62246776759043
ENSG00000011114	BTBD7	BTB (POZ) domain containing 7 [Source:HGNC Symbol;Acc:18269]	chr14	93703896	93709434	-	11333	5.66528076502226	5.18342880615016	5.91363502574578	6.31342275248228	5.7114574452107	5.57742625596068	6.28979198380995	6.05602072549367	5.75930783313228	5.89974252081089	5.94371964051973	6.08880559744243	5.89097139484981	6.05609965423054	6.06335746143006	4.80533308299838	4.81981470477753	5.95709342391552	5.9434458208973	5.45675646611073	5.08997490402099	5.78254205282271	5.02757991804347	4.9603974329324	5.68323457472515	6.11226756872099	5.01354925964162	4.75109787186485	4.89646186684256	5.28333189895006	5.68570391733833	6.11886712468775	5.43129841333188	5.91739875591966	5.77130962084673	5.57113521145568	5.77990913877235
ENSG00000011132	APBA3	amyloid beta (A4) precursor protein-binding, family A, member 3 [Source:HGNC Symbol;Acc:580]	chr19	3750817	3751095	-	5556	1.10175997968822	0.413774918658241	1.22975819814437	1.50378747823583	1.983222138755	2.05493631544589	1.67621028816948	2.03704206456698	1.45113948251391	1.23265426076448	0.698154642877493	1.86368486524817	1.95830188439393	2.13910943872785	2.91376399006931	2.9204728391009	2.3281039510226	2.83779495766085	2.59326057858177	2.71039463015868	2.40127677602524	2.71916773223844	2.62500319398535	2.70548976724998	2.10421544847968	1.94358284544004	0.064473564175019	1.97977360161524	1.38179875214782	1.89501706710595	1.24002116021221	2.49573192729736	1.60921273464059	1.86070284512849	2.54098808394503	2.69309075555399	2.03919671683328
ENSG00000011143	MKS1	Meckel syndrome, type 1 [Source:HGNC Symbol;Acc:7121]	chr17	56282803	56283531	-	4073	5.42690539737038	6.17770834536788	4.3798321467208	4.96032296145846	5.18294961546037	5.0279499621982	4.71610746526096	4.48529885115528	5.52339499449199	6.11769321742159	4.24175153698428	4.36424430146411	5.37317227041018	5.25892305572153	4.94368845102199	5.14397328937535	5.54581650972635	5.31335536648957	5.22818837524193	4.46511192554506	4.57044263657139	5.87939949651514	5.59348688078172	5.54817614775563	4.99390301797638	4.85589854319627	5.0278279054932	4.97565520148268	4.26179037582378	4.51466268063145	4.51199274967709	4.92188407433983	4.9726079294484	4.09800399709465	4.16603685302285	3.85638739661168	4.28745711844888
ENSG00000011198	ABHD5	abhydrolase domain containing 5 [Source:HGNC Symbol;Acc:21396]	chr3	43731605	43731694	+	3172	7.06971885938695	6.28783017529975	6.15844260289271	5.33775057199485	6.74670395685747	6.81103371099061	6.40375246009484	5.68083451193795	6.07962837728956	5.8393068572506	6.31948021834691	6.31648068838306	3.88268532933628	4.15297133630323	5.25565931566935	4.73495791726928	5.22887666819088	3.90398656828607	4.43287592919766	4.8927615455242	5.00050458914288	5.65851874514086	4.04771769964348	4.84637035388639	3.60055821058882	3.92236623200903	4.96135942615123	6.06238276468715	6.72984629770917	6.69721655173346	7.14009406172303	5.99473090487636	6.42806919413799	3.08577890369264	3.75757208630567	3.45683803433684	3.40253472699745
ENSG00000011201	KAL1	Kallmann syndrome 1 sequence [Source:HGNC Symbol;Acc:6211]	chrX	8496915	8501094	-	7131	3.01916821123704	2.30290520889706	2.06672812386365	-1.36006599871056	4.10706787634024	4.54351133643015	0.470079662467007	2.86037309542259	0.473856339718017	-5.03823301454825	0.309646544871337	3.69483515339372	2.04683987834428	-0.243857543648943	2.56813485251033	2.1616118681204	3.13948514720746	2.08466880510091	3.52181114788433	0.850177588266945	5.62405758736534	2.68162560363377	-3.55751625347982	0.237424461636544	4.26352772731199	3.91032234538837	1.10192474597297	1.0064342660907	2.04923791378096	0.103946980371372	1.18589047066821	1.63615667437363	0.508520790809061	2.57497656914756	1.43876064629412	0.945332596253758	2.29879276637758
ENSG00000011243	AKAP8L	A kinase (PRKA) anchor protein 8-like [Source:HGNC Symbol;Acc:29857]	chr19	15490859	15491241	-	5081	5.97188369030625	5.36590707332536	5.45994934546751	6.66517256335117	5.90496220295383	6.0064560612541	6.56532681629877	6.39944062728522	5.76121980687487	5.48462402321754	6.69141337360174	6.07025009414532	6.15403835049685	6.50563865422072	6.27119415186128	6.08442397179796	6.25156000466241	6.36622868360385	6.78029525364801	6.6224369026724	6.53347380704931	6.21221948939555	7.14304969383197	7.01479751003645	6.97133031151879	6.34202687153063	6.64064649744585	6.70916805963448	6.43118279273676	6.02170770881477	5.66697339994739	7.16009010563944	5.70537339087889	6.53875237247988	6.53724775992403	6.35850868145155	6.91872249175934
ENSG00000011258	MBTD1	mbt domain containing 1 [Source:HGNC Symbol;Acc:19866]	chr17	49254786	49258055	-	7201	5.25122529392797	5.35220676420585	4.80960485947277	6.57325111598354	4.81781836413376	5.00805118665148	5.33431069385405	5.33071505119487	5.70195596878663	5.85202920337487	5.56554814548816	5.34798476497377	4.80502540233811	5.10163115305574	5.40241830980095	5.55463151702253	4.82814712579041	5.62675698769316	5.03554239126364	4.57409541817445	4.73029004313406	5.78999520134017	5.48159477950768	5.94398158578561	4.74690553239651	5.91462710118057	4.54540762261618	5.28789542225072	5.01730008762723	5.32368515536306	5.09462215801416	6.34362766262785	5.39263792021962	4.59283829237344	4.67386708824428	4.41202494130127	4.53282457547451
ENSG00000011260	UTP18	UTP18 small subunit (SSU) processome component homolog (yeast) [Source:HGNC Symbol;Acc:24274]	chr17	49337889	49338287	+	2721	5.72953002333286	6.10042806169194	6.00365582888175	5.91361871924911	6.4898274634169	6.67592505250998	5.71619953180589	5.66959158836722	6.57985020091524	6.33920419488267	6.03699833721431	5.99571804681784	5.79496323671934	5.76699669071432	6.61340008227833	6.84570738986381	6.87149452457584	5.5611722846388	5.52303080119287	6.45557472687673	5.69596564412991	6.87253564289163	6.88164170686453	6.78578098134029	5.25393041400668	5.54516248830302	5.84010949464712	6.54706923772666	6.07465619217834	6.30433896231408	6.31284137506135	6.28004157773267	6.03735832195261	5.17665215152482	5.12116732300994	4.97944808994644	4.50249331910195
ENSG00000011275	RNF216	ring finger protein 216 [Source:HGNC Symbol;Acc:21698]	chr7	5659678	5662810	-	7619	6.10158233477252	6.38036124293792	6.46422412255741	6.97883850382155	6.5984664349945	6.31455790119059	6.02238627024142	6.36716983391563	5.92331449225514	5.77572239849571	6.11966078267593	6.17042299602713	5.70266918122026	5.82626370241633	7.11632584029678	6.15217152496311	6.57304293810804	6.11001786052298	6.29026374527211	5.73837629788901	5.54634515450904	6.47131361567635	6.50922800576466	6.60318709447514	5.70001859759644	5.13416432690282	5.36811269537233	6.78136840636913	6.26329114391531	5.69677076231644	5.75047755157745	6.79868012809752	6.02836415835072	6.48335094235834	6.34082969179442	6.37571475766471	6.68047434201982
ENSG00000011295	TTC19	tetratricopeptide repeat domain 19 [Source:HGNC Symbol;Acc:26006]	chr17	15902694	15903346	+	5966	8.69929943953529	8.61998840158373	6.69370374214757	7.2236996347094	6.79515593396462	7.57448281451813	7.2899209493582	7.38217545079645	7.60195273915734	7.72581001258187	7.88035669645455	7.84609238765868	7.57866797580669	7.52733772236811	7.67725038050128	7.48432534216837	7.61850205698511	7.84385418286448	7.22051095939984	6.87960503251622	6.83515881022895	8.16338983457811	7.61812906268443	7.96638990317691	6.2822266766239	7.49209317835508	7.34641402958029	6.21205902375371	6.34665756442741	7.67696993403622	7.57954373412151	7.82545195212048	7.54715855932109	7.14517679533902	7.52383715094559	7.03261396358598	6.578262438332
ENSG00000011304	PTBP1	polypyrimidine tract binding protein 1 [Source:HGNC Symbol;Acc:9583]	chr19	797075	797505	+	6969	6.33468118907469	6.84251223236547	6.69615194653016	6.71992217940334	6.71398698658749	6.62201420380192	6.68997954483138	6.61498717794403	6.81825989500438	6.78925825453443	6.51467963029012	6.06234593370035	6.63927646926979	7.10217473208331	6.48124714087852	6.22193918133684	6.8646147165376	5.74809571824916	6.933400920099	6.93220152765164	6.66126725778445	6.85880904115943	6.22100582217496	6.64395088167699	6.54857331928539	6.33653370865212	7.11327837026244	6.59837468671956	6.4980661372973	6.73974219105842	6.34428900130962	7.04917760289843	6.8202389570961	7.12932639476251	7.28310788870556	7.46422276421684	7.14291262095373
ENSG00000011332	DPF1	D4, zinc and double PHD fingers family 1 [Source:HGNC Symbol;Acc:20225]	chr19	38701646	38702773	-	4800	-4.39566139910429	-2.17106208187477	1.58954005788603	0.123754392394514	-0.166455189581482	-4.71551106540097	-0.896063281731122	-2.91409001151286	0.503938624324229	1.10153445538284	0.85002965860095	-3.57218428351192	-4.15618415826789	-6.44690626109681	-0.179730226552456	-0.659522036057251	-3.3572528368822	0.642218364543424	-1.01946362401319	1.48654793010649	-1.53345526519439	0.130066440865876	0.041670952544471	-1.61836808612937	0.485875228573135	3.80145681630146	-2.07924743200374	-0.620325916395569	-3.10661972243011	0.145193184991681	-0.705269538061737	-1.84613051588257	-0.664395951159965	-3.57696489772584	-2.45090158643917	-1.77398784660512	0.285190609131713
ENSG00000011347	SYT7	synaptotagmin VII [Source:HGNC Symbol;Acc:11514]	chr11	61282785	61286203	-	5953	0.568919633561629	-0.444185999653078	-4.89412211671759	-3.24810637246059	1.26520814301957	1.41639075027718	-1.01220006872881	-0.732210643292482	-1.41854044869993	-4.52449557396468	-4.31710141788601	0.275876611347881	0.628060290682282	-6.45291817691134	-0.063099071811327	1.85872276538264	0.229688287703691	-5.37520549733992	0.06429637154559	-2.06220221741502	-0.447557257108809	2.34303639568843	1.2252774133491	0.456065124385362	2.02748225996587	4.01700966724891	4.73456112710411	0.871326484450182	3.147769694634	0.458098298657642	-1.61075112489336	-6.14641261840347	-0.489556362145832	0.626261341785156	1.67825750658496	2.41141806596491	1.53190412876168
ENSG00000011376	LARS2	leucyl-tRNA synthetase 2, mitochondrial [Source:HGNC Symbol;Acc:17095]	chr3	45429998	45430172	+	5393	5.37057500062915	5.35210776812731	5.86453944314182	5.40618487552204	5.09432787003435	4.84611465111651	5.46446209516846	4.92049504471695	5.22564411481316	5.13986540964205	5.49208650956932	4.93293993581677	5.50456726373964	5.64315796800003	5.56419583929729	5.30268903910622	5.88172347204862	5.30080940177269	5.83926405215661	5.06006699843765	4.68876876380196	5.52634550867639	4.64545607492561	5.19078647762678	5.19140784881272	5.32261559711752	5.88404003228184	5.25599031652242	5.8332609806522	5.75963538851351	5.93554513329602	5.4362752548015	5.39171182018877	5.0489667370274	5.58113800139906	5.94453140165361	5.88911230815445
ENSG00000011405	PIK3C2A	phosphatidylinositol-4-phosphate 3-kinase, catalytic subunit type 2 alpha [Source:HGNC Symbol;Acc:8971]	chr11	17099277	17099469	-	9204	7.30111800236223	7.75058297435862	7.60853839789988	7.85139991018586	6.71190936555198	7.17252011022935	7.16421683356483	7.37148885484843	7.60403166624258	7.84077603502405	8.70824200331302	8.0821815640737	7.71178183274852	7.46786879224316	7.56818702824436	8.46534210076438	7.92107473417464	7.66087847041873	6.92966929724757	7.71515710637098	7.75732555101052	7.20659206672936	6.96063095117752	7.27246863004423	7.31981747491656	7.70728368726061	7.35016093908422	7.1815632712768	7.18928267636326	7.40438554882855	7.67317375408132	7.78249971595181	8.2085099107234	7.53984888253652	7.98268817443542	7.78042782776906	7.51697763398476
ENSG00000011422	PLAUR	plasminogen activator, urokinase receptor [Source:HGNC Symbol;Acc:9053]	chr19	44150247	44150700	-	4457	3.58115090593447	4.11543643616218	1.29826269895888	1.91666308579567	4.48089645858915	4.16187675290984	1.28732431757854	1.56935317120529	2.08652766685629	1.42790960314112	0.631818097078365	3.09135175197625	1.01258782480279	1.84030550456533	3.56159484107305	4.15896249842911	4.28354438329204	3.05383904988705	2.18755523664494	3.71962156125545	4.09066339395431	2.55959582122329	4.19926794051746	2.74168808651042	2.84736882458255	3.50246229892422	2.7534992599366	1.35167532930145	2.86770062080885	3.49270022563054	1.87210896701354	3.02203227291139	2.33756674762804	3.95217472009913	5.13183177017655	4.70807902333482	4.93244244625427
ENSG00000011426	ANLN	anillin, actin binding protein [Source:HGNC Symbol;Acc:14082]	chr7	36429415	36429653	+	6012	5.59144365115511	7.42722609249387	7.63945496535575	6.93788461904921	7.37460138543344	6.21641419947926	6.4134899941777	5.67754856749855	6.40250102371438	5.5891161177997	6.03603480803189	5.88609385049255	6.11159145059418	5.11323945820448	7.54447933133267	6.84296645668942	7.09461112787987	6.31079226387991	4.8472617605478	7.0798604550951	6.0361434225236	6.48150275232738	6.13065758255605	5.97984978863545	6.61174592512851	5.90698866322864	5.30722507537996	6.40208610192225	6.77480952908925	6.51386245392701	5.79478520001386	7.04968746521708	7.02869607840631	7.75446476546267	7.24363954942773	7.11359267402003	7.4549227780078
ENSG00000011451	WIZ	widely interspaced zinc finger motifs [Source:HGNC Symbol;Acc:30917]	chr19	15532319	15534046	-	8155	4.17019480951497	3.85986072418273	3.65536100401121	4.99320232829437	4.18373460169839	3.99448515673287	4.32077895526224	3.86041803884424	4.38941456954686	4.00294660662569	4.59411665093893	3.76537502472847	4.35703901863224	4.99574555733634	3.86993792960284	3.9390252680666	4.05224600750466	4.33785103762526	5.18875411310347	4.54560243671022	4.55239790607923	4.8025602655289	4.63537084564773	4.60648914681703	5.04992190053673	4.41384342215093	4.76846479789597	4.0667528758209	4.29029118529416	4.08547195199246	3.71259397419646	5.03331492198088	4.23318895422688	5.28293698205423	5.52965724596414	5.56993867871955	5.49606893320888
ENSG00000011454	RABGAP1	RAB GTPase activating protein 1 [Source:HGNC Symbol;Acc:17155]	chr9	125703112	125703176	+	8181	7.06083457786979	6.87423230004435	6.53855056773934	7.56810882966383	6.66785829677237	6.85116822196297	7.07847462402838	7.13886998160995	6.37952170018399	6.15783079854775	6.85882396078237	6.43436494367567	7.05805126204108	6.29291996683267	6.72667793246483	7.34420969479673	7.15390852465131	6.23456547513573	6.30268994081834	6.71158559259069	6.58532635872337	7.0059565414172	6.69512821689877	6.93500652454706	6.99569458596562	6.69983075281563	6.64305894621346	7.26743284806833	7.13787186461515	6.623820232639	6.37421224870782	6.90270622834999	6.97579629187007	6.55850328574651	7.20639886863635	7.24442959764369	6.87958565572616
ENSG00000011465	DCN	decorin [Source:HGNC Symbol;Acc:2705]	chr12	91539025	91540029	-	8083	8.06173980137656	5.04003145066325	7.37434192589508	2.76910946330971	6.47979164305503	10.3019828929916	6.35083056035311	8.20275350306652	4.83827126137502	2.927624433334	9.31258734091961	9.05666278975619	2.16047566146493	5.20181214631618	4.00745411833705	5.53051472616963	6.33464500007128	4.96671378006509	7.67415048278069	4.39604687883932	8.28572576657593	5.51159932851404	3.70960496673129	1.25630239849132	7.90560405290948	4.37591070319395	3.9427631892195	6.4296615120044	4.97478283530147	5.22729995198683	4.64438295401269	5.6264987151591	6.24309803865207	6.95057231747247	7.52529506828371	7.76731331004839	8.31264886951551
ENSG00000011478	QPCTL	glutaminyl-peptide cyclotransferase-like [Source:HGNC Symbol;Acc:25952]	chr19	46195741	46196168	+	2396	1.93237287206872	3.18272833263525	2.90976960847933	2.62789690252772	3.6934342419212	2.75509640853019	1.89721267280711	1.70547994473583	3.20733900438744	2.99213471760201	1.84245626590826	0.85477702888624	2.43015136336948	2.98855557236883	3.06772288392665	3.67455216629896	4.35731486919383	2.58854242469017	3.31725567799129	3.22709846876906	2.88844902030687	3.4127187666869	2.89448998624794	3.35093102936063	3.51645819143745	4.45347475543257	4.7505045207927	3.33501335654518	3.51707480455608	2.85873672634642	2.2591330691651	2.70533493005178	2.82110331584172	4.51531214330803	3.70733953487208	4.27903582571973	3.42010348564927
ENSG00000011485	PPP5C	protein phosphatase 5, catalytic subunit [Source:HGNC Symbol;Acc:9322]	chr19	46850251	46850474	+	7059	5.29340646400662	6.39167514087003	5.14314837836996	5.79301005431817	4.95033565877887	4.51347090680438	5.37293243620418	5.18814114801579	5.87435146086835	5.35515480986268	5.90214098387407	4.44011965992695	5.70424116592942	6.37156300700049	4.58930993607652	4.76603474829359	5.5713368460675	5.12772795168194	5.35863633128193	5.20139761799176	4.94601839635459	5.30798720611509	5.36704769266922	5.26213535215657	4.88469798217785	4.77080049113456	5.49188463163417	4.93672925280549	5.35296187004644	5.6081508496791	5.23964703907592	5.78110725944293	5.28319510115167	6.08966954360307	5.36090084194774	5.27736053614761	5.02541974482777
ENSG00000011523	CEP68	centrosomal protein 68kDa [Source:HGNC Symbol;Acc:29076]	chr2	65283500	65283658	+	8623	4.30730174082692	3.68747936364272	4.06175991505325	4.68985056895622	3.95479226890079	4.0429395810505	4.30068160735969	4.69241251424751	4.66644472236576	4.43883527424837	5.08815431388204	4.28169014515536	4.02100084592637	4.63822260303162	3.90657666738787	3.34961562377587	3.85923342161422	4.48351745393061	4.56971790554029	4.2878025585869	3.92346189679623	5.3450607223128	4.35838376525204	4.55387348444322	4.41900599633714	4.10327800861594	3.42895316213346	3.9467988369758	4.05757448840283	4.43736975836294	4.03004595093905	4.95986555542354	4.09061524831335	3.44649167806299	3.66069384265158	4.00421721865367	4.08222555589219
ENSG00000011566	MAP4K3	mitogen-activated protein kinase kinase kinase kinase 3 [Source:HGNC Symbol;Acc:6865]	chr2	39476407	39477846	-	6067	7.52353673857976	7.43288550476472	7.05408389396557	7.12667012463346	7.07605870989835	6.98863201616904	6.72402005698542	6.41433962587497	6.4949502344241	6.8209349772462	8.00634106884213	7.75149745046742	6.50597744188787	6.36258884026709	7.72817377959839	7.94372858974235	7.63899607056865	7.10636150137274	6.6548786910518	7.00167911058731	7.13337579227055	5.65977546823003	6.11648749772238	5.42573063149553	7.33061052586629	7.69949386277486	7.57684049643706	7.1124343047121	6.93341067751713	6.67701983600207	6.7425643057883	7.00997225137842	6.83129490120554	6.80178110115154	7.32149983012326	7.01746766236933	7.32776536239536
ENSG00000011600	TYROBP	TYRO protein tyrosine kinase binding protein [Source:HGNC Symbol;Acc:12449]	chr19	36395303	36395536	-	907	6.68299009725624	6.73004236340139	5.83463341917907	5.14659644364626	6.93924861060411	7.31937334747643	5.61348250432165	6.12772695729356	4.98175343106399	3.49493818944784	4.38687299774123	8.69225777339631	7.32718150106212	6.515749826143	6.99818081633127	6.90652231236152	6.53602223110894	5.90598728430099	6.50118846128204	5.88244035158846	7.16356844249389	5.48093798755913	4.65271413366324	4.90353257234496	8.52586767983976	7.24465210353489	5.10867207574367	5.00582758269092	6.11725802881485	4.12240272271732	4.99878567288375	4.87538248514561	6.9491739140582	6.64152603373311	6.3526364363967	6.72317767841108	6.59097493428031
ENSG00000011638	TMEM159	transmembrane protein 159 [Source:HGNC Symbol;Acc:30136]	chr16	21169698	21170067	+	2558	2.19906996089228	1.60005392574104	2.64943002235736	-0.207101029196785	2.23750768532888	1.83758682070793	2.17056051904205	2.15465917158699	2.03272071288102	2.169145135398	1.7533318691019	0.216890660323091	1.01115625580191	1.4761846847017	3.96073705459847	2.84391102267575	3.03478115472704	2.36703851292415	2.00684538098423	1.94345418357302	2.28512669825121	2.42657641553651	2.47127714495543	2.14639700782257	2.11602657620233	2.52666239550977	2.67853271156163	1.95857449687987	2.17308151345155	0.353540604938251	0.406870759244203	1.6472036109692	2.32489667287469	1.85994434837362	1.35019117362091	1.76307177565384	2.97650977838207
ENSG00000011677	GABRA3	gamma-aminobutyric acid (GABA) A receptor, alpha 3 [Source:HGNC Symbol;Acc:4077]	chrX	151334706	151337035	-	4193	-4.15675041921113	2.32529190262351	5.31911063381596	5.36261704083867	-3.60385152411433	-6.66685670246666	3.65073302602598	0.582504950672554	4.70904747763752	5.11231803057651	5.51463978517709	-4.20728890124091	1.15387656938968	4.17183449742624	3.61118806342415	0.064981879641873	-6.37866457333634	-5.31184349049983	0.737297626833912	4.42720047025532	2.66063173162708	-6.60603434928674	-3.32820975170437	-6.01265459566452	1.82454931523168	-4.14396219875455	-2.47238841856586	2.73764569307088	2.34748038936574	3.88822149155979	4.8979567046343	3.87770225250626	3.9877060418826	6.91920785679929	4.51072302132124	4.17563043000334	4.92671940562884
ENSG00000012048	BRCA1	breast cancer 1, early onset [Source:HGNC Symbol;Acc:1100]	chr17	41196312	41197819	-	8278	5.36935900856144	6.16082030983427	6.97758546520131	7.27686648947024	6.69306018703264	6.46624393544378	6.89061228165013	6.65639396818621	6.74242868890661	6.36152410666281	6.85202778599246	6.96510447522136	6.58444895327734	5.93214808055945	8.69417036269153	8.84498457906657	8.33658803095489	7.01111080577422	5.80176151954556	7.24231626333382	6.31011863217842	7.47413100839007	6.40134725091	6.72407571686587	7.15080712494123	7.68408716169677	6.88073419140204	5.5657627471797	6.03689838716539	6.16101277445486	6.00166655311695	8.01413613752877	7.368378612316	5.73391739579665	6.47409912214798	6.36670713944803	6.17492199883192
ENSG00000012061	ERCC1	excision repair cross-complementing rodent repair deficiency, complementation group 1 (includes overlapping antisense sequence) [Source:HGNC Symbol;Acc:3433]	chr19	45910591	45912983	-	5576	5.05508137135909	6.69854445515429	4.69456295243399	5.2971011154484	5.70481690976374	5.01285872316928	5.73695525780134	5.34092391907407	5.76927911373968	6.08456148446933	5.65880358890209	5.36935640268524	5.3657379161506	6.17572195098099	6.31107144080931	6.39916791252842	6.1760279353184	6.3634757982105	6.56778529345908	7.12037158655375	6.93927922808628	6.06876896724769	5.69628359636432	6.17731862256835	6.51653605770842	6.64167166256078	6.41381883577045	5.33317233894651	5.63049979599086	5.73022977329728	5.52526348933501	5.22588878285051	5.11719489395736	7.05677422465185	6.92782134673383	6.62487615161837	6.56557523664198
ENSG00000012124	CD22	CD22 molecule [Source:HGNC Symbol;Acc:1643]	chr19	35810164	35810335	+	5839	2.60134218744582	3.6019192655701	0.078356644914856	3.66157646631816	2.38717303188354	3.48525425292887	2.10464913125037	7.30732570954838	2.59470217205006	2.61093257263584	-5.11639545761335	2.79621734618769	2.00526352603306	1.21793163530357	0.522390123785272	0.8807895195192	2.40368109841465	4.27834067725555	2.5468236417163	0.010922449111587	1.74192763575136	-0.306921734041832	0.801512556941947	1.44322168812558	3.93267569961567	1.95048806880365	3.74577056631991	0.731761931990422	3.33723542264385	6.92920194661179	4.30771217551384	4.95336463965964	4.37171712701464	1.37602451398644	1.17382904416043	0.950269191244824	0.457026437156599
ENSG00000012174	MBTPS2	membrane-bound transcription factor peptidase, site 2 [Source:HGNC Symbol;Acc:15455]	chrX	21857754	21857927	+	8927	5.51611055146809	6.79875272170333	6.12421169230605	5.54313188548618	6.29357694967022	6.2117355893365	6.55728623049505	5.62739418893827	6.91451611372891	6.77850968467386	6.45613418218438	5.86684829853443	6.65069644209719	6.4757269764922	6.70482806059183	6.75444392311469	6.7340718832857	6.49575423798867	6.57209132783745	6.47107312378799	6.12149884892552	7.33872411182124	5.72191425753127	6.59428360521115	6.7652467471357	7.17539878914436	6.37711198303857	5.72846156672333	5.70806794464822	6.69753903201825	6.85566900507657	5.43181826811211	6.23602805845019	6.84977649566221	6.83866450249167	6.54200014114113	5.98770355342047
ENSG00000012211	PRICKLE3	prickle homolog 3 (Drosophila) [Source:HGNC Symbol;Acc:6645]	chrX	49031151	49032614	-	3396	1.40823135592178	1.15753253439898	1.56071596135666	1.92787571747469	1.54435117557776	1.41404049188536	1.64323811594549	1.0863399837384	2.0269375231146	1.96731378300761	1.78257578172192	1.16733646732135	1.27634535076906	2.19354090333503	2.8307605220399	2.88770086817819	1.81060394972019	2.80238718893995	2.10039423429662	2.78519705884572	1.5446578768687	2.85996167504343	0.744881336733738	2.24756489974906	2.16261676643143	1.99964123720674	3.31774989668679	2.52383922708328	1.46496174147095	2.96763387131795	2.61651054375652	1.84564651470234	1.78673922107982	2.2205616876844	2.27094819521305	1.97708458132306	1.56339260353198
ENSG00000012223	LTF	lactotransferrin [Source:HGNC Symbol;Acc:6720]	chr3	46477136	46477720	-	4247	-0.542067771188654	-2.90065426789992	-5.16291709298075	-2.17590854875022	0.336526476262102	3.86171165265989	-1.1664240004774	2.28036460485198	-6.08872974828387	-4.67562682527972	-4.50173412534972	-1.32851248201484	0.533850024669179	0.291993932187037	0.045807203090189	-1.4497832370001	-2.18605190795364	2.23702358816293	0.529516463917319	-0.534804307569781	1.66755573945803	0.504386488405626	-3.47220889259237	0.009400533575603	4.43312508453166	0.890018987792657	1.9599570040012	-1.45105025482584	-2.2975732822148	-3.24279157862364	-3.25521532542702	-2.02537224726221	-1.19980001756147	-4.92891790694196	-0.413471968959491	-2.10580419201705	-0.081676692619462
ENSG00000012232	EXTL3	exostosin-like glycosyltransferase 3 [Source:HGNC Symbol;Acc:3518]	chr8	28457986	28458231	+	13220	6.98516911615628	6.4947206305886	6.8566474975665	6.44378505932483	7.01589991781067	6.19794237640077	6.72634014303849	6.59808111294773	6.35228942657554	6.27624370261788	7.24470064609101	6.2523309333112	6.29342801272792	6.61534843667062	4.61919629972605	4.91923363572469	5.57740697688883	5.37912280082641	6.3070507296074	6.45209835741416	6.53531316827812	6.77183984591938	5.39812141538639	5.30558442333197	6.00625542152037	5.73096309659316	5.29917402369213	6.3448317893604	5.94762912023593	6.47471300774731	6.34602230557475	7.37208558491151	6.50503880036491	6.15994968302711	5.51905328354291	6.08817282391932	5.60105089839609
ENSG00000012660	ELOVL5	ELOVL fatty acid elongase 5 [Source:HGNC Symbol;Acc:21308]	chr6	53132196	53134068	-	4223	8.88482419872366	8.82096796688714	6.62630599667692	5.87865129230725	5.68994008617251	6.18477155022771	5.73782869495723	6.020419853346	4.02440430566924	4.02020552096584	6.18615156492136	5.96022738083632	5.85237969528928	5.71020046960466	6.61499859058009	6.56803650125193	6.31481148625383	5.56596179293306	5.43678055376786	6.29116880807967	5.99288480151537	6.13708485160333	6.53225653751409	6.32709910750504	6.26351488370059	6.56557224582797	6.42175834107821	5.09429518982014	5.37374737866185	5.09870208878394	5.16735228478858	6.35620641165642	5.70420500894378	4.79929994928222	4.27704321894748	4.54083742739464	4.01859025182473
ENSG00000012779	ALOX5	arachidonate 5-lipoxygenase [Source:HGNC Symbol;Acc:435]	chr10	45869661	45869877	+	3685	3.96707700111041	3.49690567680007	2.53524982918552	1.26153823566422	4.28383196961954	5.03018927208745	2.13360993605152	5.08332107644242	1.82409050166962	-0.903452357859551	1.27741092047762	5.05462475773062	2.87237295980201	3.16860572767459	3.57180657817082	2.76635064344022	3.59878634602363	3.02414758621057	4.11744670381472	2.70440965463689	4.88035421978729	3.28884542390915	-1.09845886318677	2.49676627045268	3.84145417780569	2.25808322145117	1.96939604435706	3.48370023087204	4.14073973313269	3.17271012179472	1.74125152101273	2.49679663110087	1.94511232794273	3.2108975968063	3.88592137105217	3.90501586142473	3.37999586376672
ENSG00000012822	CALCOCO1	calcium binding and coiled-coil domain 1 [Source:HGNC Symbol;Acc:29306]	chr12	54104903	54105905	-	6296	5.81390053538082	4.6928246717635	4.8289741934963	5.30733624552826	4.97598807536338	5.05354823099529	5.51789729647632	5.64531174637922	5.29512739565886	4.98017197805025	4.58526411494301	4.78509208481094	5.8116874548567	5.43430250400787	5.02134367016572	5.10844408986313	5.31093678323156	5.70164364316272	5.56591137108366	4.5464516511204	5.31116971242522	5.18411999030939	5.63897133054017	5.18085612384673	5.41689538203384	4.42290467819398	5.65498192292754	5.75275870024438	5.31593798457946	5.13399509104393	4.97324401043981	5.46864160373	4.80207826455987	5.75693338866323	5.60235540774858	5.89678569885105	5.88633512725722
ENSG00000012963	UBR7	ubiquitin protein ligase E3 component n-recognin 7 (putative) [Source:HGNC Symbol;Acc:20344]	chr14	93673401	93673786	+	3694	6.8857343949284	7.16344931048047	6.98419035518541	6.94995130662046	7.2142774081486	6.71708990983509	7.45789386034358	7.2155162883647	7.23156666788992	7.24876014243908	7.7149412513	7.48680843864285	7.0611849294385	6.72155761466739	7.26553748632009	6.24806782112188	6.54691435364563	7.25988933090892	6.93309143229461	6.78931180662698	6.52251395899434	7.26016852357293	5.73375423776328	5.68521086138018	6.59083767059897	7.00810819497232	5.54478550492083	5.35241428924546	6.24643721777588	6.52226843064956	6.6844220954765	6.93790146341859	7.58195014325637	6.53976311860758	6.16359938758829	6.19735087452566	6.03122319977385
ENSG00000012983	MAP4K5	mitogen-activated protein kinase kinase kinase kinase 5 [Source:HGNC Symbol;Acc:6867]	chr14	50885219	50886824	-	7620	7.47055614571766	7.65838994688746	7.88435132877384	7.65487995474864	7.40784011661496	7.6456139257884	7.53902677126769	7.31405847536004	7.85894165819774	7.69463890980115	7.78710505059603	7.41022661413287	6.73297511817198	6.74483328265359	7.20181400533228	6.79458382885422	6.90170356748697	8.23304153514076	7.54060074480466	6.55284858067603	6.46450986050505	5.83380760258723	6.65489052849227	6.65538311931906	7.21398642286927	7.74817799159932	7.49065827711121	7.36228864696016	7.22800982326807	7.18987270525758	7.49398294777297	7.31530880522678	7.06267106633852	3.13216743136149	4.49726581931787	4.71024605701854	5.45734259145519
ENSG00000013016	EHD3	EH-domain containing 3 [Source:HGNC Symbol;Acc:3244]	chr2	31456880	31457714	+	4959	2.71982632574154	3.08927600271632	1.93640159659912	-0.940098732134116	2.10531823437912	1.58915740770672	0.139767727316509	1.87911965179373	2.45332182382878	2.35005910472527	-0.668526171763202	1.63973062504366	1.07661771282583	1.49097996890758	-0.330940526653398	-0.370294070018717	0.538898677966456	1.92907280526938	3.60959145168826	1.21213515052575	2.75546979319372	3.34351929450177	2.5159389710464	3.4362098975292	2.2606677004	-1.32667775696666	-3.45420188127807	0.547582289711813	0.835488184947116	0.805812115922393	2.10396519162194	-0.268587096836725	0.032058747695514	0.056644066885408	1.12337426912717	0.152279491214893	1.56043588472011
ENSG00000013275	PSMC4	proteasome (prosome, macropain) 26S subunit, ATPase, 4 [Source:HGNC Symbol;Acc:9551]	chr19	40476912	40477145	+	2387	6.14189106068372	7.38584409151957	5.45168951348044	5.24888703489433	6.05697638526213	5.68606643310638	5.67571277431984	5.21163599898767	5.82748778269866	5.67224364664308	5.40948966924274	5.54024094380516	5.94436379852857	6.20776021520395	5.88736583688082	5.87054979363719	6.34111280841894	5.61775397252849	6.01756419650182	6.23555601311177	6.20344767206339	6.27725938626545	5.70849391291098	6.16056703998399	5.38553019635341	5.8182641673749	6.83529500003076	6.08502601491231	5.92454884849976	5.70212568181703	5.58854528509427	5.59431555036769	5.72363752278355	6.59271784454156	6.33814933370558	6.34596783521167	6.06112771164645
ENSG00000013288	MAN2B2	mannosidase, alpha, class 2B, member 2 [Source:HGNC Symbol;Acc:29623]	chr4	6576902	6577075	+	8898	4.19716308161339	5.7504844161568	4.54192314514325	4.01218652177677	4.30383355013512	4.91521161891733	5.60339587805168	5.01869676827592	4.09397157454892	3.79422442401545	4.78860038362113	4.58138486163759	4.19236909125124	4.71334494813198	5.14910514338187	4.29774193587992	4.35052119104545	5.18750300664725	6.27775818922986	3.98576457850047	4.92174234217098	4.39277274492844	4.14264994759111	4.56910143563861	5.12601875469735	4.87076814342709	5.07591054534706	5.44417186414491	5.02667949388633	4.40742105630967	4.17814848865134	4.48202163447781	4.65084494363937	5.43136421397249	4.49121336775511	4.46052016741293	5.74277807847538
ENSG00000013297	CLDN11	claudin 11 [Source:HGNC Symbol;Acc:8514]	chr3	170136653	170137080	+	6032	0.534042619941338	2.90912259402953	1.84932291286181	-5.24325900141597	0.969843832224082	1.77884199695504	2.88679162155242	0.312577254638672	-0.569267314665738	2.43761992258905	0.477743977242333	-4.07780444120635	2.4813097658301	-0.46030482422029	-0.208167589185235	-3.94891093396858	-0.848143491761358	3.17605384754674	2.63660599827668	1.44481991517842	0.885757881336316	5.14220461410685	-2.00163982908339	-2.15679315555321	4.88431278996418	-5.02537143196071	-2.88250516634253	1.26816500565008	-2.66221052419506	-1.92856694227739	-2.60101361310495	1.09241427942761	0.609404061256522	0.758546474459871	-6.13705457844821	-6.04239981963131	0.605010190058443
ENSG00000013306	SLC25A39	solute carrier family 25, member 39 [Source:HGNC Symbol;Acc:24279]	chr17	42396993	42397484	-	3526	5.0065112053648	4.19858675014434	5.05825536544078	4.68752481836552	5.75426111103623	5.72559690835839	4.36721703412848	4.24648350505688	4.91590689662258	4.79260618993201	4.5455544349408	4.22911233593057	5.27591237027712	5.79778983586238	5.96941410472174	6.16220652119649	6.38551551014941	5.27740910719817	6.06904900414429	5.34217146469935	5.18055007863522	5.94086687475225	5.28544687250733	5.07525863986526	6.17321311434978	5.21593122418731	5.55092347597978	6.17377773751337	5.83220515895924	5.66053146445612	4.90825136889701	5.6553883236697	5.01568190127126	5.89327438057575	6.08294152351118	5.613321486289	6.4027636371679
ENSG00000013364	MVP	major vault protein [Source:HGNC Symbol;Acc:7531]	chr16	29831715	29831831	+	6136	6.72548763839047	5.40930475696277	6.33845239133501	3.55903969311437	6.79617455865503	7.10605550640912	5.87085915085336	6.17971466360655	6.17426982501471	4.77823313248386	4.94485597727117	6.28762166585174	5.90239766517425	6.75063813727862	7.01787540624824	5.93154745913313	6.87789593979408	5.28084127937782	7.00502271452599	5.66971962734366	6.39859324012968	3.91024130672666	5.97470863540855	5.80065403696757	6.36100674800416	5.40580071390901	6.5194594248434	6.96630287100425	7.15359709327405	6.68277793341072	6.33759414015342	4.04794817280654	4.64929172153669	5.66569165783621	6.36319785319261	6.30035830536232	6.79407972360199
ENSG00000013374	NUB1	negative regulator of ubiquitin-like proteins 1 [Source:HGNC Symbol;Acc:17623]	chr7	151038785	151038932	+	5411	6.39522989274452	6.83468273589056	5.78406392164844	5.63514419000768	6.25301203979034	6.57192667522614	6.13881996589846	6.80740108759395	6.1586233048053	5.88253058097349	5.8985355590009	7.17721724233879	6.22771573690642	6.06216889113742	6.65251826849075	6.59727451235237	6.41434464822246	6.34347307693985	6.23778151872865	5.46401661463386	5.82765977436241	6.24842668251078	7.21717635814534	6.73393633439209	5.93435879404263	5.96563139788491	6.6070836042871	6.43893385769057	6.22723212324205	5.66849261321406	6.24746245540455	6.37429892586849	6.68991610911177	5.41400914696491	6.52612513050481	6.31675843387998	6.15459172217769
ENSG00000013375	PGM3	phosphoglucomutase 3 [Source:HGNC Symbol;Acc:8907]	chr6	83870869	83870961	-	7331	5.67402410124535	4.59054826609822	4.21340109807211	4.30569472484804	5.71134201186395	5.87984764589411	4.47802204541843	4.55288172604454	4.66352210131817	3.96497594872111	5.36806579988446	5.23496986372884	5.36523817022967	5.92906946166792	4.81274197189014	5.28587268094177	4.96066202316254	5.75755498809996	5.71321453402427	5.7972026123183	5.71233754937991	5.63310920491153	5.37416746585711	5.02077065189745	4.89717596296708	4.97394288792084	5.10586132655432	5.30219123518824	5.28893294384741	5.04972753934693	5.16494598955247	5.92100906972995	5.44096710824513	6.69726378219662	6.32509611590091	5.58865606872673	6.19315854404831
ENSG00000013392	RWDD2A	RWD domain containing 2A [Source:HGNC Symbol;Acc:21385]	chr6	83903098	83903162	+	4686	0.754341666457412	-0.072429312155051	1.00831183277541	-0.298165291686319	0.812414950543768	1.05856525424451	1.06463570949598	0.45779851897092	1.31852679169696	0.925701986852069	2.14919044594255	1.53063730889807	0.726993652843769	-0.25736293502628	-0.111118179171811	-0.182724908059998	0.537729789323046	0.897398546350886	0.784471971083763	0.599962174454248	1.01037324313964	0.966614382425171	-0.69216412175755	-0.02324328596639	-0.592737881850284	-0.506843983198331	-2.72041250420231	2.1904267572868	1.24527264067603	1.88371902156263	1.40123613290522	1.44977458109695	0.928134725136866	2.1361522117365	1.77208802365414	0.845051209063552	1.35281694456183
ENSG00000013441	CLK1	CDC-like kinase 1 [Source:HGNC Symbol;Acc:2068]	chr2	201717732	201718172	-	5125	7.3861854683285	6.91343593381166	6.66433199056451	7.37819660496894	6.63372389494808	6.83734178452628	6.98921000645281	7.7828748388685	6.67090506286374	7.65810710934685	7.64105930826174	7.24995753744151	6.36569704134381	6.68206332414127	6.54365320664294	7.24944172034831	7.02250667744798	7.0874441218496	6.77730738555958	6.77640624400639	7.06378540079458	6.78288676400333	8.49738598988083	8.00319720648887	6.49927843547846	7.02876074675188	7.61074817375766	7.74299554617281	6.86053379200604	7.05838187186949	7.18375293469761	7.39586977740717	7.04497766933161	6.84344596572245	6.57089103425316	6.77565919989549	7.25362335889833
ENSG00000013503	POLR3B	polymerase (RNA) III (DNA directed) polypeptide B [Source:HGNC Symbol;Acc:30348]	chr12	106751436	106751729	+	4858	4.82529748708163	6.39202288699269	7.0697692785874	7.35193862639046	4.94700939084195	5.80062362882302	6.71915728187993	6.56403582161188	7.11592871981382	7.13336978213203	6.57834005832254	6.4724200296352	6.79741228531195	6.54269806408884	3.7242336960794	4.50421357171212	4.18075764464439	5.15049000387016	5.82957337768824	5.34764093656333	5.37992022052856	5.97758133089514	5.91121982435875	5.59211944642932	5.56787060948817	5.60404505361968	5.2938394992612	6.12792819486566	5.29035363806	6.4999957313666	6.86641336948897	7.27469830513526	6.91343510273472	5.15903506147358	5.1272463866108	5.06105711425094	5.66452671438433
ENSG00000013523	ANGEL1	angel homolog 1 (Drosophila) [Source:HGNC Symbol;Acc:19961]	chr14	77253588	77255731	-	5347	4.00007695414513	3.36675858135315	2.83775444929987	3.69883204095165	3.67655477779394	3.64866113184187	4.17217401727307	3.96897760913551	4.17776802019303	4.3149607830819	4.82389889342464	3.8656644202187	4.44319483755194	4.19569713680322	4.11774929629525	2.90586539745142	3.08589772311153	5.06078770753482	4.61779569504598	4.31060827727044	3.69797739780673	2.40324541206265	3.23971625235294	3.07079704788705	4.35382528432296	3.98430534654444	3.12533713566619	2.91577349214239	3.36652517763964	4.10617587907188	3.78239876893825	4.44697353592513	3.92638542607346	3.5771383036569	3.2381955055249	3.24237788200601	2.68003910715977
ENSG00000013561	RNF14	ring finger protein 14 [Source:HGNC Symbol;Acc:10058]	chr5	141337893	141337990	+	4834	7.00876319318848	5.8210202079145	5.12978580052818	4.86300543850066	6.13215333825448	5.93447750438133	6.53884417262298	5.61817514727332	5.74852510466031	5.23090655419902	5.08964886172822	5.25818586086587	5.94127490504707	5.70371005290499	6.08484518276019	6.23615846360846	6.19546328158003	5.64727367092214	5.11420256318177	5.19731805752114	5.45720223753534	6.62403522570345	6.08255114784333	6.5244145283743	5.39235858783351	5.56648585685949	4.98602355137353	6.41838747104003	6.4570559617756	6.15850613596773	6.00913704323506	5.62660865705606	5.84510009250486	5.37360362505719	4.93471822565689	4.74923312398024	4.50199690479378
ENSG00000013563	DNASE1L1	deoxyribonuclease I-like 1 [Source:HGNC Symbol;Acc:2957]	chrX	153629579	153631182	-	4130	2.73458741908718	2.76784505348409	2.13914002402068	-1.04927290332085	2.93905227320662	2.5823337046947	2.50219326664596	2.12011157362859	2.5882676307768	2.46329500035044	1.57336692998682	2.32229969013924	2.67838410726667	3.53287308410601	3.8055621221941	3.87819922554692	4.01876687178528	2.07395378958714	2.98616381632732	3.60450454915669	3.36353571683834	2.02412757830308	2.63236683438304	2.54298206486384	3.08988494911975	2.40797056672101	3.52877402547749	2.42674956262416	2.12397213455091	1.74240211715272	1.81069230172971	1.18456706980329	0.828682947619869	3.82621022162128	2.75899142538093	2.30346575748327	3.06682011957223
ENSG00000013573	DDX11	DEAD/H (Asp-Glu-Ala-Asp/His) box helicase 11 [Source:HGNC Symbol;Acc:2736]	chr12	31226779	31227025	+	8374	8.30735987153315	7.88685549116885	6.95700650778292	7.66205737485328	7.52921675027215	7.01233491618507	5.76071294502528	6.36726446540294	5.99864242523612	6.59177045762713	5.72530637965157	5.79630457503814	6.45786842955944	6.54400788084056	6.33282202009133	6.84548789616994	7.16668964262834	6.67483114366947	6.70787468037223	6.44013341322835	6.19227478884357	8.3226897753495	8.0113589764188	8.17428968672314	6.45862206389261	5.58316272365862	6.10169406806005	7.74949969345094	7.67319686694498	6.90483419221423	6.15589567378878	7.76205800452455	7.09048243135746	6.80890647844281	7.12076164138806	7.49912098945995	7.49618908022528
ENSG00000013583	HEBP1	heme binding protein 1 [Source:HGNC Symbol;Acc:17176]	chr12	13127798	13128413	-	3442	4.39715712479845	3.50983490266715	2.73270755934148	3.57280713212493	3.17912941319028	2.68695916195483	2.78852798652187	2.27398163223035	3.37606414888408	2.79691152767813	1.05863151783915	2.19123517015507	3.98598258835781	3.99413909854498	2.27629359233617	3.10636691259398	2.77107631932556	2.5465058918981	3.1317774904491	4.14558766118259	3.640889842296	6.51652653036044	5.68011848040263	5.76369408621421	2.7378798803359	2.59305431938418	3.08423208766233	4.16553546038268	3.74147424318362	3.44005858322754	3.69755322246985	3.46214697029394	4.88622815963221	4.7378003499659	3.87360368157727	3.67935435511661	3.49562774382354
ENSG00000013588	GPRC5A	G protein-coupled receptor, family C, group 5, member A [Source:HGNC Symbol;Acc:9836]	chr12	13043716	13044598	+	8440	3.11084942938495	3.34894539741711	-0.799815820062617	-1.16015921001282	3.03336498478354	3.09689873450937	-1.1824405155309	-3.35692554632543	3.49303931717717	1.61390589506723	-4.61132744889351	-4.11999178641328	-0.460758746615678	0.373526377850191	-1.53465304286274	0.868874088850994	1.81821525510529	0.967979430533424	3.13699530091518	1.58953815867799	4.26527997596985	1.96498626972881	1.44885957310088	1.74838017537268	-1.3217253658627	-0.525545490597888	-1.14386544951579	-3.65246051070292	-5.46919724591549	-0.032906078136813	-3.2853608361273	1.49858426079997	1.60281478643375	2.82089296742365	2.31407274976203	3.0143341122604	3.27158831521159
ENSG00000013619	MAMLD1	mastermind-like domain containing 1 [Source:HGNC Symbol;Acc:2568]	chrX	149529689	149529966	+	5958	7.61699633926865	5.02130132105194	6.94267203008462	3.74334569220902	6.73984639088838	6.46944871215919	7.8712042517782	6.98917360211731	5.58637695742687	5.34525556102739	6.77963784015145	5.97746992288118	6.22640031283318	6.93843798493078	6.37620098072884	6.20030062323862	6.34950052914889	6.25376882217918	6.49656655603985	6.04672780032717	5.47306387702819	4.2640424556739	4.30472801459778	3.65667751730506	4.92944484362828	5.07445285708316	5.70191544974751	5.21331492744652	5.78096029371008	6.48247350775517	6.89001554075332	7.87976657043461	6.62885692574072	6.31141449036681	6.76853027662459	6.79701114788211	6.93090835800678
ENSG00000013725	CD6	CD6 molecule [Source:HGNC Symbol;Acc:1691]	chr11	60739115	60739386	+	5995	1.56372433348197	2.06028700036538	0.031031944300706	2.4148368916748	2.68069687411207	4.31377799925519	-2.57109165166585	5.70706837938898	1.58095260512854	-0.679337077225736	-5.17246727860622	4.10379561324346	2.52755674187316	3.01533731123263	1.85723248582607	2.51309867171813	2.38514397695774	-3.00294861006396	1.16916775854941	-5.37538831137129	1.43267960763152	0.096916382478956	2.58287854910284	1.90480729365394	1.83882682208236	-0.590571777832176	-3.33816309620222	2.06767552782974	4.07752275735831	1.70197821631319	2.81313141397795	0.105058543824728	2.851672652535	-0.90741678544046	0.642703133412103	2.21399100045683	0.594501509596327
ENSG00000013810	TACC3	transforming, acidic coiled-coil containing protein 3 [Source:HGNC Symbol;Acc:11524]	chr4	1723227	1723370	+	4682	2.60359770924023	4.17814905153502	4.66723031158669	4.83548161856347	4.11176642116548	3.62154377150341	4.5182904910929	5.18223272248362	4.29520369188038	3.46690882500678	4.76294203651409	4.80030008183182	3.9111787965873	4.3600995497527	4.90220573229727	4.36554041268794	4.79279825241183	4.84622590011729	4.2488507736208	3.25841708108654	3.29870449517994	4.97558180631674	4.18674201058773	4.22556596576286	4.62361658142265	5.33208030516222	4.93124502153246	4.66736177300063	5.14734908571597	4.3318733334317	3.44821293287228	5.92444457963881	5.03968457635712	5.10765902532401	4.78533185206938	4.8743923366542	6.1204413275097
ENSG00000014123	UFL1	UFM1-specific ligase 1 [Source:HGNC Symbol;Acc:23039]	chr6	96969471	96969826	+	4539	6.01728448690809	4.91289561257122	4.65896003825461	5.1578326333303	6.01364225743358	6.0797926342864	5.57440148893906	5.99399942986995	5.59514401891524	5.44578328570457	5.55696811689806	5.9447064059527	5.80585341319901	5.94543924349381	5.38004281194616	5.62368720459828	5.57127559460818	4.87585864232054	5.10803133451081	5.52518312318804	5.36139129432587	5.79878826903792	5.64451876580012	5.2469586123318	4.62632652508697	4.62960956060498	4.61035769213831	6.11169288243186	5.67956988073649	5.95289970603757	6.2993837883275	5.72097524276563	5.88371164752682	6.50055925830144	5.7218437850632	5.53311826705056	4.76731113045981
ENSG00000014138	POLA2	polymerase (DNA directed), alpha 2, accessory subunit [Source:HGNC Symbol;Acc:30073]	chr11	65029233	65029842	+	5726	4.0239068809089	4.64108223441164	4.62483305022304	4.79855142207102	4.70336605530751	4.74729659045367	3.93889680260232	5.22560159883309	4.8379759875217	4.53622430562233	4.96358027822991	4.90295524564467	4.75154963094375	4.50486161953987	4.85549051268939	4.61990600497285	4.60167712561487	4.51021510339645	4.29104145355201	4.52381692042527	4.26457773275909	4.72633347588236	3.73627318611492	4.24677386572013	4.51140269150294	4.2504982857875	3.75834077128944	3.97092000027751	4.83212337201881	4.2531478818805	4.58483108913118	4.67636430109585	5.7968541759904	5.06309091877345	5.19806055668603	5.19506725911064	5.20530637609864
ENSG00000014164	ZC3H3	zinc finger CCCH-type containing 3 [Source:HGNC Symbol;Acc:28972]	chr8	144519825	144520257	-	3731	3.79535674263996	3.04492407432537	4.03543746037538	4.49646215999703	3.77575748142762	3.95272216147041	3.50014384439275	3.20859605330662	3.61513211864263	3.17194906402508	4.76504330645026	4.1815100929413	4.412548690245	4.82351092622277	4.26881191547992	3.78164517209358	4.46277976475153	4.02063853000808	4.57825314976192	4.42588215470173	3.84435129302106	3.92884076474898	4.56078504695527	4.52664601594366	4.15306397086411	3.68683677128045	4.23336393173765	3.25763675214445	3.91839414804415	4.86447481159344	4.26607043579135	5.11448466966942	3.91746274938387	4.0599525444996	3.96192684839426	3.91409051242124	3.19734159681629
ENSG00000014216	CAPN1	calpain 1, (mu/I) large subunit [Source:HGNC Symbol;Acc:1476]	chr11	64948037	64948116	+	7553	6.1386557106018	5.81066989063524	5.60464027998452	5.05970412182193	6.43582737129709	6.24440891959229	5.34762481617942	5.94692488899471	6.38939904988499	5.99446328061849	6.14279644466192	5.81891821086347	6.04647868581837	6.95077928933762	6.53445232923259	5.83989671104085	6.50935139763021	6.38941574002501	7.13274654147392	6.23324771623178	6.65871596556762	5.17979900490557	4.18614456906571	5.12372341063177	6.10549157139929	5.35052107326567	6.54517170027731	5.74391709384955	6.12137767979807	6.11107337865499	6.02602775169292	5.62420271429393	6.32278739619861	6.86279947945831	6.78881472937407	7.00833491058107	6.58311318706205
ENSG00000014257	ACPP	acid phosphatase, prostate [Source:HGNC Symbol;Acc:125]	chr3	132036211	132036420	+	4193	-0.698893722548104	0.189239560254158	0.048478950155566	-1.66977609037896	0.795784534514831	2.2042370708845	2.27898281294026	1.23248425203835	-1.41978357947922	-0.624249676363784	-4.32509938211718	0.762397443488483	-1.38275912882482	0.707073075796623	-0.236325383780962	-0.88178076470302	-1.02247719694566	2.20096398727197	0.477930369320429	-0.641116836071095	0.377099873371961	-0.772296094517548	-3.42084670351617	-3.14457629130223	0.028205310202641	0.371084791529213	-2.6171744076159	-0.141303987297708	-1.07114451655989	-0.163732675109031	-0.391083287610423	-1.19072174869395	-0.408195193082908	-2.41799324160831	-2.02685824399128	-1.12039875619509	1.10459464645311
ENSG00000014641	MDH1	malate dehydrogenase 1, NAD (soluble) [Source:HGNC Symbol;Acc:6970]	chr2	63815743	63816180	+	4993	8.02406564485689	8.51772941657078	7.32017261881591	6.37605662510851	8.12425749219079	7.40490328448736	7.14232621227081	6.48000397027902	7.09033939353316	7.27108468731295	6.20451618512091	6.284005397812	7.48949970656889	7.49385141471653	7.73882746440691	7.66017747735635	7.89148683362095	7.37213424499978	7.44014332088464	8.08492251621988	8.08085013076236	8.26788458078636	7.56129039432587	7.64589631786708	7.39959421147831	7.2988950463166	7.43957112971641	7.27376967381085	7.46123651912526	7.24089641860866	7.18674219536858	6.92421258686591	7.32777093954266	7.68030549587974	7.09867150508885	7.25699550703484	6.93119105595513
ENSG00000014824	SLC30A9	solute carrier family 30 (zinc transporter), member 9 [Source:HGNC Symbol;Acc:1329]	chr4	41992489	41992777	+	7225	6.94950811913218	7.12843855513364	6.92446818068072	7.10618832415474	6.07844087713779	6.80612440336214	7.81656087786577	6.8386232449952	7.63416369737331	7.69699481780133	7.77827884953016	7.54443297782012	6.50273303849593	6.48245129852501	6.34372083431119	6.56938921826392	6.5452372717016	7.56741036421136	7.23933780480644	4.89861662767989	5.97821396079008	6.63560392998333	7.04422914711327	6.83408380622121	6.34666748937155	7.88680108067806	8.02115929100888	6.90652936411917	6.79906260157365	7.11829429343388	7.16519315796307	7.44612045040104	7.81243478048951	6.55570465294442	6.07787849972448	6.60810763246759	6.29613918731296
ENSG00000014914	MTMR11	myotubularin related protein 11 [Source:HGNC Symbol;Acc:24307]	chr1	149900543	149901209	-	4591	3.94056943838638	3.790467729428	2.87911635196275	3.02069332265313	4.48616003799871	3.83643542436959	4.29193806311468	2.58873861113082	3.70666796964934	3.00291230812177	5.03977698231542	4.04385454105011	2.55121537265855	2.36054191391754	4.94577097246477	4.43626031246065	4.10112505497523	4.36691644270124	4.74457328008417	3.41637795571087	4.12610835272392	2.6631376935409	3.95390875202423	3.79554869638506	2.79874136510612	3.0461193944295	3.59367955809826	2.70229481224007	2.35461799571615	3.38194284006056	2.90959738096795	4.01898996247971	2.36586179293707	1.85685972956834	2.00755367073111	2.83435134111502	3.92083788525035
ENSG00000014919	COX15	cytochrome c oxidase assembly homolog 15 (yeast) [Source:HGNC Symbol;Acc:2263]	chr10	101471601	101473236	-	4177	5.87734713746679	6.39611232735734	5.84053580189594	6.1561983597668	5.61362045537905	5.67664508331525	5.95788140640157	6.18002813006507	5.71980424418934	6.17623381907208	5.68860942811756	5.58178236835919	5.205649216686	5.36901970747763	5.5186811142723	5.95460315809402	5.94673841085289	5.56142928997078	4.70759274182513	5.11828217663344	5.3326818216276	5.80548233003213	5.71368388920147	5.91748925400137	6.25505036173474	6.78159675459282	6.13971095989489	4.93082913625791	5.90165691428183	5.78362891316423	6.07990557419435	5.31351524828748	6.09729936344919	5.44553309532005	5.64154838535477	5.89848148011173	5.73659423945886
ENSG00000015133	CCDC88C	coiled-coil domain containing 88C [Source:HGNC Symbol;Acc:19967]	chr14	91737667	91739997	-	12426	3.16033370642674	4.14670693441721	2.61124294008939	4.15686159078858	4.37658764200141	5.59357943433358	0.729075305508308	6.79384389914451	1.75390968997638	-0.359295593044906	1.15077248315809	5.93370332911205	4.43098432113392	4.43672906791752	5.31932940021697	5.56049900851528	5.10701751014891	0.961169868548386	3.55392844319828	0.973741257823179	5.1215422965199	2.29337050757874	5.90243952765591	5.29934446936227	5.64253557343777	5.21836778440357	4.202440104511	4.46720502511129	5.68545351441786	4.86603842843083	4.64420116515814	5.15481279436432	5.54090843153877	1.13144176612833	2.27232281973385	2.96635344118207	3.38221421914584
ENSG00000015153	YAF2	YY1 associated factor 2 [Source:HGNC Symbol;Acc:17363]	chr12	42550906	42554628	-	10840	3.82501755363404	4.09291550775842	4.36366354747069	5.45969626042367	2.95534805334346	3.79293263613984	3.50502200672139	3.9985311636891	3.22045195858676	3.52676757711886	3.33890558235772	4.50878454687699	4.00625343296188	3.25735194232493	3.35349849735544	3.3266493916497	3.35216692968424	4.34859651188916	3.17017113057287	3.28708465139212	2.97564953490312	3.21201076936105	4.35054041657703	3.31303080630681	3.88669220195562	3.91438603099597	2.876554121285	3.21078930791982	2.81276309215204	3.99707877253257	4.33451023316469	3.59972606185614	3.89810097573942	3.86373482148577	3.38753203176323	3.38966448053116	3.66035640772731
ENSG00000015171	ZMYND11	zinc finger, MYND-type containing 11 [Source:HGNC Symbol;Acc:16966]	chr10	180405	180726	+	5300	6.3855117915986	5.70368312301635	4.53600669966343	5.42236629305083	6.83761058849565	6.80561364127675	6.68396686868291	6.67703292653673	6.1193287055231	5.89590557146204	6.02215567269752	5.98973918606085	7.24812934961601	6.6344099180654	6.15424258152353	5.63632897899479	6.1401777916312	6.57273682239784	6.531933485674	6.21007831346822	6.53742928506853	5.51375033030047	5.58627543804783	5.43265613111908	5.66242956978085	6.34734610196107	5.98974827371004	6.16378631968636	6.45567100478425	6.32489155616138	6.52516596647119	5.96268158466678	5.56069250780874	6.56452678530852	6.49619029422417	6.24626610341727	6.71707093608365
ENSG00000015285	WAS	Wiskott-Aldrich syndrome [Source:HGNC Symbol;Acc:12731]	chrX	48534985	48535137	+	2381	4.26597882407525	3.26509416533585	2.99679283140654	3.7861943031256	4.20829985289381	5.15828374953438	2.47196656095942	6.19074274243097	1.82327089757144	1.74752913425936	2.88163820057357	5.77692731652862	4.03403910919599	4.24747455643481	3.66277193041806	3.44151662503042	3.45855390812631	2.73801830510239	3.87070090888677	2.40959700297677	4.19595946152781	3.06012905315021	3.19114810028118	3.84276666436133	5.07416003946623	2.24459671017062	0.073595748572036	3.74437753303806	4.9959801957723	3.06308211119387	3.35478113345597	3.38014644952487	4.51899196958541	2.02845011227152	2.87031446835583	3.51015937129554	2.22632760568943
ENSG00000015475	BID	BH3 interacting domain death agonist [Source:HGNC Symbol;Acc:1050]	chr22	18216906	18218357	-	4418	0.988077057104426	1.90936298153557	-2.88182524616017	2.42588234007959	1.56554586671021	1.82271565525903	1.10499277381924	1.53069330080814	1.70098823854389	1.61912799497354	-3.5563092488989	1.94812989418457	0.101412330192086	1.57768474058286	2.29835459737018	2.36825015732472	2.38749093623607	1.91707001637286	2.25821633611698	2.04125440773943	1.79883765173673	2.2070075305876	2.46062810081763	2.22715726064315	1.51996148871027	1.69667866557838	-3.23389283397102	-0.817519096449686	0.850769726716934	1.93368054884097	1.99649364999384	3.05190284321466	2.64662348243799	2.38161854720043	2.86946217074064	2.97998675829209	2.15925187510871
ENSG00000015479	MATR3	matrin 3 [Source:HGNC Symbol;Acc:6912]	chr5	138609441	138609850	+	14669	10.2329954376827	10.1894722030756	9.77601593192656	10.1887808583384	9.97102535614346	10.1089449463747	10.3047015382644	10.304807724018	10.3098880295916	10.493721701161	9.91641888142164	10.1989025334882	9.80341213660117	9.6505226914175	9.84651542825207	9.64249581092526	9.46471495990702	9.46954965591337	9.30961578128979	9.47097860624622	9.42044945710559	9.83443904280505	9.85986145230318	9.86476184793379	9.5029116151593	9.75904667956254	9.92378150587103	9.98858254682977	9.68911514874405	10.0806785292862	10.1361541900147	10.3846297722975	10.5253566124386	8.82596210345415	9.05913603121442	9.11070115541503	8.90120399655853
ENSG00000015520	NPC1L1	NPC1-like 1 [Source:HGNC Symbol;Acc:7898]	chr7	44552134	44553248	-	5252	-0.82871591101875	0.230165045247375	-3.61891197369541	-4.1045129799843	-0.980291143705446	-6.95120362576468	-1.54954905980865	-0.757124718630795	0.207140991238247	0.453691973613207	-3.41743484300465	-5.86993796702286	-4.85394534482221	-4.86496792055799	1.00078838777914	-2.26077812559559	-1.13470993182875	-3.63153636280106	-1.19717396707371	-1.1550890288647	-1.7415450409939	-0.857471937009889	-1.59431216934936	1.25542292113396	-7.23478373106953	-3.60742774825764	-2.17655584959907	-0.691003628364449	-3.85042317824575	0.571583277391761	0.290872123012055	-6.33259031329289	-5.76492809984388	1.90529439950529	1.01236214885221	-0.113592680424086	1.94026068330554
ENSG00000015532	XYLT2	xylosyltransferase II [Source:HGNC Symbol;Acc:15517]	chr17	48423453	48423636	+	5472	4.5531881521962	4.09162892838498	2.42156910833006	3.11833293228058	4.49018525080315	4.27028445615587	3.47470525502851	3.58835444223581	3.77580603260115	3.67071236440086	4.30206727023378	3.07687950338276	3.28068437759721	3.9221534055423	4.49553423286619	4.82521822969822	4.40455236299233	2.65134103625863	3.91655163688932	4.20042061172527	3.96784612386932	5.19376943221235	4.46988972502594	4.69722824083914	3.8142653275179	3.45520107599507	3.74038992697842	4.46573895013906	4.30167728603463	3.49225102234032	3.11188879346596	4.06803373026417	3.60347713341207	3.88563102534714	3.16784167427534	3.91805389684811	2.36109084323262
ENSG00000015568	RGPD5	RANBP2-like and GRIP domain containing 5 [Source:HGNC Symbol;Acc:32418]	chr2	110550335	110550566	+	14175	5.34470563925534	4.96341373687523	0.824403464087763	2.84078978448503	3.6282611996618	3.23244265152137	3.43460213831988	2.93183962829342	3.92703789854999	3.1701708392045	2.54750204882928	3.74491904211497	3.14096723393564	2.5642974530063	3.73029834363242	3.4719216736426	4.26404544789002	4.66025104686957	3.80705915373896	4.38202287725145	3.17937719283342	4.47736201334599	5.83772721186968	5.33560282164796	1.1741476076695	3.55907148032704	3.61373381330128	4.23527197604833	3.64740097177626	3.52622261308453	2.39968202719435	3.88698292778378	3.0642431929826	3.68602078514151	3.47446357390958	3.23906380298329	3.9307941409135
ENSG00000015676	NUDCD3	NudC domain containing 3 [Source:HGNC Symbol;Acc:22208]	chr7	44418720	44425720	-	10113	4.19256320431466	3.63829758801335	4.51938751800859	4.87383340473866	4.62024857441701	4.04320835044536	4.27019895672463	3.85545982226679	4.13998299799809	3.48101487026201	4.15109594852176	3.98991499032799	4.32142900259101	4.38573303442617	4.75993569867736	4.58087621582401	4.90595296316452	4.23484734361424	4.66843029874918	4.28776637528867	4.19992257952212	3.97510684816235	4.59025558501469	4.43012756601231	4.56874292170161	4.26802248330824	4.16086188035783	4.63634853495943	4.06026018781183	3.74410402120951	3.59647850657575	4.74462132262559	3.92783761893122	4.63581558082963	4.95705863530084	5.01661498342299	4.69843757879556
ENSG00000016082	ISL1	ISL LIM homeobox 1 [Source:HGNC Symbol;Acc:6132]	chr5	50678921	50679533	+	3216	1.883000716479	1.31792907111609	5.52220468570208	4.00511992041846	-1.07336812589771	-7.32545470046398	1.52802731521653	-0.728736226672233	1.73193405470353	4.13967464861844	-2.61103185417131	-5.97065108526031	-6.6094340910693	-0.24103500347803	-0.063374907318043	0.369901856516283	0.536080380720487	1.64503492400887	-0.769790067328324	-5.46196337793934	-7.82254780509351	2.35272986506215	1.14894946017003	-0.518363267737105	-2.14438461466453	4.00851123996323	4.05325597904781	2.16534706971764	1.67872746248215	2.97297313243816	3.01650085688287	-0.187138477270742	-5.8881925703405	-2.91134622256456	-4.89079988447292	-5.51737227179496	-3.66135996370212
ENSG00000016391	CHDH	choline dehydrogenase [Source:HGNC Symbol;Acc:24288]	chr3	53846362	53852222	-	7758	-5.18441008130748	-2.76436259690972	-3.12196458977801	-3.82904485578811	-5.24953604884602	-2.72522967831508	-3.06318246428498	-1.40899139872424	-1.93594669865944	-0.711565768587444	-3.06621556706988	-4.33130291850417	-3.70737297042404	-4.12147145146616	-4.20977403377173	-3.81448327076041	-2.8592967574961	-2.35905381620771	-0.986511359695526	-1.99905685143769	-2.13792493026344	-2.4902876151969	-3.0781112356818	-4.58610532457781	-0.93838538709702	-3.274248915323	-1.99039910710849	-4.39395220543707	-2.25136333657836	0.561436975120839	0.17267697900597	-3.23409195483747	-1.91346223899554	-0.588599604820686	-0.030529082190987	-4.05163786741712	0.670487687365172
ENSG00000016864	GLT8D1	glycosyltransferase 8 domain containing 1 [Source:HGNC Symbol;Acc:24870]	chr3	52728505	52729051	-	3783	5.1377257731675	5.59648392000902	5.92211287269268	5.25304265297146	5.39866077607612	5.49613623305902	5.90535224831565	5.55891710374793	5.45081237027187	5.569020872777	6.34492347970309	5.49613457497788	5.2226735744681	5.30609350846344	5.93568237516198	6.05456976589498	5.46383042887351	6.00425939352632	6.02755123493197	5.68686679970815	5.52276886546334	5.67819098261404	6.1058350803724	5.92330521941179	5.2734829330201	6.15833878399649	6.24757630779893	4.972738919727	5.20481521015923	5.12239196495554	5.56839403259798	4.59261642724365	5.30109152964581	5.59324132036738	6.050715394691	5.57353175715496	5.28698709951946
ENSG00000017260	ATP2C1	ATPase, Ca++ transporting, type 2C, member 1 [Source:HGNC Symbol;Acc:13211]	chr3	130569439	130569772	+	8533	9.37053997909983	9.59997723472956	10.2750198425116	10.0601048058958	9.20673146290998	9.51258218009792	9.84221299642011	8.78036944871751	9.32647567130883	9.36789161359283	9.72791425417263	9.42729630023955	8.21995028965384	8.25381915279795	9.83349779162986	9.19226185559714	8.75068551101296	8.6369229698043	8.50575019369259	8.14024891556139	8.50277601441766	8.66982391324508	8.8132331228994	8.83627833541522	8.34082493668529	8.40229403848743	8.5302145900209	9.30483845239904	9.03964405407508	9.01115581736413	9.04179140976932	10.4655178933617	9.63208811839218	8.76212495097353	9.20144036136761	9.25162814821898	8.69907165313734
ENSG00000017373	SRCIN1	SRC kinase signaling inhibitor 1 [Source:HGNC Symbol;Acc:29506]	chr17	36686251	36689666	-	11025	2.15783752881272	2.77560822898968	-3.68211871782858	-5.03833403057879	1.32494415646511	-0.453148895790666	0.928583761796523	0.76335898189849	1.08276388023861	0.694586489936357	-4.57289030887989	-5.71058632356642	0.816026207482796	-4.12576603649388	3.24629590512708	2.69386322580837	2.01120510559496	3.83084620117327	3.10374326615005	-0.113244751023707	0.767746632287818	1.11691644300335	2.73517165735745	2.14066357562692	4.06910394343001	3.43937602849249	2.49708354033303	2.17012966842672	2.44420433944188	-2.4099941987438	-0.10541091968036	1.15692196208028	-0.224757632558039	-3.41857992312447	-3.25185867177188	-2.32237583156567	-3.91631405273489
ENSG00000017427	IGF1	insulin-like growth factor 1 (somatomedin C) [Source:HGNC Symbol;Acc:5464]	chr12	102789645	102796344	-	8087	-0.011973561553696	2.54638258548768	-6.08261337520356	-3.75836451768592	3.1025550877481	5.20570476286155	0.7977158827422	2.65868736409753	-1.89308169795687	0.213861166306182	0.795214274528374	4.78741987806398	1.42867858684187	2.65818644220383	0.776523576361045	2.19139939931316	2.25036148022871	0.563758125062473	2.90991500785242	-4.63568230562118	0.727376973835916	-2.15655924023337	2.1897518829843	-1.029000670622	1.91124838964069	3.00682627372686	-3.38113529306837	5.27699075456389	3.34476417835405	-1.14299286899761	0.72295895574955	0.58543442779163	2.10805740079696	0.466125376429371	1.13537970914612	1.70984078949508	3.45817402538054
ENSG00000017483	SLC38A5	solute carrier family 38, member 5 [Source:HGNC Symbol;Acc:18070]	chrX	48316920	48317420	-	4016	-3.46393305787254	-0.139664605293232	1.1185588754341	0.964775328626073	-0.458451383808614	2.829341418436	-0.103896220825424	1.56983671835597	-2.20471023525788	-2.0332641306462	2.53811762073178	3.02889916034139	-2.08341851977709	1.72144050925623	0.666589371929468	0.726264118313215	1.87970535399464	-1.70787424526995	1.67767407727433	-0.936264127813425	1.30555079777446	-2.10898294922493	0.709530591805496	-1.63661928918152	1.90861764304473	-2.07083211517555	-2.78003733885669	0.401449146969692	0.904882839522779	-0.652362545457502	0.8325383137425	-0.946268840679913	1.78608361777561	0.777961116869678	0.158799064148771	1.27619009173898	-1.36395145682458
ENSG00000017797	RALBP1	ralA binding protein 1 [Source:HGNC Symbol;Acc:9841]	chr18	9475007	9475174	+	4979	5.49231144475281	5.56261932133142	5.78428388349635	6.01491028201039	5.47362876295728	5.46729807749833	4.76164153074284	5.07298129032726	5.86237117031285	5.36338800282783	5.58181257143832	5.65787472850053	5.44517777409629	5.1079991750672	4.44551236265738	5.99515757730744	5.50803950193485	5.9033367363655	5.4295526230576	5.06739479309584	5.47164957045646	5.98693999122433	6.30955146111876	6.36606810654165	4.95252588902118	5.73157995634173	5.38683617137151	5.49830117994805	5.47662683998901	5.89153683816401	5.6280695467834	5.05647958640541	5.44204642786529	3.94691036044936	5.87156314018904	5.86298450649903	5.8780271102158
ENSG00000018189	RUFY3	RUN and FYVE domain containing 3 [Source:HGNC Symbol;Acc:30285]	chr4	71569921	71570065	+	8070	6.95010635402254	6.98527329021597	6.32980140607064	5.77033658414322	7.12847825600038	6.26301271191952	7.55814657130112	7.38195151605508	6.7021210230559	6.68713973945656	7.20016837154189	7.19418621695797	6.45410365310632	6.15838763406401	7.06350984138419	6.56815281811953	6.43999182133643	7.3522594109896	6.75118562280742	5.54505304554234	5.95987639998198	6.73886038800888	5.46419705159111	5.95774956293921	7.31141262798598	8.31978846127847	8.38911431883334	7.91853978935175	6.73140449013858	6.44329501614412	5.99057507246645	6.79245038838099	6.14388581496205	7.15608082756514	6.35399513737946	6.46515341709371	7.37688657861796
ENSG00000018236	CNTN1	contactin 1 [Source:HGNC Symbol;Acc:2171]	chr12	41086244	41086394	+	7492	5.92340693514318	6.14070900622255	1.83424615437592	-1.71981667218093	3.28579777348592	5.64725724734734	7.8753425154949	6.14503889052645	5.17027274111755	6.44869191298995	9.13976182134404	6.61726518718714	3.37499452499419	5.80504943761988	-5.55975727187577	-3.86086912895732	0.258418890592749	5.0133213297345	5.73514155733123	5.07720894764675	5.81965656204785	2.52032435208173	0.83349229211252	2.81800296679267	4.4722530274307	1.55968355245533	-3.63691788305391	1.00834508596294	-0.32099889898342	2.90947767359912	1.78750906011542	4.12856105955426	1.16516647361903	-0.660215443535055	-2.5070921198792	-2.71988492702223	0.804601842614595
ENSG00000018280	SLC11A1	solute carrier family 11 (proton-coupled divalent metal ion transporter), member 1 [Source:HGNC Symbol;Acc:10907]	chr2	219246752	219247098	+	8676	4.71043922556579	2.63615681804649	2.99640209025984	0.521209653918701	2.4469755858387	3.86144532567119	2.9909038467364	-0.170940057783687	1.99829358997235	1.0734540568755	2.63526200054587	4.0349683054517	0.156900905013686	1.30469887971158	2.93168756916069	2.73609111249135	3.26947812586803	2.9544469359306	3.01135261633024	3.88112282287004	4.30289147366839	4.51640362488943	3.50719350922071	2.56334902343358	4.00892129210226	0.785555704284588	-3.66371662318336	3.36706815951505	2.8632109829163	4.41906956320867	1.30134584294197	1.99750253042084	1.547240823867	3.87835608406034	4.52118746006167	4.70837496400901	3.23058625557114
ENSG00000018408	WWTR1	WW domain containing transcription regulator 1 [Source:HGNC Symbol;Acc:24042]	chr3	149235022	149238776	-	8413	4.10830530995916	5.12855821907902	6.07872092790182	5.5366206717136	4.66142114702649	4.57450754697992	4.04161673747233	4.13086491751421	4.38806867615438	4.51430438709165	3.48866364676526	3.88356205474097	4.18692359397828	4.35902321394338	6.88451306939576	5.46373577519322	5.29092404925412	6.38070134313885	6.0931318307574	6.7469006590382	6.11876784014787	4.467392231324	4.85810496052014	4.86539067619233	5.86667007843064	5.58990655554924	4.85988934810269	4.8327792058898	5.36198645919419	4.64137064456385	4.52906695357215	4.01884096346186	4.07975877713067	6.06427820234554	5.87394061196613	5.73665483361776	5.94994165253262
ENSG00000018510	AGPS	alkylglycerone phosphate synthase [Source:HGNC Symbol;Acc:327]	chr2	178257372	178257777	+	8197	8.23762849861404	8.65582980094413	7.85005691133467	8.02784893376012	8.31311880835921	8.55837521253278	8.62092600174666	7.66353609847823	7.8445907918091	8.31799845525986	8.02699804355032	8.24802357524053	7.89256986247044	7.80519835418318	8.36204075347472	7.63450114416986	7.60735218827939	7.88349772430719	7.55536847348372	7.85608911445339	7.78344173619045	8.04331072506839	8.16729511654477	8.07155548936401	7.55810385617177	7.6025941771987	7.8390830630958	8.42106234002209	7.80161078368389	8.08034935110914	8.40890194762145	8.20967944334701	8.59372743215008	8.16222248555587	7.90291986202837	7.84054793820437	7.98377726779913
ENSG00000018610	CXorf56	chromosome X open reading frame 56 [Source:HGNC Symbol;Acc:26239]	chrX	118672112	118673752	-	2606	5.12536597470848	4.31299937754491	4.45294624769044	4.61059301465308	4.36112824964903	4.52124440861728	4.93016993847758	4.23355756919329	5.09275996982804	4.94619892044367	3.70862087626892	4.38472774140357	4.84664831550026	4.41902223292442	4.15400561708962	5.03653331502431	4.62931235367949	4.79127700012271	4.33230448596719	5.24419189458243	5.00061846740701	4.75080113983739	4.60227761279399	5.23808759564162	4.43576428942403	4.57248279088262	3.35705595441217	4.58608735427207	4.43697289806438	4.57679345641583	4.84958388097475	4.52828244467088	5.11652247338231	4.91013703536858	4.76963923300529	4.68344465103679	5.07826022857196
ENSG00000018625	ATP1A2	ATPase, Na+/K+ transporting, alpha 2 polypeptide [Source:HGNC Symbol;Acc:800]	chr1	160085549	160085663	+	6298	5.27523527815128	1.5491498501414	3.91749886200145	-0.74838255380663	1.74865055009909	0.082182820821644	4.09283973393016	0.699654358250716	0.445195236874637	-5.04055782702402	3.81796695294768	2.4019353109646	5.47618710406398	-3.18677163094685	0.617551831131042	-5.49051688931569	-0.526029192158119	2.9211213191985	2.07039456330498	2.44538808943219	3.97079571559779	2.49969896303408	-3.56435110768278	-2.57281367798466	6.59850131976107	-2.39110752314082	-3.64482282082327	3.70335190014814	-2.21937948605279	1.42081035124735	-1.79279058000253	4.96682767532135	-1.33741577576682	1.55468165105731	-1.99289593792013	1.61373382837896	3.84707964454318
ENSG00000018699	TTC27	tetratricopeptide repeat domain 27 [Source:HGNC Symbol;Acc:25986]	chr2	32853099	32853200	+	3185	5.790258044649	6.15010971151224	6.61568502813881	6.41031530859267	6.04512276403308	5.53921467764567	6.03968568185643	6.11480628766714	6.26661118720927	6.60788418284373	5.78749326216344	5.37138370816589	5.82157658681848	5.74361616110976	6.25443209478407	5.54184197764798	5.31442353745201	5.70960914959034	5.30633166651941	5.82090638610882	5.45375660700312	6.56923781164693	5.7343955614127	6.14822812579927	5.32823573061063	5.80051186178637	5.93881691332408	5.66798890320585	5.80469090033898	6.04019062241217	5.77909624327793	6.22367280687929	5.89628825671998	5.65945804480712	6.12056939238585	5.76865703974491	5.8435855125491
ENSG00000018869	ZNF582	zinc finger protein 582 [Source:HGNC Symbol;Acc:26421]	chr19	56887413	56887490	-	3152	1.70988246027765	1.18786900336723	1.89363264310288	0.61983048650452	-1.5441247528392	-1.38253806120275	0.233174506239251	0.298524570746425	-2.35682278145984	-2.17590560191555	2.60970979006594	1.19167064572883	0.290492493774323	-0.961487803597371	1.1275170601168	0.455104668663618	-0.126057770812318	-5.3698914125021	-6.01800256499491	-0.607956945449338	-0.783935319338668	-6.55947841404937	-0.23969088008762	-1.71098586883482	-1.03247500684757	1.28122713964185	2.44239125114273	1.5882089429739	0.468339850017776	1.30959878766377	1.25278282651825	-1.02318190585468	-0.579267436772606	0.161278078151004	0.565877644393317	-0.477288916067785	1.45595145259363
ENSG00000019144	PHLDB1	pleckstrin homology-like domain, family B, member 1 [Source:HGNC Symbol;Acc:23697]	chr11	118477155	118477387	+	21988	6.30299363763813	6.92294791230601	6.61241836014454	6.75811884073318	6.45669909897823	6.1851587939502	7.05552135333044	6.72020002700292	7.1190498688227	7.60378509718349	8.27285680959841	7.30710682609291	6.23237371997957	6.62399502857039	6.2844254781296	5.53493394681534	5.78299562170481	7.28575840315517	7.91628448534786	7.27828168182727	7.23859128642773	5.88595379395306	6.58250173387379	6.64645123741146	8.46211516385498	7.19782238548507	7.86919625421986	7.13648035175891	6.95434819622188	7.04128114434651	6.93084164249096	6.5684982791544	5.7551995713482	6.16399952114251	7.07503686583661	7.32533560226082	7.28330633814034
ENSG00000019169	MARCO	macrophage receptor with collagenous structure [Source:HGNC Symbol;Acc:6895]	chr2	119699742	119699973	+	2079	1.60654249528102	-0.581701684011221	2.77177443763133	1.88038880596479	2.13654352120645	3.43598178244354	-0.190697740984414	3.29460728057454	0.121469289866278	0.066868507930382	0.734118596994288	0.234156095223061	0.977830481140077	-1.7457354268872	0.049633444413867	3.11348621161856	3.53569453929983	-0.90926291194719	1.17343687943618	1.49920582198264	4.36874318226903	1.32592937783456	1.02281085277122	0.114820488627702	-0.044963088211792	-1.76788978453718	-3.51709549929431	3.83010890234492	1.96151855319347	2.62657606874177	2.30386902317361	-0.643857613988847	0.163977658331715	1.07451051186167	4.12696680096594	3.92235078215894	2.67011558926273
ENSG00000019485	PRDM11	PR domain containing 11 [Source:HGNC Symbol;Acc:13996]	chr11	45115564	45115745	+	5527	3.36911213699171	1.6941924788029	0.961611895252131	2.54369392176271	0.125564686013418	0.807700230467011	2.16784756612162	1.91618553018455	3.04226120627199	2.71182199029616	2.91716118484813	1.78271691155976	1.08341462433087	2.16043245947361	1.6518246847296	1.37267181413988	2.33637311740328	2.14908125214576	2.94530207956802	2.69013857362215	2.29386326489719	2.89142725350803	-0.162860003496602	1.82400893903991	1.90917663723096	2.52016356409172	-0.705241215715235	1.85132934361157	1.14688646874565	1.94959220536056	2.3040582215696	3.23222830332668	3.20319545849051	2.55832105762619	2.28811456883491	1.58567517240596	0.531678411052583
ENSG00000019549	SNAI2	snail family zinc finger 2 [Source:HGNC Symbol;Acc:11094]	chr8	49830249	49831547	-	2282	6.70909090302485	6.66217582135715	7.81819307695898	8.99036007839206	6.37063275217192	6.95997258781943	6.9655727514789	5.36485226996062	5.87586608548015	4.8055322526864	6.62427617170366	6.61029457906484	7.72717708567392	8.15401111559753	6.7505365525194	6.99899591710575	6.95839110312547	4.54943513666911	3.3801378823749	5.18117194204634	5.50918862557757	8.75489442448598	7.60465061144706	8.13983376592998	5.85801714077104	6.87728353491764	6.02361488280104	4.74493899406044	5.56168496382713	6.02192800439151	6.61039666563155	8.00426263727557	7.88425458064028	6.68703271605014	6.22599790456279	6.31658649033851	5.66128728490764
ENSG00000019582	CD74	CD74 molecule, major histocompatibility complex, class II invariant chain [Source:HGNC Symbol;Acc:1697]	chr5	149781200	149781813	-	3184	7.88464351126205	7.97556092869588	6.73615192053919	6.50261097878112	8.98070061416117	10.2285155078268	5.73924437376843	9.04658042196866	5.36375841801258	4.92825441458431	4.64990011911738	9.72667118917597	8.744105589996	8.90132179741977	7.98285018206767	8.86724735336837	9.26756452322004	5.48076616584002	8.62406642947856	5.20837677060639	9.15241758339906	5.01318843067765	7.73225476347167	7.36595720601178	9.70928885184041	7.54911865795448	5.82309086936959	7.04058950212245	8.54959326361277	4.91298482895849	7.66869717731748	7.04699083310621	8.0052758893898	7.6287244080947	8.38462462227373	8.45405729496027	8.43193707875912
ENSG00000019991	HGF	hepatocyte growth factor (hepapoietin A; scatter factor) [Source:HGNC Symbol;Acc:4893]	chr7	81328322	81332073	-	8897	3.46399342002121	3.28252387583402	2.04880060387209	1.65167152911291	4.66397583095302	5.88394823687706	3.82261507353131	5.01197996636806	2.24632124149098	0.675709252500783	1.51221466454625	5.47492557444234	2.35895497545008	2.7346302971339	0.479172046121353	2.53484318404323	2.5852665994373	0.774826698864369	3.89234486915241	1.86424403049654	4.33272146094782	0.900506969774104	3.58597925690206	1.22220632878034	4.05349837756666	2.36307261959043	0.719400430677192	2.99391283968294	3.27002990450352	1.74916913919843	2.4504566860304	3.61005394129561	4.7006232915585	2.68952339822952	1.4441685658119	1.84204194373113	2.49714159718127
ENSG00000019995	ZRANB1	zinc finger, RAN-binding domain containing 1 [Source:HGNC Symbol;Acc:18224]	chr10	126630692	126631876	+	5993	6.71143259736367	5.91419935975047	6.06741314822882	6.43527258789055	6.32537074477202	6.19974765201494	6.4547404214164	6.41713117273751	5.87000049470691	5.84132983657604	5.77375091194361	5.86550654418592	5.85466670507581	5.94945439007021	5.57887720459849	5.68907347540441	5.9836087607742	4.81858296222243	5.28230601619762	5.16196586382938	5.33078262085012	6.43895400371968	5.64023745290244	5.73605560345934	5.65487594807706	5.68147916813788	6.31165288169374	5.64600016210538	6.21756112252861	6.27665807119182	5.99830159436228	6.19034307019838	5.63957284640867	5.43545817521391	6.18886122152617	6.24010648645035	5.71588557120974
ENSG00000020129	NCDN	neurochondrin [Source:HGNC Symbol;Acc:17597]	chr1	36023074	36023484	+	4917	3.79076076445324	3.76880714395644	3.26037113206449	4.37487871596233	3.58715742276555	3.89192926461777	3.33750183445094	3.3242882128078	3.82842356724026	3.62017265376376	3.9271122417232	3.34937579274781	3.441861999099	3.54745584488004	3.47589895050558	3.34945976580394	4.25803936449771	2.89625075278987	3.84025613840389	4.22805012116199	4.36962907128066	3.96025420621404	2.68749517607808	3.19124230143097	4.23019425910309	3.36701004147766	3.70257683443823	4.77144832804304	4.38283840184308	3.72931294509145	3.640715554951	3.55567068430113	3.54156283720683	4.32371847703521	4.32945831751241	4.25575099123762	4.5653537507711
ENSG00000020181	GPR124	G protein-coupled receptor 124 [Source:HGNC Symbol;Acc:17849]	chr8	37641709	37641848	+	7061	4.0399600374268	3.05794596407951	3.32529636828198	4.53439822198386	3.63522240270154	4.04293835918202	4.86515707942176	5.18213549095346	3.76250090813612	3.7786991011604	5.92062083844484	4.7206066067504	5.1781652403937	6.89087065686845	1.02333561848684	2.13470008886401	3.58299321146126	3.80576769427039	5.12833408617229	5.07798674525087	5.34840874293529	5.39329322506441	4.24730422004228	4.4848355204487	3.83220661128061	2.89543794395038	3.82217865773388	2.97083124710227	3.70267968433721	2.25600879178162	3.23127602509724	5.73412266362212	5.25361163368407	3.06338742525622	3.06733032720867	3.91964130634919	4.62654113218763
ENSG00000020256	ZFP64	ZFP64 zinc finger protein [Source:HGNC Symbol;Acc:15940]	chr20	50668202	50668671	-	6997	4.28558889500996	3.78054364404225	3.78108983228121	4.78523053865326	4.28449398754539	4.42072072089358	3.90391216549366	3.95293086817826	4.11487746491476	4.06349007349225	4.26158671030169	3.72434912107677	4.97461212058424	4.49435142462259	4.70070976397482	4.61261479683384	4.31775550270123	4.1698221032342	4.42003909439782	4.38994676721834	3.89647085791073	5.07217304393409	4.4184471400407	4.9056255421973	4.22476988071483	4.59124255912107	3.61309559997275	4.14668548417844	4.33484164868895	4.63610880534181	4.38976226634309	4.59258769271997	4.07857493191789	4.73867878922348	4.3633300920552	4.21795847202681	3.82564262307801
ENSG00000020426	MNAT1	MNAT CDK-activating kinase assembly factor 1 [Source:HGNC Symbol;Acc:7181]	chr14	61201460	61201669	+	3865	4.88252590587458	4.71149402824142	4.49589722987737	4.96986539569477	4.51130348833474	4.39592185625184	4.80367196901142	4.24195456651326	5.44319190923611	5.68828930886936	4.43910787279694	4.25971813471978	4.14739210157414	3.84050650967206	3.84112077175704	3.77837524034714	3.33543617925895	4.47414380447753	4.10064886471001	3.72204270699525	3.42100986522542	2.73804310492005	3.22424250370268	4.14926125963164	3.76464252563132	4.91681798198964	4.82961475086021	5.17757641371607	4.76370477096266	4.95885710242744	4.77706499669593	5.15483854757023	4.6470918186018	3.66085433625384	3.67805886171025	3.9114625368695	3.41499660287745
ENSG00000020577	SAMD4A	sterile alpha motif domain containing 4A [Source:HGNC Symbol;Acc:23023]	chr14	55033815	55034056	+	12170	6.65133833254294	5.26175378927137	6.18562071116923	4.24651707140878	5.61422764775418	5.71149532977058	6.36063587149211	5.75066849158141	7.23676058146743	7.50979065891482	7.19846243203852	6.33157465012733	6.6933661364012	6.03401924852887	3.7302482834081	3.09420124067646	3.56599149954575	6.74014498932604	6.66020163952281	6.12084948910618	5.56216880820235	5.03241005080516	5.14805199913414	6.04762951570756	6.30581843517486	4.81676377180216	4.87714744662852	4.72618726109906	6.02452677281035	6.44133262469486	6.43040059100257	5.99775188642675	4.41530697113483	4.87256382402603	4.91274245576306	4.93129385335688	4.78582561811193
ENSG00000020633	RUNX3	runt-related transcription factor 3 [Source:HGNC Symbol;Acc:10473]	chr1	25226002	25229157	-	4605	2.81387112385547	3.25909826223684	0.173845409455281	1.06490339023237	4.36735856242671	3.83566917979691	-2.29711814444871	3.17429538606728	3.2657329939427	4.05339034468007	-0.662841343786953	2.88354701254167	3.30403241503388	3.97071219350044	2.79612243492408	1.92675984996346	3.01290465954447	4.01243409914301	4.03340524480276	3.42300108254767	3.19563043767584	2.91448938342561	2.77156713755241	3.14134480709091	4.17980701073377	4.30550480978854	4.02562278640722	3.62744204621697	4.29673437914779	2.4675561558743	2.15683891075001	1.53481347960455	1.79277457543981	4.09545565929958	3.87331479028329	3.54754773026724	3.84255216780028
ENSG00000020922	MRE11A	MRE11 meiotic recombination 11 homolog A (S. cerevisiae) [Source:HGNC Symbol;Acc:7230]	chr11	94152895	94153347	-	3538	5.62209563528207	6.59634531508513	7.0771846309789	8.45527984339127	6.87435644719497	7.3800733642907	6.27352572550189	7.37546923867985	7.69928156787565	7.94059040086919	7.25832294629517	7.44667517425625	6.28116416908003	5.81273850511214	5.38456230396653	6.78061547853583	6.5797868986566	5.85281050382523	5.75893483807519	6.77638973912498	6.313717651785	5.96940145935873	6.20019697128432	5.84427462498008	6.13642624203044	6.17430415654301	6.36994675088182	7.03662237195776	7.58318249485686	6.7693135936435	6.86800558298794	7.43250479452277	8.31088672721755	5.39663487982211	6.09530978987455	6.00911419767404	5.58033687256258
ENSG00000021300	PLEKHB1	pleckstrin homology domain containing, family B (evectins) member 1 [Source:HGNC Symbol;Acc:19079]	chr11	73357223	73357671	+	4933	1.6415916990263	-0.240511241129216	-1.30646492189298	-0.140440333641033	-0.822000845743068	-0.796427102995822	5.07239166712239	2.17047740673692	3.76666518349453	3.82818841484505	3.00393406378825	2.05651830710021	4.5413388916242	3.12610821481899	0.117554394151887	-2.33711574636525	-2.68510449760064	5.4025017224714	5.57250674121301	5.31208597747736	4.58562321691479	1.52595215201643	-3.64855650136326	0.916560291646228	3.62918592199892	0.881418030250552	-0.93723723323529	0.684651287130735	-0.696261236942111	2.45353611772847	3.86394039379318	2.49722718791929	1.33556214814641	1.28200260361868	1.53367320780162	0.436331411022373	-0.596473635033658
ENSG00000021355	SERPINB1	serpin peptidase inhibitor, clade B (ovalbumin), member 1 [Source:HGNC Symbol;Acc:3311]	chr6	2832566	2834246	-	3226	3.49372575722244	3.51339168773642	4.92337760627798	2.85008943043873	4.78173861906833	4.86948352627607	4.22289006824252	4.5771052717957	4.66640674197284	4.55452158800263	3.74910440108699	4.92863500257323	4.89154063596779	4.67055161749857	5.60006005313176	4.97309402424014	5.01647415320315	4.56701069775715	4.71129589142377	4.69770569266554	5.202468879178	3.97029551748788	4.78172007505352	4.92563642635595	4.39565279234523	3.32252866049271	0.302204497269566	4.62382097536863	4.31307767563052	5.72178099359467	5.44629426570007	4.20413400851724	4.56232935172471	4.56342201611284	4.51620740504599	4.53073327823535	4.37435430907348
ENSG00000021488	SLC7A9	solute carrier family 7 (amino acid transporter light chain, bo,+ system), member 9 [Source:HGNC Symbol;Acc:11067]	chr19	33321415	33321590	-	2597	0.69549233410294	-1.43891844594459	-0.329211926650036	-4.03816629417844	-1.14630440194907	-2.90469832482085	-1.35150982649635	-5.19060949373187	-0.601605784641031	-1.40588116159412	-3.33256713871517	-3.07408472693167	-2.37002151786499	-6.44859050481661	-5.79405660072677	0.003354111569476	-0.954230842473238	1.33495825459575	-2.2780987713116	-5.45433811541479	-3.70711237489123	0.416617044786487	-3.15544857156434	-1.08117935734717	-3.03111824279002	-0.357165399840138	-2.13029956254305	-0.691732217920611	-0.788402345756156	-0.483210960566835	0.207476820020343	0.615576736993392	-1.13471664052584	-2.0924914539446	-5.31320271672682	-0.576497040151446	-2.73857200688269
ENSG00000021574	SPAST	spastin [Source:HGNC Symbol;Acc:11233]	chr2	32288680	32289315	+	5213	6.09630021112677	6.38942076388255	6.1869821822198	6.66454675195654	5.90917510076393	5.93159256387181	5.71477501876579	6.08890454721481	5.94933449929172	6.23050519489711	5.43928719661709	6.05314748354475	6.42603660776641	6.30429468113155	6.59479345162612	6.35520862261973	6.13068073147955	6.25847809649899	5.90518145210901	6.51486016628063	6.44036766624442	7.02006797791571	6.75115659499999	6.83846386452221	6.21123911921044	6.2376887481895	6.23939867773103	5.71677114306543	5.69852872533578	5.98693491513597	6.04623101816993	5.8157048222968	5.65838368614129	5.55040352082028	6.34197309111377	6.24487648986975	5.87743896094914
ENSG00000021645	NRXN3	neurexin 3 [Source:HGNC Symbol;Acc:8010]	chr14	78708734	78710145	+	11335	0.959413170208081	0.265337326931299	-6.03131655200972	-0.762574452596905	4.32120760772879	4.75117247852138	2.30719035820505	3.69346836665454	0.0766592904872	1.39564683450722	-1.10387604814387	0.409596463824077	1.09758790664654	-1.08224542371163	1.30829960448028	0.52932497957913	0.100359570517299	3.3078023762109	3.53577539108061	1.81025988284973	3.61623244424493	0.245123307636533	0.940847565724062	0.624674569316979	3.15545184227183	1.30058080926098	1.80883680838556	0.388289662518015	0.829181807872242	-1.97599292293358	1.48316614276909	0.780074584420333	-1.73174749836724	-2.07460670066229	0.139434676781112	1.83564572161	1.16143568595789
ENSG00000021762	OSBPL5	oxysterol binding protein-like 5 [Source:HGNC Symbol;Acc:16392]	chr11	3108346	3109573	-	7466	3.39069439443089	3.40126433244868	3.75529249305369	4.12619950751905	3.75149732941245	4.21037306973371	2.95568751958881	2.40886406371297	3.6772885583436	3.37927604999364	2.32299277386941	3.17164787697049	4.36509271441219	4.58360643117258	3.41327697065011	2.90679959504264	3.5794295215657	3.23532820075423	4.06928672902494	3.58490632056154	3.72897055465748	3.42559060864526	3.93284043889794	3.83905235645954	3.62657934123324	2.93343960273791	3.18075516562181	3.72931660398797	3.85441175728354	3.69298770585541	3.33029816355008	3.91747139738409	2.99981651634957	4.59264371260282	5.57984833237933	5.29909710619818	5.37992061377696
ENSG00000021776	AQR	aquarius intron-binding spliceosomal factor [Source:HGNC Symbol;Acc:29513]	chr15	35147732	35149307	-	9779	6.66238795912409	6.75815478509303	7.2655881308253	7.30564234558765	6.06904853761061	6.38263502918535	6.80219908954655	7.29057881623091	6.20928608844222	7.24897575852475	7.41142223596373	7.52414846361402	7.13974650279804	6.61858038047033	6.5202775219195	6.47649916929782	6.28087560992534	7.2382955463541	6.77549784975727	6.36312226725883	6.68655739586005	6.30190835316897	6.07563529419143	6.20190127882827	6.73252085484334	7.12761335030751	6.16439500669485	6.52223896318494	6.58877516152252	5.8616845418703	6.13813510525894	6.98641524584408	6.92534341720558	7.01796382913638	6.65609329961966	6.68725287386849	6.65833263813825
ENSG00000021826	CPS1	carbamoyl-phosphate synthase 1, mitochondrial [Source:HGNC Symbol;Acc:2323]	chr2	211342406	211342490	+	10444	6.08371380567668	6.35674765467384	8.50763790052239	7.20915117853034	3.84569360424583	4.5047578392236	6.91795273643782	4.48245639465022	6.89485765372638	7.08000959218348	7.39139057274454	6.50667783620013	7.28881705209397	4.38765518569638	1.22506303077441	3.25518795463163	4.20297821852655	6.98424889234947	6.80265390534831	3.75199416838159	4.25067072398059	3.19466970963546	3.03979918414738	1.5276217502625	5.85203488126611	5.27173484854044	4.49768899104045	5.90728843783244	5.97195647165352	5.85792138355495	2.92220103897682	2.10539620656191	3.70598681932745	3.82256366529974	3.13562742941402	4.4421953085135	3.14241903363305
ENSG00000022267	FHL1	four and a half LIM domains 1 [Source:HGNC Symbol;Acc:3702]	chrX	135229559	135229787	+	4945	6.28560202903672	7.26707823475093	4.74591221608162	1.19164523401251	3.38093688499904	5.11358510810351	3.85691345844386	6.17366257595527	3.96365752749623	3.65012158144534	3.3631363982549	4.33591448731488	2.90885430013186	3.60249746979133	3.09021531725305	2.59066351119368	3.12874120356261	2.86847218248533	3.9394979701579	3.08247507969712	7.8363945320074	5.86855408827449	4.37219744311939	4.73763025711881	4.90816815059921	3.71364179955373	3.23131331942184	2.70359010121145	2.86697979038548	3.38714459031095	4.01676774565553	5.2583586356682	5.70313143488407	2.33535500996871	2.75456032883617	4.64852991932012	6.59294249691466
ENSG00000022277	RTFDC1	replication termination factor 2 domain containing 1 [Source:HGNC Symbol;Acc:15890]	chr20	55043647	55043822	+	3501	7.02618261486194	6.18221236128189	6.20625354056003	5.97738701707689	6.48862083873502	6.10310960128184	6.53520620243584	5.69408462120376	6.3629735235293	6.35314959076047	5.73530877024151	5.70549572219589	6.22042675316866	6.63604444848917	6.61532632963488	6.81656395126222	6.99796847991663	6.56248170372585	6.81345183338116	6.91102733068288	6.67321658295773	7.21851220654923	7.24419718679329	7.26034888351735	6.3495169166199	6.11032817254097	6.70284980077568	6.67834909119995	6.80514479165479	6.85173629167161	6.67023406153332	6.16708476626161	6.77224883049369	6.9456869735203	6.82391479457578	7.03092920303292	6.69810936398475
ENSG00000022556	NLRP2	NLR family, pyrin domain containing 2 [Source:HGNC Symbol;Acc:22948]	chr19	55464498	55464653	+	6313	-1.10568791680311	0.192490154831779	0.574787635050988	1.81060656684842	1.20669856314276	2.61291864252886	-2.57058934464781	2.08750483271675	-0.523640797937109	-1.36762615951374	0.922081906786215	2.67384183686002	-0.958270491995471	-0.112440542503064	2.13413647436509	2.31863137118913	3.15459731610844	2.06163360139421	2.42140086738065	0.066712810468603	2.50572709193011	-1.78116386726905	-3.64814896626196	-0.670623311041899	3.23511676286939	1.91590837898787	-1.65578189268092	-0.736781325928471	0.613566888735168	0.363206310647211	0.984557883905294	0.465352427176478	2.01291148973162	0.299621685704521	2.43316244335508	2.10511998773297	-4.14357567935522
ENSG00000022567	SLC45A4	solute carrier family 45, member 4 [Source:HGNC Symbol;Acc:29196]	chr8	142217265	142222655	-	8608	2.67496462293985	2.19669533090573	1.50832386808119	2.60502681717812	2.44880122507736	2.56609289546266	2.10051381113666	2.36527583643449	1.790982257182	1.81727611059871	2.75560941922893	2.32100892953282	1.66487913422744	2.52784848334888	3.23392237423213	2.7589753225873	2.83467882530409	2.10964086060465	3.6846922245343	2.55797038901525	2.4029920256543	3.25773767816224	2.69947220798226	2.8531157268246	2.97013122534058	3.34311402291383	2.47249690279427	2.94544809767981	3.37597511951918	3.34792974542784	3.09253520795133	3.8286351814314	3.25747702083513	3.09702912666772	2.99605852339178	2.33592324847327	2.09151865802482
ENSG00000022840	RNF10	ring finger protein 10 [Source:HGNC Symbol;Acc:10055]	chr12	120971283	120971424	+	5911	6.19458930976083	5.93613826138107	6.7669920713593	6.88139204888139	5.98856816267434	6.78383871328552	6.76296886848788	6.78255046607497	6.89607610769686	7.0975377071506	6.6432780872679	6.70066798411064	6.94425829681643	7.78403881203806	6.47236216104574	6.67781965311558	7.08298050254014	6.095788622599	6.79873998548864	6.42875355880846	6.67164068514889	6.38507578481416	6.19050586139643	6.79633927349184	6.39508987604469	6.45718989809535	6.86840062328221	7.50359176639097	6.68272857964872	7.17504797816989	6.92285112204012	7.19184674473556	7.2268968956753	6.55220382346288	6.3920536528218	6.68647729735169	6.77281824712453
ENSG00000022976	ZNF839	zinc finger protein 839 [Source:HGNC Symbol;Acc:20345]	chr14	102783714	102784003	+	5595	3.60638569062606	4.32983370857495	4.52367837494832	4.84284328938717	3.78080209591604	3.84852972946748	4.1724887728211	3.94845857779554	4.77358027697403	3.62732998419714	3.72024259243432	4.00132999723884	3.63501132085543	3.93479143486491	3.82626546734078	3.08002765784739	3.86568259182112	3.69625145525773	3.793624266787	2.50244605255567	2.66347878932448	2.90146538371693	3.2392538994774	3.04372595677088	3.52120055545779	2.81664408110615	4.11810118461334	3.43111728149316	3.03586998146588	3.28699567108176	2.63488239693776	4.57355691223001	3.76321266910057	4.26069462879666	3.99567420874248	4.37420010683526	4.41280312091678
ENSG00000023041	ZDHHC6	zinc finger, DHHC-type containing 6 [Source:HGNC Symbol;Acc:19160]	chr10	114190058	114190665	-	2404	4.50944993573241	5.64882093567247	4.61327205909365	5.58255400357539	4.71835001696983	4.79051026672674	4.82425049824489	5.3928792637352	4.25347659384769	4.36079949022383	4.63504483876654	5.31146125663695	4.53009025409735	4.6214667045406	5.17877903463681	5.30111746708453	5.28021590038917	4.00711486326973	3.48398860382985	4.2432117679287	4.16263831383885	4.68860869277657	5.05958594500146	4.3940285987015	4.68136418835708	5.10653650580508	4.63775893788527	4.03166446581464	4.61708368553908	4.85815611905787	5.15231182665291	4.70269881417939	4.77051721775931	5.09722951867973	5.06498218087842	4.71050771467217	5.13293281764021
ENSG00000023171	GRAMD1B	GRAM domain containing 1B [Source:HGNC Symbol;Acc:29214]	chr11	123396344	123396879	+	9770	4.31308300446469	2.75388102963676	1.33829589104735	2.23771112071116	2.48829265044041	3.02816154686696	1.05636708563364	4.05131389398914	1.71910357351512	2.84861665585234	4.65937457055694	4.60176507213107	2.08534356438499	2.15525967574712	1.52693914899368	0.819769437977528	1.52975609064907	1.52060273926165	2.76346583160747	2.53379296854218	1.53144942421847	2.03602410691577	2.08626001488083	2.18518362000842	4.43453342569024	1.87123130575787	-3.6778176774586	1.16748680390053	2.84600358488317	-0.547898834782771	1.22152780415315	2.69766497308752	2.60574950475882	1.68132553727801	0.128384484868423	0.886882805223599	0.386682019164421
ENSG00000023191	RNH1	ribonuclease/angiogenin inhibitor 1 [Source:HGNC Symbol;Acc:10074]	chr11	494512	494778	-	7367	5.48373539445254	5.12879970567856	4.0607508078253	3.4059572279462	4.33579722840443	4.68924317102378	4.59517305552379	4.4515932974831	4.6690989658332	4.50237812725641	5.05083599864171	4.40343280665308	4.43427145007595	5.24532988743243	4.77099088046448	4.62627534195051	5.1571147376281	4.5137190669498	6.12022570349568	5.64477619156149	5.77776693933517	4.51957980581515	4.38361556526838	4.9944032612356	5.50513560005615	4.57594542131933	4.76076998768674	5.00953030182469	5.4449130153808	4.34526057441649	3.89090278518527	4.75746462878293	4.7337183749198	6.44444248608002	5.40837484438149	5.51256034326877	6.23901867587287
ENSG00000023228	NDUFS1	NADH dehydrogenase (ubiquinone) Fe-S protein 1, 75kDa (NADH-coenzyme Q reductase) [Source:HGNC Symbol;Acc:7707]	chr2	206979541	206989000	-	12268	7.92582161438625	8.31569145477315	7.57051599154368	7.56856119835072	8.06067225708764	7.46260770552859	8.39627341106181	7.50013330264723	6.55447951860881	6.66987529851812	7.89102588785765	7.76406304662595	7.95321285191123	8.04963802023212	8.25670158374222	8.07930726029431	7.87559793057809	8.29635688730595	8.073127990106	8.11609962541659	8.1700853315838	7.9695601311361	7.92067233383184	7.881159942171	7.94023073005831	7.88518999765119	7.8354893826108	7.70426187202067	7.70616579791833	7.82261195848804	7.99056774804426	7.77009843030721	8.11701238671469	8.53833134671705	7.74248886308242	7.65839414164956	8.01172248838526
ENSG00000023287	RB1CC1	RB1-inducible coiled-coil 1 [Source:HGNC Symbol;Acc:15574]	chr8	53535016	53536419	-	7615	7.51699106683418	8.20481514713146	8.24538182313955	9.23011578735335	7.21260275789387	7.484179863325	7.7653335868327	7.36557859489686	8.05324611670657	7.97139632330382	9.01351548340108	8.83291774076504	7.98323947061435	7.90390510378978	7.83480330816113	8.01191759795365	7.55988428599281	6.76198165044244	6.22069388711916	7.31248294834127	7.59961902389776	7.87422478761744	7.89215159046737	7.60197947096182	7.60755211289881	8.66859120072292	8.40119019345656	7.53826758883756	6.98863922129433	8.32722926346439	8.48988475467128	7.81993312499837	7.92172569048134	7.44399077742337	7.32080165994356	7.19393448002192	7.07099382455237
ENSG00000023318	ERP44	endoplasmic reticulum protein 44 [Source:HGNC Symbol;Acc:18311]	chr9	102741461	102744995	-	4854	5.42205005392937	6.09721665081332	6.12136547012389	5.33172596511047	5.68782153262294	6.10890258272743	5.80861825305021	5.7756986994988	5.14571872536342	5.09736462485619	4.92783560290499	5.86254736168045	5.89962662641269	4.89805370565491	6.47999438132259	7.19610036223954	6.31883351402185	5.69897655255343	4.95619601765373	6.17495114711889	5.76592241734482	5.58212960445926	6.40952513057041	6.20740949145745	6.60290524686836	6.44720972912559	5.15544122670558	5.67243994632292	5.49382483574866	4.98738027074818	5.64254084509736	5.03412921243373	6.07050931969709	5.88116716783974	6.32270748491016	6.19653187985153	6.18976022284916
ENSG00000023330	ALAS1	aminolevulinate, delta-, synthase 1 [Source:HGNC Symbol;Acc:396]	chr3	52232102	52232271	+	2536	5.74734997085227	6.72280889802895	4.39964126640975	5.08383124046356	5.57809645380137	5.42026590029798	5.5979141746503	5.00113985570075	5.23378089487043	5.03633820561325	5.26436342561327	5.37504654216206	5.39408547055692	5.72069685253207	6.54781354982248	6.50462943500152	6.83424906023198	5.44416107610505	5.98743432785255	5.85414046089043	5.8664521629998	5.91873267405139	5.3683174441759	4.85965703233369	5.21432264796331	6.02571759320298	6.68691635938368	5.11978968922981	6.20312632194631	4.71426348800913	5.8590500374261	5.33842077367784	6.06380636786415	6.25201618745349	5.994957022122	6.02381730909675	6.0627072944303
ENSG00000023445	BIRC3	baculoviral IAP repeat containing 3 [Source:HGNC Symbol;Acc:591]	chr11	102188215	102188302	+	7484	8.1402740617473	9.2043879893714	2.99981646486435	3.84849906086621	5.44859644329844	6.9111816679938	4.52292398455656	8.44871325554667	3.94349491716183	4.54923606998724	4.03910468184344	7.22260579041263	4.58261141964259	4.03058964815636	4.93080973330287	4.19661213085998	4.00342980025321	3.59370890001183	4.47442336123793	1.30415868986919	4.06880184515966	2.0269965897076	3.96198449764526	3.6528054060218	4.38840051413865	3.3962364761443	-0.784193302217914	4.01321465287889	5.53318681145379	4.88485042152768	4.45256125229815	4.14034629940723	5.44152473656656	0.057370511286719	3.10853767646698	2.6842194238234	2.89803002610459
ENSG00000023516	AKAP11	A kinase (PRKA) anchor protein 11 [Source:HGNC Symbol;Acc:369]	chr13	42846289	42846364	+	9913	6.87717224589858	6.82201615479905	6.79869375123238	7.09242501281633	7.50618869201351	7.91397237944619	7.5007065495712	8.09359891478397	7.4583134170047	7.16328797176967	8.21960944370085	7.99357796962339	6.71818922837655	5.15175337203636	6.4641660221331	5.61558979502123	4.22299874513118	7.52753356785966	6.23407214402302	6.77926189327603	7.44842783248966	6.67000460629775	6.49529758229579	6.47876651719979	7.26747006464002	6.92858614259399	6.055988560111	7.43651358201554	6.96219206357254	7.06522035803546	7.29319078148548	7.70865066964598	6.94583249091004	6.13045321712336	6.37183738758039	6.51745219862079	6.09015174279091
ENSG00000023572	GLRX2	glutaredoxin 2 [Source:HGNC Symbol;Acc:16065]	chr1	193065598	193065889	-	1299	2.71076620547491	3.10159799639876	2.08428803952111	0.65804123689692	2.89876052098765	2.46518374890064	2.76645697614453	1.21696866902375	2.4283215359319	2.23222667026051	2.09800060713524	2.50268190398778	2.24363569263813	2.1142609398809	3.39052114685669	3.22014356392894	2.91520336000224	2.92244173143624	2.11030722501176	2.49715302477835	1.48380874843707	2.02374653846959	2.16036062410486	2.49429549729975	2.5239508811413	3.89940933801309	4.07519457409566	1.81161475645857	2.2852024634923	3.09223324600284	3.46853892581364	1.25068277314938	1.66823517391021	3.62259476707964	1.96363546624464	1.58585636952419	2.99839012243986
ENSG00000023608	SNAPC1	small nuclear RNA activating complex, polypeptide 1, 43kDa [Source:HGNC Symbol;Acc:11134]	chr14	62229075	62229306	+	2656	4.15856938832381	4.73665197446712	4.44886189876538	4.38276090116849	3.30290149626662	3.56116782068966	3.81185929830887	3.47998266003867	4.1538088130838	4.61434148875069	4.13414326799943	4.16951823493217	3.3070858085066	3.05733047467305	3.41247014214667	3.67543270501572	3.57175640513489	3.38380420115796	2.68791653462421	2.63788455172552	2.30288327664624	2.27460883309331	3.80517138275108	3.73852787759503	3.0903016314513	3.04610805146053	3.11774289910091	3.31770289217431	3.72632251080856	4.32086738753764	4.15442058205781	3.59095423516467	3.77694290105933	2.91340105583648	3.0788289015991	2.62215965252769	2.6240510732099
ENSG00000023697	DERA	deoxyribose-phosphate aldolase (putative) [Source:HGNC Symbol;Acc:24269]	chr12	16064106	16064348	+	2848	5.75557234421735	4.66250110854871	5.85743306504823	5.26869546425423	4.95890972410572	4.85426742280275	5.56833121617947	4.66168007615368	5.45305162824725	5.88303567968925	3.54488463511154	4.06755163893908	5.31914098169115	5.5461739529092	5.06905059299098	4.85638080943501	4.81897896708522	5.14920477663849	4.76918224178907	4.30542815839461	4.25668682959638	4.53786052123447	5.69751359636188	4.96214402928371	4.68382001576618	5.23241477465455	5.57726906913503	5.58683327928366	5.35520640191467	5.8578510438175	5.65095003191561	5.42724288470869	5.55956096611644	5.02225257103591	5.26816412521337	5.11651023222881	4.6438308110608
ENSG00000023734	STRAP	serine/threonine kinase receptor associated protein [Source:HGNC Symbol;Acc:30796]	chr12	16035325	16035753	+	2211	7.34200153600434	7.51305186560252	7.09890297125947	6.88391711042005	6.8246337488953	7.21387086840598	6.50536291748867	6.49325414726486	6.87278220873612	7.19031955494813	5.17759724692688	6.01353950555252	7.16122152920689	7.14373559466401	6.86320642824742	7.25399382861894	7.17360588777899	6.81530033260556	6.44680076779378	6.4995398728771	6.22041752533559	6.48363306351294	6.88536467361746	6.4807855582304	6.73148863348441	7.28257617054642	6.90072577953532	7.42714225830866	7.89242864402598	7.58394488911512	7.34813853012437	6.79659219150577	7.21329759361558	8.24167647228102	7.77636436631732	7.78365842702682	7.45205439672542
ENSG00000023839	ABCC2	ATP-binding cassette, sub-family C (CFTR/MRP), member 2 [Source:HGNC Symbol;Acc:53]	chr10	101542489	101542634	+	6232	7.94013733304142	8.15425554952448	9.74540828092136	9.98176714985796	3.63612994669835	5.27998740450389	9.49320781779123	6.67216657371821	6.08444015174639	5.02815421826447	4.54257569155999	3.83709409589653	8.4660467475706	8.03125600804754	9.52304876134814	7.79106567064143	7.33045005023561	4.20608040128665	2.87303022161452	5.30636853548561	4.13314201283572	3.8643001192408	1.4546522502155	3.42435371268286	6.41176356367648	6.82294810040572	6.72759914694328	9.63451511255616	9.23407071706546	9.46826055328445	9.22996586991003	7.39152105880807	7.68979647166764	5.96025946199065	5.01190404308879	5.00655207705029	4.13611496401871
ENSG00000023892	DEF6	differentially expressed in FDCP 6 homolog (mouse) [Source:HGNC Symbol;Acc:2760]	chr6	35265595	35265729	+	2675	1.68795587271946	0.961859696124434	2.35560781055606	3.4709677513739	3.03069356912548	4.1784531886698	0.945881412540146	5.2595451133996	2.35569306637506	2.06420402429607	0.13972594551068	3.96079953054748	2.65625476936018	3.5165040973798	2.42616275538425	1.78317837016647	1.95372374891533	0.410706869213214	2.4902413364781	1.50777943271041	2.41950455389787	0.316119456797272	3.30586934157055	2.79235479875788	2.63045993087746	1.94693306403759	-3.6889278046554	2.85987410565518	3.97238156293365	1.60215207723054	1.76722505058537	2.41341958077386	2.63328595038538	1.76616730373794	1.80173206337042	1.80404165662807	2.0225159229475
ENSG00000023902	PLEKHO1	pleckstrin homology domain containing, family O member 1 [Source:HGNC Symbol;Acc:24310]	chr1	150121373	150121976	+	6629	3.45027390646244	5.36327547733025	3.32461860775495	4.35872763473763	3.82830642634529	4.67878080200921	3.52244993404621	5.52889463503109	2.90376129580073	2.8644787807884	4.06338759175447	5.44189550036988	4.02049721537314	4.89088659019543	2.49289352513461	3.153611738923	3.39121539872738	4.23945065850907	5.30442022732784	4.15826873576034	4.4644041532457	4.51397069713115	4.12778360596012	4.16820777912691	3.53723768828201	2.69154794832254	2.49715630959577	2.81957238763525	4.64280956609354	3.022985279297	3.14314299886613	4.97970991050292	4.27436839998217	2.98851795460173	3.41846822732187	3.9934186762814	4.80964487641796
ENSG00000023909	GCLM	glutamate-cysteine ligase, modifier subunit [Source:HGNC Symbol;Acc:4312]	chr1	94350761	94354715	-	5374	3.50170784797761	3.88375688140823	3.94090466900673	2.30114268491836	3.33747421773308	3.63766531581367	2.01905106011359	2.49931415909465	2.00964155206805	1.49798043927075	2.56627365752929	2.23932619997315	2.51694232508826	3.64030931383314	2.98730189169796	3.46747286725038	3.02166096317891	2.03520508051054	0.759396996208519	3.54914798608138	3.13818091248207	2.87514798129085	3.43715210811152	3.08879039569865	3.65103853456758	3.31719266950259	3.38903635395454	5.00806482527428	4.15588889192635	3.08516367453249	3.3864894362667	2.012204730321	3.0222300895696	5.11255201740678	3.81104599905355	3.89029377437412	3.50819472846376
ENSG00000024048	UBR2	ubiquitin protein ligase E3 component n-recognin 2 [Source:HGNC Symbol;Acc:21289]	chr6	42531800	42532135	+	8997	7.37508336963564	6.88491455829686	8.38032993143455	8.14596213252592	7.64774208995658	7.92114526429106	8.44931866153956	8.14075753542513	8.42287522736779	8.31526758243592	8.40491342933631	8.10249102783452	7.50999352322194	7.17111839858423	7.79611115626154	7.22726156272865	7.22481510062697	7.65182655056981	7.3256419196247	7.04616964145393	7.27559433128868	8.03299032658841	7.40054440391785	7.80758995647471	7.5075005637436	7.74085771038409	8.00150738060219	8.38022564624743	8.29542497522491	8.01597632334326	8.06088579294093	7.7200320636451	7.49404521145664	7.19748428260659	7.46548002974419	7.57354148332821	7.14814559612273
ENSG00000024422	EHD2	EH-domain containing 2 [Source:HGNC Symbol;Acc:3243]	chr19	48216600	48216795	+	3923	3.7390223081726	4.35475592473153	4.38812177573607	0.246954792164693	3.43155236750683	3.88918410847153	2.78253433167529	3.84336718207579	5.16688343143203	3.57442483559102	4.5409215136133	4.18199325196441	1.5091386823589	1.47527015334595	2.13358981478876	2.89841376514063	2.10077153772963	4.98453027830753	4.50993488019683	3.21004505167228	4.94400751013536	4.2558721775459	3.32688533066001	2.84158814525873	4.05496714238739	4.27985186986665	3.72915320596869	1.31312260537599	1.64343788678138	1.50824750129696	2.67276159757287	2.0274149625801	2.17288274278771	4.71525684655378	4.92723645150979	4.62646556162068	4.57465462965013
ENSG00000024526	DEPDC1	DEP domain containing 1 [Source:HGNC Symbol;Acc:22949]	chr1	68939835	68942752	-	5904	2.65498553084739	4.51439191934084	3.81738733975126	5.12385625156835	4.25720094336193	3.61120555591136	3.138346043181	3.1795698422991	3.1312449778567	4.06856937494926	5.11035156064724	4.69316072130063	3.51669280707745	1.94267867815591	3.75645871961318	4.19192646469577	3.01755399588448	4.36270497176471	-1.43950565678674	4.48964348068143	3.55017340199747	4.39677730814952	2.86479563704711	4.01693689735759	3.64096635896712	5.22429473143522	3.29315169073823	2.21402524825025	3.63667835390224	4.06238150377168	3.79641317275789	4.54246322402711	4.75581180661986	3.75584575662061	4.3739531475672	3.91506645387894	4.17355557975502
ENSG00000024862	CCDC28A	coiled-coil domain containing 28A [Source:HGNC Symbol;Acc:21098]	chr6	139094657	139095039	+	1496	3.40861486017968	3.79498806126025	2.49487049341453	1.68180106912301	3.26041343752377	3.57895140969043	3.18960698543062	3.29139615710557	2.93071676292269	4.36621019727527	2.65185841121936	3.23530521008198	3.02631389482431	3.50053490315862	3.51629137622409	3.6665114123846	4.02810660809634	2.83821008835668	3.37075822032118	3.92524344876516	2.95344179349384	3.28059087738956	-0.267252698536225	3.03792761877508	2.31914557531078	2.73111939706609	3.61154012419975	4.11191229582145	3.30931074101615	3.59171383354745	3.82844221986837	3.81509107571685	4.28809967630899	4.33240377043846	3.66255791839231	3.43573843286167	3.26878546501213
ENSG00000025039	RRAGD	Ras-related GTP binding D [Source:HGNC Symbol;Acc:19903]	chr6	90074355	90077926	-	5072	6.2989554258962	5.80343455668336	5.36983223533373	3.22460202185209	6.1434431618511	5.48840717503571	6.0954068595065	4.31242556346147	3.75047794297729	3.79246622498935	3.65310216981218	3.70318073397143	5.0646664236217	3.82793354910631	5.65660888453579	6.83352106214228	5.47563578644777	3.95659602287841	3.1250616502625	6.34079009153935	5.71032433149724	5.8062330892086	5.80774159321736	5.28210216095427	4.84551708077233	5.50277198360762	3.96333333074766	6.14150664296194	5.52341163910309	5.1168552849507	5.34924616567357	4.96862617553109	5.4230487889681	4.87898193518074	3.40933878735989	3.0231955426807	3.38950369801433
ENSG00000025156	HSF2	heat shock transcription factor 2 [Source:HGNC Symbol;Acc:5225]	chr6	122720691	122720975	+	2702	5.20076684876204	4.68100115534074	3.44521816248187	4.41494806272044	4.36802918433595	4.76881883748091	4.15856941502015	4.77881637682638	4.55721303479986	4.12391247844185	4.31119306588606	4.44399249176113	4.92339296477787	4.5628437790471	3.83637550111964	4.33226599281118	4.62016274601173	4.17429948855267	1.55712391103895	4.81710650883349	4.25409014143646	5.09306627268434	4.52145792434961	4.68743480454183	3.13235938810661	3.92017676858939	4.31173645194966	5.00158843608041	5.0556589035091	4.87207051253229	5.06011903955315	5.98761470305405	5.32542117986339	4.97048660769547	5.73628377329123	4.62156543582458	3.83958305241022
ENSG00000025293	PHF20	PHD finger protein 20 [Source:HGNC Symbol;Acc:16098]	chr20	34359896	34360001	+	7812	6.72529938166938	5.95906093464017	6.41088425540004	6.1898447455933	5.91698872248711	5.7138988335491	6.00987243674681	6.17663054842913	5.77911397165104	5.60225094490825	6.27416861005357	5.8252725016404	6.16664137244228	6.12871371298058	6.84246528765956	6.54493495686326	6.56315005380392	5.1515748897139	5.51689577730544	6.5238920236748	6.35582119022993	7.27854627598354	6.98204916754639	6.82048248633508	5.68723387103677	6.15392791690578	6.30241691304884	6.99061376800117	6.48558495556259	6.57573843484548	6.32951057682013	6.69794216062202	6.3685887277146	6.43952647374687	6.36113560835941	6.17151753688177	6.37891746117311
ENSG00000025423	HSD17B6	hydroxysteroid (17-beta) dehydrogenase 6 [Source:HGNC Symbol;Acc:23316]	chr12	57145945	57146102	+	2272	-6.54900381966728	-6.27134737829919	1.8218493581942	-2.05676231519827	-1.17418593801818	-0.177407518557231	-2.07200691036352	-0.184956931110641	-0.129994247327063	-1.26201867224977	-3.76547339361269	0.011167598264414	1.15429067727704	3.1179424975352	-5.79195052327408	-3.14377507574699	-6.42258171351739	-5.27212121351858	-0.871972248716059	-1.67298108020011	-1.58338289150339	0.500642155117372	-3.27289778279028	-0.692638480318142	-2.95901813159562	-1.61594327339446	-2.36567402528965	-0.419107559715199	-1.35941933086377	-1.11170315927075	0.627630816350942	-1.12957242435486	2.08024008092719	0.255861013131248	-5.57399765479516	0.15254126595465	-4.71783229189892
ENSG00000025434	NR1H3	nuclear receptor subfamily 1, group H, member 3 [Source:HGNC Symbol;Acc:7966]	chr11	47269851	47269906	+	4346	4.15171351060218	2.95730274195388	3.07048402622545	3.44175355446096	2.82140165175573	4.33366210040143	2.92711621731789	4.31305998465239	3.70294894563149	3.96439199992576	2.47562952479034	4.06922383949954	2.36382655968105	2.84458827157008	3.01037607707809	3.09852458759421	3.84790890832847	3.4000062880077	4.83530069594784	2.18822306033039	2.92997658819642	2.09024199655091	3.04002684846426	3.33253376222341	2.8053149370577	2.03109206265124	0.563650950198505	1.83269060875426	3.82952046205977	2.30036346768864	2.58398841328248	2.76053379182592	3.66813311879148	1.81745831717869	2.65271649491966	2.97263704503074	2.46224381451741
ENSG00000025708	TYMP	thymidine phosphorylase [Source:HGNC Symbol;Acc:3148]	chr22	50964181	50964347	-	3320	4.48048625366133	5.23362275270436	2.9501989967338	3.93028997813216	6.43411678663138	6.71813500132044	2.77325420322631	4.73704997007673	3.07866189140952	2.46506744959249	1.22428845894075	6.28957496558521	4.32453790703435	5.11377854688912	6.04401530474223	5.23573964770727	5.5364906359852	4.86790314801834	4.98376885225289	4.42899630893678	5.91444478683641	3.75946145282723	5.14745487140675	4.77003780844744	6.15762806268814	3.8545081445139	3.05594772450448	3.43617917450064	5.9161241095538	3.64988209694625	4.23763918055476	4.24611045414034	4.78428444448067	4.43793405494826	5.02264489097492	5.4489151108133	5.50040174552458
ENSG00000025770	NCAPH2	non-SMC condensin II complex, subunit H2 [Source:HGNC Symbol;Acc:25071]	chr22	50946645	50946874	+	3159	5.56923132342746	6.18973639583563	4.95002725416222	5.17652382332502	5.14583634953803	5.16638140261258	3.41299858375914	4.26556603527103	4.43644897848443	4.40024443931823	4.14256158276373	4.00640099614202	4.00469041786663	4.81276856819603	5.7782166184315	5.18390053814397	6.10489875142827	4.70644295108922	4.92257933415998	4.74497020743194	4.63744169851216	4.85945004847914	4.64649999502788	5.13906800881919	4.70963960018504	3.16977386401203	4.85406753317085	4.37017670234733	4.79088832677846	4.81139793911921	4.21327253810127	4.36842495971072	4.32256878150521	5.06450701141186	4.99789613896735	5.02611524579375	5.69680748362807
ENSG00000025772	TOMM34	translocase of outer mitochondrial membrane 34 [Source:HGNC Symbol;Acc:15746]	chr20	43570771	43571854	-	2062	2.46094285224629	3.24915896468136	2.9552844658574	2.74798811594149	3.43186708188894	3.05468383622764	2.11958689275446	1.60646137820308	3.48002306889666	2.47556630124801	3.36535902404713	3.07724966287734	3.42750109712921	3.11533758070748	3.73553168953666	4.16035133498786	4.08652865283073	3.71637723567029	2.60898757035707	4.72599720924938	3.37550007320275	3.80505990160332	3.12222555840354	3.85681798687733	2.97939897937535	3.70340707754422	3.38979450874838	3.82270473853691	4.02027126614977	4.47593762199319	4.09789258572699	3.02323492253791	3.18421893556112	5.14123633414775	4.19504620962478	4.4933269288756	4.3664584264997
ENSG00000025796	SEC63	SEC63 homolog (S. cerevisiae) [Source:HGNC Symbol;Acc:21082]	chr6	108188960	108193051	-	8587	9.0361360500105	8.8412628767631	8.00190600477887	8.71331759047965	8.76280211137976	8.95184161852653	8.39643567108839	8.15548174913916	8.19568870882649	8.23252421773594	8.23555953360983	8.34357051475179	8.6225078023329	8.27629492218409	8.6201071527885	9.02672047845597	8.24471428260074	7.64300986766003	7.19783828500862	8.60235792309693	8.57606440768207	8.39982334507053	8.50904802295131	8.34410805307046	7.86385047165966	7.83428703214189	7.17549411285541	8.72882278272318	8.46603122206373	9.05296673250851	9.30017201433024	9.30848079573403	9.27160321710476	8.37888834380442	8.07245651194331	7.51217119350275	7.96554944181136
ENSG00000025800	KPNA6	karyopherin alpha 6 (importin alpha 7) [Source:HGNC Symbol;Acc:6399]	chr1	32573639	32573735	+	7687	5.82633609361229	5.65178326716378	5.59049498192916	5.94792222354132	5.96941121029071	6.42479231592551	5.63308035709633	5.73825084039265	6.13837883417329	5.99109655003813	5.98552282847538	5.75457865404886	5.84897978176656	5.66129295203864	5.82052729914635	5.86397205181831	6.22250026903134	5.32046534861306	5.65748658871482	6.27233558248136	6.31661918221721	6.33011353054857	6.33644924267645	6.17870292547349	5.4273613920499	5.48827875189976	5.99186350187596	6.48918915446189	6.44387216165302	5.64199718632112	5.4904775304147	5.56503876473051	5.42145404617383	5.70026328645668	6.49473487648275	6.5553807952285	6.09424641898248
ENSG00000026025	VIM	vimentin [Source:HGNC Symbol;Acc:12692]	chr10	17270258	17270523	+	4965	12.8347443802262	11.356064582547	11.6582406482804	11.2052245790247	12.5231529058522	12.8706534779876	13.0194916695871	12.1210183295742	13.3196889264729	12.223586495658	12.1788116098855	11.9539338800539	12.175753536668	12.6253596627435	12.2130994654747	11.9624416129338	12.529568184442	11.8540219039741	12.5739096447006	13.2286563189225	12.7907187630291	13.1932412717269	12.8095316409496	12.923797074097	11.969388292613	12.0496081463094	12.4897066104987	12.8584150682731	12.2419575055857	12.656885833833	12.4926216751597	11.7270653477625	12.7793246567665	12.2573237191073	12.2662338379736	12.2313142672525	12.716351818266
ENSG00000026036	RTEL1-TNFRSF6B	RTEL1-TNFRSF6B readthrough (NMD candidate) [Source:HGNC Symbol;Acc:44095]	chr20	62290653	62290857	+	8738	5.85310827335816	5.12959262182605	4.85665619317466	5.81506807864512	5.9897614698949	5.5477265172409	7.26074668743346	6.46536220021215	5.63032753189499	5.44694811346542	5.65493460233778	5.37726921197417	5.58880522453446	5.86172242507938	5.3837703794129	5.63936105524813	6.47332793977131	5.67132922588518	6.54824291350138	5.8199472917635	5.62307919646853	7.32792454463632	6.13398903250894	6.61476427735764	5.95862402636775	5.23631642583182	6.08830643143735	6.54519484414042	5.85852830808442	5.78234853017785	5.35165715996461	6.4136146561768	5.71177962270358	5.99409509342271	5.75244780557758	5.86775660760545	6.57772729482375
ENSG00000026103	FAS	Fas cell surface death receptor [Source:HGNC Symbol;Acc:11920]	chr10	90750414	90750663	+	3562	6.10131996726964	6.37428093118816	6.23531554282861	4.97948849563718	4.45922943524022	7.11586664338331	6.32959088846108	7.12478455674693	5.43903748216103	5.77095810533848	7.99571095102839	7.79656080177772	5.79429615685001	5.96333942555693	3.58887798574937	3.92465905898765	4.28940685569672	4.84192477061118	5.3297604903314	6.7042649132033	6.78679538478572	5.75913248057155	7.36507755287896	7.21565817225579	5.41329717693827	5.24348057226963	4.13477446912882	3.6687975540725	5.58205290270755	4.82966305888792	5.46018909607146	6.94380566930446	6.48283991144635	2.93010223023561	4.14348604872216	4.34822639219917	5.22283417562068
ENSG00000026297	RNASET2	ribonuclease T2 [Source:HGNC Symbol;Acc:21686]	chr6	167342992	167343279	-	7478	6.55917307860872	6.21418010112062	5.23934524384235	4.80294965963469	7.07942121966989	7.32319934840105	5.61198012048824	7.74733731261874	5.15288552647406	5.04837219921499	6.06167957422872	7.80534856250016	5.8815633463113	5.32725561226305	5.72940606865701	5.65563349789558	5.72243971769527	4.97038444479804	5.56712366535943	5.73356240779718	5.82834688407388	5.75623234888629	5.01981324096996	4.71931131631941	6.81083136547462	4.93971754639849	0.849917324255482	5.86494358127921	6.48654430358204	5.1851938845074	5.22202868782887	5.85267075724489	6.85746506825997	4.99423562902891	5.64510260988143	5.63837589618594	5.37223151736156
ENSG00000026508	CD44	CD44 molecule (Indian blood group) [Source:HGNC Symbol;Acc:1681]	chr11	35160417	35160917	+	10060	10.7028433868113	9.07161352550607	9.8299015694122	7.65442676630333	8.7492720148849	9.35203504431817	10.6569505780467	9.61909315517202	11.4026921407529	10.48868847645	8.6356000890152	8.99502130974352	10.3429510513145	10.6157089889837	10.3856567209458	10.3573727032428	10.5150098165484	9.65983738151254	10.3404995144269	9.52667152091882	9.54232045886018	10.3222693804152	11.0201333339932	11.2882468186882	9.44370411694996	9.86755111022923	10.1751938697135	10.2217167131927	9.57689384671469	10.6199499456715	11.2008868395582	9.64828870707162	10.0484922255021	9.69051594896214	10.4914125714199	10.4239286484136	10.1086767047324
ENSG00000026559	KCNG1	potassium voltage-gated channel, subfamily G, member 1 [Source:HGNC Symbol;Acc:6248]	chr20	49620193	49621343	-	6320	-1.14075905785035	0.264425608384437	-2.91103733729168	1.78062143176354	-4.52008859103077	-7.18581994726391	-3.77025090211079	-1.68281086306285	-3.49661222243366	-3.401593050898	-2.91794896839777	-5.93469946332226	-3.73856968330169	-6.43982909896224	-0.302537073089331	1.4079485256705	1.37252339659483	-5.14482728610433	-6.73112769629327	-4.72317844847807	-7.64916483169654	2.75261913502023	3.73465828809294	1.97899831818076	-7.48731062275702	-1.547673401272	2.83734982061302	-5.9794136175346	1.18556480391195	-1.2199727907824	0.741122691235083	-1.67806954793114	-1.08800817100473	-0.068862516596117	0.48066258457109	2.33830179722513	1.18004158749917
ENSG00000026652	AGPAT4	1-acylglycerol-3-phosphate O-acyltransferase 4 [Source:HGNC Symbol;Acc:20885]	chr6	161551011	161557666	-	9419	2.08515381498311	2.27574156373457	-0.431969838395111	-0.581293826940405	2.64825097867735	1.90062894611312	0.326271825973064	0.954276487616853	-0.70912685216542	-3.46409909026645	-5.0831810438997	1.63796333117336	0.906581984224671	-1.47024429680211	0.952979833338096	1.53998375181247	1.48663405274217	-0.96771144478067	2.60237175891781	2.42288310837921	2.99829293803776	-1.15822167951582	-3.63945540760547	-2.11634763296763	2.93402792839631	0.304696675742718	-3.11094041951788	0.985909290947858	2.61045743574912	-0.793458294035418	-0.419031515574733	-1.47671105173302	0.762859326055471	-0.628523273852642	0.957236669742108	1.42666722174704	1.77399572198445
ENSG00000026751	SLAMF7	SLAM family member 7 [Source:HGNC Symbol;Acc:21394]	chr1	160709037	160709146	+	4604	4.45033853343066	4.80268173944454	1.36801599458797	4.03280324433282	4.28066793005854	6.0175542839285	0.64652365854804	4.81094829751142	6.27714646533791	4.01710045772056	-3.58678579514945	5.63707565622521	4.30892151361038	4.72568582458191	3.32709246500875	4.40498474862394	4.72123305946492	2.94849417873136	2.92344284620626	2.18113203608913	2.3970815785374	-1.36752169447697	2.84051995790948	2.6833557379441	5.25613654935166	3.09460863578267	3.24488682702643	2.70107667167813	5.17007208694241	2.05733846640085	4.08519211991507	1.83515231450169	5.57313068683434	2.64216833011246	1.98507040092734	2.37711943003735	1.91643818944674
ENSG00000026950	BTN3A1	butyrophilin, subfamily 3, member A1 [Source:HGNC Symbol;Acc:1138]	chr6	26402465	26402640	+	5547	6.64113122329662	5.46622111490901	6.73311108266242	6.70221451684717	6.79324174391052	6.97583143750652	6.18874991014335	6.84286130342624	6.15426052684669	6.29567168893677	6.16046114585911	7.91202380205519	7.50701573288824	7.54535850137569	6.39697117112083	5.71563927597088	5.59049057879915	5.09350347710478	5.07429939860417	3.77307110061552	5.95356819651432	4.95023974790178	6.8390412817406	6.9817460793643	7.34240892667363	6.51252701725778	7.06919798447964	7.36962557171183	7.69081782608039	6.369452044095	7.41343639497066	7.32459846849759	6.27591583208321	5.05201914105571	4.84028613820776	5.71480440744262	5.14339848018485
ENSG00000027001	MIPEP	mitochondrial intermediate peptidase [Source:HGNC Symbol;Acc:7104]	chr13	24304328	24304584	-	3407	4.32604445109196	4.78131909320588	5.21163587398102	4.52179921642279	5.19686272233555	4.77582839409587	4.76035084526628	4.38452573722191	5.27027466932644	5.49677276669805	3.73014036644523	4.32976855928346	4.45290630769229	4.99367378966387	4.78507814787355	4.57669074340572	4.94637642023883	5.2558300167588	5.02739746442056	4.75995106190078	4.74978238868618	4.99690522134606	4.50971136785414	4.48487914749055	4.6648029799465	4.97227903792193	4.93874813642726	4.45037600664034	4.57945540356439	6.2636384984905	6.23080345054964	4.62916117743091	4.12869208616379	5.19724546603852	4.97959732141519	5.03071610179454	4.80810829536161
ENSG00000027075	PRKCH	protein kinase C, eta [Source:HGNC Symbol;Acc:9403]	chr14	61654277	61654386	+	8809	4.68967303837828	3.53929459616986	3.27682504281323	3.97182433279458	4.51799570585498	5.33243486700836	4.09206688295769	6.34733049642222	3.51458537404438	2.96811028045751	1.18959715079872	5.9092125396611	4.66636340671708	5.00643991292851	4.67706058070243	4.7177186926642	4.68713295864948	4.07654262901658	4.24571172521553	2.94752699837626	5.09994668282711	1.77625155793382	5.35391675567125	3.67492584926483	5.60138561766522	5.79644136550105	5.33571910768333	5.45866976232008	6.16866170282991	4.37800832545238	4.88920283548407	4.56495638153081	4.82743740914957	4.47450598432014	4.76589136493827	4.51848076520327	4.35200074190922
ENSG00000027697	IFNGR1	interferon gamma receptor 1 [Source:HGNC Symbol;Acc:5439]	chr6	137518621	137519776	-	2680	6.46724976587033	5.46959496783011	5.91807174636106	4.83248812365262	7.24163830995538	7.2988996713479	6.32446323210709	7.05039355410114	4.94010192782897	4.46085951720045	4.68697631078137	7.26429899895516	5.88317248261137	5.40002368783863	5.57303393469537	5.74875110826735	5.56067226410541	4.86828441736731	4.92714297193786	5.99996216597615	6.19337695469334	5.09649124670483	5.24679782420468	4.52191018942173	6.28357525362703	5.6637853391859	4.60862399299208	6.00776975345939	5.62569350049983	5.98179546896724	6.02981270959326	6.29095188307169	6.26044598945247	5.63386443358353	5.70193348770171	5.48411319463559	5.56571994450065
ENSG00000027847	B4GALT7	xylosylprotein beta 1,4-galactosyltransferase, polypeptide 7 [Source:HGNC Symbol;Acc:930]	chr5	177027101	177027261	+	4927	5.70861636423293	4.0706405376422	1.1061383131405	2.71488124145438	4.06817684107905	4.40850009943131	4.19624278043218	3.56353460074659	4.04449705552984	3.817556110738	4.11818261657404	3.73012615514779	2.61263790930763	3.55761436368552	3.92955952754004	3.54027624442847	3.96450332368985	2.15080360996589	3.00731287222104	2.67530746810082	3.05529446874879	4.04779899388761	2.56762808040388	3.38041476362467	3.24457189647057	2.94553353728748	2.34445295520578	4.26411429686795	4.11932538142787	4.18689017062228	4.09230779067299	3.69759955287509	4.12100610202681	2.99693098554519	1.95830877095464	2.57344568336996	3.35027335544793
ENSG00000027869	SH2D2A	SH2 domain containing 2A [Source:HGNC Symbol;Acc:10821]	chr1	156776035	156776365	-	2512	-1.32831993598229	1.85835726423632	-0.595707173328848	1.87046640503605	0.125519074765066	0.161166715396297	-5.59555679290287	1.08170249949922	-0.588429879517278	-1.97470497603308	-1.23676655351504	1.60029181648663	-0.190940401395892	0.115039877104841	0.866326874709865	1.34853855243647	-0.873397166893162	-2.15455073909774	-1.75381292932015	-3.11704306019281	-0.617461075383829	-0.026147524345508	1.78424252070016	1.00999381173233	0.560458951396347	-0.747939393942098	0.957135853279067	-0.546947863195596	1.87554151063072	-0.015283709089968	1.15058607624951	0.765479018340523	1.65119670306708	-2.85068006847103	-0.710372010032766	-0.123627566366556	-0.343874894353282
ENSG00000028116	VRK2	vaccinia related kinase 2 [Source:HGNC Symbol;Acc:12719]	chr2	58134786	58134974	+	3557	5.32612604996799	5.82946212598513	4.61620706425456	4.56777400778507	5.73223298017206	6.14229760978002	5.16730375578584	5.78255394471806	5.4546629820175	5.68536290016017	4.62695920051498	6.00204588646245	5.19763027454158	5.54985844924913	5.37120793519043	4.76646905384212	4.79929381089272	4.85964620498412	5.39579942270839	5.62264458020015	5.17185156275895	5.10770166150314	5.80817195987866	5.56099683976827	4.87785429411019	4.87555235343461	4.71444838590053	5.15507940806551	5.2861369340863	5.57879969400583	5.80183714599017	5.17076964681962	5.45264574997664	5.14052657303675	5.06717863726812	5.14492167090012	5.36003178563519
ENSG00000028137	TNFRSF1B	tumor necrosis factor receptor superfamily, member 1B [Source:HGNC Symbol;Acc:11917]	chr1	12227060	12227226	+	3766	3.34712427188665	2.84863103419853	1.52722149744656	2.49371318474659	3.33879452098936	4.36073769839871	1.88035983661043	5.04214053904305	1.24893061471541	0.930215581290465	-0.266721919710723	4.05163969869329	3.44372105968876	3.59474081070266	2.74128850793513	3.19090597187275	3.32704308680556	1.15823991183341	3.0029037797538	1.7937573178981	3.28395789314398	2.39591289372811	3.11204973114061	2.77963319234202	3.59613999037837	2.72053758579566	-0.50949893467333	2.45301309253643	3.98618506294932	2.61087234877671	2.34997859597555	2.76557443675267	4.2119139862038	1.80527979696803	1.86091109190282	3.20526893273087	2.95055734891619
ENSG00000028203	VEZT	vezatin, adherens junctions transmembrane protein [Source:HGNC Symbol;Acc:18258]	chr12	95611522	95611662	+	8757	5.99333048037804	5.76483245885463	6.05241891982724	6.40141254937771	5.17240689146783	5.65422944475859	5.44385463649429	6.31108048046263	6.01321523126734	6.39662824483767	4.28416217467095	5.64358205510995	6.00398268341338	5.62199156235257	4.21643652474764	4.40603324004165	4.26789007243311	5.85463792503895	5.41120982625139	5.43069763598256	5.84278958650356	4.781662871827	5.39374569043868	5.27928676082053	5.7678489091159	5.84335438681154	5.53528637300515	6.45993470279423	5.26199011514122	5.09264952528363	4.90994514873869	6.40703264344077	6.17290415446926	4.84578773541416	4.92138533140635	5.07255715923881	4.61443240863136
ENSG00000028277	POU2F2	POU class 2 homeobox 2 [Source:HGNC Symbol;Acc:9213]	chr19	42590263	42595743	-	8899	0.484558870823662	1.30746890316237	-0.778425631302432	1.74798620230934	1.44943134579451	3.14017553993874	-0.696231031952539	4.28196098846377	-0.161592347273626	-0.116016182896727	-0.509632896873777	2.35507010298178	1.93242064328398	2.174226985998	1.50474608171479	1.75067824928089	3.0137484389008	-0.811772032948255	2.46150894480633	0.090267977181284	0.623240379136564	-0.046335067753117	2.13271972393919	1.53410526888243	1.40292673110776	0.794012557312163	-3.26651654426695	0.465297030017578	2.40116581494033	-0.106036783059381	0.834540782183433	-0.300771676072504	3.3139645498058	0.014588616341409	1.70802821895967	1.16031290740068	1.60633399872597
ENSG00000028310	BRD9	bromodomain containing 9 [Source:HGNC Symbol;Acc:25818]	chr5	850406	850717	-	9577	7.07293309435938	7.69500052976389	5.17418392860868	6.21936022586616	5.5632881751821	5.15971450083917	4.67828229619337	5.44186266266269	5.10109236033187	5.21810026272847	5.60066631317499	5.41890069150974	5.99654160761505	5.61516814231547	6.04084354701646	6.04173880117293	5.97185985717512	6.45906201749197	6.15784468137139	5.77340733893585	5.63982453959653	6.17453127393509	6.92034844907689	6.6844539249547	5.77189622592059	5.81066087109197	5.87522692638224	5.6135183497232	5.3189776423277	5.60281040815959	5.42176695401696	5.89012574129243	5.60027539826955	5.19534642700229	5.32704626832145	5.01560197490338	5.41112151019912
ENSG00000028528	SNX1	sorting nexin 1 [Source:HGNC Symbol;Acc:11172]	chr15	64386322	64386534	+	9796	7.16745011088141	6.93505839930369	7.01269293039439	6.63723096872153	6.00852831339709	6.80643965747865	7.58033740611402	7.09590804226835	6.92151343801924	7.07974464432927	7.65174642193212	7.24544197582316	7.41485334313214	7.41037081792454	6.97606016535268	7.26290044902501	7.15696860242609	7.25471268921297	7.95278267540584	6.85830119571199	7.53633313232656	6.73997277760439	5.63891641114235	6.24365010388432	7.29496752943753	6.50715942641377	6.70820034879605	7.31588683530318	7.22291708916899	7.24180927670373	7.35640114887785	6.71367251250444	6.58494544056332	6.65654260521412	7.11740809787496	7.01686809553769	6.3894873755968
ENSG00000028839	TBPL1	TBP-like 1 [Source:HGNC Symbol;Acc:11589]	chr6	134273308	134273868	+	5039	3.8455144150372	3.82259770420761	2.86826590778566	3.01802404158991	3.06948449695085	3.26339863855576	3.05464021828687	3.51505450440223	3.28540886632121	2.79044679891877	2.81784717924946	3.26914030326142	3.20291953641523	2.77514526258229	2.20393587551732	1.91107504693603	2.25261767623024	2.08874969997847	1.5733990163964	2.17247549129127	2.83011946263097	3.04088323735907	2.44738321346194	2.55259506296694	2.56822128664945	2.49443934646219	1.52136455683842	2.61533049983537	3.11618197010666	2.80650816340097	3.68664818242878	3.61673152081461	3.85335065540038	2.87555318940532	2.89970750829959	2.95973089725993	2.4271676604002
ENSG00000029153	ARNTL2	aryl hydrocarbon receptor nuclear translocator-like 2 [Source:HGNC Symbol;Acc:18984]	chr12	27485787	27486036	+	5002	1.41491632134657	1.46485372772787	-6.07595885877922	0.629869948668067	3.15751229418598	3.59267778053782	-1.65348153148622	3.42295444869365	0.489398429205975	-1.90168015341658	2.42248161358764	4.24219071864155	-1.684947348982	-1.76583065525084	1.82497711874983	1.91372601004373	2.16338933689572	1.66231044063637	1.13929209256132	2.21140230633313	1.75776493966165	-0.684502900297034	1.30769750855598	2.0110518670379	1.48714557775691	1.20913911260178	1.06460469176545	-0.157487490276326	1.9558091922128	-0.805827673545259	0.543670652576107	-1.00860700270419	2.11639769411332	-3.96494172267926	1.68744613862856	0.72941220807505	1.96781375603519
ENSG00000029363	BCLAF1	BCL2-associated transcription factor 1 [Source:HGNC Symbol;Acc:16863]	chr6	136578001	136582253	-	9297	6.32711428644507	6.56425781897059	5.97431050311081	6.64060765152509	7.20478641785322	6.82122032010116	6.42526126057479	6.86030690507598	6.36408984279559	6.37318550852503	6.29310587039076	6.83414357367567	6.80149267225834	6.06984063534107	6.53488220580509	6.81751960389535	6.00086465574035	6.18491208404707	5.49997924707586	6.72548366371342	6.55489610290578	6.29728960607781	6.76445347217257	6.34089660817761	6.21687729427906	6.63433658998831	6.10386749027256	7.0787630154422	6.56394122192659	6.78078790091341	7.14485731323072	7.07199812065965	6.80294126015679	6.57110360540102	6.52640465609909	5.96895344050455	5.74363068201487
ENSG00000029364	SLC39A9	solute carrier family 39, member 9 [Source:HGNC Symbol;Acc:20182]	chr14	69864732	69865167	+	7136	6.06700983489686	5.62631534981115	5.88970535964708	5.14384145705849	5.56064094568374	5.61707703314073	6.04663673933678	5.18365574108407	5.87658386602298	6.08856775215612	6.2935717206488	5.59596480994881	4.81876708852136	5.41270382100579	5.29385844741075	4.52128654280525	5.21603827178286	6.07290444191655	5.81707133661463	4.56083908426024	4.71620358038228	4.23527948991453	3.87176965353208	4.59155201946127	5.06932158301015	5.77810035547522	5.74310530034572	5.9326958037992	6.00888151323378	5.77398218192999	5.67004642336034	5.8565813948623	5.572301890333	5.411678517782	4.47667092402314	5.02159644702504	5.03758297678
ENSG00000029534	ANK1	ankyrin 1, erythrocytic [Source:HGNC Symbol;Acc:492]	chr8	41510739	41513272	-	10799	3.218640168119	3.53021767216326	-6.03738370541932	2.40112323515154	1.13750923783992	1.46764599147126	-0.611127263071716	3.11438349172221	0.98141406268158	-0.540276732775505	1.55917124874899	2.43432687111371	1.30809048439844	-0.691028578755148	0.385783729023827	1.1193076166295	1.06687054977118	-0.487800557604774	-5.64112433680749	1.14420291774572	-0.410183518989994	1.26256757834951	2.79633464418629	0.077600728267763	2.49995685050394	-5.21475138917983	0.260459815860636	0.24013040960978	2.06019790984533	-0.447360783503297	0.481052243305733	1.96362324810573	1.51899815005863	-1.1287723063807	-1.27772274920347	0.467855734060106	1.97300952014466
ENSG00000029639	TFB1M	transcription factor B1, mitochondrial [Source:HGNC Symbol;Acc:17037]	chr6	155578643	155579216	-	2736	4.77086458050814	5.30512521951661	5.28293124484921	5.45474935304911	5.72076607689773	5.29835769996097	5.08657012437328	5.55154020800423	4.57073728637793	5.15772204126014	5.27258162087875	5.3486656344377	6.17059376111727	5.80276454066014	5.48973979204005	5.50841487879467	5.05874479197519	4.95215330644535	4.01945060440423	5.67723487030471	4.97427850252326	3.4850745056341	4.17336160948791	2.55943718338442	5.21820274811974	5.30537961683117	5.23492038594579	6.21275978840506	5.91131274174554	5.2578067744826	5.40113441373968	5.60557264369313	5.09664362244059	4.91431892368111	4.83208259156021	4.53431184725151	4.68348890731558
ENSG00000029725	RABEP1	rabaptin, RAB GTPase binding effector protein 1 [Source:HGNC Symbol;Acc:17677]	chr17	5185558	5185815	+	6555	7.10276096469054	7.16245084737976	6.54659922030715	7.79620727322441	5.25413888567122	6.15694739011876	7.36582250981575	7.25362502663348	7.23561516312898	7.09721685728282	7.0894709751981	7.06150027013993	7.05161046023923	6.98150909962342	6.88363151523131	7.26390769506875	6.85589468584409	7.08426032705751	6.91510320560862	6.46762147759319	6.29311381501904	7.31840290459438	7.86284863983967	7.84137904607876	6.31969840470237	7.19467837284849	6.66024245651782	6.20807724296284	6.4443639183296	6.93302380174206	7.10342901196299	7.79563369730998	7.97912804758225	5.40241625219585	5.67159316875832	6.10504404922815	6.14086295920235
ENSG00000029993	HMGB3	high mobility group box 3 [Source:HGNC Symbol;Acc:5004]	chrX	150148982	150149117	+	3967	3.39908758599728	4.70085639833344	3.9084019084115	3.6330696640097	2.83594211579092	1.26887347883043	2.53118445992642	2.87593494789543	3.13395996498312	2.44582039957727	2.63068844224659	2.74880367382492	3.33414827387395	2.58504299729492	2.91511295142372	2.59761326085986	2.76277276386683	1.55189407440628	1.38067071830922	3.53378852161483	2.90511933728778	3.44236198060347	2.77447309551435	2.70555864969031	2.27572247944767	2.11466689904819	1.46282233584746	2.06479481387521	2.561806504192	3.30498117852003	3.53099733692829	4.46267530964169	4.18763625189611	3.48584344715481	3.20364491120332	3.07300463869439	2.93019989905328
ENSG00000030066	NUP160	nucleoporin 160kDa [Source:HGNC Symbol;Acc:18017]	chr11	47799639	47800746	-	8471	6.63289992557363	6.6877354347762	6.69759425516648	7.65694701354844	6.10350776798186	6.44321859232807	6.34922767461792	6.65426813712453	7.17084677267151	7.3623212906209	7.4410224911865	6.96883678740509	6.10971970733984	6.24534042153658	6.72590542359374	7.09134208787611	6.81090189601314	6.86697943566964	6.63845980631898	7.04864278149027	6.99694829730873	6.86174494727738	6.795984566711	6.78268523419679	6.66683738499082	7.13839191724766	6.98599808055878	6.71849028207032	6.80277042654054	6.5163561065627	6.60237971539947	6.78805443983603	7.60496317596803	7.44099341643855	7.53644651024103	7.34081666901223	7.13345052354287
ENSG00000030110	BAK1	BCL2-antagonist/killer 1 [Source:HGNC Symbol;Acc:949]	chr6	33540329	33541684	-	2267	1.60200776072883	1.96470601077323	3.29479691034455	2.46880385205084	2.50368982071381	2.71057569223603	3.44459905960075	2.72426353066806	2.78248170599109	3.32209572240924	2.72771515714403	2.86510167291571	3.1419679268368	4.3588297694991	2.92132631761439	3.05719252054542	3.15914425045798	1.84266712149182	3.24000935716881	2.80378247084354	2.70748375178762	3.36448434343845	3.14917139872156	3.37447089914265	3.401191413742	3.57096314065411	3.48788387395825	2.6859490935504	3.79876858204323	3.39133818267886	3.71602555359659	1.96470394874549	2.74032719044412	3.28024809794939	3.49782764717304	3.31198186329839	2.6304123880066
ENSG00000030304	MUSK	muscle, skeletal, receptor tyrosine kinase [Source:HGNC Symbol;Acc:7525]	chr9	113431051	113431263	+	4159	-6.8603340915522	-4.96090940206543	-2.67905924474551	0.119997456761592	-6.84921912733049	-0.271242770895752	-5.32210773522446	0.811213596922373	-5.79185020517386	-3.27170642174224	-2.75546095598434	-4.36914998509734	-6.5796925590807	-6.4353493299039	-5.79319626875534	-5.37176896565741	-6.61747406883794	-5.1199705663437	-6.80931641993932	-7.0463354566093	-0.541553413585249	-6.77719151976193	-2.98363687262179	-6.22277089256598	-7.56647514982235	-2.97654997410586	-1.84231119059126	-5.97954607146605	-2.23613459833028	-5.08316188495469	-4.25045300925043	-4.87897881159999	-2.69715534258742	-3.06584318582494	-4.97811635350662	-1.16359568297712	2.35140380369427
ENSG00000030419	IKZF2	IKAROS family zinc finger 2 (Helios) [Source:HGNC Symbol;Acc:13177]	chr2	213864429	213872808	-	12220	3.82911041886275	2.5945571308887	3.68327441226402	4.37734281962152	1.05903662812579	2.10688980580085	0.299011499566154	4.36246221354088	1.66951593748621	1.13174698943185	0.055321888183264	2.39756507384018	2.14229903637868	1.99683894736646	1.74629240424719	2.12941826375372	2.13625632083738	3.89629918724015	3.35761532018968	0.486661300270919	2.36376671868589	-0.106226945897201	3.4864190304341	2.00414785146394	3.8129753062808	3.31231659311529	2.28946072654735	3.54256201775534	3.47147019432477	1.54374860686705	1.56707974983953	2.8028460156898	2.79418533118626	-2.02179909888481	1.68861707344136	1.35559391184359	3.04687697176571
ENSG00000030582	GRN	granulin [Source:HGNC Symbol;Acc:4601]	chr17	42422614	42422702	+	3520	7.86556392644947	7.16838899954517	8.06806531742405	6.42576165640969	7.9253682573	8.88088550291815	8.39883480312361	7.45811510677466	7.43907081956667	6.88755510194641	7.04892536375538	7.53459568905612	7.95083215775224	8.66504268584654	8.86229099891777	8.59796499593324	8.97869882775979	8.61487995078961	9.30673720204096	7.99106742335053	8.44171331404825	7.56596735195174	5.86722416955775	6.63535973475197	9.31296359107676	7.87843935691003	8.39702738036988	7.85485901719197	7.59497251136311	6.83264838122706	6.89550074491965	7.20638995702712	7.90948081438379	7.83704538538262	8.27781069841227	8.28994207201168	8.12916598279754
ENSG00000031003	FAM13B	family with sequence similarity 13, member B [Source:HGNC Symbol;Acc:1335]	chr5	137273649	137276037	-	6808	7.38744312652648	6.52012373591011	6.43262402376991	6.02162393299516	6.14080219652695	6.32097218210806	6.97311139827643	7.29185258293885	6.53775578220961	6.87878754664022	6.96298829207729	6.71118820855149	7.16274075519448	6.98817483496531	7.12107720918633	7.51018630931761	7.18921977607771	6.33960104778768	6.41618511189993	6.71571135206537	6.66051579652755	7.08337506289598	7.584630448382	7.45558034558496	6.13586495028485	6.81490512460292	6.54241593549599	7.40015100559311	6.41756657553173	6.8485065449597	6.91321829114644	7.46299469703964	7.36637110136861	6.17019306063561	6.29651978863416	6.32727639582104	6.51724546362928
ENSG00000031081	ARHGAP31	Rho GTPase activating protein 31 [Source:HGNC Symbol;Acc:29216]	chr3	119013220	119013851	+	9384	7.61254424437001	6.65743967898023	8.04068900461441	7.45799212630994	7.81631324183743	7.56286992438135	9.73920482246723	8.31593729208093	8.98656863910106	8.7662057546628	9.69417643077236	8.27935026114367	7.24069339422576	7.67673322707286	7.66986644636686	6.74675828622588	6.94240230070815	8.65414812773249	8.93244020405429	8.26684271695712	8.7326466007936	7.03379009050025	6.58167384648627	6.14956347899181	6.3136243548323	5.36864205856662	5.27768775587354	8.1155930349065	7.12123311348028	7.5144300194333	7.44136026249068	8.12592370984867	7.76431873364531	7.56321832875685	7.18121050945141	7.56781304687193	7.58921304304872
ENSG00000031691	CENPQ	centromere protein Q [Source:HGNC Symbol;Acc:21347]	chr6	49431091	49431166	+	1733	2.80719435056064	3.93907417023819	4.54329762163352	4.42622162695532	3.1742984535728	3.07463386122624	4.09924711162535	3.40824893591517	2.87333956988789	2.43875756503491	3.3573820922633	3.30396008256172	2.7815408686757	-0.357288780807785	4.30095120625687	4.14659966423012	3.36005827482021	2.9201874298666	2.29086399577144	3.42169308712	2.44589179358274	3.10078630945643	1.75424314611485	3.02937192800234	2.8334288442519	4.37915609322648	4.03125604083582	2.93901770232695	2.96543359076319	3.72147734341594	3.84909788702082	3.81409276666475	3.57372810299223	2.74284678974357	3.24313163405803	2.38734730569554	2.10382184497415
ENSG00000031698	SARS	seryl-tRNA synthetase [Source:HGNC Symbol;Acc:10537]	chr1	109756540	109756750	+	3836	6.28553799081199	6.13426579392853	6.02033431105635	5.97517592965229	6.56184346543551	6.59679051393021	6.05655925401196	5.77528998948936	7.26971496644719	7.24232909755057	6.06718255458676	6.06283065538623	6.20714768806183	6.35673954308137	6.71946532914946	7.06289245380136	7.2555971340938	6.20631102534863	6.67923896021961	7.30994924441508	6.93909675952925	6.42952437916335	7.52641304982101	6.97188493005543	6.68161023578188	7.52101195357263	8.63351364213753	6.78910920931484	6.84019419965835	6.04806060764942	6.46733818540531	5.72815419630331	5.86297786926899	7.20301278093738	6.70280013990045	6.897120165421	7.16153623749972
ENSG00000031823	RANBP3	RAN binding protein 3 [Source:HGNC Symbol;Acc:9850]	chr19	5916150	5917664	-	7445	4.50358236182887	4.22680717839366	4.91460730591246	5.57049852300001	4.96404461867781	5.11194838019247	5.60851788128476	5.34621933171899	5.22399352403706	5.02822848872206	5.54330620593053	5.07623489315786	5.71443317050882	5.88491318970885	5.09079478204958	5.39758983048226	5.21234352176433	5.64088073029895	5.71107945004351	5.84551052077882	5.33877177388174	5.48358348568614	5.63812674597356	5.74968463355646	5.55513542974748	5.20313083928056	4.77009055138736	5.07673929055029	5.13363694829216	4.98133328790078	4.89294210971908	5.84155379612937	5.08524592639929	5.65027475829718	6.16340816016458	5.96527712112441	6.13004229245876
ENSG00000032219	ARID4A	AT rich interactive domain 4A (RBP1-like) [Source:HGNC Symbol;Acc:9885]	chr14	58765103	58765418	+	7568	6.61992523555647	6.22052857293739	6.83279799841042	7.06520746832002	6.27923526856056	6.32412540139761	7.38478711548039	7.51690011276724	6.99023148348711	7.36176630009068	7.69925563669254	7.20280252305799	6.43754373420129	6.07725020200639	6.66315723977035	5.84015537228032	6.2372381223769	7.20271094217572	6.48490542792778	5.7460219023952	6.09193137605139	5.41823998359613	6.70980415458961	6.29823228434991	6.22265791535033	6.79560348642752	6.89134002760331	7.24913416254294	6.61314865616862	6.75318710141704	6.7022743299727	6.63957296276404	6.73901273497675	5.48417939529102	5.54331109803264	5.45127046400672	5.91249406440081
ENSG00000032389	TSSC1	tumor suppressing subtransferable candidate 1 [Source:HGNC Symbol;Acc:12383]	chr2	3192696	3193279	-	5775	4.32031462055806	4.61963638613337	3.40474345583799	3.97424865376557	3.87882573345057	3.78008014462945	2.25109616045002	3.16408314963965	3.77878771526076	4.31964674534299	2.43068101121489	3.70023755496111	4.07833742923525	4.17296011275436	4.5250368827364	3.73269646081953	3.70464210339694	3.56459332483483	3.79426644854387	4.01447298798218	3.60771180757607	3.9376101041629	3.86980629871715	3.59808459571878	4.15794298740153	2.86524921621198	4.01405688733677	3.62667601505144	3.85318017462117	4.03702731717709	3.67277111094371	3.11224091249006	3.8430748438904	4.0056707796503	3.9008092592623	3.67365308936785	4.04624007021985
ENSG00000032444	PNPLA6	patatin-like phospholipase domain containing 6 [Source:HGNC Symbol;Acc:16268]	chr19	7598890	7599125	+	7055	6.2936359911508	5.01161639889778	5.20948248405067	5.74395406915045	6.2963168503569	6.29291106953951	6.34027706639168	6.43860428219173	6.12441455275139	5.84630251318463	5.72290409893139	6.11682983049455	6.41100329014589	6.97490766646891	6.68932618781511	6.75984125422627	7.42744436933312	5.88640097222495	7.39744437154403	6.92111976736969	7.47066217458371	7.09472545654664	6.16046376067998	6.89699077578005	7.09585714677974	6.21518109470588	7.21551918919986	6.78316642770102	6.97130662912537	6.2072809207183	5.93320459922445	5.72960111860999	5.22567788227903	7.36487070857725	7.73174773697454	7.94811260903331	7.93617375013332
ENSG00000032742	IFT88	intraflagellar transport 88 homolog (Chlamydomonas) [Source:HGNC Symbol;Acc:20606]	chr13	21140585	21141395	+	5480	5.17416406110013	5.6263944514528	6.85575103781013	6.98146974146779	5.55024860298253	5.73873206069061	7.11898847885072	6.35555163290786	7.2418609545931	7.39340547821438	6.91722160155063	6.16617280408782	5.79333209973958	5.69314171319184	5.6510958958996	4.65476910733534	4.12191849080299	6.19289582636857	5.49535268307412	5.21625560485073	4.90016351143397	5.13221785092127	5.74968094818242	5.57604931867345	5.08927412685379	5.70562952992437	5.58938024975216	5.69551889099907	5.14987431693772	7.18345524325995	7.05797764216033	5.88544065187679	5.13366383516861	5.61530934078794	4.92529586040814	4.87872803762239	4.90097657869814
ENSG00000033011	ALG1	ALG1, chitobiosyldiphosphodolichol beta-mannosyltransferase [Source:HGNC Symbol;Acc:18294]	chr16	5083703	5084062	+	5786	6.25408216017695	5.88539493921428	5.72192757297959	5.7226955069715	5.99543544298427	6.04847038576974	6.29721945729994	5.82207516450527	6.09924077062015	6.09056063744864	6.07326833666381	5.95909792400297	5.6809228086262	5.93921813174583	6.73688467742281	6.05001614564788	6.32252320366019	5.56891266639207	6.60447715190344	6.1350865202419	5.88472893565256	6.26901518586866	5.20829873042967	5.45703940568467	5.64417870625469	5.62351633485234	6.10664464690309	6.03926939998045	6.26900432707562	6.20484396693363	6.24914985983416	5.42224192816923	5.46307770032896	5.2230138589466	5.2596516670208	5.04900838008048	5.24498823680628
ENSG00000033030	ZCCHC8	zinc finger, CCHC domain containing 8 [Source:HGNC Symbol;Acc:25265]	chr12	122957417	122958822	-	7752	5.6244914642098	6.15750827426366	5.36252129219891	5.91686432162985	4.71880245959862	5.08438172433657	5.53993224154872	5.93430339734506	5.20159331383941	5.89427981080485	5.47732756134196	5.63428192937668	5.74190890779228	5.45825279397193	5.92548226139765	6.27701263454847	5.52190321507505	5.08607377054579	4.35844425933289	5.14639400110489	5.37771080108445	5.48058896318392	5.97889638808661	5.70324496991469	5.54971741679419	6.0775789048305	4.61928679223001	6.03233356226873	4.80382373145306	5.28291086914287	5.29441502573445	6.24710286629743	6.5950932681983	4.66924702345245	4.99617632816766	4.74359252651355	5.41110379297175
ENSG00000033050	ABCF2	ATP-binding cassette, sub-family F (GCN20), member 2 [Source:HGNC Symbol;Acc:71]	chr7	150904923	150905193	-	4448	6.77121099832366	6.39804208636628	6.52981811134221	5.5190142567024	6.07612883817515	5.86343150879352	5.64636482954618	5.5645329871693	6.09521510248687	6.0344236659981	5.93989534507857	6.04984219562329	6.19680409514292	5.79748116337362	6.5919222169465	6.75587127444353	6.36019207478413	6.47361783486799	6.18339993104164	6.25100032237114	6.11417100989598	6.8875506503944	6.75043238248236	7.11517828804654	6.14436377992819	6.28573604914534	5.05291648355589	6.19118606599363	5.96367486187773	6.02351626953516	6.20585039151402	6.24052563715681	5.97222309466925	6.35546456381918	6.49187289521088	6.43479488137434	6.66595762307958
ENSG00000033100	CHPF2	chondroitin polymerizing factor 2 [Source:HGNC Symbol;Acc:29270]	chr7	150929575	150929900	+	4200	4.90989308905722	4.83900283788627	4.22060817801511	3.38195118251718	3.83856816936688	4.07667570436686	4.25232748341125	3.99493496741969	3.88646901272372	3.45287410982533	4.66023008664401	4.33175505653432	3.4470244130631	3.91088420551349	4.50847454082523	3.91564526890608	4.69945601331762	4.32314214512372	5.12492920329473	3.23031054148889	3.54267498281433	4.021293878846	3.66837003954787	3.68604204395625	3.39809354483485	2.5026258943854	4.26263774452812	4.59588011135623	4.37794399560096	3.5268108657734	3.38846574202283	3.97960841063951	3.51497006111175	5.10727139604143	4.54493945520234	4.51709911069412	5.44710746374947
ENSG00000033122	LRRC7	leucine rich repeat containing 7 [Source:HGNC Symbol;Acc:18531]	chr1	70034081	70034324	+	14652	-4.86220857673059	-0.251563451466344	3.37595646250088	2.92999481395126	-2.01220877944059	-6.6164973242002	0.872663058600101	0.910984143178977	-2.85075797991562	-4.32363975572486	-4.0766267321094	-5.77900683474635	0.047450757970483	-6.45476176148164	-5.79190815198964	-5.50058732243037	-6.35853384356167	0.972946824747208	-6.12847078271365	-7.02309423184175	-1.26396135861678	-1.4617110688286	1.40134972319639	-1.35165553737471	2.69523922941728	-4.23932404580448	-2.51668511384701	0.76818767680525	-1.36888647604846	-0.807246421194815	-3.10926881266956	-3.02373988174379	4.0492061085837	-0.770357625128128	0.666771891668684	-0.95995587340658	-1.56082677391619
ENSG00000033170	FUT8	fucosyltransferase 8 (alpha (1,6) fucosyltransferase) [Source:HGNC Symbol;Acc:4019]	chr14	65877310	65878711	+	6889	5.24367158790563	5.07560536504123	5.32621090016869	4.68644532536118	5.40799024716923	5.85028666864198	5.49799068148701	5.91926134966386	5.76887960926064	5.71458286140307	5.55490376335531	6.26097356245199	5.16279768106636	6.14612581731399	4.81116815840804	4.39159418689278	5.09030422239699	5.42475590820245	6.53679436370163	4.99914245420843	4.86253116326584	3.4238735171225	4.88684290210955	4.6443270222489	5.1671268953621	5.10541351344039	4.46724171068877	5.36762006968844	5.16396054984107	4.82901364090883	5.70896851814529	5.81352004479713	5.69596045456074	4.33357937476702	4.8980530777703	5.02084314757971	4.64383459348952
ENSG00000033178	UBA6	ubiquitin-like modifier activating enzyme 6 [Source:HGNC Symbol;Acc:25581]	chr4	68478370	68484850	-	11432	6.77638904011996	7.13356089635389	7.13694145248291	6.46700617146515	7.34294108313901	6.96129517777189	7.34260245420722	7.15762623321711	7.21142062510311	7.47294630535909	7.35415273036835	7.33428810259798	6.49163526214878	6.43314381304483	7.06869758962527	7.20145542161269	6.95766068547035	7.36470771382007	6.51409163267124	5.60959645982412	6.03097763155785	5.86391720125628	6.17797748310545	5.89209655124664	7.07276929011659	7.96636888079134	7.00395764306079	6.89925374693043	6.49646190415642	6.83426716432162	6.97023809160225	6.84665171347837	7.12942592376232	6.99604173538994	6.34018044396421	6.61532683694113	6.83663227799305
ENSG00000033327	GAB2	GRB2-associated binding protein 2 [Source:HGNC Symbol;Acc:14458]	chr11	77926343	77930461	-	6771	8.43706359175267	7.99149801656887	6.34549844445293	5.58269444840844	5.82974475877835	5.25759769032003	6.42136733299281	4.92152517338222	6.45451905540122	5.54664090593958	6.54832580340556	4.99834033991324	6.22473966577877	6.98892632142371	8.08800259010596	6.97865140886955	7.20641237494219	6.90064890997318	6.9460432697907	7.03107570850074	6.50163400824294	10.6172107704456	9.1164314806673	9.59051819476334	7.13909110692187	7.15582225684889	6.9226684825655	5.87937363343476	5.67978140689259	6.22461663781531	5.93286552278939	5.71728168537252	7.37567832406863	6.88808319285308	6.46343566122134	6.11593265555071	6.39096844354476
ENSG00000033627	ATP6V0A1	ATPase, H+ transporting, lysosomal V0 subunit a1 [Source:HGNC Symbol;Acc:865]	chr17	40610862	40610981	+	10968	7.33227530030359	5.99792291163714	7.00740004878335	6.9927108002581	7.16593921429507	7.17024474132067	7.22796940559987	6.42788057783034	7.49483067164015	7.24055895871451	6.7386629465859	6.58886241364628	6.65435295745522	7.16209792097413	7.40090536761553	7.63036898511062	8.10799930093156	6.85629389639803	7.22080889434176	7.1329637881996	7.25012253819974	8.00001097406026	6.82945400354271	6.90443247826621	7.26650053011281	7.66706672833465	7.94757360434812	8.65310390428253	7.53315644932052	6.81611875710785	7.0707874865219	7.16584221435631	6.72011767901749	7.33372328078123	6.65515699637478	6.4778931459135	6.5210845467209
ENSG00000033800	PIAS1	protein inhibitor of activated STAT, 1 [Source:HGNC Symbol;Acc:2752]	chr15	68346517	68346688	+	4524	7.23344737257458	6.86034592665605	6.92729091484294	7.29315304100529	6.87646476133098	7.42822194924423	7.02320117376158	7.75979608752829	7.28940095762352	7.8124726658115	7.94888116415608	7.89263378638347	6.60693730288226	6.92770736053294	6.15596151954141	6.1167379915321	6.08545048359828	7.03788659771845	6.80648518555534	6.45918557357652	6.74596078615108	7.22878257764586	6.4010261386826	6.81300746406705	6.42617899696664	6.84124744096555	7.33759911473161	7.30973988479941	6.83213791962294	6.8031707057222	6.95870055116827	7.29421396448306	7.31935337139006	6.30738171630953	6.46090621280994	6.28166296623856	6.38246811690134
ENSG00000033867	SLC4A7	solute carrier family 4, sodium bicarbonate cotransporter, member 7 [Source:HGNC Symbol;Acc:11033]	chr3	27414214	27418336	-	9564	6.26413656447433	6.16394871318164	7.67028490963349	7.22527676627582	6.503465903671	6.7012247421055	8.03960571750128	7.45124247948801	6.29456372434772	6.13705928392339	8.20634781704732	7.31442088948056	7.31855664601628	7.22103791616101	7.2135683572567	7.34793429180691	6.54393204449379	7.61125493411807	6.93648744316257	7.86062972484209	7.30458692889392	7.09724020409286	7.01754763233604	7.08178809585402	6.46763524489421	6.96257039076084	6.50605336647402	6.17958297307566	6.01365749477762	7.18222489005395	7.52025107779721	7.59083752216129	6.13099448029971	6.79915013578289	7.16172394083975	7.14269625171208	6.8871862710757
ENSG00000034053	APBA2	amyloid beta (A4) precursor protein-binding, family A, member 2 [Source:HGNC Symbol;Acc:579]	chr15	29129629	29129759	+	6869	5.86752071358977	5.10175549898066	3.96403214384458	7.05421048351953	4.49637244345238	4.33881698245671	5.70306679773181	5.45393519810413	0.537832719503007	-5.00047666001379	0.799809288100042	3.69439517741245	6.68735511137725	7.07757827811668	3.77466927520768	3.04552635556596	3.92092976243451	4.46541478310025	4.91881009103788	4.87809941590096	4.82165782154373	5.95433121351588	5.21498323767611	4.99178917306425	5.14650721186671	2.4946031357838	-3.60932922957882	2.07172899558191	6.54249706845929	4.54121910758297	4.73589652414005	6.88671337303539	0.659552278231046	-3.80363578962398	4.37392196767613	5.22587864167491	1.03046884757297
ENSG00000034152	MAP2K3	mitogen-activated protein kinase kinase 3 [Source:HGNC Symbol;Acc:6843]	chr17	21187984	21188281	+	3783	5.72060568428997	5.96705108593317	4.82067754370385	3.48011025504959	4.41070880107774	4.62775205468818	4.93932039749957	4.85575038282538	4.87753468668517	4.27036208217289	4.04956448197953	4.89390668849502	4.1296184335041	4.68175652453662	5.73223395206288	5.57199988463445	5.969821473733	4.24837711639214	4.91543790469897	4.24090042009884	4.38065882936875	4.73345892305172	5.0345163437739	4.91721407778515	4.62314256413675	4.5984517685201	5.5028325582919	4.84810620124248	4.8406344629361	5.38677174168219	4.90128602989753	3.91434146548599	4.01207814994711	5.63919801925064	5.12409082488021	5.27139932427061	5.12130701813994
ENSG00000034510	TMSB10	thymosin beta 10 [Source:HGNC Symbol;Acc:11879]	chr2	85132749	85132842	+	492	8.6177837746095	8.2619579816671	7.91708784898478	6.70874106104482	8.89790388458292	8.29187054943214	7.34388735603679	7.92797026338007	6.89058359409816	6.42941596642266	6.28876266713681	7.96703336165878	7.62277039632978	8.07817178584466	8.33991424919205	7.66338880120504	8.03144603453885	7.49342711975621	8.22109339574365	8.02313104179791	8.03485979329101	7.56896032368652	7.91918101840011	8.12208636344152	8.29566523441634	7.41519541873805	8.20807316799998	7.03407892317949	7.68495554565924	7.37427636351033	7.38731531673885	7.94967477723344	8.11428264011414	9.05684998824292	8.62015597410941	8.60348775475284	9.86475779387474
ENSG00000034533	ASTE1	asteroid homolog 1 (Drosophila) [Source:HGNC Symbol;Acc:25021]	chr3	130732719	130733231	-	3427	3.28994408608394	3.22530486993159	4.85467615913158	2.24868147272966	2.69966905143876	3.23397685548802	5.20346067758532	4.30158356994036	3.55986242966003	3.41139827947667	3.42277524890563	3.94160061305042	2.24751589457953	1.55578264645555	3.01370624834212	2.95647535373432	2.76140784556744	3.09146671692825	2.22653534134467	2.89170845958843	2.92018445820856	2.60396059674202	4.08430295092173	3.00897830239499	2.51752243087679	2.73266577367243	3.16371074870827	3.46306701271405	2.58912559618936	2.72613969133921	2.76865209012379	3.82594769127742	3.68186992677738	2.66896064981662	3.58617289989543	2.94794614719865	2.1969538211146
ENSG00000034677	RNF19A	ring finger protein 19A, RBR E3 ubiquitin protein ligase [Source:HGNC Symbol;Acc:13432]	chr8	101269288	101271474	-	6031	6.33128452712369	6.35612400651201	6.37867373890607	6.76432671616089	6.55936440754736	6.66472175201154	5.97829592265983	7.17361828613217	6.28218873525971	6.92408350546826	6.87883310360939	7.27499171297651	6.8072123155415	6.33795092716911	7.65601926099068	7.0041287311535	7.37145412466135	7.35699781097663	6.93436826248958	8.67190525978984	8.06780679444013	6.27888946871866	6.58732719104376	6.20597393505069	7.4014033539814	7.90426335643351	8.29431633129608	7.42860515740271	7.33186337892407	6.29996325360221	6.58006864010533	7.02229948098067	6.71629897080605	6.49081310800458	6.30072402347308	6.45924400530942	6.17352354349868
ENSG00000034693	PEX3	peroxisomal biogenesis factor 3 [Source:HGNC Symbol;Acc:8858]	chr6	143771944	143772252	+	2222	5.82412094113689	5.67615635074489	5.39197170371557	5.42972143136671	6.08070394343278	6.37217788917248	5.65119931056653	6.33061948413749	5.60294694329317	5.8745291833989	5.70921528074499	6.41994124254255	5.76674692250315	5.52010981653621	5.42220467374755	5.19897286158483	4.84066422343437	5.16964863797112	4.65051335159476	5.85210768204082	6.01154654602168	6.21300361228731	5.08396426614691	5.45011660029097	5.0221275945661	5.40324090101383	4.5794774821327	6.30782135885885	6.17719764081268	4.68773569613595	5.5142879719734	6.46161726018631	6.53121421143066	5.99130471736565	5.77419149474856	5.46837301788007	6.0003302570286
ENSG00000034713	GABARAPL2	GABA(A) receptor-associated protein-like 2 [Source:HGNC Symbol;Acc:13291]	chr16	75600249	75600418	+	3034	4.53200482868024	4.12915975965766	5.158352203935	3.73504275417737	4.92095191989901	4.78364984797313	5.31725813611051	4.36871409137375	5.35039932390244	4.94667388135263	4.88629787954315	4.57264113398195	4.60172197415063	4.80491018261847	3.97035422767933	3.84288708001142	4.48432497745006	4.42418888648492	5.64043101813506	4.30430816664395	4.95156663676826	3.9534399129888	4.15861845747094	4.01408795959798	4.62927873726571	3.9405874418846	5.72122715872155	4.16653218277634	4.05043937247958	5.27842586598727	5.28797551029915	4.22567225494881	4.56963344676941	5.62858648943402	5.3764581608051	5.4958276055508	5.02917414137916
ENSG00000034971	MYOC	myocilin, trabecular meshwork inducible glucocorticoid response [Source:HGNC Symbol;Acc:7610]	chr1	171604557	171605849	-	2095	-6.87342179011869	-6.55759853099429	-2.61386298901015	-3.54341336534184	-4.04369277554779	-7.28062688880559	5.87648839851585	-1.08330414763416	1.7931026081552	5.78458104117361	8.15660687774469	3.00348975475051	-6.58910103323184	-6.4339858569756	-5.79268744782113	-3.04558285160287	-6.62582000849705	-1.02524160613555	0.266905136882346	-0.104058163075537	-1.46313840032541	-6.7826952583902	-2.96947655484487	-4.64526353278951	-7.58853695534432	-2.93260703187941	-1.82210769841368	-5.97950830997024	-5.40360798526124	-5.07081164402455	-4.23547067004196	-2.5656175029156	-5.87377867949825	-3.01719111372131	-4.95080589309234	-5.54385225184733	-0.948082648616251
ENSG00000035115	SH3YL1	SH3 and SYLF domain containing 1 [Source:HGNC Symbol;Acc:29546]	chr2	217730	218108	-	11165	4.51560089190033	4.39045432243165	2.84866965166711	5.01725547377264	4.4001132694449	4.04258346874334	4.54446226276087	4.2991079994258	4.06905087109413	4.15296831508572	3.81345313751934	3.32549280159669	4.02318501519001	4.78081570704971	4.47436759976499	3.94310551517469	3.98237637986301	4.77096217122972	4.04910788367836	4.19953370214645	3.83282188456798	3.63279453126374	4.77115027148928	4.18002027794426	3.91971576291363	4.40897330413941	3.66347288706275	3.59177607002483	3.27865716108111	2.72456631212955	3.10378749484912	3.94608072187439	2.70673256236667	4.58656909673189	4.24847887835101	3.81573758823716	4.18728460456147
ENSG00000035141	FAM136A	family with sequence similarity 136, member A [Source:HGNC Symbol;Acc:25911]	chr2	70523107	70524609	-	3086	0.98397727087643	2.23424265281242	1.23267449530843	1.6855785226499	1.91989363887616	0.521195731639131	1.69418121350211	1.76590747615398	1.439611085439	1.80503388208436	2.105188318319	1.63627327764067	1.65725194839256	2.23664985674982	3.51508364544516	3.2489267428047	2.96074351638646	2.09115370756276	3.06031790164281	2.44297036412724	1.72062757976789	2.19687185625242	3.22321222531531	2.95499383967985	1.31843965592752	1.83739242012997	1.74047926721079	2.04588043607052	1.91187205950779	2.42450630372758	2.15247825215158	1.90652416145287	2.05653432509266	3.29797860646813	3.02263584722136	2.71174657812448	2.7873380090064
ENSG00000035403	VCL	vinculin [Source:HGNC Symbol;Acc:12665]	chr10	75757872	75758133	+	5818	9.14234242547083	8.66574424006889	7.80672618913059	7.83379815557543	8.28592642737676	8.25308214229877	7.31174200223998	7.16419292427085	7.02733910771868	6.60585854227088	7.18328915504622	7.57703494438085	8.08903175743914	8.37725296652851	8.10418577361441	7.82247418737982	8.08714683588233	7.33833278650518	7.64641432624003	8.08149842244535	8.45846542651399	8.00607458448609	7.31985291475775	7.82734677160229	7.58279218840357	7.01961855994708	7.71919590410102	8.09594066539848	7.97116447600718	7.3854257261273	6.58927801179782	7.97104891087079	7.67463108030672	7.54221492173361	7.93118802258492	7.91885961452549	8.27311945441573
ENSG00000035499	DEPDC1B	DEP domain containing 1B [Source:HGNC Symbol;Acc:24902]	chr5	59892739	59893741	-	3806	1.27157515119332	4.47833438980052	3.31145783602376	4.07006310964494	3.78703874372433	2.11752449886696	2.02096260153782	3.45689179602076	2.29172739955423	2.63768979453466	2.73780153422882	3.00912032865635	2.53312255726598	0.214379304981185	3.74206547471579	4.8428006746185	3.53672305220633	2.87790853445142	0.158543511713312	2.77429915702125	1.94962003055575	3.85721853745495	2.95135449259367	2.91314054747235	2.54301457739673	2.97743707162068	2.02607415234017	3.2817203953722	3.42844702960859	3.38690857515038	2.74685156153352	4.66311021939664	4.58014631350671	1.45046795169737	2.01300631757199	1.88541142633697	2.08805052376517
ENSG00000035664	DAPK2	death-associated protein kinase 2 [Source:HGNC Symbol;Acc:2675]	chr15	64199235	64200799	-	7041	-0.5772692106659	1.43214964958889	0.962830107035826	-1.41434464915095	1.04882872105658	1.97311698636707	-0.880864561493759	0.667462473465845	-0.578659412964893	-0.943825260770444	0.98289022824629	2.79916160867765	0.755602127597743	1.75627824117712	-0.187436959728858	0.545906086819853	1.19154504209834	2.20589448923195	2.46233620983437	0.669900517808475	2.83595724519962	1.77007889573381	2.20277885713488	1.64065996851878	0.862938161081591	-0.632846449650702	-3.0424570003403	1.09374268283858	1.82999523086585	-0.788730528811042	-0.081738094067818	0.215879084071016	0.753124652655426	-5.45036853311611	0.231320922597154	1.15777135182501	1.15271298310973
ENSG00000035681	NSMAF	neutral sphingomyelinase (N-SMase) activation associated factor [Source:HGNC Symbol;Acc:8017]	chr8	59496063	59496759	-	6165	7.44374971713256	7.50993864247325	6.31896825718725	6.82702763265471	6.75208320192936	6.70665896022732	6.47429839364439	6.78508300573419	6.51159564017471	6.84335988797733	7.06501539770856	7.08203214193493	6.71259726639646	6.68092502056266	6.48969577920599	6.21389173078008	6.17505942716317	6.3598010557056	6.38902886134041	6.57718505936568	6.18039289806765	6.43800701896169	6.79623965649924	6.47531555000055	6.17587065350759	6.47222245023986	6.0133795271088	6.42785206201461	6.48034620234318	7.10765182019232	7.07297344750246	6.41678734162964	5.78395158181627	6.74270197927653	5.77964914107699	6.02243945174648	6.30486436019848
ENSG00000035687	ADSS	adenylosuccinate synthase [Source:HGNC Symbol;Acc:292]	chr1	244571796	244572940	-	3666	7.58377994861126	8.22892834450294	7.29328245694541	7.20361211658294	7.16424996528302	6.79166700266004	7.54353271271337	6.92839884348888	7.7530943679087	7.77649687269434	6.52265256462519	6.74309161602182	7.20163310431977	7.10484687740368	7.98478146091995	7.64497029276394	6.99576600357275	8.1744789044127	7.0848682810607	7.18107835322671	7.37273308473054	6.36467483913297	7.2073074143209	7.02573680772612	7.30601681731317	8.00922880156327	7.62304244874331	6.14417533656386	6.56143934036813	6.99174678647074	7.72271158655593	6.52897961458712	6.47473345370278	7.1207469682643	6.59609468038124	6.3792710403234	5.8872279498962
ENSG00000035720	STAP1	signal transducing adaptor family member 1 [Source:HGNC Symbol;Acc:24133]	chr4	68424446	68424647	+	1655	-6.57202400817206	-0.360677373130186	-4.01034804004882	1.29175504159701	-0.911245408454717	1.01349639448885	-5.51581876599174	3.64870346847664	-2.780203200258	-0.553974086364647	-2.11047778774348	1.95643822308683	-0.595749127240208	-2.75279815585403	-2.62225414174724	-0.504011144178832	-2.18888897187904	-5.2600298338602	-6.33606901147514	-2.50849911658659	-1.6282766099862	-4.32759730097049	-3.25454132362139	-0.085174137878544	-0.89537169534563	0.216405516971806	-2.32850850240294	-1.72618101912678	-0.400294037129569	-0.48142394422222	-0.033842816375751	0.135605228366679	2.21734354313729	-1.25447455001641	-2.72274666158503	-1.55685635057713	-1.19301458222294
ENSG00000035862	TIMP2	TIMP metallopeptidase inhibitor 2 [Source:HGNC Symbol;Acc:11821]	chr17	76849059	76851946	-	5633	8.39522793054826	7.61730250956902	6.06297424635048	4.54832203508054	7.51626697766972	6.7855747742154	6.57207465658262	5.5538598505024	6.61959588947496	6.46794096145371	5.89959842070588	5.71749052002225	6.89994963932328	7.11194057288539	7.81506070163672	7.76534317025495	8.21342501400072	6.73104470130165	7.61198646101578	7.10926750510238	6.91683975278593	6.42820924840216	6.37969912459014	6.43906450964703	7.22071042051465	6.03791016253883	6.57161636998306	7.37248491485893	6.1562528498448	5.5376295453154	6.26097277908067	6.46854536044206	6.27541092647969	7.900805232076	6.78537190692776	6.8149462350434	7.44931699013207
ENSG00000035928	RFC1	replication factor C (activator 1) 1, 145kDa [Source:HGNC Symbol;Acc:9969]	chr4	39289076	39290464	-	6713	6.60260932222854	6.96249181061622	7.42654988791063	7.84217623853311	6.32840696878665	6.63613170955245	7.76390272903042	7.31154724386007	7.48226438841148	7.41158123808766	7.43922205421992	7.33110058238543	7.52098592365619	6.86474462567793	8.07913220678517	8.21596354465819	7.63338751099457	7.66786278045559	6.70631937216358	5.86988545990698	6.2204757097663	7.01406240201324	7.39953199021126	7.46054468991709	8.27982916218911	9.2635342433133	8.01477688700912	7.02994123803189	6.98706082376942	7.32508116287924	7.21643139372433	7.71800292347316	7.69815407858504	7.14014462092059	7.30190955529971	7.097015000574	7.5838132458618
ENSG00000036054	TBC1D23	TBC1 domain family, member 23 [Source:HGNC Symbol;Acc:25622]	chr3	99979844	99979915	+	5168	6.83348016530598	6.2201757490427	6.79876396768236	6.20301051985304	5.88002666069378	6.31237587244641	6.31396173117103	6.00199374805942	6.44820458041947	6.38934538256621	6.38598662506554	6.17925942749589	4.898923847743	5.31148419298345	5.75504979217602	5.9366851530037	5.88262470441874	5.85365790962239	5.28011208360971	5.88608701877391	5.92947326465967	5.54020242401978	6.48659678211772	5.89629841420009	5.00499829777609	5.75301753161764	5.9776683769825	5.88450832455874	5.78573172407795	6.16063235600216	5.91030026704717	5.73317568588483	5.89932600690135	5.76158044775502	6.13387620749775	6.19042798070685	5.93338746648644
ENSG00000036257	CUL3	cullin 3 [Source:HGNC Symbol;Acc:2553]	chr2	225334867	225339093	-	11501	6.6153880647799	6.6861999046338	6.90799976691699	7.1966714473103	6.93138298117603	6.78526798728499	7.1762903303542	7.37254346359436	6.12638833664464	6.33886234032438	7.3639705630107	7.34565510778647	6.72102643413023	6.72252141490191	6.86161171709257	6.88730825578755	6.34530634773659	7.0289151166722	6.87645178154928	6.89162083452721	6.79637028180391	6.89559842708245	6.62777844932816	6.55342571696871	6.59612367564949	7.00769395541048	7.01046655970479	6.70513819363175	6.64047603981118	7.05152611335801	7.29224009031752	6.9908900742029	7.17709231068947	6.46441481515664	6.06235802285576	6.04382135286046	6.1454310074444
ENSG00000036448	MYOM2	myomesin 2 [Source:HGNC Symbol;Acc:7614]	chr8	1993155	1993283	+	7062	-0.279468730264185	-0.368870402529749	-4.45128092973593	-4.57542438774484	1.53655967175712	-1.79395176400998	2.78351086304729	1.11056262075573	-6.0079905012571	0.256821221185822	0.746895823989949	-4.20336131717828	-0.692667996557033	-0.305077595661552	-0.365587096722272	-1.79243469905158	-1.16326402171075	2.76472000652406	-6.16582831293604	1.18947259519758	0.581565511955355	0.387100367631554	0.364784451897962	-0.076852892403513	-1.86649690105472	-4.17200300520776	-2.48585171998757	-1.88570655526938	-1.20636240988499	-1.0385789715807	-4.66906822399348	-0.715897931573579	-4.08260965397973	-4.39663355136354	-5.73099767774921	1.48900908064258	3.2429122225147
ENSG00000036530	CYP46A1	cytochrome P450, family 46, subfamily A, polypeptide 1 [Source:HGNC Symbol;Acc:2641]	chr14	100150641	100150873	+	9354	-0.561273507963314	-6.33975141649241	-3.7705046739384	-4.18869458459499	-0.236022262025183	0.220453172825886	-5.47895993740154	-1.47193057277566	-4.33494465887904	-1.55670014347672	-1.94004092110025	-4.27018945680379	-0.22531981725295	-1.59342708477746	-0.583575140066704	-5.44093758371022	-1.6130459753267	0.650030691158949	-2.51976289413945	-1.82616581363416	-4.12022862713596	-0.841956833718131	-1.62393757397035	-2.18532069491991	-0.058803642154188	-3.70926414352273	-0.650681388382476	-1.88799177248442	-2.63177897134093	-5.29111732430057	-2.17761964113797	-2.40310739306436	-3.42549364857321	0.206533216523617	-2.25638249894489	-1.66989707170641	-4.49648540135857
ENSG00000036549	ZZZ3	zinc finger, ZZ-type containing 3 [Source:HGNC Symbol;Acc:24523]	chr1	78028101	78031469	-	9008	6.16424012213375	6.329200536793	6.61454521679206	7.50806065982455	6.40606232234311	6.64520370731559	6.61981917798305	6.3952348825782	7.00169857114865	7.12997226378011	6.5954890506556	6.64907879419656	6.60389601417758	5.57755748130221	6.4906771597924	6.77583646949932	5.96676610332108	5.95893988032574	4.46286969372835	6.63068979673005	6.48717382928403	6.40956652350135	5.84964228819518	5.78225741046173	6.65923396506228	7.44803568755595	6.32573536045633	7.84166157156005	7.39691165938951	6.52020352323306	6.69574520941306	6.28462256653341	6.30941908803961	5.86403752146242	6.64353640321576	6.47043733712136	5.587056628118
ENSG00000036672	USP2	ubiquitin specific peptidase 2 [Source:HGNC Symbol;Acc:12618]	chr11	119225925	119227632	-	4538	3.17407031233304	3.02073063523905	-0.793085626012198	-1.85901096639228	2.55807356927734	-1.08572565318327	0.737082554121358	-2.29457539796918	1.18001140335594	1.79213576024341	1.95674493154328	2.19333568235326	2.52381281515047	1.2217941333069	0.233885428326711	1.63886340427133	0.963055762609273	2.40140870663094	1.78748898073508	2.31948583253734	1.65668151981018	1.88870507863848	0.459059739186157	0.7712830267023	2.64924389391963	1.7679366987646	0.138351490301101	2.65609116364673	2.30961952013879	0.135446954917636	0.615402968865086	2.37301714867389	3.40062572705245	2.690384153844	2.55287738504778	3.00506268926196	1.57110361492403
ENSG00000037042	TUBG2	tubulin, gamma 2 [Source:HGNC Symbol;Acc:12419]	chr17	40811323	40811570	+	2772	4.74663872629318	4.42170727303224	4.77040053696317	4.95960983522369	5.68673474361225	5.33211985820408	5.93703560710218	5.45526845891037	6.05647044174327	5.41491588787823	6.30534168931158	5.35503315524002	5.14400746307381	5.26319157526683	6.25190216538298	6.14144264519368	6.09875974896055	5.4506514042142	6.18666103503704	6.64019874797737	6.23483977119769	5.5005941034528	5.32144454062653	5.44604168549436	5.23996160553716	4.88220951652297	5.27142405101392	7.19569994073741	6.07536094133337	5.67998122792251	5.27082346560317	6.0534729286526	5.81502485344441	4.99263549456255	4.41608658360043	4.86278148610163	4.73495887360751
ENSG00000037241	RPL26L1	ribosomal protein L26-like 1 [Source:HGNC Symbol;Acc:17050]	chr5	172385732	172385804	+	1164	4.0360175436045	4.01109705391377	2.69313938085371	1.41131610911557	3.00613756113233	2.98755980633713	2.8024208288382	2.05510000670617	3.05936884601085	3.20531779747785	2.76731116219492	2.333647352608	3.14376102525202	3.35132569413734	3.86038015572661	4.04517936515814	4.54495762596254	2.48741762183472	2.65049061219943	2.69738126791552	2.38739753639406	3.72503538358289	3.87128155626254	4.09676758506571	3.18006808868972	3.51251710776614	4.14945737133903	2.57839409622162	2.73427679676468	3.09427181198028	3.26549709246107	2.93937554926945	3.03557736194023	3.12638641676339	3.73721016304426	3.59698413890976	3.5915905771579
ENSG00000037280	FLT4	fms-related tyrosine kinase 4 [Source:HGNC Symbol;Acc:3767]	chr5	180028506	180030390	-	8849	2.59487531039012	4.31472880057982	2.91037531267151	-0.427789480923298	2.67496280075021	5.08172950957555	2.26163795206607	5.28141673005579	1.97667214098646	2.14868572409318	1.20384752944763	4.07099807725377	0.786767877211922	1.79378736608226	3.09361803687505	1.64876126400984	2.7989619971252	2.58738523840426	3.4052302125482	3.01936917611264	5.1137095817453	2.94843187824897	3.5420049512275	1.77831743760811	2.64451091542607	3.38421432942503	2.91998189107978	3.08383325738492	4.31777024146772	2.03858985585899	2.18295716162688	2.65541628068846	1.61266917955195	1.88709918546056	3.07608745283584	3.28112818177753	4.33058481238103
ENSG00000037474	NSUN2	NOP2/Sun RNA methyltransferase family, member 2 [Source:HGNC Symbol;Acc:25994]	chr5	6599352	6600345	-	5506	5.96110239120857	6.94621779112474	6.52423038244803	7.04789912122255	6.59359443170434	6.12197236540204	5.56043313086985	6.16996563400416	6.2858627667772	6.36051593444624	6.74262783085463	6.50459815683212	7.01920255691546	7.05512130851731	7.2112135912147	7.24240666195833	7.46415345093272	7.94397652375943	7.48802456257609	6.48010912929282	6.40326601680863	7.11177956581452	7.37732495072387	7.50863836521685	6.98523669911311	7.65863980326355	7.72508855653303	6.51029653916503	6.7844003857182	6.83447933864399	6.71147726819161	6.35896542455568	6.90174108420175	6.3227252615495	6.2402463258024	6.12834922694035	6.46042710475699
ENSG00000037637	FBXO42	F-box protein 42 [Source:HGNC Symbol;Acc:29249]	chr1	16573334	16578280	-	8984	4.79633680608356	4.41674620841947	4.7158768643233	5.58624759553849	5.11369124304563	5.32566506065988	4.43101672795535	4.8335075365292	4.98565939345317	5.28514460453615	5.51980378962876	5.44384079220593	5.42123982759732	5.23987699571934	4.99863021198464	5.09608083530693	4.62591361612903	5.27029816362825	5.11816737940887	6.02674973685871	5.95323683259424	5.76827204056288	5.49401644194156	5.6749011204343	5.7700029249203	5.48578357683011	5.04191634733619	5.75026749957331	5.79993729250997	4.80486067691197	4.92359748023106	4.93653075418288	5.28494471691628	5.84275214511269	5.43741997526225	5.05205138989551	5.1290507715489
ENSG00000037749	MFAP3	microfibrillar-associated protein 3 [Source:HGNC Symbol;Acc:7034]	chr5	153418466	153418571	+	7213	4.2645279223646	4.64255898702118	3.54752039111423	2.28279498112511	2.58854415072316	3.66828820146901	4.19459278290626	3.76349860668632	3.85636356784369	3.57437798442112	3.40818723131695	2.25883630637577	3.79081389444378	4.45897282053356	3.53873518993231	3.61196250012011	3.95501654551731	3.2225291276952	3.46179912753611	3.38522711071247	3.31853435457741	4.13081845451068	3.01405219575014	3.29497005999997	3.02080693454216	3.62549419567662	4.8717830693902	3.98873113086422	3.67544151998673	3.86113048464096	3.92840177747376	3.23283109187946	4.20259732284381	3.51509393454994	3.52955086524581	3.51687305413817	3.85297816146674
ENSG00000037757	MRI1	methylthioribose-1-phosphate isomerase 1 [Source:HGNC Symbol;Acc:28469]	chr19	13875346	13875534	+	3456	1.64992684318998	1.25647149044575	1.52375087698017	2.80271470149688	2.16323119862767	1.89581646837418	3.63516436736229	2.83621603038373	2.7585133328145	2.32030515886108	3.45621170777853	2.05381583166036	2.97406774110143	3.75511120020628	1.92860333410892	1.61370854833643	2.11144866215766	3.06116008866768	3.41847016325064	2.4477784956119	2.59447836215831	2.81360292202376	1.32803687163695	2.32151098916838	2.67995696466008	2.79842273375376	3.67185616375795	1.78400569001363	1.86918397743521	2.58486638909246	2.43280938047304	2.95822110175883	2.38925919928515	2.44882196658104	3.81885208139737	3.50506319802702	3.32763787042014
ENSG00000037897	METTL1	methyltransferase like 1 [Source:HGNC Symbol;Acc:7030]	chr12	58162254	58162934	-	2621	4.08642289789078	4.77889839373019	1.72721262188563	2.25253316092342	2.30079095837172	1.45800484702486	1.6120576888996	1.07742019758321	2.53894844081716	2.73327481162415	1.76315668313596	1.51536510748995	1.29100769169975	1.3938943219726	1.7957693513445	1.8225727745493	2.42375742543601	1.35788242552935	2.14420896043047	1.94686313305573	0.003763254665749	1.42356702084986	1.51492150740081	1.72301520717172	0.529265052329291	1.26646367555672	1.78388990794963	1.67075411440656	1.16200800772983	2.35409733780679	2.41428910138564	2.45250361226875	1.46388003756322	3.44523499087607	2.44497644090572	2.58307837474882	2.4533944797155
ENSG00000037965	HOXC8	homeobox C8 [Source:HGNC Symbol;Acc:5129]	chr12	54402832	54403504	+	3371	-1.8697488185271	-1.56995702630483	-3.31773715126112	-3.93771840223249	-1.7822718984085	-2.80516080588595	2.33527322529625	0.382528050092955	1.81388441162076	2.63940476220678	3.66608549216035	-1.99158436642246	-1.96169555328379	-0.217460799292108	-0.43699362998073	-1.16356159823505	-6.53353343117349	1.73287835634119	1.3808963322293	0.785083681226603	-2.27429734693245	0.335361398451833	-1.5337060451167	-0.264964603353143	-7.34477493409586	-1.82053802478755	-0.476728035467339	-3.65618632037057	-3.84224369073741	0.986385712629716	-0.002751786195279	-0.70399466207518	0.390923851083714	0.705986247283854	0.375535974219752	0.957094650776999	-0.12119999181592
ENSG00000038002	AGA	aspartylglucosaminidase [Source:HGNC Symbol;Acc:318]	chr4	178351924	178352962	-	2675	5.77636934315346	6.47804604045967	5.78463749220461	4.82839265381913	6.15364004112522	6.14722114621387	6.51404008874495	5.86923731971947	6.75365685421066	6.39008516173278	5.04817818289931	5.58788941947395	5.60666668677532	5.12319536254943	5.34474353924138	5.92039792095626	5.81851429001143	7.33512287699586	7.06883285986387	4.6905844385568	4.58464640262123	3.99961663314192	4.14343514369053	4.5208394833782	5.73744884399118	6.63326074780074	5.93213855794676	5.74719269494232	5.68720362623495	5.37181590085147	5.45548728751078	6.4675006036574	6.29366873001085	5.30092649819236	5.19433666957704	4.89282734445559	5.33301693432958
ENSG00000038210	PI4K2B	phosphatidylinositol 4-kinase type 2 beta [Source:HGNC Symbol;Acc:18215]	chr4	25162263	25162375	+	7332	3.8955624334076	4.06182484106549	4.69151187120716	3.75373848319898	3.9005420261407	4.49528924510765	3.50979431095516	4.82214417178226	4.89630536849942	4.92050325189538	3.3928732474199	5.3851622439015	3.78986665105056	3.13272882145635	3.95617435824954	4.33967395630459	3.99023390818318	4.91927295405757	4.01449077433327	3.07060455197938	3.2669729832235	3.50623499734912	3.7134882531131	3.50789033635108	4.23358514451233	5.11024106663289	4.97754521362013	4.21652331268849	4.67930593710392	4.31754848715159	4.94589473392198	3.81756649258641	5.73570504005273	3.62124420683026	3.40603478445572	3.86840758662588	4.37867510729154
ENSG00000038219	BOD1L1	biorientation of chromosomes in cell division 1-like 1 [Source:HGNC Symbol;Acc:31792]	chr4	13570362	13571752	-	15860	7.63019758141122	8.2644728901806	7.74601194068063	8.43393579495893	6.85973288434238	7.24031051816268	8.88928219155802	8.66608368416626	8.07797179363249	7.98819853054729	8.45042247820868	8.28684054830092	8.31516100400718	7.09548318333787	7.96174947408827	8.33087207896479	6.86069932890514	8.81816223540298	7.13285550310819	6.86515773535021	7.42114984868588	8.00356353264672	8.35093884057798	8.30376293638283	8.32869964303684	8.97432440606008	7.87035155298762	7.9193987978882	7.49949733870075	7.81414153547719	8.00520342543647	8.42679596587675	8.45633060390017	6.54372635800171	6.85708780703969	6.87635099906352	7.47286853361126
ENSG00000038274	MAT2B	methionine adenosyltransferase II, beta [Source:HGNC Symbol;Acc:6905]	chr5	162930120	162930430	+	5153	6.0321361861079	5.25314921284715	4.13587159772592	4.55254801412817	4.48077069846616	5.48991005208091	5.3446895618867	5.9800966113083	5.29747804673197	4.93134441058524	4.19604242693968	5.30931373164834	6.04213589821793	6.15521857833527	6.12666424286893	5.84074533483528	5.89883264054735	4.25586595439229	4.98841672711294	4.91834414159535	5.76211099227999	5.53265783477873	5.96061347254119	5.81138094501597	5.56277431218657	5.20302532861358	5.95139875012266	4.84909705838875	5.29707446415855	5.36519680381312	5.63505942634724	5.15657733111849	5.45564840158488	4.71694404880728	4.49636340360151	5.07201742631712	4.51554767822265
ENSG00000038295	TLL1	tolloid-like 1 [Source:HGNC Symbol;Acc:11843]	chr4	166794410	166795225	+	7522	1.69723972252502	-1.98244501678745	1.61035971288556	0.150667835793621	0.159832309892214	2.46219877130163	2.13481544128725	4.40317416893083	-0.526693827627318	-0.212979977954517	1.68528910250602	3.60218017470233	0.560183772725908	0.491268535804979	-0.411307268127441	-2.04202260609277	-1.87879419365249	-5.31650999733964	2.64352830123093	0.120350187777119	2.71972470083537	-1.54378758114301	-3.64135419652992	-0.109498760918649	0.553779494475898	0.992577939919306	-3.39878746822123	1.53481608011118	1.45686825308172	0.990808218015878	0.094501193938493	-0.019953342194262	-1.56021740215309	-5.55731282641461	0.108386455359777	2.28824352102328	0.680598183338922
ENSG00000038358	EDC4	enhancer of mRNA decapping 4 [Source:HGNC Symbol;Acc:17157]	chr16	67906926	67907246	+	6173	5.08629505756761	5.11033263610969	5.72440165175147	5.96134127066804	6.00055260370448	5.73676719867269	5.85771995243798	5.94588387525029	6.20943362440686	5.83926826866127	5.62055292327009	5.3947574758948	6.1059448230676	6.32353742839833	4.40878770469576	4.73053093201682	5.51993227762468	5.56121042130799	6.41203467562627	5.30999696365695	5.94760291683038	5.49949652883084	5.92077548144651	5.48777165418324	5.77244479268901	4.8188952460539	5.64054267294121	5.00923624898046	5.52924702233212	5.93588620130698	5.52572681797669	5.84250604993328	5.5536716579087	6.27050018126085	6.1289320310048	6.25034102016913	6.01024184604488
ENSG00000038382	TRIO	trio Rho guanine nucleotide exchange factor [Source:HGNC Symbol;Acc:12303]	chr5	14143811	14143991	+	17500	8.00696944376089	7.90925553482895	7.25180631594213	8.06138438107969	9.12473172453157	8.36799348998733	7.24561641780579	7.88900908736571	7.72216718044556	7.32202174486284	7.94026694272882	7.98299537341832	8.08998120698184	8.20364580823341	7.64215279685037	7.08529154669445	7.9266285176584	8.23911459053807	8.64127689912899	7.368316049921	7.80224643650928	8.43119123333514	7.5660053228648	7.95531454957205	8.60908712654714	8.31509912599291	8.98683904337351	8.28484293664988	8.29044361196458	7.43550682438044	6.88004939864115	8.22690799121832	7.40868949983197	7.680277262064	7.46097893344063	7.76047175061096	8.47945299621407
ENSG00000038427	VCAN	versican [Source:HGNC Symbol;Acc:2464]	chr5	82767284	82767842	+	14831	7.1752510498853	7.76875633297879	7.60720654729104	11.4178747622415	8.11153868395846	10.6035851402963	7.82524093795577	7.83012528722095	6.68998808078465	5.21676713427279	6.49107577504457	10.4593824354536	4.82133669520048	7.3609353277771	6.49306956330228	7.48349455270503	8.20852638618828	6.78884102349104	8.54662092901528	9.38312258043825	9.87748328395965	8.91401195205925	7.78124987912807	6.97310319553474	7.92112488787218	7.32856305409683	5.91143702101401	7.71698333437829	7.75711567163738	7.88234386429253	6.72263292757173	8.93566316679415	6.63701575689534	6.37343265346113	9.49603783238156	9.72088478157878	9.90817891146973
ENSG00000038532	CLEC16A	C-type lectin domain family 16, member A [Source:HGNC Symbol;Acc:29013]	chr16	11038345	11038654	+	11944	6.49163452981291	6.36072469835276	5.89877131432366	5.9914203681671	5.83814471626938	6.06438452214862	6.08848249730439	6.49545670279139	6.12695616451189	5.9246027154823	6.05116356189809	5.91637027981716	5.9318111734737	6.07189121826695	5.91627360347526	5.41026346917683	5.62722240404962	5.95814414565312	5.84149860064922	5.41523502957983	5.32653086976009	6.73907705903484	5.96325390601405	6.25945307126928	5.78801276136896	5.59527970193177	5.66086684056046	5.97243119289764	5.60888748150901	5.66914721448764	5.55857664380214	6.12219926068846	5.72508621690658	5.87473687166503	5.20199278157699	5.03515626249608	4.9530049935518
ENSG00000038945	MSR1	macrophage scavenger receptor 1 [Source:HGNC Symbol;Acc:7376]	chr8	15965387	15967727	-	7812	6.77868850375209	6.1571421050764	6.06401761178288	3.46711465517225	6.64635603835297	6.53046153382851	4.81941873322288	3.83769028053563	4.72318072562865	3.12184889624209	4.17026574785769	7.80069744492323	5.14498433936008	4.52313203600733	5.50714239260999	5.78085595109816	5.77630380709765	5.38487336703804	5.42133179189627	4.46194548778047	5.83664940496593	3.16774172696231	4.49764046949886	3.93116576927911	6.795468626369	5.65291950288602	3.19098964445152	4.90746023087383	5.38848494696986	4.13232352235467	4.43399041900803	4.9066867148236	6.01357797339058	4.95002738457737	4.57212397192874	4.82134324782275	5.63714301648977
ENSG00000039068	CDH1	cadherin 1, type 1, E-cadherin (epithelial) [Source:HGNC Symbol;Acc:1748]	chr16	68771128	68771366	+	6154	1.27553237446264	0.240520687244044	-4.38194092044486	2.59253167679927	8.27442929611968	4.88211712182268	7.56039571178848	6.72327108779571	8.70846246951209	9.45418655917739	8.22759286147935	6.51128239742051	8.39219788578561	2.25061272805738	-0.563312759778518	7.8392198210917	8.27786979676253	8.88867425508621	8.44584585496857	9.5678370651316	9.15177705890651	9.95710469617056	9.97692110727339	10.4754784018378	7.92735473802583	0.263655157623237	-3.55667556439224	0.880332003173602	0.580135986132467	2.10333817665199	4.26583724702757	6.52674722322693	7.21986748404503	6.99764409192905	6.42399316519688	6.47434002607219	2.64142563587714
ENSG00000039123	SKIV2L2	superkiller viralicidic activity 2-like 2 (S. cerevisiae) [Source:HGNC Symbol;Acc:18734]	chr5	54603588	54603975	+	6578	7.10164669320562	7.49975071102671	7.63051429936123	7.93858488511013	7.21848829789096	7.38798370064942	7.15540439580843	7.52136951380718	7.40896361378106	7.34353998360685	6.707168275897	7.1590394525892	7.19276980236237	7.17361133496849	7.63826622085343	7.79811343470687	7.48884384506113	7.25149766840404	7.03151583598304	6.82781440863637	6.93740311921692	7.56800566684168	7.52994056795803	7.76566622046248	6.74082397174187	7.28129798398173	7.44242488099403	7.37142194002458	7.467212739475	7.5087953915815	7.22307294327241	7.27148481877167	7.5025592414092	6.62095168429084	6.84630139469817	6.63626207398296	6.55338744671352
ENSG00000039139	DNAH5	dynein, axonemal, heavy chain 5 [Source:HGNC Symbol;Acc:2950]	chr5	13690440	13692244	-	16475	1.24612122967942	-0.663191457800307	1.01554208274093	-5.14873462407227	1.29219276539715	2.20217410315026	-0.590051660493186	1.69291794853675	2.11176745789369	1.08488939681724	-1.91939565979727	-2.51769512638765	1.04950437062504	-1.01696054439672	-2.96847165192962	-1.63347195375851	-6.2327254015006	-0.884535652439721	2.18636978075664	-2.75409055616598	4.80427190866019	0.418499203602027	-0.081251037814782	1.51758619581558	1.5947177123824	-4.88526447277241	-2.78410142938646	0.330286594348323	1.34999781263811	-4.02276470804532	-0.038904045047994	0.667193096619247	-3.97667748790964	0.266083602671152	-6.10981443237498	-6.03712312655799	-5.61666647456124
ENSG00000039319	ZFYVE16	zinc finger, FYVE domain containing 16 [Source:HGNC Symbol;Acc:20756]	chr5	79703832	79703972	+	11461	8.46938726915967	8.75483015616084	8.95574778247946	8.05678241374115	8.73877410324575	8.48511842858717	8.30928758872481	7.43553628766923	7.51208713842505	8.00622159004814	8.05534806834227	7.72209514778567	8.11736462334741	7.62050644834361	9.65675723824192	9.23936868583122	9.26570145213303	7.56281637674666	7.35174463439241	7.52369794726905	7.65619548350265	8.0507711414697	7.35555436305746	7.54332446422446	8.74046990635177	9.04119624964578	9.33311044044173	9.61457099097151	8.89373846682536	8.03069235593928	7.81753323285262	8.33993785880431	9.05927047054003	7.58736618323229	7.05499435413259	7.04422328223746	6.89707481751341
ENSG00000039523	FAM65A	family with sequence similarity 65, member A [Source:HGNC Symbol;Acc:25836]	chr16	67552321	67552516	+	6730	5.46524401176822	6.85655359747123	5.64672522840715	5.48937482239887	6.29439499567888	6.22996075002932	6.10527826267742	6.29380655438152	6.61647577509492	6.7732549067028	6.81417674189662	6.38072401381918	6.18714030130405	6.33329869213147	6.02858612058596	5.09248192565437	5.3488398076928	6.41226059628761	6.60380139389992	6.11961797412891	6.49862035630531	6.13231263803453	5.66863987844118	5.43028731081508	6.46436153743855	6.93735630958588	6.33882244200039	4.8609122950341	4.91228838750428	5.7713406129661	6.34784978499632	6.0913625961877	6.55350836483948	6.67954702944263	6.42520139863505	6.01545124067325	6.69185865464228
ENSG00000039537	C6	complement component 6 [Source:HGNC Symbol;Acc:1339]	chr5	41142336	41143108	-	4739	1.19702467609239	0.956906893410789	-3.87293648159402	-4.24583730150878	-1.67152080349433	0.08023224973368	0.177915101194143	2.00245450133814	-4.34771243552022	-3.93597345158806	-3.59777137150231	1.25297387571588	0.949780001569198	-6.45226397665278	-4.20767181010671	-2.27822441342098	-4.87153715614823	-5.24400501936059	-6.38825243622277	-7.03412713994186	-0.39921414563279	-5.0791725628074	-3.22856682649043	-6.07952386425812	-7.13853509845349	-3.77824278172033	-2.27555130884547	-1.72691149128146	-2.63419702797367	-2.50422179500756	-1.71664632471495	-6.29458009006174	0.286910250083353	-3.95806187765423	-5.4701434692959	0.526374454755726	2.15162120116976
ENSG00000039560	RAI14	retinoic acid induced 14 [Source:HGNC Symbol;Acc:14873]	chr5	34656342	34656580	+	7702	5.78547775184405	7.065266433265	6.88586065329886	6.99902100770845	6.88629427161156	6.88347230455326	6.35317547516753	6.74406095007862	6.81640650090759	6.61559864380031	8.1995347601104	7.62340880012037	6.64803439740436	6.39697452482904	6.67702235690955	5.72361606464989	5.91276306069124	6.95471946481208	6.18631410904948	6.53058823849164	6.51704474618775	6.98184696083967	6.36303555693971	6.51365745829797	7.00144366253408	8.2610306827382	7.84079781685912	6.77867011947628	6.55357936345884	6.60499030576471	6.35126013574521	6.88660223110737	6.17380105674684	6.55990767712351	6.88341895801445	6.88165071126438	6.20881100026727
ENSG00000039650	PNKP	polynucleotide kinase 3'-phosphatase [Source:HGNC Symbol;Acc:9154]	chr19	50364461	50364622	-	3531	5.13358070576706	6.81808331893383	5.1297806291119	5.79795310891202	5.43068589518991	4.7548222545215	5.38572686869388	5.76466330193818	5.13548224416292	5.29286571832567	5.66067392366011	5.30773456180365	5.68247333337448	6.00640841345343	6.02630324092366	6.09939818411426	6.25939891889239	6.02990216859478	6.39943194762611	6.3970658766344	6.40709659692798	5.85129228942741	6.1533727202455	6.08044488775995	6.57109497578854	5.67126704306487	6.3200528279174	5.79871643838298	5.73997778679385	6.18816111469523	4.72341547588866	5.36191285728989	5.03365674435613	6.53448473612422	5.90953566407546	5.91917601126672	6.40262283983298
ENSG00000040199	PHLPP2	PH domain and leucine rich repeat protein phosphatase 2 [Source:HGNC Symbol;Acc:29149]	chr16	71671738	71672286	-	12493	4.24104082880437	3.43667296764078	2.44941608862225	3.32846712521035	5.39112217378703	5.0482335001876	3.79333406061511	5.24471188025699	4.34653783976557	4.02723502726974	4.6242452204899	4.93402561461497	4.58741438149569	4.09253447326969	4.05711378151145	4.31315624388763	4.16628116253051	3.91114832302455	4.31095952510667	5.23677990496931	5.22234721732444	5.33968402714794	5.39957559886383	4.9654732447494	4.77059019449457	4.05949393093571	4.41848830291521	4.13784891279083	4.15528641283488	4.50682075945573	4.20259070797549	4.75601798659505	3.77616511247383	5.41110422372336	5.15122643614177	4.69195363265671	5.9129308517448
ENSG00000040275	SPDL1	spindle apparatus coiled-coil protein 1 [Source:HGNC Symbol;Acc:26010]	chr5	169010638	169010893	+	4777	4.70299738510225	5.04404214669755	4.32793921248788	5.07559234272393	4.42851967924105	3.82985857729816	5.1140127839927	4.66665471601573	4.44117820130718	4.86464863780677	4.51650410230086	4.10823136335247	4.5908861667822	3.64598488025859	4.32241390433297	4.7446728826346	3.98186858505717	4.58562094503805	2.86923407912424	4.95940088844904	4.5962868622357	5.60660115051777	5.10410372951706	5.39039129935395	3.77904681746547	4.77717441415265	3.24610230631635	4.0080407671651	4.64935993243699	4.92105270629483	5.00515821355683	5.58444168148192	5.85102112274678	2.66776296777644	3.94725946972268	3.70576120570102	3.7764457606936
ENSG00000040341	STAU2	staufen double-stranded RNA binding protein 2 [Source:HGNC Symbol;Acc:11371]	chr8	74332604	74333700	-	8998	5.94431312547682	6.08505375689627	6.2695597204698	5.99163240819285	5.05430189059234	5.19445917604645	5.40079274173974	5.44818830241011	5.14158479323503	5.22571089414538	6.72032446786643	5.82759264431993	5.47738790828526	5.32702145182105	5.05805488038131	5.38236789992226	5.0713277990558	5.14762585735084	5.3008804350696	5.67884566131119	5.51616279913986	4.81724375269233	4.78222216770548	4.63350215255999	5.53959475960576	6.37117851453703	5.5453841891901	5.08698692090786	5.25229937403249	5.65748747317285	5.54498097189757	5.4434607880815	5.37924412419452	5.07260375943532	4.90962280292041	4.67009854471972	4.88899120510962
ENSG00000040487	PQLC2	PQ loop repeat containing 2 [Source:HGNC Symbol;Acc:26001]	chr1	19638820	19638852	+	2686	2.81297586761466	2.60630370211964	1.47320536462957	1.63627656435542	2.79502257812355	3.07170477725323	2.30615568411763	1.97634185148839	2.84424074816038	2.51653569966301	2.87051182939473	1.99728484668395	2.43918087359861	3.57897638172068	3.21811200628798	3.00336096827464	3.61497427412098	2.8778006386071	2.61328570916334	3.5739067713538	3.08728412764969	2.22189669242747	1.70725214893158	1.84405807802204	2.27171310066755	1.48143611431584	3.49296459317319	3.64929769438412	3.3611689714052	2.51799526851896	2.63187880960275	1.71790990706318	2.84121548625422	3.93828319941705	3.35775308613533	3.3883663283119	3.41815614225844
ENSG00000040531	CTNS	cystinosin, lysosomal cystine transporter [Source:HGNC Symbol;Acc:2518]	chr17	3539762	3540125	+	3398	6.09687587064642	5.17681078081503	6.67626040462401	5.30420911036322	4.8781332594149	5.34486320763846	5.9583382694816	5.19344298710978	4.57111002584935	4.8404794474351	5.40566446542678	4.82370548337274	5.22692799773588	5.61983932894839	5.09358142846856	5.28660259528347	4.97042132534002	5.3660190563453	5.11061598720094	4.37255294614818	4.4869467055039	6.18508365047482	5.56444969488757	5.38017763005586	3.89880836277665	4.82088076802314	4.7420917431684	5.37117413175847	5.63440693541477	5.27526345427813	5.19392878658793	5.44668186821308	5.74027204074733	4.63355181509059	4.98679560514481	4.86021540740828	4.48916135368858
ENSG00000040608	RTN4R	reticulon 4 receptor [Source:HGNC Symbol;Acc:18601]	chr22	20228938	20230633	-	3339	2.63305776876931	2.64055431775342	-5.91238746512427	0.707100186398398	3.15192742532677	1.31336083221913	1.67945530970133	1.43576747827324	0.687715452537499	0.019906932967018	1.91812913575639	0.631867038943946	0.031778578941834	1.77478043350999	5.1327093182564	5.7456246540882	6.22573540250519	1.74398308673828	2.61757289430658	2.28169759857122	1.32440687066852	3.75605596237847	2.30421267967949	2.880621802901	2.82533254987473	-0.190943166726313	1.73275548703723	3.50267499749203	3.14547082978519	2.00594748699354	2.49606588227345	0.971837419175193	2.85400398047202	2.79610032237889	1.2221157731017	1.77163391277011	0.767031527061135
ENSG00000040633	PHF23	PHD finger protein 23 [Source:HGNC Symbol;Acc:28428]	chr17	7138347	7139159	-	2783	3.84981295268277	4.2244642945828	4.8418729013508	4.18844553243726	3.78168067061683	3.29808504963239	4.36346221490369	4.19157279414206	4.21670631631332	4.32905961775821	4.24441016953798	4.05263843788621	4.71230141438793	5.03293583577526	5.14039627735802	5.05898114923583	4.74376514245938	4.46240669886123	4.6442783606096	4.18646386981868	3.9399143692832	4.64825631562318	4.91905681824678	4.8644392243049	4.37639790214917	5.0023378464997	5.28626981508021	4.05022219606677	3.98424043907646	4.19557443222065	4.50233833987168	3.81689390901697	3.85593350119401	4.77806654648154	4.34538404724128	4.29647543770993	4.30459054280846
ENSG00000040731	CDH10	cadherin 10, type 2 (T2-cadherin) [Source:HGNC Symbol;Acc:1749]	chr5	24487209	24488262	-	3660	-6.87539933605467	-2.65247982414353	3.010697982858	7.34406039340538	-5.26636149310984	-2.23936044508204	-2.50394479473781	-7.06361341047386	-5.78318934875965	-3.22946482550212	4.49665735285265	0.148318320485749	-6.5905226498535	-6.4337798367701	-5.7926105651847	-5.36686756152407	-6.62708107658866	-5.11160653976352	-5.24946000699518	-7.04660851102221	-3.6833385680544	-5.19856437033965	-2.96733693658199	-6.23135250227845	0.044754135348474	-2.92596727116263	-1.81905495895414	-2.80957760278126	-5.40323754730465	-5.0689455276378	-4.23320684467475	-1.82994634666405	1.43809216001829	-3.00983980539336	-4.94667929361974	-3.95706736100081	-3.74895453001595
ENSG00000040933	INPP4A	inositol polyphosphate-4-phosphatase, type I, 107kDa [Source:HGNC Symbol;Acc:6074]	chr2	99061317	99061548	+	13202	6.01009050909047	5.69803000260656	5.06944466344956	6.10534131069118	6.13318387179087	6.31836468801807	5.22135464192601	7.15360734493615	5.46320750065473	5.70250996046077	5.22905466886918	6.52771471349578	5.58619902407335	5.30415323458496	4.88721951123427	4.59024673939128	4.37135709430906	5.25969798662313	5.25864705482874	5.28681039121951	5.61318288947588	6.15310452912495	5.25089717147972	5.73226384072505	5.62246224414595	4.7286147403788	4.13810097469221	6.13370288835091	6.46240111354471	5.63940651563501	5.4383483359539	6.37408701492342	6.3550148006803	5.15262066946261	5.60915977759883	5.8641494840391	5.08416653817662
ENSG00000041353	RAB27B	RAB27B, member RAS oncogene family [Source:HGNC Symbol;Acc:9767]	chr18	52385091	52385166	+	7432	-6.59119225964134	-0.285773318152035	-3.92781797394028	-4.27657418725456	-2.55012541436845	0.488217502246104	0.379679707600892	-0.35857053268227	-1.54728689256085	-3.96683187955159	-3.63677656525774	-0.167207062076247	-6.39023641382136	-6.45267541177205	-3.47051261522626	-3.1301898740783	-0.776235747527219	-3.66534570850345	-1.7236332971698	-0.804491265446592	0.38722064122084	-2.26601080908748	-3.23899172245843	-6.0727109896685	-2.47346410075967	1.229120354884	2.83248316867469	-1.45097042593071	-1.98338537919181	-3.00071582029102	-4.5372654521795	-4.70132228582482	-2.9216585626819	1.55511887731461	0.436793732679335	-1.39596531942963	-4.59834944532724
ENSG00000041357	PSMA4	proteasome (prosome, macropain) subunit, alpha type, 4 [Source:HGNC Symbol;Acc:9533]	chr15	78832747	78832881	+	3839	5.63604601020473	5.7218760039778	5.74901583249574	5.65392737134223	5.97031209846343	6.01657034268006	5.32626729402255	5.85196612773206	5.9060662228001	5.86144902597544	5.60345602483539	6.15825896217347	5.71298240211135	5.14351319870722	5.54812541329036	5.78266945516008	4.64511893881212	5.20440725633581	4.19386401656366	5.23829673279987	5.48884916161809	5.9666073905444	5.99004619649364	6.24556627442155	4.90899851102384	5.00881687972377	4.90602636348367	5.77957097574887	5.86133381757051	5.96129458687013	6.29170499161603	5.7115921266558	5.55440084186838	4.49370606051321	4.85187143364768	4.36149283303374	4.05614233717805
ENSG00000041515	MYO16	myosin XVI [Source:HGNC Symbol;Acc:29822]	chr13	109248500	109248587	+	8994	-0.582482431645329	2.97846285571166	2.32717559390299	2.92332965815642	2.39738484629036	2.69482025247498	1.43473738953189	3.53795985182477	-1.1632447281194	1.04097361578381	-4.79107709455138	0.344842711961829	0.527298913191385	-0.659707727754046	-0.27909174853345	-0.409167512212087	-1.01202624559736	0.660872430716596	1.19426943446748	-0.695198217937814	0.267539108015569	3.23397327857255	-1.97528893811339	-0.38064590255572	-0.426358642085832	-2.13808692712869	-2.8211798306552	2.85722513751224	-2.01080247854914	-1.91685170712542	-1.44958034914917	1.37142717037538	0.822093839162535	0.331384509272451	1.62446322582573	-0.910874868072112	-5.6552787720864
ENSG00000041802	LSG1	large 60S subunit nuclear export GTPase 1 [Source:HGNC Symbol;Acc:25652]	chr3	194361517	194362976	-	4818	5.47430733619636	6.18697738982685	6.03459505139966	5.55320344111899	5.65678393860701	5.64397280842737	5.40861369911293	5.22114865075968	5.18617713567698	5.52673528409633	6.0227584460262	5.6199083266578	4.5693352222073	4.27064020252714	5.94373499596816	6.11742019023671	5.92569672559062	5.57875907171506	5.32761399059963	6.25118416398573	5.60429493606339	5.97757688455417	5.99478190854001	5.83752132399966	4.63420989633476	5.1261963451101	4.65605724435059	5.53177171814625	5.08840822816207	5.41164979272773	5.30751490023301	6.04126259620902	6.06396462732692	6.01848717336183	5.56883440925888	5.4779307428314	5.29664308153964
ENSG00000041880	PARP3	poly (ADP-ribose) polymerase family, member 3 [Source:HGNC Symbol;Acc:273]	chr3	51976361	51976724	+	2928	4.26236243151699	3.6825879596559	3.60891244940205	2.39288255303745	3.90308953946169	3.75601574085348	3.92299520109526	3.00977204543244	3.27636405193691	3.8318028778526	4.17532575435025	3.70792085315778	3.99585556481324	4.17955852595226	4.30309585956338	3.45271596510121	3.40330499666199	4.75216686410523	4.83500140448524	2.94529469302702	3.70966949289691	4.92242565191242	4.94242189961198	4.8820188397864	3.16850443635872	3.51060093538271	3.13939937970794	4.22026952511683	3.56230109290668	3.28293983577944	4.54725019101971	3.46596878139604	3.68993832202274	3.78693014468016	3.08138772821889	4.02808516500219	3.8304461210193
ENSG00000041982	TNC	tenascin C [Source:HGNC Symbol;Acc:5318]	chr9	117782806	117783546	-	8687	4.48363355734465	5.46703175383951	1.5071830373543	5.77712486231907	10.828366559167	10.5488328050722	6.57788334889082	8.03404350359904	5.09414548977713	4.14621932011322	3.79800401200026	8.39451581004245	5.27522417836031	7.08414564828656	5.97395286726326	7.32444643242094	8.00951776675249	7.46411144131739	8.50364294978949	9.80497968569662	9.61497364850392	5.73032279589446	9.45273927723117	9.91508472587754	6.78199600642574	6.42450852645982	5.41641971259423	4.96054215456535	6.51047285177408	4.37691123263643	6.27249977696807	2.6300288741575	4.96378454727837	6.3189682536505	7.3564585457112	7.84966593376524	7.83934588541022
ENSG00000041988	THAP3	THAP domain containing, apoptosis associated protein 3 [Source:HGNC Symbol;Acc:20855]	chr1	6684926	6685014	+	4072	1.75622533361076	2.69750455250929	2.26507941744391	2.84661352691179	2.91928078421055	1.87549845936237	2.37877881663849	2.18699017274187	2.75239104873979	3.00568399227069	2.5047644930123	2.19484091427926	2.42208799599728	3.97478723981788	2.96305913773884	3.00717730121384	3.49406281883442	2.90545243318893	3.94711007140366	3.46406962581077	3.04736327729314	3.47433960854675	3.56353682534875	3.5937139973544	3.04841594042312	0.178843137262246	2.72410400418857	4.01556328441918	3.92870798168114	2.69431143587897	2.20947054154375	2.36559321256486	2.35642011015678	4.60299631290802	3.88828660058729	3.9986508712303	3.8687750192416
ENSG00000042062	FAM65C	family with sequence similarity 65, member C [Source:HGNC Symbol;Acc:16168]	chr20	49202645	49203869	-	6009	-4.90095322245578	-4.6313586501302	-0.919692613741933	-4.53357396516031	-4.45339029391804	-0.303312047528945	-1.87489998326247	2.25551304067506	-5.99848156284584	-4.22479700594883	-0.497622528842312	0.743879698196914	-1.79506478005067	-0.346227227779439	-2.33237281853349	0.004762034755441	-2.13531597296653	-5.3075539760024	0.110092601686745	-7.02609900193687	-0.094897588143723	-2.52199849429698	-1.73751660129053	-0.972160178331139	-0.962121435298501	-4.1223885272637	-2.46195396937979	-0.763706186008181	-0.929186910896618	-2.24591719158181	-1.84310339069211	-1.00889482952558	0.10543221590123	-2.01981203207193	1.70336640776352	1.65134866704731	2.91212109830778
ENSG00000042088	TDP1	tyrosyl-DNA phosphodiesterase 1 [Source:HGNC Symbol;Acc:18884]	chr14	90421283	90422021	+	6221	5.26702955026822	5.70407037936879	6.25432996055013	6.93875820688946	5.68120522230132	6.11316029206292	5.29965965093765	6.22749678148989	6.0662134098354	6.17768979047755	5.37584055629335	6.03701087846415	5.76673587962928	5.72291383942482	5.39708035423097	4.79859136938062	5.63710185058601	5.55705293670312	5.22227332713035	5.02091124812628	4.84667484212529	6.16808600385006	4.9054897563731	5.59487988321474	4.8924968300366	5.67442623463371	6.44345187604085	4.21192000762581	5.06669641589775	5.38070649121226	5.01618647763274	5.73795467639002	5.61244194552612	5.1596736808032	5.28120387245632	5.33964116979518	5.88859229122505
ENSG00000042286	AIFM2	apoptosis-inducing factor, mitochondrion-associated, 2 [Source:HGNC Symbol;Acc:21411]	chr10	71857979	71859375	-	5131	4.16939231015785	3.9308410981801	3.16168872954136	0.625597733240745	3.50054312444511	2.92130306684047	2.0651993848121	1.55490980702336	1.86002997646216	2.06454692950598	-0.13204514945963	1.12923170833425	2.69256240523207	2.71447425334235	4.54108571461311	4.05009988055515	4.21834320211907	2.48350815340377	2.60440402611375	3.01354476239851	2.64405917184757	3.04440037333223	3.02598217118949	3.57648104497369	2.65844376672107	2.04847842566489	3.98388704418608	4.67309562201889	3.14996859009959	1.94446799649835	2.15290235347872	1.20844519565972	1.84043142949032	3.28877675535495	3.71308212168366	3.22562649591457	4.01339704766145
[truncated: 14,421 more rows]
