# Supplementary material for: Personalized identification and characterization of genome-wide gene expression differences between patient-matched intracranial and extracranial melanoma metastasis pairs
Source: Acta Neuropathol Commun. 2024 Apr 24;12:67. doi: 10.1186/s40478-024-01764-5 (PMC11055243; doi:10.1186/s40478-024-01764-5)
Supplement: Supplementary file 7 — Additional file 7: Table S2: Gene expression data of all normal tissues. [file 40478_2024_1764_MOESM7_ESM.tsv]

Ensembl.Gene.ID	N1_B	N2_B	N19_Sof	N20_Sof	N21_Sof	P16_N_Lun	N4_Lu	N5_Lu	N13_Lym	N14_Lym	N6_Lu	N7_Lu	N23_B	N16_Ski	N17_Ski	N15_Lym	N8_Lu	P3_N_Lu	P4_N_B	P4_N_Ski	P6_N_Lym	P64_N_Lu	P67_N_B	N3_B	N9_Lym	N10_Lym	N11_Lym	N22_Sof
ENSG00000000003	2.61530568960171	3.01106031305744	3.68024926365305	3.94610382852814	3.31837349596763	0.598982146738683	3.11335570234872	3.4712684703936	-3.1276397117759	1.10857487459903	3.69101833218599	3.59328254619667	2.87036373421942	3.92453984779003	3.78406360370938	0.669035874864791	3.13007515599792	3.31340645550021	0.285872015323786	2.64265818232992	1.92183829987362	3.38153133055103	0.413586230521778	3.45826455922074	2.67170651843941	2.2326479857327	1.90815086038178	3.22018840906568
ENSG00000000419	6.11036124154838	6.00521539375075	6.7236587399017	6.45603678823807	6.28473342931585	6.33059612682916	5.30411246787316	5.64747233051333	6.34671511373536	6.52497961618241	6.09591192800781	5.80162170171106	6.2220442331591	6.715228970937	6.30280312547884	6.0727312342081	6.03954042518828	5.78755004672654	5.76143204907962	6.12311919073661	5.43585397860082	6.29477238601012	6.4938083123643	6.62053357442352	6.78546368960002	6.71156750242995	6.8194149643013	6.30567066180212
ENSG00000000457	4.21660497741814	4.00520772272559	4.2237863299264	3.92239553656889	3.88007283785449	5.0098895958084	4.51601241003676	4.47318898369547	5.34372504787272	5.33723031150323	4.32699911201524	4.77980967937634	4.06877417254686	3.82228515976296	4.23905956769428	5.16335142413575	4.76855607234158	4.4527307435974	3.71749551723902	3.38139109639654	4.65812569423426	4.13730655781938	3.73957989294999	3.1717871591103	4.42789833917973	4.05225297947944	4.69820319243077	3.60641742555826
ENSG00000000460	5.41913511806478	5.05626281641851	4.43184037982625	4.50431569201344	4.71916866222424	5.97431122988376	4.28815289275361	4.85254250485813	4.42620780445111	5.09884914619987	4.70331476169091	4.75469941628749	4.69910216499275	4.18822214581887	5.06940724709659	4.94290985677653	4.96012669562082	4.67920314965987	4.18037335637556	4.51230778560876	5.71290792601841	4.21423602800917	3.79921593481176	3.96334594611825	4.75446895443168	4.13668558507415	4.93110944464778	4.49446593054733
ENSG00000000938	0.57972165968567	-0.319223785043464	1.9748049061252	1.77728535479913	2.09933549107381	4.21143919536623	4.29196284800708	4.57143396995944	3.79128928898251	3.92711838107183	4.18604129633352	4.45196330263209	1.40104811508114	2.13293044979569	2.19684088010202	4.25162724538474	4.95285726156947	4.19730431825733	3.02322422616788	3.60801670616996	4.8126023461082	5.11058899395214	0.804775579717273	0.886655082472333	2.98416569258567	4.54483641603879	4.09088687799652	3.99844001670345
ENSG00000000971	5.97450766888676	5.39640053443676	10.8929056132331	10.7331967752726	10.4184483853825	7.50373929821187	9.51205616421037	9.52196735104721	7.41440096800866	6.97045038397914	8.66892249365469	8.69375863419429	6.7359485041931	10.3784271272611	9.84799681931591	7.81479147870835	9.02905338006376	9.0451764313147	6.81024465100764	10.8046925578542	7.12992328116892	8.90174306490989	7.08580345144959	7.59662799836422	8.73566878029822	8.59470661777362	7.14924687067438	9.42763835495339
ENSG00000001036	4.59094211024385	4.19278864049557	4.86354150112487	4.50254581144989	5.38446540098811	3.82209103676167	4.78555809684834	5.091855637868	3.93159885964436	3.15891483248478	4.86676654740559	4.66676616580619	3.64411707888484	5.04622216050973	4.88199614251802	4.30715759955427	4.64128771769842	4.49757830711155	3.97191840183085	4.23792599712532	4.29070161335927	4.80703479819808	3.04929949827406	4.20424743104613	4.04693984578193	4.70448883997624	4.1103154620946	4.92762327494895
ENSG00000001084	9.03073454329056	8.69691404860366	6.74778589758931	6.68594368062519	7.01793806484182	6.79199060523454	5.95087173228162	6.46100984738613	6.43649586786817	6.81347322705797	6.80145539683454	6.39989517263817	8.45171908791405	6.91139787174448	6.73033981955894	6.82525761778885	6.71550773310324	5.83563825710222	6.98677655559631	5.65636381761231	5.93892097137984	5.76741621845988	6.28182730765818	7.41331035116744	6.24395824886064	5.96572460893703	6.29815282836686	5.634240963076
ENSG00000001167	5.60086964001901	4.75360808208266	4.1002524623182	4.07315292862596	4.34514570486029	4.88534869606769	4.71927893032639	4.0424587864585	4.14919801704352	4.76506974394276	4.52361192950215	4.86729343622144	4.47296424178219	4.0082477734226	3.94865780441718	4.80096349820247	4.35275185938661	4.91745126264822	4.61237401282937	4.60404237477148	5.49574189270043	4.67076297115833	3.84324546055938	3.98836353698163	4.90359960623874	4.79056640313253	5.05475757894828	4.88789316185017
ENSG00000001460	3.63275705638377	3.70852501572233	2.21352943410792	2.88343086605036	2.92093293753645	1.60398433614598	2.8657361372381	2.61658855155274	0.708898043217774	1.4976539440904	2.51853897933302	2.43436961962774	3.46872357282521	1.53362966015823	1.71359165408916	1.53799677327314	2.10102537732899	1.91095478662344	2.80245973991731	1.10765029093431	-2.54007920449832	2.80028076493317	3.43238322868435	3.99528910652165	-0.00561014465401032	1.16288482877533	2.18374573551724	1.57526529915592
ENSG00000001461	6.94166865175454	6.2930992636856	3.65946827705969	4.00849353135376	3.69653486910215	4.52210674421819	3.74396502105566	3.38688130784039	4.7146800812009	4.58607380012511	3.65292874256504	3.76488487667381	5.90434462719505	4.12152626861608	4.03412220792282	4.15258816555682	3.99714151090697	4.13997986860802	5.78904928913411	1.81410541508038	4.53006893510884	4.33591723129588	5.95534001022049	5.87741094998558	3.99840693474028	4.32034850962482	4.3578148595117	3.42395755562353
ENSG00000001497	5.86118179159642	5.35640862712399	5.31072071422016	5.28228434046441	5.01435654876232	5.06336368805164	5.0204217376669	5.02485283286015	5.68488344812953	5.75045206521617	5.03478533351666	5.28880788755508	5.74144953066196	5.09529831238194	5.57223679763166	5.65166833582255	5.29493046657509	5.54267375838515	5.68595340703411	5.57038120207067	5.60507220952026	5.38621934846031	5.49814689744199	5.05338072053152	5.23748906672366	5.36172346487689	5.72671311694888	5.2114178223983
ENSG00000001561	6.34798126715991	5.98464787094035	3.08210438862566	3.42510282736746	3.8668774650985	4.07035505539484	4.08436850802941	4.32645467318979	2.6730192509765	3.43227235720976	3.96479396790794	4.55006164367088	5.33138435777477	4.07700918016621	3.54990533333432	2.63312275890828	4.28927205501159	4.1164271002094	4.85774769213232	2.93575028979493	2.91137994143646	4.69532084801935	5.07615603703005	5.39684413939072	3.26069774013352	3.5333784890066	3.81876155258087	3.22798686688201
ENSG00000001617	0.162609112710798	-0.811364383660654	4.68616564778372	4.69878061234007	4.77532693584774	-0.627345733432436	4.82119792574321	4.23893059982015	-0.31031665238133	1.211161156867	5.47547709517098	4.91790099216913	-0.25985709013093	5.32001621729447	4.49246586390102	2.40685136759084	3.91801231476755	4.86436926534295	1.7167404230337	4.4283099429904	3.20191247409854	4.92971208968002	2.51395553038023	2.08278744039901	3.05871741379214	2.74186742597939	1.39615883006618	4.05018536583861
ENSG00000001626	3.70659081450822	1.80218544432505	4.09874023801839	4.50663799061098	3.60871335919699	-6.88713184601677	3.44121563041498	3.48831631476825	-5.65917159284498	-4.85762345572974	3.55977434973415	3.08671249964061	1.18273856639404	4.64190830850979	3.61675834137299	-4.61481533079487	4.52893912681394	2.59402820281315	-0.534998946572769	-7.68911697481873	-3.31172838915363	3.862561474263	-1.74849337343378	-2.31023389996751	-6.50111996291715	-6.16003710635695	-3.14957089995422	-1.2647907944455
ENSG00000001629	9.10282153625182	8.72542123214212	6.93249799201647	7.03163800975268	7.11472197526237	7.35396192665679	6.71788603359871	7.01780797097126	6.96004085214696	7.04285913358553	6.90064980356779	6.97027854174801	8.31333970862058	6.89109389647073	7.05650843898618	6.91062515360509	6.84800099647248	6.42947074409796	7.65534702773747	6.88515304482802	7.01513998901692	6.61384291186278	7.72238339587083	7.94681353589466	6.51343677961427	6.53716564952656	6.7247879472577	7.10265409078484
ENSG00000001630	6.94359570345118	7.19272227716323	5.84231929383721	6.18776172763667	5.73596770779344	4.35771530160805	5.44590861628674	6.15649932480479	4.38272264228023	4.36366852639125	5.29026480583079	5.2582184150947	6.86276046529316	5.71023097557024	5.75931565485499	4.45073059249162	6.11522629648423	4.85335027678818	6.94684427346132	4.29849550662474	4.8255008788592	6.16460971546543	7.00624371482991	6.53346855158684	4.50609917732911	5.70215969735855	4.42662251523769	4.86404551425986
ENSG00000001631	8.37632913025928	8.2990121423934	7.97667734106049	7.79069848532035	8.05104032458559	8.33280612731087	8.01983373382242	8.18817932507694	8.02791762889482	8.62000160172147	8.0498830482936	8.1654546114095	8.18063129458917	7.50512227941901	7.92498442402269	8.17171495144587	8.05704290736384	7.2948794313915	7.38762007857504	7.24405876490311	7.48584928952498	7.32709336511187	8.13264262010935	7.85797993240988	7.69007460588175	7.24621775379108	7.74736243368728	7.13727968016893
ENSG00000002016	4.60504300420732	3.95393540092829	3.62884746982567	3.58155876952167	3.17229530700777	3.69977039569703	3.90685081998697	3.8760044459386	3.81646559924098	3.90645243105894	3.61101292755361	3.88117497989561	3.9477280871442	3.00366938771703	3.57433345950647	3.93644348904964	3.75993286982991	4.15313527526138	3.5404619822024	4.21281092520151	4.10365730065187	3.0052281802621	4.61248126220405	3.40314379341885	3.61487809273009	3.33938634088876	3.92487536564262	3.50887617896081
ENSG00000002330	0.247634212110382	0.205932289408672	-0.653290233334984	-1.37172725476176	0.00231201559767136	-0.290319864964171	0.406111407446618	-0.267633457243122	0.595979480183119	-0.130010405987868	0.0691741403798605	0.258602594744134	0.571490862612911	0.211817301642589	0.108764161888506	0.226376671606815	0.146788364898249	0.960405158403149	1.75174886033291	1.1518471107738	0.882120204979029	0.78744303206786	1.58745998226065	1.8217349489995	0.992587844126213	0.820607831832211	0.270180569184999	0.697645250805498
ENSG00000002549	6.00274605515188	5.63291205363128	6.15265774964601	5.75633078836062	5.88745368555711	6.9482573614128	6.36660273702491	6.87922171753307	6.38203603595806	6.53421176075168	6.83438405090984	6.51833772061697	5.41757932175636	5.82159426935503	5.49476765641093	6.87539943422474	7.53757826564236	6.2302724369419	5.76772685877699	6.87240842499292	6.87586521833992	6.88905658168908	5.02634064123335	5.62538179786859	6.75779245260403	6.68738785834003	6.45320661559735	6.19261006131851
ENSG00000002586	6.73221640726058	6.89737939808238	9.37742541629744	9.72818745140294	9.13520428510579	8.22769739231056	9.02351579299164	8.89272854845173	8.44549525106229	8.21658991525527	8.68814512598415	8.80063761552312	6.8272664723737	9.46682770540218	9.38207685979673	8.83099410688968	8.84657885222398	8.42641787622217	7.81810892650295	9.96661318267592	7.72483828811189	8.60237164171446	6.01325442917451	7.26766817494319	8.31281485208538	8.50456521037512	8.70752265591373	9.89777681690313
ENSG00000002746	2.76763347775858	4.58857847547715	0.55834174214376	0.612596249367598	0.951541708658498	-2.81088200657125	-2.53590797606193	-3.41327918747168	-5.7248159583473	-3.56050619388313	-1.13276574724839	-2.53039134135806	4.49944459828722	0.483681975833592	0.462614812582064	-6.71628029405871	-2.53557483305029	-1.2701517984947	4.66149279201715	1.28926757077341	-5.84009029741872	-2.79939791517843	5.92125465744127	4.20745905351697	-0.959349771431453	-4.06194225717135	-2.28501412849017	-1.21926866402037
ENSG00000002822	4.38663576518821	3.48117931294219	4.21587350462947	4.25467003464184	3.5668261863117	4.34876082924001	4.2346374211504	4.29433607616668	5.17741140699291	4.71094324455179	4.39527642932583	4.68255722460554	3.6828559622275	4.20785011321705	4.293389759509	5.40271180478817	4.63807526565454	5.15776008112842	4.53738551971915	5.4448622351371	5.62251585187724	4.83215373045475	4.11417269651049	4.74840899004859	4.82498196443293	4.97274936615136	4.97238356860809	4.96459016356134
ENSG00000002834	4.03521391226681	4.56233056587272	5.67993063548081	5.18619664489875	5.69648532836686	6.12669453554562	5.87575991533236	5.85344141422517	6.04169870830999	5.71688120198652	5.93775158608602	5.87281669060864	5.00085347629918	5.73774353931167	5.0568514871637	6.20533188774229	6.21158951547613	5.86066581183169	4.78904992186791	5.96380632318879	6.01128762670942	5.71658130421457	5.23391100057511	5.2717774315529	5.64945102681231	6.06918318367772	5.86714080837674	6.33305965852467
ENSG00000002919	3.9189169266242	4.09423483864462	3.02667969689193	2.9786052262073	3.40436539869193	4.36950597884732	3.62817751909492	3.0566426567136	4.25391529672864	3.81557701032912	3.32130251871894	2.72102750200932	3.62851644291525	3.35012460457567	3.41301321036394	4.73178319508624	3.2470533711409	3.24544288006971	3.0873209304337	2.1374300179754	3.26215164594916	3.41543189894654	3.17335396985127	3.51089076798958	3.73929352631082	3.66586927935269	3.96597421395489	3.34073675690252
ENSG00000002933	2.50475187933729	2.27218239278938	4.29661359666779	3.11103091493299	3.80657350426874	4.16395187651312	2.61391761430573	2.85893609308842	3.83305559447155	3.60845027654398	3.13147240593271	2.85203912246374	2.21719158402863	3.36638934635371	3.58615468348666	4.92923954700674	3.57295984678253	2.75168583327194	0.960295225337357	4.33612156555294	3.76449721268203	3.47489062695624	0.736383765295439	3.07760613558149	4.62516968007025	4.72104368431697	3.92996774964491	4.93210436265272
ENSG00000003056	5.23994139814603	5.19736778837541	5.46780930988189	5.26505994685079	4.93689249252919	6.32321308712573	5.71365727286095	5.6904312049537	6.42101490616396	6.39766431438241	5.72203225907914	5.81310268745385	5.35183126636579	5.30544820034523	5.27944717168048	6.48974029117329	6.26872921236359	6.00067674811282	5.78439153000966	5.9228549345297	6.0850055329133	6.45059179044829	5.68568310863977	6.46845684631887	6.2009666175009	6.67368208962293	6.83460069869302	5.812613878665
ENSG00000003096	2.33292092756986	1.71898450005973	2.75336319485161	2.80360915023276	2.99771428816481	0.171043196489296	1.40863317513448	0.70362759924778	-0.0967279590649552	0.519825741173959	2.14671920796086	0.780908332535614	3.14570336106467	2.68878821275088	3.58276622329468	2.01373467313419	0.588345056686942	0.289595410829782	1.52417768938067	2.87019877166856	-0.50114391924444	0.954258790298072	1.73606790464496	1.94560747675867	1.95342888433988	0.764258433470812	0.554063962945104	2.32260528597268
ENSG00000003137	-0.631205504896717	1.4745279337091	3.66184121569646	3.95516617436716	3.5050303412493	-0.414019961785695	2.11024679834187	1.35300447431888	-0.836083307677753	1.36026545016424	3.27352911954651	1.88579325221583	1.26226042471229	3.90624203029651	3.27415426379294	1.83185784108252	0.0577685248025936	1.01535316351834	1.1290315208435	1.84680700091829	2.71009116456122	1.54665968047773	1.83129738568016	-2.56316885851234	1.8279593628683	2.25660340692391	1.16471763540541	1.86071175023598
ENSG00000003147	4.59081150497435	5.87039446712877	4.74397176564297	4.71686541988471	5.14118998427885	3.91424554954715	5.12055648422889	4.46648769173669	4.10230422601252	3.67850370606651	5.38201481290008	5.34541541841272	6.05433323449536	5.09453701896095	5.09538970091588	3.90252533651571	4.60110624657934	5.2956770179384	5.82558290494258	4.06278312911885	3.259065562393	4.42251715449881	6.60336489844717	7.476178432477	3.52469156491352	4.25908009396682	3.92126128511552	3.79268198821329
ENSG00000003249	-2.30579735130376	-1.48670464332424	-4.32930001861196	-4.14036614888975	-5.15097658424769	-2.33411856337518	-6.69067546480363	-2.72341892643268	-4.19333827927725	-1.39880813105997	-4.21929788601869	-3.08387736723593	-0.548349277764883	-3.59999146602569	-5.11409647245737	-2.63022630199554	-2.73470651924711	-2.45953173679956	-0.547812033176409	-4.80546823467265	-2.83888211677729	-3.81292217662962	-0.46637065439014	-1.12751183622406	-4.11928493450682	-2.48017750700014	-2.1047792657384	-2.83581340883808
ENSG00000003393	7.24929279162672	7.2087402511249	6.58271098794578	6.35507159706984	6.7737195511884	5.86205267608573	6.52760609789925	6.71767099101984	6.04679165973478	6.21804385104199	6.60742337267426	6.91946405023239	7.5473357730895	6.6096386785605	6.43718365196144	5.41685257753679	6.59432199024389	7.06910345941498	7.79620852626227	6.91452246529647	5.87992576124036	6.9139608556229	8.02356289329611	7.36420188179689	6.14819813699942	6.09827559438189	6.17799068975506	6.97690626474376
ENSG00000003400	3.23041760501977	3.10076277055943	5.33225587813912	4.96778274463653	4.76731837170755	5.94165790474669	5.86546363779688	6.24685104391948	5.9935322724977	6.149071159811	6.11441996791905	5.87311259844641	2.27754396384182	4.97387938728106	4.77173314284578	5.98965835748645	5.93870573963606	5.63442278656527	3.60549996198612	4.62865697470981	6.06070441174267	5.77143068661892	1.87289034968578	2.76120006558853	6.05781602595083	5.83469815607001	5.80287655848728	5.29005695276367
ENSG00000003402	6.68080200226726	6.07402963005789	7.52250947675852	7.61826212708319	7.70477523537781	8.3769955812368	8.56905576357939	8.41631384464106	8.0772423472912	8.27242997828244	8.48639539631949	8.76565106598408	6.22005416132945	7.37088106808371	7.71357224303846	8.10014184777992	8.72452380181546	8.58104984071665	6.4818836356666	7.95368901592435	8.09847579400778	8.41785405004645	5.3421149324961	6.16188101154408	7.97026176341515	7.77991374178645	7.53255342032652	7.85335860382371
ENSG00000003436	0.720346822839757	0.592914849204583	6.45624001813571	6.26932107295907	6.66361237000814	4.44860472218212	6.73827623076331	7.01488343990143	4.40100754937631	4.59320065602413	7.27576571715005	6.67117018708603	0.0453001500628662	6.0539699711853	5.86098212879085	4.60800210986059	6.85163614970063	5.95507749034309	0.0767698184867124	4.76701049042589	2.82440958819976	6.51289839609897	0.238129832814198	1.4884290359994	5.57621338010997	6.02169731788427	5.24973860475334	5.12650468549032
ENSG00000003509	5.31036376443671	5.62062880999549	5.1259352449144	4.95270314870384	5.11865541311372	5.88545210403405	5.11869380507934	4.97920699353023	5.93874812917997	6.10213065228402	5.11992847135841	5.36844506594778	5.75499128183016	5.01207743383501	5.28005976116283	5.69417906306996	5.37429549747672	5.60075987598873	6.0166468451145	5.78332415776748	6.41450892972884	5.216525271803	6.66694487088453	6.09124703134993	5.51181948914397	5.30389906961835	6.06504700052001	4.97888690339891
ENSG00000003756	8.28270535934522	8.04076521291364	7.67137661238555	7.73107666722523	7.74820709435348	8.33668024216193	8.04109228969638	7.99831284401635	8.27851725341268	8.54764976964179	7.86700566111896	8.03290662902265	8.01417655301807	7.6643243304371	7.99367266088263	8.17233090350547	8.08564403789477	8.38517392204557	7.83456315677891	8.12745660213069	8.29555086390685	7.94403511307792	7.36967936939432	7.07333890139599	8.04658951663142	7.89181462174276	8.1934307692306	8.16079854677447
ENSG00000003987	3.82986254759058	2.83569064265329	-0.76633479855572	-0.627414643812078	-2.11943351343011	-7.05718340183398	-3.31870344660641	-8.60078383861108	-5.57624908809315	-4.16486689882904	-3.04471763857098	-3.4868613364038	2.94004517439268	-1.24822524007582	-1.26063731396849	-7.15511017199652	-3.41749825303692	-3.15081480705387	2.76366233360209	-1.33664045931441	-5.39954534861938	-2.92743378259172	3.32513214869096	1.71688976396309	-6.78482051576745	-2.83455901867415	-8.43706789182584	-5.13690267254226
ENSG00000003989	3.86001181206307	3.78567499395887	5.48324945036799	4.85252563402425	5.27722207421688	2.54842591874921	5.09222525783818	4.07950306706404	1.82654164507385	3.03874135509835	4.54501294533975	3.64660305008004	3.94414505554303	5.1003823459709	5.16053528111335	1.89982880870383	3.41387188836964	3.81519702798956	3.8206633399186	5.25818778647383	1.28609745979584	4.20780059273196	2.62443669916099	3.52843420203503	4.21105507279438	4.32579209343656	2.47099920784582	4.45483186400597
ENSG00000004059	3.61263397038425	4.35780006089429	4.27111251830977	4.4578380667682	4.12598112561558	3.9177114669169	3.82360915476805	3.61554530871251	3.35223128113411	3.45660277834558	3.85476086603358	3.61704937910059	4.53347772113294	4.86540313278181	4.25537274983288	4.19316915781626	3.78719010437649	3.52418110181534	4.88227812004171	3.77456772142418	3.48624553537928	4.18283855766102	4.97716824357948	4.67099013775712	4.04402515898903	3.98099248910236	3.72213779606996	4.35859792586382
ENSG00000004139	3.50750845083855	3.17918549112258	2.65839113610536	2.30983700104726	2.43998015028287	3.60159021630645	3.04659464074319	2.95356623341089	4.06432089109859	3.98850864296206	2.86414424996147	2.86188218045904	3.57780424633611	2.71420016243133	2.90979458934504	3.22231581208355	3.19829992453076	3.37307620964314	4.01424668541298	3.74076775663694	4.02463615995236	2.77753939863534	3.79868069339142	1.84355492616727	3.14933353046246	2.94287549853074	3.40151447782172	3.84267482574859
ENSG00000004142	5.46530025183897	5.50350134932206	5.32205093822445	5.04843473916732	5.41943802693958	5.02105892937038	5.21406083356355	5.15419460415036	4.9160688203422	4.63464438275202	5.1672178013036	4.75429028777365	5.83793644326446	5.54253938543468	5.28359656336323	5.23634055455445	4.99625864802858	5.38483823706531	6.43132123860534	5.65013391737066	5.43612359608206	5.73339814204205	6.46210497962068	5.4316551659055	5.50434994022262	5.61001976126823	5.39344220229657	5.56428595819153
ENSG00000004399	6.76583113808986	5.80302133271745	6.96264865472758	6.47111240015149	7.05274635266765	6.05930546843241	7.74028977094961	7.77197728870683	6.42862548193385	6.04963013445615	7.99834050254968	8.04800086780741	6.07825941605303	7.06909007953614	6.67284761471774	6.5819383316387	7.52840794937675	8.5955955339131	7.06633338425546	8.45306184537157	6.73813476513031	7.93359710011853	7.10027293158045	5.07605416180205	7.32604261822606	7.41837601252049	6.84462796773149	8.26884854633934
ENSG00000004455	9.90470320984967	9.53796438868861	9.3615906316875	9.49371919772755	9.48380635569354	9.74045297172077	9.51629021168599	9.76097270517657	9.66203669397894	9.53954017521816	9.52839407014879	9.38288527862438	9.1705970264812	9.23429644508889	9.45495634285615	9.70764084866228	9.43821603593215	7.76687852668202	7.76605060213427	7.91406573067424	7.89260990174756	7.93888763394181	7.41780145654962	7.1680885884467	8.11695067818553	8.01970677920213	8.03715037684278	7.67700165088029
ENSG00000004468	3.19934419093467	3.00353295926403	-0.863002036093009	-1.50167101914159	-5.61207092362903	5.63000494903144	2.22696252380299	2.90860336456745	4.79098634804604	4.38366397805992	2.01840085378907	2.45669812767009	2.5659515029723	-0.279583800790999	0.635144048008232	4.78233704628475	4.12077399998032	2.14114975247817	0.840671671632536	0.836935115506893	3.28719907367431	2.97305086704227	0.494648901793351	0.0869876817661908	4.66596926313669	4.63069225677185	4.49622013640286	3.91413437211093
ENSG00000004478	5.46211943323043	5.44160815977163	5.01642680197923	5.03792634094685	4.48029309995434	4.25647111108085	3.9664883868634	4.12365946681737	3.69989396695497	3.91300395024785	3.90452376622151	4.05002538443255	5.53990187661048	4.72281901921961	4.87330447788087	3.84886849184367	4.06941897381776	4.41792587312107	6.43765671441121	5.12336386966908	5.41249587408709	4.52653590093409	6.9047045079635	6.7419960149612	5.07642636372021	5.0823652866058	4.46513916965149	4.89328557183329
ENSG00000004487	6.71626918799607	6.94287064577388	6.71769226723219	6.64480058487079	6.622612369222	6.97679144945505	6.4209326059587	6.44540322370496	7.01686636995853	6.68131137900773	6.35261920389019	6.46907321595685	7.2175096211203	6.93115184998456	6.63524625158768	6.42339545931098	6.3764578670573	6.62950545043866	6.9628064964189	6.86676289369775	6.92108644620626	6.469114067048	7.09286279501462	7.98810632723464	6.96288295048024	6.71110817809104	6.77351490710094	6.76618764090874
ENSG00000004534	8.51603205974358	8.25743127474205	8.38142981290142	8.77661449241017	8.65367544172686	9.09147456351119	8.98668013801836	9.03121928908579	9.09270333873699	9.0051480372767	8.776019099339	9.13581728717024	8.35617811530829	8.13410043182689	8.69522248815663	9.09495822426202	8.79217635502986	8.83940332139922	8.06313424301192	8.95621713905501	8.94342888045884	8.42051538160059	8.32055641259968	7.24027375152284	8.40332312251184	8.30860549373369	9.0024196627093	8.61275656252208
ENSG00000004660	3.74890352140876	5.29745612292057	3.55141802652896	3.50820874376673	3.78186601202015	2.07664475927644	2.2901666151116	3.04398642218066	1.39943719033205	2.38902162761757	2.87397412035534	2.74418186720857	5.92226610931098	3.69527821121536	3.92061085903248	0.958253096681432	2.60022922375816	2.33227716865754	6.91414366478692	4.9087697375206	2.55947241157496	2.62396085693207	7.70337550184037	6.29089275445802	2.84814354419407	3.3227988996108	2.08490967158826	3.97523683522058
ENSG00000004700	4.82184172419004	4.78422034195009	5.52543853230042	5.12886032378929	5.20037855203474	6.3084180684708	5.46357234713536	5.56111357655029	5.9539817526286	6.07206343514224	5.78419687554593	5.57905519231865	4.41640546706527	5.83220260069166	5.56547776916218	5.75883372287031	5.77959809432062	5.5135618281536	4.67431103866279	5.8893738585265	6.34023381544947	5.85712072403472	4.32460777139119	4.8561628257221	6.25229893454672	6.09914116289354	6.45854577316344	5.43392766132951
ENSG00000004766	6.65465672257164	7.09865718080428	6.20491709547593	5.9188774672611	6.04049541238228	6.60195996916979	5.69178047765308	6.12826411113008	6.50590484791929	6.78270384208394	5.81802936382041	6.04689124013627	6.76026684578069	6.08576624784217	6.21940346092306	6.14990836730948	6.2595902445777	5.69090876675146	6.48604103178195	5.77596071216003	6.14379179112854	5.79396726669635	6.89344161396172	6.51660495480705	6.02537724674351	5.68862658215403	6.0247290604397	5.39121137963597
ENSG00000004776	0.0558170578642986	-1.85605824917674	2.4912045618286	1.6328515547859	1.65542249438071	-2.62829476001258	2.47922012054147	2.85358479839734	-1.27502139836736	-1.17372660380491	1.93149401400842	1.87717893388998	-0.697967807738861	0.736815397707973	2.2416755171669	-0.693525417093652	2.09825363374646	-0.00965316250074741	-3.33619525622061	3.20682764506605	-6.0709141733339	0.659188410289573	-1.75017022161768	-1.60011235156067	1.77349868703221	0.742374879478576	-0.411107742865061	2.26030164176941
ENSG00000004777	5.16130379996026	4.97638252766979	2.99807415233378	2.79918386412756	3.37228133959508	2.97418032004136	3.55967213096067	2.9881037117967	3.23834606702704	2.92940841698943	2.66194252356244	3.12016293733366	4.88170971017028	2.81816946913929	3.72113876116075	3.05355264767813	2.70829619812293	3.54219238633371	4.6033130966545	3.24422112300255	3.84291294624985	2.55567667508053	3.95549164802756	4.22458292259703	2.68064691527647	2.25100398418918	2.37081929882785	3.27694482575041
ENSG00000004779	3.77097922947306	4.7167415742639	3.88401526729187	3.8420737647305	3.80874230376694	3.64240915645823	2.96773849278467	3.32551674346275	3.76657733726208	3.27037832418067	3.58217680984184	3.12257657487022	4.78980352214762	4.03983613432148	3.93223472631227	4.09029746892518	3.55826813121714	3.53848747396325	5.33944983191017	3.72538136933635	3.38030171551146	3.86930857592203	5.28506528070805	5.23257456281623	3.96371246536864	3.89966361451706	4.10499445350806	4.19272863671911
ENSG00000004799	6.34109158070666	6.96330117028265	7.42567517240887	6.94331846059091	7.85090195757172	3.18203668279803	6.96315994725056	6.16434842916569	3.62072184422003	2.95799668964465	7.28395296676722	6.64790042415664	6.89107544166295	7.17450000744769	7.75930684248707	3.9399446223673	6.68994268472848	6.75762003261521	5.40925440272381	7.37174869191741	4.20943988032717	7.08748359272295	5.14728419137694	8.00590772511219	7.31638156407581	7.32958775313574	5.19184610672768	6.51005076955939
ENSG00000004846	-5.29121023175197	-2.95747237364865	2.41181798188606	6.76901490364284	5.98307711691891	-4.32859032791579	-0.513556042891547	-2.67325169781251	-5.39394075354287	-6.14883965360537	-1.22503581730364	-0.277843805857125	-5.55948228915958	3.04655100306848	3.50646210842676	-5.57607991346766	-1.53550435313806	0.262111989703732	0.0423354655435178	3.7662931856583	-5.84326723774994	-0.0565664093455231	-5.63134254919516	-5.44341393341767	1.72180345699408	-2.87291351182055	-2.7749125819224	4.6595265617636
ENSG00000004864	9.29007515604061	8.2949929132737	7.13708628701807	7.06839949859684	7.08037429899681	6.53240772858211	6.68919577442662	7.09863597407681	6.62061095630811	6.59397862802824	6.76219081635068	6.77586235416639	7.18824439309357	6.98337072162293	7.01909695092693	6.95325392212193	6.61762257257322	6.64182554792182	6.99814429699087	7.08166011276892	5.91056873665876	6.498444286361	6.19415548464651	6.70765625064843	6.4099882307787	6.4535357755293	5.93963362892329	6.34815931025571
ENSG00000004866	4.98016534697704	5.48606842140334	5.29107561659814	5.37679501448189	5.72780312825993	4.34216359019189	6.33640359932397	6.09858795201676	3.31984399052953	4.03745110742606	5.80170593925004	5.78736093441256	5.57759276852437	5.45236865010382	5.46173937941524	4.25053564505575	5.97540961004365	5.77068736161046	5.33989608448844	5.6480385539539	3.81897197739286	5.95317528195692	5.63385698483125	5.55190689003956	5.13738812540928	4.32856813980234	4.27716394574222	5.21454432133047
ENSG00000004897	6.5552846427922	6.96108993408788	6.6551992438902	6.64632264584592	6.5230674303563	6.53629218081388	6.3549208041637	6.63906852411314	6.33013312981104	6.13075917181657	6.60019460044589	6.46194011522828	7.08754026128274	6.49134291199775	6.5806602261199	6.15564202263403	6.36781823069008	6.18553894234504	7.14734641291978	6.44831780952653	6.27851357594323	6.50378192054918	7.28377402096498	7.24577654707572	6.61776342631386	6.44540965280068	6.49417063921346	6.47500553830083
ENSG00000004961	3.89178257039774	4.41348163055354	4.37981197922773	4.56838846332283	4.59158746849389	4.51007511733676	4.09701036975351	4.18013444696481	3.75488381328105	3.80037460185686	4.05643375075755	3.78384655999404	4.59955987970925	4.51871012789666	4.41119019990882	5.17466471849498	4.09962577167909	3.40926557083787	4.18089250647391	3.8883159725337	3.89904341846388	4.11499133832047	5.09493060535756	4.6681963277987	4.43863927910963	4.65177336315693	4.43213224413577	4.35857004046668
ENSG00000004975	4.32274867486529	3.88491725440077	3.80038534256136	3.81810117856866	3.80291713016045	3.9215249593315	3.46745707628796	3.94694269048553	4.39904278192139	3.83383681208263	3.56027591285146	3.79028870442127	3.50197869679988	4.07495134801641	4.09316962903028	3.86699209108582	3.67951937450115	4.61738735766478	4.17118383631868	4.23054265329089	4.6311460178995	3.9201145557192	4.06733104539622	3.75898984819515	4.09873306895824	4.17997143535354	3.92327661194671	4.49824725472946
ENSG00000005007	6.15855451104066	5.75267651410539	5.62991831175519	5.82004456737068	5.48049637737473	6.21841785937296	6.10828512985655	5.92880630110768	6.18345693635663	5.9010129970256	5.8141690245383	6.0179833825013	5.76010838142984	5.97476616042136	5.78377248164066	6.22987206931808	5.92467315662569	6.22783584053215	6.22369357041039	6.37216457155367	6.4360441226838	5.90391748880165	6.19950438984475	6.08140510988045	5.93713628484816	6.22209734514381	5.97784151398325	5.98454433274065
ENSG00000005020	5.12838911212781	5.36253888690216	5.76952866991533	5.75927311866647	5.0321758324314	5.83343757425851	6.27884896549387	6.50628705325902	5.65773125596191	5.23279106905166	6.40490118779263	6.43687632286567	5.53238062872784	5.70999657231675	5.33378510233018	6.28539720229917	6.58191232585783	6.17363600293315	5.28294465790327	5.05327538205426	6.32290368783457	6.25050929981997	5.38968475152804	6.78016343251849	6.324513621084	6.5927043062393	6.12945570739989	4.98678647565695
ENSG00000005022	5.06999451238194	5.63352987770336	5.64063382757491	5.44709808495752	5.93425073211164	6.03239012822581	5.38761745478251	5.20729945144928	5.97639924446294	4.94134031108962	4.99065778320721	4.80614858175273	5.39723551287515	6.41018397879692	6.09494955655296	5.49257234236441	5.16720706524368	5.63398799104508	6.31776791366404	5.97092166289481	6.28008965277529	5.78559766981362	6.74345663377839	5.28511817236538	5.92297315384173	6.3694345224211	5.88526609792765	6.04549471515453
ENSG00000005059	2.56534466446634	3.29270763615048	4.70747060448362	4.46493563126714	4.51857808218654	5.80231553164764	3.54761903829117	3.00918765905086	5.26868483128194	5.16989377558909	3.09046349889663	2.85285581495109	2.72778226590325	5.06549263736727	3.64577599124188	4.72855281490232	3.68410057410332	2.17865645901955	2.58478388749151	4.6383743464444	5.89529990368861	3.43263395662201	0.933360466245144	3.1610172542006	5.17191951484454	5.00553917204878	5.68858589860852	4.24804213494487
ENSG00000005073	-7.47520311187793	-7.81652067175332	0.584444846820223	-2.06260791802037	1.36220759747963	-6.8412581572426	-7.39023080118992	-8.09808443263122	-5.67788996489301	-7.13670486916921	-5.17687296907471	-7.76424523279518	-8.10845815208106	-2.06890347295737	-2.99244747827637	-6.87735171917128	-4.70552545135662	-8.575669447178	-8.30415693907684	-1.8779388089582	-1.99051778497192	-5.00904284981032	-8.0587606723976	-8.3048860362738	-1.53411243152306	-7.68502623224585	-5.9136427625067	-1.4599650468313
ENSG00000005075	5.4515654941699	5.77718508609838	5.33223392998923	5.21102928531397	5.18474777828839	5.17590884491735	3.58686380483054	4.89730484181798	5.28107867997941	4.68071374599002	5.26572561398774	4.87587905195757	5.13110692128458	5.42252248210527	5.107701913948	4.16563790067849	5.36893243655246	4.6580351145187	5.4685537773813	5.2424027415302	4.39381799067182	5.22538258135222	5.21304063170572	5.69163048037982	5.00309361033715	5.58097829830736	5.71129941355266	4.04435813076392
ENSG00000005100	4.37409014832184	4.73111590720911	4.01998741294698	3.78935863561476	4.32378979491649	4.02497143324967	3.84248598462777	4.12182703050676	4.22164422546103	4.2411904644938	4.03071248109784	3.94687122373881	4.53157292339184	4.08104028713043	3.95930962234268	4.38008165167605	3.51460396265753	3.83035440160551	4.67107283082765	4.78711101541445	4.04796021356126	3.7408998027479	4.88964261750022	4.80003064105061	3.717398131698	4.27240812445209	4.10583762976805	4.80657803651785
ENSG00000005108	4.32470942435943	4.31663530423181	4.96618601993776	4.25160688935953	4.31559028760648	1.72706232278941	4.19136718933334	4.18872815145482	2.42588205860606	2.55659183706287	4.61359687944248	4.29159183584647	5.26638539968455	4.3810923368709	4.83657604551536	2.692023275761	3.90212789935472	4.08931111571776	4.97186748711492	4.55925145101747	2.9700305108193	4.25663432376801	5.49051167996292	4.59351302987096	3.19881183223568	2.98179999537611	2.45024882748471	4.39043754300902
ENSG00000005156	5.32684105815435	5.13099667440724	5.62811757956628	5.71653556584223	5.76136286054801	5.25831034925465	5.08780749243604	5.09457084177381	5.34811440123343	5.41115242439162	5.06252903215433	5.19057902765151	5.13770355647537	5.390281993124	5.71799101916128	5.4192675587323	5.01234591857572	5.27954876630857	4.81620644083775	4.76460399077156	5.53335149119023	4.99165136585085	5.37757344046911	4.36424447077691	5.00451224985901	5.0531394452274	5.31969866932331	5.28167112971051
ENSG00000005175	5.6713917252217	5.60975334638224	5.90904174684354	5.56871504761928	5.67113207784816	6.53149039256111	5.28338649860026	5.46154382103624	6.45642929182848	6.25520836504353	5.32626820831928	5.39018886447746	5.78371700320875	5.45419468365589	5.53629714650584	6.12428624519615	5.56614672783347	4.44734397714681	6.21338883866268	4.77060210609428	6.00274038018959	4.86073588608469	6.28991095070091	6.33333372047375	5.98284129340496	5.67071701627857	6.16771348170417	4.76563661313563
ENSG00000005187	-3.28790486171894	-1.63910323636275	0.611214212246271	1.40338463401767	0.999499235037755	2.48271955831167	1.7544280470196	2.11860555316446	3.16422559655742	2.53764549826213	2.508053853782	1.34803835051184	-1.6540671756883	1.75489640474357	3.01762474922825	2.552084256624	2.58179989960561	0.62834387595733	-2.7372606228041	-0.475753889689649	2.36943726658416	1.71286850421548	-3.71248315687034	-6.92608903068565	1.75524572405084	1.71197263740799	1.9758947128074	-0.506712851589475
ENSG00000005189	1.21800488074429	1.62726352196238	2.20846364629211	1.48238679852514	2.2018099972926	1.79240940947201	0.93789210910062	1.34237171887437	1.80062420912211	0.529082972514237	1.78752929238947	0.812624242389758	2.16091238159059	1.75602652114583	1.69382404528853	1.01391583008398	1.02176375683417	1.33392699563623	1.41094773324476	-0.247354292653066	1.40445730438883	0.466129184516265	0.988911844889578	2.20847209865023	0.727840970220292	1.10460190326443	1.18980745551841	0.968959945361635
ENSG00000005194	3.39404591742394	4.35222839920723	3.74762848368036	3.21572090685566	3.9396821186063	3.75534950749595	3.37723756941309	3.61050497163235	4.45371516873063	3.76068206588876	3.60470944655332	3.36652676401604	4.12501855162875	3.91281646697727	3.34660707327225	3.52196766888381	3.23831118668235	3.70387687362638	4.58196568909553	3.9279282115082	2.38599133824985	3.74253155853935	4.92915656688838	4.29099431399365	3.63925361203685	4.17826154697405	3.84596802821542	3.64252300522843
ENSG00000005238	4.02628001483525	3.68090966927063	2.48229120273675	2.54000207841468	2.83303477928595	1.78717670553924	3.18685505226265	3.23291240682466	1.47183141903713	1.99641503250436	3.04950598977217	3.10826510378876	3.42721333986793	2.99977118788297	2.79626621625421	2.28313264072616	3.19337372732345	2.68562130927622	2.96627054274198	2.71445905275715	1.94305821408846	2.84577589253944	2.09918322934951	3.31595621637617	2.57267539700426	2.15607876585807	1.4202863960326	3.15846224163913
ENSG00000005243	2.27929739217642	1.59580142978188	4.77550735051314	3.96580977453479	4.48361407393125	0.516986559393096	3.01952634963294	3.27040386666994	-3.23295673119156	0.504952471185587	3.0638241055147	2.67587157238705	1.52129247522394	4.64120120517748	4.41066489152482	2.2848083437504	2.38800786182376	3.30081982340438	2.16505315170568	5.21362428132033	0.369574804157104	2.99478783862983	1.49663432352441	-0.656805053576007	3.01987290731958	1.84445154915971	1.81318136304169	5.1543440839615
ENSG00000005249	3.87277250991954	6.04942897577177	5.29305849622776	4.30718644481391	4.70875297836125	3.73999174304275	4.96418528686688	4.33709997615147	3.61028132867579	2.8509838819463	4.45216137883654	4.42897382368075	5.96683650979559	4.70390117904281	4.34100129809983	3.68057327509723	4.61031213721342	4.24273260763565	6.22283834236445	5.22179062928046	4.61800075706415	4.10050168907338	6.7975297492707	6.49589543034985	4.37398364391136	3.76016219116049	3.97735254406773	5.76822974265692
ENSG00000005302	4.71148439344725	5.08282644487403	5.17119497211047	4.85675354468897	4.88040014988989	6.83403723954175	5.05954445119468	4.72039811620792	6.8795642536076	7.14834187210553	5.18191601605036	5.077811501943	5.1269352929174	5.07844333433747	5.07983524586217	6.83938044116791	5.44317968810851	4.83914659447469	5.36915314442197	5.1293719180261	6.26293977179958	4.85507995822629	5.48562018808097	5.11332232254445	6.15501033391409	6.15382639731701	6.7319423506671	5.28189171230369
ENSG00000005339	9.79755806259851	9.78063445878957	9.87494735465223	10.0388848462837	9.95303252983062	9.96890262850076	10.1721773304085	10.0051068852183	10.0675488209034	10.071337163548	10.2443355247065	10.3798885767003	9.99068074164853	9.86612354409414	10.0016572881689	9.90977417395821	10.0496696534211	10.0847222534258	9.8737589865899	9.6245368140858	10.0182652972314	9.75118793677672	10.2658198270567	9.17194288037721	9.80772763364681	9.72703146857369	9.83274724690974	9.75068575460421
ENSG00000005379	5.04244757787228	5.92250036344367	3.25763027854074	3.89734606912261	3.81872905390469	4.89104895584221	4.99329722020066	4.77946296790439	4.99301935424429	4.94213605153691	4.38360494695345	4.94324243292208	6.59483412036206	3.56442406131728	4.61632255632184	5.05917302683806	4.90740506768659	5.20229142945902	6.65408884843798	4.38929827595236	5.04346140942653	4.60954478247955	6.32738870462365	6.08693728399364	3.91599656855877	4.11382392288552	4.49787324576601	4.71036655290418
ENSG00000005421	-0.0175820142030426	-0.313700952572489	0.619484392024399	1.72846225796155	0.944883114787259	-6.81851375956002	0.458308463888337	1.49264283420976	-5.68681862854825	-7.11533485915778	1.25476689506331	1.58833766110918	-1.40919421089825	0.600769771042464	1.64681090154409	-6.84781742614145	1.22009303845077	-1.00613819989251	-1.66901868319039	-0.146578407799023	-5.71882357961742	1.74654057452084	-1.61805816182488	-5.42077340300396	-6.38710977004711	-7.65512761049913	-3.00456685641931	-2.3163482092985
ENSG00000005436	5.72771475301338	5.39505425017009	5.71620843084908	5.72673314302955	5.61728816385208	5.36319027747769	5.25869156421606	5.60018990978215	5.58383492067764	5.85696672291095	5.75485001763016	5.79959569123677	5.13542197001101	5.51437281743954	5.58906451448836	5.76592988365283	5.29858757618157	5.28547453966308	5.18465360372237	5.09232399355355	5.8126983413936	5.10013016791051	4.72672816194541	5.66656549372075	4.46678726957964	5.14660271089151	5.52758673512516	5.07675414926796
ENSG00000005448	1.16938260175226	1.42262853956773	0.402694092515401	1.43618188720226	0.717482210422424	2.40066507582126	1.82706997621739	0.869442485911161	1.36663719440776	2.00151201262726	0.968040977234364	1.67670306532371	2.19010796629956	0.937431783091265	0.539632734712649	2.72173578920202	1.66823254172712	2.19567611407501	1.53997782294732	1.36073221330428	1.29514257450821	1.36402205011269	1.73477745263083	0.516778735308321	2.18604133534244	1.6120091815152	2.36726669500068	0.97485407256388
ENSG00000005469	3.9355687823256	4.17824098861586	5.50064970906466	5.60955783876915	5.49885921277774	4.72682516491721	4.63527771309011	4.30353516672581	4.24477343540539	4.7228598991372	4.85374073394947	4.41399376381161	4.5716499336802	5.04745637869563	5.47663816625115	4.43626527895818	4.60935397755214	4.03743798094457	4.20763180210634	3.70067456837869	3.2417554191204	3.92659918387651	3.36509095848954	3.63406239585647	3.97027185341705	3.22549392354204	3.74741765589809	4.74767468085988
ENSG00000005471	3.20159103866514	2.20697462761428	5.26500615377837	4.67929095079997	4.81477419876664	6.92441844562567	-0.788170356797918	1.46304612408707	6.7913608561352	6.57262031326843	1.41180488656196	1.28934964845149	2.60382969041648	5.22283519570617	4.93692111233873	7.47512872023308	2.32545745155179	2.46152421111675	1.66085128780842	3.24774741078194	7.43673029239274	0.725736400576205	2.63839738422079	-3.83827160718021	4.93518565902995	6.76702333671958	6.18689511026244	4.05246435776875
ENSG00000005483	9.51241630738507	9.45166471747473	9.5032695662616	9.77873761539185	9.55608651991086	9.69899232414067	9.83122839656999	9.61557179528551	9.45856036000778	9.81354249301076	9.74231554689391	9.85352792844259	9.49129162567865	9.53396985388458	9.26672834671117	9.47818709996706	9.67847214412979	9.36195831303403	8.91262434363822	9.13734883895236	9.67562104528533	9.40079451472578	9.45774692008354	9.3979255564142	9.58347385110869	9.61592969022599	9.74268997512227	9.18507008772426
ENSG00000005486	4.19856699704055	5.37784912714874	3.71696063948289	3.58430205712582	3.95268120432662	4.12410078410926	4.61469507107802	4.57904023892451	3.78064832186356	3.74944758232219	4.68605185129682	4.59277633898974	5.72454226760314	3.73318025775933	3.62147253145074	3.75968864646562	4.56467543367725	5.08962620883904	6.33604718441988	4.74785367583188	4.12051831646378	4.92282133040236	6.26536420983174	6.13280022757373	3.33565334321759	4.38803369866291	4.52457390641521	4.76163822442637
ENSG00000005513	2.20144872917608	0.822864102591335	-3.01539764535983	-1.60512887667382	-2.38916294268952	-2.62128254779051	-4.22776375954576	-4.97665849696295	-1.82131957406032	-1.22999211695756	-4.51198121065215	-4.65657312117165	0.605601855920502	-1.55454106327464	-2.52135636905559	-3.00399496943824	-5.80947748016482	-4.35275916622761	-0.0972935924341756	-2.83938793995687	0.558415668682155	-5.64691152852579	-1.44818065081458	-1.31939768227022	-4.61992157062665	-1.48692166991219	-2.55465872584167	-3.92029093072075
ENSG00000005700	8.28415570289608	7.9160405206393	7.33332262237451	7.10179201979538	7.28251035502394	7.30607136609632	7.0730202942601	7.29573253933567	7.44005845925261	7.3668232449301	7.19368918306525	7.16815509582858	7.6338730040587	7.29147258241663	7.2136604012686	7.17232773756219	7.18892165661621	6.53565202531781	7.12502358297744	6.82666869334244	7.20859355008333	7.03137682964374	7.21295900806152	7.20021176670848	6.84682254906953	7.03822480947838	6.86154455002538	6.70427284112633
ENSG00000005801	5.66691066778726	5.49206096812088	4.82232074512599	4.83741069887684	4.6904502741922	5.65427401993103	4.88668344855793	5.29955850011222	5.59259810269163	5.93836381096707	5.28724018272992	5.17177959664808	5.32570110566137	4.30631669494628	4.67418955511627	6.0612858821432	5.15955080079443	5.02514004762615	5.52398812191007	4.99177672036247	5.45239645522734	5.08834134243584	5.53432354799897	5.16836815340574	5.37881836519008	5.67438629815854	5.89029017314526	4.45619198277221
ENSG00000005810	9.98697389943687	10.6342473499509	10.366988703157	9.97818140817711	10.1395924300555	10.6135030253398	9.40716780598201	9.60101012549009	10.6781821000382	10.7772973977604	9.4969664956095	9.59224699331723	11.0216592329115	9.75960437017549	9.84888042689174	10.6407898493344	9.73533624857365	9.82638233702465	10.9166579671992	10.1441542636915	11.0370084010763	9.52047686713351	11.3690209289827	10.1673946278413	10.4498965680612	10.4245176256222	10.4581115603334	9.88485437861357
ENSG00000005812	5.78915870554177	5.73531015393861	5.72194474022197	5.5552048571322	5.80856144249991	5.45151963762556	5.18279328554896	5.42183869147771	5.46963975256036	5.66508698176303	5.28544657475916	5.3685407449046	5.41298676064047	5.90175664061983	5.57869514873129	5.36041764036272	5.31184426277844	5.76448775789687	5.66801548590231	5.26812096523197	4.95100960794422	5.7957655176096	6.11548687261348	6.18130825243866	6.22504859063023	5.86080234903275	6.18604419559928	5.49103762185619
ENSG00000005844	3.56959089873689	2.61800481594222	4.58093530292682	3.25671418811859	3.90499211571191	8.99655915257083	6.75546304168803	6.82378225631829	9.02620512442614	8.93613428184547	6.2723495244781	6.86051216664387	2.24885993961854	3.67708247412474	3.67474205398009	8.49687566006527	8.02605783414227	6.91469492765827	4.24935536935291	5.10579809405231	8.60904845599196	6.87500328672666	2.0389042878449	3.04885577761137	8.20027799207793	7.8263980243545	9.08215258042173	6.52966391826866
ENSG00000005882	5.73105631017362	6.34609059329589	5.07880062341008	5.31444017382803	5.33224912677416	4.85558371213872	4.38289419034529	5.0240938246029	4.09262036209951	4.35937406948204	5.45312424215819	5.24076347914253	6.45143158914057	5.42622668711641	5.45871499947318	4.2987541776081	5.23912951482572	5.25389046350806	5.67002740093779	5.14196522304925	4.15393870692666	5.07437668963024	6.47643237090787	6.983478514503	5.46094407746427	4.77901638091948	5.17424405672511	5.5324043351349
ENSG00000005884	2.9149032963388	3.77065799293793	5.48664964694747	5.89256336066614	5.49602505845516	3.36779368682499	8.46296195717817	7.86746841393007	3.67774516065078	3.79449620232978	7.8765245057048	8.21482403339156	4.83042258548748	6.01359231021526	5.81318190798496	4.06332878495478	7.62889357925314	8.42212699562482	5.0504178766068	6.27933385690152	3.65750979991934	8.13779921170179	5.39166820852533	3.26394148597168	5.18162768748385	4.30948713173329	3.79677426834225	5.62224915398592
ENSG00000005889	7.92116117173025	7.79166848050369	7.57951031817991	6.93446680378729	7.8586532316832	7.50792399733375	7.23384134755317	7.08729058663624	7.28522560274559	7.47265571731588	7.68687115905501	7.12554000085997	7.53723022242772	7.55972095296383	7.70154605515433	7.31058200986582	7.15446669312055	8.03001724000499	6.7793854655038	7.2053393468687	7.66560783687475	7.81402425285681	7.76000273219686	7.25185789442836	7.79812760579243	7.1139840799605	7.56811461831506	7.90143223500017
ENSG00000005893	9.50374756808179	9.05003816935785	7.24810348017518	7.03002597880092	7.21059849283064	6.14246699784476	6.33271405527167	6.36915530878125	6.12771658305352	5.81252522318374	6.60685775408437	6.200176187939	8.66613947370923	7.36985418347919	6.82875799766006	6.04214588419697	6.83570180782755	6.53201177489953	7.62641720681878	6.22011803974847	4.76265488139277	7.16634994950606	6.90843621302577	8.8429573442979	6.61144970741028	6.7420510639129	6.65067064225118	6.88533392824197
ENSG00000005955	6.64278967582593	6.84855261040635	7.15543863884351	6.92435573315271	7.23951866811812	7.26035752227406	6.63726307908665	6.53359624593946	7.27090314645347	7.44724121812228	6.64184251030514	6.66931893448116	6.91629492088568	7.20942171986282	6.89735181061608	7.27162698624456	6.83086936675788	6.75195330434584	7.04939113698145	6.76957483475857	7.61578234163821	6.67554255396877	7.25213163717129	7.56270222799743	6.51934203127682	7.10578811064773	7.37907035529839	6.54086202359997
ENSG00000005961	0.606755102033472	1.55807276607763	-2.84512476512778	-1.362164574603	0.121023102592428	-1.0630670294213	1.93412384592343	1.4084049943168	-1.60155698412167	-1.38080401206407	0.989631166367664	1.77524055096114	1.40797898859144	-1.75139377272245	0.122225066655572	-0.0943761075945337	0.662233274343335	2.26938347170457	3.35026397160692	0.734372945914475	-2.32209335313744	2.36719444759867	0.992584857008298	-1.05069340129369	0.604218412942911	1.13269861731602	-1.14768771495218	0.448370824164897
ENSG00000006007	5.42328232683455	5.39981490687747	4.24981527928808	4.26351757110205	4.55307408898444	3.06430622181447	3.97246522677031	4.36708340393302	2.85256968175485	2.61916517733477	3.94446341474922	3.54447069290433	5.24035129559403	4.40100784418301	4.27336949283898	3.41181153294891	4.29881063484569	4.04488583502685	5.38575722457001	4.20610038019951	3.02262419600733	4.51509213097173	5.68282765933611	4.56010390956857	3.74434623391579	3.69773366385709	3.60274055668331	4.46482057207165
ENSG00000006015	0.788727667291073	1.06841059879591	1.09963644242244	1.19234719486614	0.551037834614922	1.70046338551501	1.36200320504441	0.447378625032954	1.94797957324104	1.6403619236355	1.07562643934445	0.851980194280431	1.42295671685226	1.51498808599931	1.05225063722042	2.09934298309351	0.917777826065108	1.61469832597089	2.10199961735015	2.67326580563129	2.3671498319223	0.930437708954694	2.10591677715272	1.99604417328257	1.39853347712045	1.55647975292629	1.45378426432392	1.10709464659794
ENSG00000006025	3.4884051960863	3.19786353356415	2.26019751207462	1.54713839372872	1.48103231091761	3.94265348131037	3.29635648679007	3.61912753846653	4.11437942488984	3.99517135232129	3.23546539343117	3.44890910229307	3.37391624961389	1.96963404475865	2.03636746067279	3.70646033354352	3.51779092239434	3.90967605172235	3.92897886147203	2.93260856310823	4.3550047472689	3.47883090435542	3.4304604534183	2.02063375515666	3.49600719364554	3.69246722938579	3.85120668015711	3.27060162480729
ENSG00000006042	6.2897265406169	4.92306204631505	3.31303215319472	2.89336427757298	3.85924773734622	-0.371695990210262	3.74445853114812	3.77341836237561	0.0059423494400313	-0.38466132235807	4.08692305769617	3.84779504822876	4.49740397224851	3.60576483135746	3.92069576878094	0.770268146248442	3.53649552245756	3.98388585916999	3.6101426786756	3.56428251808488	1.90788758442491	3.92731452823503	2.94827650568182	3.47028421259886	0.645267348588437	0.773319882863539	0.335647814967854	4.02877234816851
ENSG00000006047	-2.12289816293588	-3.44756729531844	-0.874560808793098	-0.0684430462284022	0.284180895657546	-4.64737775380406	-7.73003639945184	-4.3095555082206	-5.62220857291161	-7.25528545350286	-6.68847808089397	-4.14183031903645	-1.17322511313276	0.442594050068025	0.0380297742096735	-7.04257732605092	-4.96621385482195	-8.8764525865511	-1.82646349254803	-1.36154335312299	-5.52548971096302	-2.47631089573844	-2.64869231913271	-2.39896672820103	-0.298082258627825	-1.62253006521589	-2.28963381916326	-1.8479588250683
ENSG00000006071	5.53947686305606	5.50458561214259	0.206570355860633	-0.641993519650873	1.24463346261825	-2.06433439402246	2.48562224674948	-1.60987143469305	-5.77584913577761	-0.388435068825031	3.09604820071527	3.59232215377593	5.61016399860312	0.222385620918442	0.451165641720842	-2.02131807558327	0.861676899963699	0.882884935901996	5.21543680909306	1.56558344723283	-6.00123244375196	-0.177908423499154	5.07983856156731	3.92667004873574	2.28648423950233	1.07595384576911	-0.477346094403218	1.62330096833646
ENSG00000006074	-6.10163439258886	-6.16530452206464	-2.5700469216475	0.661954514029347	-4.46591969829262	2.66935514380222	2.38348383674391	2.41993053392382	1.81346181940789	-0.781377149112002	2.69706317276052	1.42737333906541	-6.43313681990991	2.22441615925873	-0.0403856147089057	3.04610196727626	5.15639852075358	2.01428247243771	-6.7232714496584	3.83815765457523	-0.593921916245912	5.66198142911034	-2.57360824331548	-6.44106128053625	1.54154295879048	4.49031783687952	2.70597750665056	0.978249702586125
ENSG00000006075	8.05109536488865	4.0177498793081	5.1970748062959	5.78625445238424	3.6492772854644	5.03367684816566	5.094249696782	5.43894220858829	4.1502583824909	5.07631174713778	4.17356239520537	5.31468538355945	5.60301539238625	0.266372910454053	2.32609666659957	4.56192959062183	6.23358214419374	4.35220309946708	6.06869370223466	4.14180800531276	4.61504069099248	5.43840939815301	2.75408154917958	-5.3793377145414	6.22857242454005	5.03765774917131	5.48718909326724	6.85846090631384
ENSG00000006114	7.24637334440183	6.75769592509579	6.59050433405697	6.60215763150357	6.70899655622769	8.22933129251848	6.96582385180688	7.1079285399181	8.26547920625424	8.52447914093621	7.02359487302332	6.98978191109489	6.81387732594004	6.32635360498732	6.50366087051769	8.1589680572741	7.50531913586825	7.25636826815433	7.15860952640372	6.79934435954067	8.39200983336615	7.14312116237626	6.55373519880238	6.94059154040833	8.02549855741827	8.0421274106526	8.4502741365501	6.91725572930412
ENSG00000006118	3.65650314899613	4.12265923551844	0.692389044035863	1.64589356506784	0.696807870505832	-1.26892162200903	1.60543359916725	0.884652468850304	-1.3692300485399	-1.91868338522853	2.32382466955892	1.81662699582221	5.02035478071609	0.890020535426564	0.939776153393327	-0.503684614325973	0.717511464148192	2.71823809371498	5.13100280012332	2.80327211797141	1.73779775071782	0.809409045894501	5.33176888448568	4.69429164140633	0.996067144338996	1.0796738252094	-0.336570632899235	1.7009694993089
ENSG00000006125	8.38003015577678	8.86153290613093	7.24038278188138	7.21683140070865	7.3601304631898	7.53936793570407	7.75768014666463	7.86791022038797	7.65246174086426	7.47371512166936	7.71539283756269	7.72981720815376	9.11282646286438	7.57548640962009	7.31358231079223	7.41569455310681	7.74434586226379	7.90462891735161	9.62983620780289	7.4618166413731	7.72220327934087	7.98041622619589	9.57972597414819	8.78464294666588	7.77190460110618	7.62234604250314	7.58229591430678	7.78023077521635
ENSG00000006194	4.27766505765122	4.21285935760778	4.00920346290832	4.38144304852527	4.14196270328365	4.67240908778715	3.77386932929703	4.28525156107844	4.70798818413165	5.06662718706332	4.37407813066648	4.11334651079593	4.28176445906264	4.01552294234713	4.38963590572723	4.78671927028926	4.26319494088952	4.561946750098	4.21480267072979	4.37860531631627	5.44657007710987	4.44922246118895	4.49806182885764	4.32688016689241	4.95274531675742	4.91060419136987	4.79191728152717	4.93719542880795
ENSG00000006210	0.459858737195892	2.13174629343064	1.52191282063968	1.63524087113844	0.862866823400567	-1.95845169492294	3.42761585042591	2.49621941686195	-0.258808538745312	0.197011646818938	3.43189388133454	3.58205302142107	2.37462699849668	2.02626741240006	1.1536263266922	-1.83972656093293	2.56121004679422	2.04320022253698	1.15339301210033	1.05912604112372	-3.99596690997969	3.28159155614959	2.06026401794565	1.59459308252495	1.06873761516212	1.24276917087959	0.0566201548209449	0.334255266975007
ENSG00000006282	4.31419176579072	4.77665752010325	4.90839913162676	5.14995292448268	4.61718827157594	4.76831809827605	5.05736860517244	5.13526308100601	4.24294198911931	5.09022688451686	3.64834417182014	4.97335357768879	5.15031745050406	4.76246313046867	5.04655133427105	5.20729209791323	4.97214542499303	5.53079709706545	4.97866844374068	6.17004581810948	5.72184448632596	5.08742665557157	4.77190062887626	4.55441720613982	3.53337650408469	4.96553517896776	4.84586387711273	5.86978034353878
ENSG00000006283	1.37903027906698	3.37210727689184	2.36300566042828	2.75312679020393	2.2188644543458	-0.798473546642924	-2.87297262172142	-2.96290251926729	0.143979581384866	-0.216866056165326	-3.71150192682417	-1.02549506116934	3.23559357924176	1.14626599598481	2.24759701747633	0.662798762287161	-1.96495084018123	-1.45148852339156	4.75614166134167	0.75962853830078	1.05806872560595	-1.53001340195007	5.60109527000916	-0.0444841394188879	0.10781990518629	0.464426694370675	0.0100364841868231	2.29027435945331
ENSG00000006327	-6.87318740615007	-4.77206039759217	-2.04509215781483	0.32008268476456	-1.49189599924447	-2.89917269348407	0.499724135329201	-1.18109463221136	-2.9636272339186	-2.81992302725864	-1.09012869361847	-1.78587032826397	-4.5627238250733	-1.36995902586635	-2.83321299725549	-4.23848698082433	-2.61587888190472	-2.63689211185167	-3.90930035551913	-0.62102716955777	-1.46260000369128	0.0864206503877832	-3.66214287722006	-3.58380121839901	-3.36014526310837	0.184872136756908	-3.24942568736354	-0.119166150300733
ENSG00000006377	-4.08679354957252	-3.15729449330115	-7.64225426492726	-4.64683305473033	-2.69711592458934	-1.62204799485475	-7.93907303513715	-8.58022847407346	-5.58123593852755	-5.00490495839601	-8.45104566792284	-8.22230402212037	-2.91740596594378	-4.16737669171125	-3.99252892922687	-3.68434254040982	-8.82591883754737	-5.89093316725043	-4.65149905083726	-0.799052453881078	-5.41280422094337	-6.29323739261333	-2.39428674545661	-6.68651345559153	-6.03298768855266	-7.95252928834953	-2.546247890328	-7.04211177958494
ENSG00000006432	2.00111127305449	3.87127779833968	2.20497292988437	2.59742134411728	2.02204919859117	2.941232913968	2.32514214711533	2.09157570365144	2.84509836061813	2.97184731157622	2.11724530038973	1.92571486884255	4.42571093603706	1.68404086549949	1.48511064457085	2.98337300438106	2.37771813039154	1.55366033868439	4.52822754478219	-0.221789148095173	1.79451258670764	2.66685288084963	4.96471678396616	4.32757028368943	2.76253833402704	2.55010733246762	2.95662397521267	0.694695728948983
ENSG00000006451	5.02389804223703	4.70768295399983	4.8959340851423	5.97135231392817	5.07710438387244	4.51299095123433	5.8947505541119	6.21357452586046	4.15942845411277	4.18429870208302	6.66353813679999	6.30623626878151	4.47661997475503	4.97479074621629	4.43509709414688	4.89256141954778	5.5974641198192	5.23738039011912	4.56206489578359	4.91767268733934	4.74303890874981	5.50395338944603	4.417138575961	5.26778034990119	3.71991977741111	4.55733472641137	4.09951059771011	4.8220296789207
ENSG00000006453	-0.385597913432093	0.0295715946369281	4.87143506990174	5.51817728646965	4.0898237558302	1.13912887326911	4.87138302607933	4.53686782709523	-0.586342834566973	0.712475023352644	4.56895362854801	4.85297282532691	1.45049878775613	4.46797066486965	4.25237459922294	0.846187423856146	4.42668164491029	4.22592299579162	1.03026162298832	2.31297238038953	-1.82349979181042	4.48041068240928	-1.04547423513804	-2.0339340993256	2.4458799897558	0.399910102070443	1.06697297249556	3.31958257019683
ENSG00000006459	6.26265177752254	5.8403616513778	7.84969297344014	8.85904934572857	7.90990312288428	7.60757089387215	7.31175688563466	7.03420573881978	7.71102169307427	7.62732289745524	7.13899135643597	7.38671375234113	5.98166785541442	7.47311075815991	7.19019437282898	7.50211446149568	7.0449578812365	6.83179948804972	6.93003726991093	7.19451290065033	8.03299760696949	6.68406645567783	7.19451222884063	5.86783915121961	6.9755810064483	7.20474453988706	7.34796942128369	7.21457716010265
ENSG00000006468	4.31310996400418	5.79505607534787	4.05686239707096	4.43097767981775	3.98423696083825	3.22078896681166	6.54179672991373	6.69408855544729	0.747866979734792	1.30635822840015	6.79375732479612	6.87191977231698	5.79825824634563	4.7668626326359	4.90541456973272	1.62728935825507	6.70614631737417	6.75804417468781	5.1904819525677	4.11407199337843	2.20590470428754	6.82570364754205	4.44546608930814	5.39243055957628	3.54405471963279	2.74348629878308	2.32201222560645	3.13978407028702
ENSG00000006530	4.73596294220862	5.13592596170552	4.31284877057801	4.69351520455335	4.73605814649442	5.2969932029152	4.5018990644388	4.58338443994432	4.8527592528042	5.37984620697604	4.44763525015734	4.60266710989194	5.36986420130372	4.79721734857469	4.84686687437158	4.6281656996279	4.50183067680759	4.57115386944894	5.09388856048536	4.7829598708969	5.1123595856956	4.54527840657836	6.07668697848453	5.77462140597482	4.87325428596108	4.74417676769443	5.30852347309719	4.8255334578721
ENSG00000006534	1.23582909289823	0.142131005049321	1.7607342983408	1.4752872800006	2.38308468136898	0.566287583217872	4.33399371805279	3.91218038654142	-0.397477063858511	0.351036069713307	4.05803151262922	4.08823091055708	0.356246381410171	2.15905046194251	0.694332124098972	0.453393908723534	3.80236048744219	4.52654816393092	1.92883590139568	2.11676249235332	0.925530735925726	4.51882536715239	0.131264311467849	-1.53113147181853	0.534830612230524	1.04212296000361	0.418439398637067	1.56499133798672
ENSG00000006576	5.99611965436883	5.86790144789547	5.65836438436436	5.52038641635275	5.66589149115228	7.35784240120799	5.46378327824962	5.54706245246996	7.13162842150641	7.2160111655428	5.47220013161933	5.1379287149553	5.97907340127461	5.70801081923119	5.73531248453285	7.0405324538867	5.6638013353163	4.97671055836677	4.99870755860813	5.55712531653538	6.79835888519785	4.92574295759155	5.54740794011219	5.19732872214283	5.93286342356717	5.80600562896339	6.3975902918018	4.78485240280098
ENSG00000006607	6.54455099849904	6.26343362521607	6.21457076898296	6.4929730902127	6.114461173541	6.29213894337035	6.23482020876766	5.99489949932355	5.89617969415045	5.5972228299989	5.97013761495643	5.96916232674292	5.92270775570134	6.44341154755981	6.398708630061	5.82412109635794	5.94014982832525	6.40414062456981	6.1358498405926	6.0562292065391	6.12839910628667	6.15232311528484	5.79883704478596	5.20562511367048	6.02164408116012	5.83342407820192	5.56543171403829	5.87986360741077
ENSG00000006611	4.04764611404184	2.77300716598188	-7.69606896449091	-2.55327986675062	-7.88607839385789	-7.07356194009124	-3.7580107167831	-2.85738077679009	-5.56694312098077	-3.6490275021471	-0.415041697958425	-2.54972667490111	1.50267347959125	-8.12965037794217	-3.02036538677439	-5.59107081059531	-1.58208507587698	-2.92993958858868	0.306137210306089	-2.66663952458672	-5.37490824070202	-5.06056913702375	-0.347305342782232	-1.6771367111096	-5.58989201027252	-4.07782949586222	-1.76565640335332	-4.06567019949013
ENSG00000006625	2.83763327464443	3.22428723731397	4.16310346107452	4.01687086533973	4.30802496904353	3.30520024468648	3.23226197358264	3.22926013557078	3.13674043623511	3.32702281487442	3.39166699386591	3.66630361923422	4.09500073775064	3.71690570147692	3.96222537728378	3.02171470388327	3.39910834525734	2.42782456250646	3.43618172086884	3.61070910561531	3.52196966483799	3.15860587163237	3.87017397696769	3.36257290130981	3.30250819804399	3.29938579186506	3.10374172063888	4.37543541574144
ENSG00000006634	2.67168674048333	2.98948736533698	4.89572613305208	4.52152556215761	4.84347202666612	5.90947392025338	3.47702446200029	3.95587114713584	4.91518646939251	5.22865020180638	3.83231696776787	3.59953230822569	3.34767642670045	4.39301660074815	4.18771015406113	4.96484551398804	4.03944020116133	2.04925972962706	2.73962453678519	3.71732838352965	5.63984124963615	3.45121127919129	3.59936167297186	3.22020500253997	4.50355703062725	4.48549899862886	4.99433912425679	2.55516702012431
ENSG00000006638	-2.0879024438362	-2.3724113920447	-0.622614834778118	-2.25566932632012	-0.790700168851613	-2.19423154043107	-0.378049943349435	0.910861631447306	-1.08542578659886	-1.54903073743723	-0.526066413656932	-0.618596480744492	-2.49843697214052	-0.448827090427613	-0.0312110849970161	-1.22228208123139	-0.0206985829107301	0.887988243817989	-1.94591999873283	3.0825228789583	1.2185428533012	0.629850458753053	-5.32320475601047	-1.59906962049054	1.17505878260484	0.845683935643997	-0.26184109368731	-0.580111601263
ENSG00000006652	7.68110448819266	7.59869355681476	7.57557141171451	8.14963790274883	8.76280405006955	6.72168046757394	8.23386673175391	7.16681515480832	6.54135135406835	6.82562186860815	8.03458581525462	7.68279899120957	7.24275572741687	7.37529708964321	7.40175557099361	6.709331831708	7.38655276957084	6.79361407696427	7.20554347884604	7.33311869398944	5.83312597617798	6.59529443947663	7.18650240079476	7.36292304740752	5.98238354717039	6.17089910827422	5.64188272818178	7.0054279478651
ENSG00000006695	3.60460169460933	4.17143803910335	4.29511668035049	4.25924103614974	4.12642182206961	4.65935908137895	4.03747446382943	4.21498909773474	4.69763930163257	4.96731732695236	3.71182496584861	3.76832061985763	4.00004236050324	4.07460934968541	4.3874896671306	5.28343667402009	4.07994116494761	3.49037250300391	4.02811207083879	4.4977645510032	4.73970794699723	3.83851604160987	4.04116221480584	2.18809515635856	4.6041149270573	4.36007587633896	4.85037130792264	4.06404023422166
ENSG00000006704	4.34399729981563	4.21299894901701	4.59732179333697	5.01037465446531	4.63839181566427	0.811212037679793	4.74834076469633	3.9764504760394	2.55477536741995	1.96408885847942	4.26357447240173	4.80132186982897	4.44060152969756	4.66944965095554	4.33912012780094	2.03392543283091	3.70631384776217	4.14090535411341	4.49203588442401	4.87813447838159	2.75640829833637	4.7591530863188	4.86822436300827	4.18922555887908	2.40720813941652	2.1892753561431	1.7034688825376	4.0247192471236
ENSG00000006712	6.74197173090413	6.46421921071134	5.88206021273276	6.2995297849955	5.67230950340332	5.76589666061097	6.46017141066531	6.07585692568391	6.12597559550282	6.01303586592898	6.53062006093028	6.03743601890623	6.48475294874283	5.67456741285099	5.86789475502733	6.5032073013284	6.28465504615762	6.19010967807119	6.71936760202932	6.40450038722568	5.72323684074563	6.50653711672911	6.94713164387344	7.24893373554741	5.9742563069302	6.56587998771911	6.62005832835808	6.55207702486265
ENSG00000006715	7.52575645654591	7.80041747961025	6.78304786773688	6.78270671938612	6.77341579016145	6.8582898225595	6.84973728599738	6.83341852019844	7.20979946597975	7.02358731299338	6.97103054242118	6.85897123366454	7.98057211536138	6.84217573155085	6.78240657988717	6.96257041023702	7.02021888005407	7.32289191208905	8.17282963452956	6.87503086237894	7.08558321811901	7.31376214459402	8.37699227619182	8.33708369757981	7.12287661142426	7.02965629552362	7.1548225340341	7.02476403557238
ENSG00000006740	3.36724783402479	5.32937220648289	2.6183163310859	2.28708809636578	2.47810669527933	1.53335006682316	4.85987164147118	4.95167672205356	1.98901483239712	2.03720907197571	4.56379681121871	4.58280568494681	5.73441170582898	2.86038733750526	2.8954879037488	1.19658932665209	4.68029328503308	4.61102125641299	5.1872240552644	3.07542102768971	1.74042282749562	5.03582023237149	6.08440752967807	5.51070954391151	3.05180425027515	2.65244428271258	2.0896308839164	2.01754673719965
ENSG00000006744	6.62214742534738	6.88378309014053	6.71891298221549	6.36610017381623	6.46393268930631	6.78831067955915	5.74511503399994	6.52750826220364	7.2672285831489	7.17926134993774	6.36629676961728	6.60465829211482	6.68557026238157	6.82842020646305	6.80075514033709	7.17984487430452	6.58515963812637	6.83624674745731	7.05475813442825	7.01731149661346	6.92925105894569	6.66071946861029	6.88202195755541	6.27844930896656	6.77713101446203	7.03366310209663	7.01341344710191	6.754025370869
ENSG00000006747	4.48688598497168	3.41354366823541	2.83879982765167	2.80228851760632	2.63793845546316	-0.156666500051795	3.07258386878026	4.08158980729488	-5.55244376083137	0.533042234734066	2.94349405195837	3.37902381605906	2.84732926142258	2.93509832249125	3.02152574586118	-1.33744909513665	3.92865035192876	3.17803384558061	4.11417716148908	2.68459039641028	-0.545141507511259	3.77132216651843	2.40896312677138	4.35902614088409	1.23315727193258	-0.166381011881881	-0.762956280495143	2.16322833876141
ENSG00000006756	3.03134428573737	2.34495801541339	3.73062718297399	3.27887323635525	3.88544108198817	1.91940836330836	3.83300147143878	3.44802431217587	2.59886307284969	2.23087495056432	4.59663948778203	4.49428624392896	2.00615749938921	3.79553672454911	4.13418850986212	2.96053123577027	3.73929456311105	4.92782235777159	2.60262162801654	4.15330829028008	2.65030051139281	4.92348363745952	0.728061400036905	2.99099686897435	2.73723910344486	2.95230434986634	3.04514674181862	4.40498564324644
ENSG00000006757	1.51662394775819	2.86666474467237	2.9677697568344	2.17678212987747	2.97811053815265	1.60748076988801	1.51622368356765	2.14442073709882	1.14547540122316	1.40492120531997	1.99015969545585	1.41028220947088	2.43051025872239	2.76659222043043	2.48474456783097	1.48603172393445	1.69454819557196	2.71496078431531	2.81843134195699	1.79239663376068	2.50451539166703	3.03430187650095	3.13992731663312	3.5924515683561	2.59744450746874	1.93011466381204	1.80885885570432	2.26604042500407
ENSG00000006831	6.51717134934127	6.10381820547839	4.31717999160501	3.99006970872914	4.05148553648613	4.12152500288356	3.88777262981549	4.22350321969222	4.05618976006255	3.75646722797601	4.3034189230112	4.7473802729122	5.78084658212326	4.12948560079023	4.30117387330088	3.8037738981272	4.24349810151588	4.18883569399994	4.78357886741419	3.86078534232769	3.17485494144432	4.41333380160228	4.29725058818495	5.92942602290692	4.10565437267724	4.04243783647176	3.78542675992058	4.818136151476
ENSG00000006837	6.17476651175396	6.37845943664668	5.76985927959053	5.85773643706076	5.27075045636781	5.19912896358224	5.55862116892946	5.21154397091891	5.21541312944305	5.10848507826401	5.32220716276743	5.13053775454305	6.28429037044626	5.55513621108696	5.44762646147063	5.20604057523127	5.35892517671968	5.07211906612345	6.59144302995944	4.92887518464875	4.66555293210182	5.4645734410985	6.97736825643934	6.40759562817676	5.05915658370387	5.7978084080233	5.45297730483477	4.88433310153922
ENSG00000007038	-4.77367117580308	-7.94386186430514	-3.83371523464735	-1.61479027187053	-7.44045679948345	-1.59823686746682	-7.50297305624015	-2.08891053900094	-5.6606285795005	-1.68444731306261	-3.12603607315753	-4.68904718318981	-5.43167269987559	-1.41168347263333	-1.86786387525408	-1.04958563828586	-1.31279063639977	-2.69833992843724	-3.47163963811961	0.156413806278027	-0.428615915877741	-1.53274611113053	-8.18132467943053	-8.44815994949801	-6.49531319053211	-1.2647132649282	-1.1987504342983	-3.93327488759783
ENSG00000007047	4.74396881584377	5.63774519130116	4.63679884185675	5.13580540044446	4.75296828171632	4.25910079899692	4.92705645197746	4.26015704039998	4.11944363771104	4.01194252946993	4.82245113734643	4.74112361744185	5.74295160303889	4.71757468244793	4.75952581970093	4.5842888189629	4.384970545314	4.87120437928126	5.81180738595024	5.27691258571334	4.92874872722549	4.76042261208297	5.8736433417927	5.8232537741867	4.51379008326302	4.97220097833359	4.09649636198169	5.55390311964148
ENSG00000007062	2.43160624834687	1.99532171841536	3.79788779110705	5.49038626478937	3.04490141851321	-2.33778004155199	1.27572119027116	3.91038978122857	-1.22676359947945	-1.92864199016166	1.87189267538177	2.68029541645517	2.00758277458749	3.29520491521446	3.53001554590226	-6.09619425477392	3.03252355659173	2.58277194126553	1.5878312565984	-3.35063611191999	-2.69056255840571	2.05217568814266	2.79432032101147	1.64580406399125	-7.02290219614468	-0.829020043044149	-2.00128222426698	1.37902254254212
ENSG00000007080	3.87246222874563	3.93668443052284	3.60920240279559	3.47945548741014	3.24207857984441	2.91720578681805	4.13490735643387	3.73432618376682	2.39197142469464	2.68404923919036	3.68372113521829	3.87491687556458	4.25967691655264	3.77840529805623	3.79236655320224	3.31658632733307	3.67871391378934	3.41880623842306	4.53313543284397	4.81072104904993	4.02240467572529	4.00711128713258	5.07622878852899	5.3350595889172	3.7835321945671	3.456324104307	3.4305607424922	4.67275412045877
ENSG00000007129	-0.836766566446119	-2.94208494406392	-0.631006628517173	-0.596842642590379	-2.19260160873136	3.54396272854218	1.12098945444301	0.737914281147964	2.79742546875089	3.25086315013831	0.764940297954191	0.853852543444368	-3.95166312268802	-2.5268167262399	-1.1776396188617	2.33899545559729	1.01005129619715	-1.35117195421448	-1.39695799424566	-3.30758134366167	2.69704531137011	0.659719685042163	-0.823219216695282	-7.21451278812036	1.93985679296836	1.27628506427403	2.64844184167421	-3.06493881433884
ENSG00000007168	8.72650917655974	8.97665841808693	7.96218414810156	8.24588033607545	8.04342709448932	7.77017437934475	7.82228479987446	7.81981384071053	7.71678060017599	7.73327131388419	7.8413349570797	7.97707966775737	9.22316437916209	7.94430138418131	8.11387477435505	7.66274665614968	7.7323990793477	7.48387586898156	8.88353515087592	7.58815323012773	7.76666392889801	7.71968685164835	9.32734783083283	8.79205312671879	7.57569448040248	7.46206577607694	7.53857469307589	7.53383300548228
ENSG00000007171	-1.9761055025791	-0.1626957074653	-1.46849592351019	-2.80865934537792	-2.68597008004646	0.746889054310282	-0.249985349006256	0.563242094759656	1.19499663410649	0.876772515489278	-0.715600188709144	-1.33259386381351	-0.418515150582228	-2.64237728123328	-4.73593372483749	0.434878877472653	-1.71915461889151	-1.49850188328117	-0.65742797416953	-1.19847539144066	1.43969324405922	0.089226868972795	-0.776072818649554	-1.26797576973941	-1.17412793986342	0.278554575118378	0.74016946975941	-2.43994980181607
ENSG00000007174	2.38920699908806	1.5901789662331	0.291300532690765	0.454948660012348	0.55045823359839	-6.53692082612555	5.22763319246137	5.45138581911949	0.772045053109826	-2.94090519674303	5.16498246864751	5.32131525793443	2.08075352085563	0.116334837572818	0.37700774853476	-3.66983557597122	5.15618390097348	5.0530186842927	2.9409241104855	0.0964018785656685	0.801804389025322	4.31444699843928	2.39786428869761	2.82354992587192	-5.18127540079952	-1.6043666870868	-1.25764679182583	-1.12086886240476
ENSG00000007202	8.34028619591778	8.34433484850731	7.8908805245067	7.42392377753777	7.94918857894967	8.29261851957277	7.91481316784301	7.92020401043264	8.52781645896806	8.30784026274137	7.89690722452937	8.00929010260563	8.511252206361	7.87168417510589	7.87707321484741	8.55041086231588	7.96786626992661	8.60048080106349	9.03029819001684	8.60171649127551	8.89622805508583	8.37970926931309	8.68241246071934	7.21412796392087	8.27990048448035	8.45476769354614	8.32724318171381	8.17491280022053
ENSG00000007237	7.90777243127548	7.64461117007076	6.19948025161461	6.36770362078424	6.03687051016486	3.07021031547583	5.39680685164754	4.98659147057161	3.35496540868739	3.51240964754252	5.04659951766467	4.71558941603048	7.87600407432926	6.28746581790304	6.25229829615291	4.05638795900027	5.187947934359	5.45208793353112	8.04044575963895	6.69361618928298	3.85595162654732	5.44785542916979	9.0703969480161	8.99531889890375	4.80461232869015	5.27143969243698	4.03834425717611	7.21086823201061
ENSG00000007255	1.49233132098746	0.869995487193219	0.421802940816473	0.751306518796351	1.09457744852918	1.41536305591431	-0.0583760751735	0.194271829269441	1.07784800023489	1.60595074423023	0.194107569629743	0.458359705355387	0.60834230038678	1.54220966023821	1.07208597323703	2.06461921177073	0.460472841920931	0.792785089093296	-3.00467748390132	-0.240165800054541	1.94081145894321	0.836007818986197	-1.98477767756477	1.42556851717181	1.58030353820076	2.27367329998205	1.66404337800235	1.56548319214258
ENSG00000007264	0.570701100923423	2.56972921458129	-0.951950977759298	-1.80275679151491	-1.23615039648142	1.78600868735507	1.58200700741397	1.81097844515679	2.51756505616103	2.63325267793304	1.42646755669383	1.90585641892228	2.60727028425282	-0.09762691435989	-0.644125705321116	2.60405448912322	2.23106860051835	1.49503663625426	3.22883802332922	-0.112192864518882	3.08849330016921	1.52524012100221	3.76379748371109	2.6007411376535	1.30234436931519	1.309859589494	2.37382831689091	1.11799922238342
ENSG00000007312	-5.95633506169897	-5.99361787749967	0.628299482771095	0.987461443200966	0.900169134556777	5.77571907414708	-0.628362625879977	-5.06492689914494	5.99425854962062	5.19986433751227	-0.184803365246835	-1.09798103603562	-6.25878208110864	0.64211978408288	1.21640838638282	6.27739475279405	0.360937768463313	0.97126063379485	-0.725695693592002	1.59188732128282	5.95648511685179	0.267600896496434	-6.32182784991286	-3.92368508258998	5.60749831811929	6.24079039894206	6.51945163429114	2.85790593852785
ENSG00000007314	-4.01019799058148	-6.22485757203702	0.665456820391733	0.82714065416599	1.4932286088234	-0.396081121201149	-7.38427982640718	-1.24734500178303	-1.97833477958258	0.231712795688738	-2.76970632184448	-4.29980364469623	-1.99306406179313	0.811805731422463	1.33681842782771	-0.46506292589968	-4.31391754970238	-4.48292585796964	-8.29774561128657	1.61009338365443	2.63272415982729	-2.72794028917446	-8.05230934875003	-8.29734437445745	-0.413678987879168	0.092692531691175	-0.216648591457364	1.65590505965506
ENSG00000007341	5.55262498910529	5.45873339894609	5.22845387715761	4.9658831571195	5.5597511829351	4.3990529960236	5.06317480079575	5.25680801567018	4.60719580363561	4.77027255853082	5.08417886254737	5.04781493287456	5.14638393256209	4.74514482114454	5.1715249417623	4.31609902581692	5.02142081722659	4.82383858568815	4.85661892942221	5.17146670086773	4.55664443808331	4.90291918654986	5.34007844040406	6.05174994114874	5.04906849578627	4.64538379417163	4.91937481537494	4.37272898720864
ENSG00000007350	-7.34309653393162	-7.65784054087321	-3.92131129724402	-5.31922443040992	-7.21835085781447	-0.521493777957768	-7.24880412295298	-1.95082593908253	-5.69838446068846	-4.27945436329044	-4.40434970484201	-6.0599772931455	-7.9458217115547	-3.60168479451314	-5.59267292941874	-6.8084623884812	-2.56892058151419	-3.40563505693954	-2.08602414711387	-1.53190798258435	1.27801081608602	-1.40837669514326	-5.5840010526253	-8.12622612990139	-4.01499190691588	-0.928701003339441	-1.81023842861696	-7.1677267145216
ENSG00000007372	3.50935877801184	3.05675710943819	-4.00436315036489	-4.05668407316539	-2.16785032978953	-3.61821953860315	-8.01677786031547	-7.06325745798633	-5.56453501869919	-7.35311653561862	-8.51699498480142	-6.70164467097588	2.51039253068777	-2.4662155101498	-3.29910656681327	-2.53739703949505	-8.8849280255087	-9.12930822182772	2.08531383889162	-8.03151756160605	-5.36862694028116	-9.15571774333042	0.850667830261935	1.70394059937687	-8.40411517830091	-7.98992626489923	-2.72799736366417	-6.62545675758437
ENSG00000007376	-0.109244345785996	-0.419631444853656	-0.381911337683545	-0.142513425819559	-0.586493778565829	0.64229233007959	-1.07953124085336	-0.878911239615019	1.01417204910118	0.825106747050509	0.283955024163145	-0.807329461516485	0.0700584247320827	0.0270315921574221	-0.123988408636701	1.67216474853756	-0.740874001018115	-1.44049682098171	0.31966265198441	-0.171638085913451	0.64420522138248	-0.295454107709423	-1.38423150217512	0.737530666054169	-1.1341522782116	0.436286021623939	-0.393274860572659	-2.64637186471333
ENSG00000007384	2.91155831109691	1.84175932691924	4.68587711941959	5.21102567020491	5.10453412419731	1.52258227464736	5.10972488714495	4.62523974066902	0.695169706399968	2.19806830050009	4.75836969375112	5.16682462274232	2.08499069389185	4.96762773777294	4.80823339088118	2.32351846449829	4.1006049105303	5.66219371432296	3.4595062596149	5.23353304785558	3.14644373770646	5.22548208378489	2.00187143799053	1.29049911178187	3.34168285414357	3.10319983371411	2.12694578807016	5.12202357353158
ENSG00000007392	5.74775928018309	5.59306832038979	5.36086322667798	5.7575647708843	5.67019449540305	5.92160346371083	5.94352311005629	5.79555367875321	6.4213524336896	6.50496801471326	6.11135527247719	6.36880595664555	5.68463049113231	5.0892568128678	5.667412823905	6.2781444982665	5.83823701835761	5.70905732143113	5.44887561631335	6.15800017997109	5.35872404675501	5.55293853704184	5.73301436428165	5.64645426995349	4.92240653629131	5.44596643737843	5.81979464114186	5.71160821380098
ENSG00000007402	1.64085689956053	3.31339387192612	1.94468782374681	1.7447443417688	2.35562070668144	1.20988451955767	5.74155984555967	5.8654669221	0.287552252205932	1.11279196284961	5.81385439092749	5.85172460789228	3.57821589437706	2.5646097146709	2.1262478484712	-0.94140235906233	5.74129563454359	5.64945635352853	3.42268072928302	0.358659428092072	0.350622535052899	7.00819415594905	4.40012502503089	2.91296466617466	0.991659619287393	1.00663628926117	1.61858267998964	-0.211866040584782
ENSG00000007516	4.86729666806467	5.27576635165214	0.34981997155873	1.62794179360556	-0.392591729009695	1.52012917909095	2.556304844498	2.25295173473005	1.69984572829536	1.36483258195582	2.59785984514638	2.69445001767846	6.11432463945496	1.17996962122577	0.911231234210402	1.15045920491069	2.29227429473773	3.19230978005655	5.38977962793546	0.154719331598603	2.63358872002783	2.29783605511541	2.5232714908895	6.18414319351115	0.779628304618203	1.60339589408769	1.53154209099477	1.04598052885692
ENSG00000007520	2.08717945826365	2.02750692145602	1.1934006529474	0.569313809506632	1.54940862344226	1.53173637679068	1.32850473929527	0.952051986161016	1.28753617533155	0.897660542033634	1.49467492264936	1.74525903209174	1.56757834070977	1.89773742511254	1.72140661610308	1.75318693611492	1.46016998727325	2.34410135419366	2.60566978067016	2.11519876077274	2.29558547785966	2.29725942255447	2.6798975695632	1.79380343614476	2.35816611501151	1.98688762975551	1.91566179098666	2.00687244204523
ENSG00000007541	3.26761174052417	3.47856891433125	2.93480440514962	2.96242052052698	3.01159170995347	2.74470944705943	4.55694142543588	3.67532858450285	3.45992940794923	2.81515392492305	3.23365827851233	3.6124988363264	3.82404911829739	3.54484067222094	3.57651300868912	3.22652791195995	3.67706388957413	4.55542198261633	3.6778984209898	4.28348195541637	5.0511164104337	3.88123015906389	4.37246711052031	3.12309766090401	3.27472951164746	3.04832551856967	3.18762676806961	3.65197634175855
ENSG00000007545	5.04736926428797	4.89555846760062	4.90461236237167	5.33736420944303	5.26731180837814	5.07874575267184	5.42720796597461	5.14951415889733	5.22749863677168	5.37104783297184	5.29662692688878	5.54494932274272	5.27306926970201	4.99885934458051	5.26861778226192	4.99668898235384	5.1760906754292	5.93225679935604	5.43583819576242	5.26896031979354	5.70343976784535	5.05297148424387	5.5992103860975	4.96265596713843	5.03185531804511	4.45279847388103	5.02914085332657	5.12304493686108
ENSG00000007866	0.0501305827115298	0.215862942939317	3.47524705161782	4.62822759589973	3.70963533907953	0.485911702982392	3.77945089592351	3.04992638446433	0.309989779239706	0.544206222858349	3.31354560838772	3.2354515449449	0.16356529464818	3.52268836856763	4.22099678460785	0.793581650854396	2.76132291573636	3.02160447816669	0.300433126801391	4.17180458644616	1.67714549742668	3.36400631651476	-1.27193725474932	0.0773463353967343	2.95772601612923	2.08912655540557	0.579164975620126	3.94754804017402
ENSG00000007908	-3.78816528855056	-7.54326703900017	2.17747244368328	2.2192095218367	1.28456685647574	0.261288607976454	1.50861375455656	1.26494306663385	2.16372608087938	0.988424723438906	1.85490247797045	0.425032054495717	-6.24353248172815	0.85539353886423	-0.310369222540387	2.25002266303981	-2.10881330075192	-0.244798758519345	-8.04208783779268	3.6075818217127	2.55167767295667	-0.720378452434534	-7.79551847906491	-7.99714373830766	1.21590003257511	2.76325090051473	2.51930196182198	4.49686205509716
ENSG00000007923	5.52371388636319	5.40533090467236	5.22934683031804	5.25115104927891	5.16921611239505	5.21996867680403	5.1051479652174	5.1430497062692	5.73764346371894	5.66152010196034	5.10397054028274	5.32372003859103	5.48470220147213	5.11205521130872	5.27478990969233	5.38055424304007	5.19925429457086	5.2794380901889	5.88741630047965	5.86733222321055	5.52642419407281	5.34435854532985	6.11861440842533	5.60004144238845	4.90072387746903	5.1784070156389	5.348017722897	5.34465137315815
ENSG00000007933	0.0631791913955859	-1.85126099456705	2.97583009458793	0.418714578888264	2.0203352376124	2.35093346016829	4.09626705278382	4.43633116362717	1.36719916647189	-0.111962474595789	4.92436888235882	4.54953391307167	-1.68960874460295	0.523699584100123	1.73043077667569	2.67801306366975	4.2262304107931	2.99347292318618	-1.14048097166976	1.87022023893977	-0.635019759757416	2.74782833602285	-1.39025599128182	-2.59148946449975	0.122670349926215	0.443424740106965	1.16136697558663	0.077265227611316
ENSG00000007944	5.30480435710513	4.34485021766607	4.78850284716341	5.22405946234164	5.65067769544394	4.92074829639379	5.0725464330143	4.7698503607261	4.93618210939659	5.08105099921071	5.38572760885595	5.39240849634375	4.05556092546027	5.20295473494618	4.91169299834237	4.69666184080581	4.74538541086009	5.58374033586973	3.46980916788631	4.84582291064925	5.1137353175874	5.15181126732906	3.47224732254023	3.548193229002	5.0470771512106	4.41278664212807	4.82438927340179	5.89459817147556
ENSG00000007968	-6.79128463873124	-6.99548077183399	-0.46869354553041	-0.874884442410367	-0.633882643889038	1.18140050318031	-1.60455236333983	-2.31195277815434	0.956655022502796	0.089627366896879	-2.9614871321193	-5.55092123125519	-7.27003650582858	-1.04871502279471	-2.11492971348931	0.934344123587441	-2.47402240457019	-3.6659968321868	-5.19305499228209	-3.92898937059123	1.42240212712975	-3.42011543623927	-4.09786364226298	-7.37965377089786	-0.10199109702755	0.117210542126387	0.888310982741312	-1.5674264800372
ENSG00000008018	5.99916991640583	6.19073850776088	6.03373127079249	5.77935134854489	5.92137929501506	5.799119552186	5.17111889005268	5.55906279744405	5.89644289123594	5.2592514557845	5.66039703349797	5.18519003930253	6.39892868054212	6.17776300572579	5.75446928823777	5.63554565661711	5.51716281346931	5.73352981795762	6.66157740214698	5.88228983640327	4.80457643747345	6.17722599550716	6.44649284730989	8.11600321064308	6.21145616571447	6.18310791785123	6.16195383368242	5.84998371614206
ENSG00000008056	3.53128422212972	5.56953871693839	-5.31950747425995	-5.13154025501274	-4.69156205361715	-0.396599882172051	-3.3120886320906	-2.55453233565467	-5.73136611276956	-4.68146406231729	-2.3772895506153	-5.85979419299852	6.54171410632854	-1.76312242367012	-5.38950839082175	-2.44552123489116	-2.90443320914462	-1.25079947361768	7.04996332621009	-0.871755107027216	-0.906889814050802	-3.30868936272751	7.19152696946378	6.48367592475048	-2.82175360821722	0.801130948725933	-2.07885295766416	-2.76290580599504
ENSG00000008083	5.70805416173364	5.63890949655063	6.60423703536793	6.86367725656289	6.10528701581254	6.2205487086487	5.87787227220635	5.30345853264136	6.00226020404262	6.17009853067524	5.65695982164071	5.85864082747333	5.66310818261716	6.47231036523167	6.17575793612419	6.32846059047366	5.64112306872325	5.66373668225735	6.08257651774277	6.32638468724134	6.93366478473048	5.44378896039846	6.11606699936735	5.38992524549443	5.54808533480079	6.21704070145905	6.15234859564154	6.01383970817651
ENSG00000008086	7.53703641664584	8.78837258728313	6.15277322622215	6.12740066789075	5.93495567462514	4.98387417284244	6.95225659115867	7.28877740422897	4.51130802195583	4.76319518309368	6.90280174469599	7.28304516817111	8.91788987971211	5.83166553119038	5.97373737403725	4.93889705109709	7.07555179155908	6.87640646522838	9.09869388521812	6.22576931792513	4.91420181485759	7.45807667457937	9.95114278948695	9.25218313356186	5.6574725059413	5.36257336942862	5.61868647971596	6.77048300834039
ENSG00000008118	-1.24688111343065	2.10025413141839	-7.2038790125465	-2.26233908168665	-1.6697342133728	-2.59352966032097	-2.63587335717111	-1.72351245446987	-4.09284822731589	-7.13689140416489	-4.52524769644297	-2.72029714616067	2.18669841977563	-4.16449249768972	-5.2299459058761	-4.07025486375748	-2.21654883540716	-1.83467268236827	1.92047920294451	-2.96236499918493	-5.69071205722754	-2.30047115580236	2.96511143892109	3.19975709934448	-8.01017643872405	-3.43735969635927	-2.7439059936248	-5.70836186495907
ENSG00000008128	5.67002758014152	5.52856761193871	6.46634754301819	6.27096744188084	6.29633339645742	6.56035990912591	6.50374437512868	6.0294555400699	6.52854430126789	6.98503895740066	6.52760144816617	5.20263036421538	4.63999477131678	5.85733907750166	6.13484015450215	5.87994728221772	5.97143237213468	5.68076049959138	6.02290719231382	6.12832537174644	6.10714270527178	5.67830946570936	5.56147916179024	4.81173783312603	5.56949354028917	5.86980797248364	6.40965665087285	6.25655631545058
ENSG00000008130	3.84223764470312	3.40562963068891	3.97730030719145	4.16420825692986	4.13408083007405	4.62520134092797	4.64188517676034	4.06918147740083	5.31958962118587	4.4821880404503	4.546580731819	4.56364017567125	3.72211974004496	4.21318481549094	4.17060640379914	5.22413451830411	4.55587089730902	4.69539961248736	4.42976499713893	5.36510714197457	5.58919649216013	4.67954357746656	4.03041789560232	3.79452780391153	4.94024837703181	5.53235524467834	4.75685872861361	5.29857290612282
ENSG00000008226	1.99512159013254	2.01350864433296	1.82313801012749	2.12907509138611	2.23811218722939	2.89529015012271	5.92587658031358	5.30469602285597	3.34697193139227	3.49691747304434	4.66249273058794	5.36335144861263	1.64122325972996	1.50289613250421	1.44994645222676	2.04716350646431	5.02393521061936	5.54534662744146	1.31318526401479	1.79927263698612	3.00233228565244	4.4410697838904	0.0728199459874195	0.0112795202600071	2.45089565837976	1.66708382633244	3.04016305091784	1.41712454776625
ENSG00000008256	3.78864503784881	4.52377666195978	4.99695189292254	5.12509843149504	5.06575025287821	3.20708262563543	5.24874220358392	5.39336022956817	3.25994380506781	2.5101827093277	5.26369034593416	5.35558019467017	4.36576616215969	5.6346282040879	5.33027857637793	2.94727253766185	4.78107060476844	5.45310700338238	5.16912269062498	5.22174921363642	3.27357125665242	5.38142406237185	5.76663249468091	4.46473246333029	4.46765481997517	3.69930307220335	3.17288583812493	5.32048477973062
ENSG00000008277	7.13579659530374	8.0030384361194	5.88255121977183	3.731674560867	4.7926160902894	4.03363127060243	4.63390823674137	4.62826146808289	4.53411223801734	4.25605367956804	4.56730906195459	4.3461069374606	8.2240693250441	4.96317003471461	4.87453140997422	3.9102048281696	4.00694257133187	4.6111861130038	7.93935648373723	4.87867069893984	5.23409688072057	4.3775506035592	9.06418893748943	8.12386695677145	6.78267533564707	4.80084363672438	4.77533924142642	5.93132682300768
ENSG00000008282	5.6946639118487	5.19296733287366	5.50305521461407	5.41164159452547	5.43866431378752	5.44339906740008	4.54168146258752	4.92465790223064	5.76700787375338	5.31786957074164	4.90168801680841	4.63183470486342	4.34934775936823	5.97604996717166	5.60265162088391	5.5140459975952	4.5549598361255	5.77215718575841	4.43415377645001	5.00498654571778	5.24208419450066	6.16152971095979	4.55904296168677	6.17459747965966	6.59810264459967	7.00710472817568	6.65127682147498	5.50213037464043
ENSG00000008283	-0.326704564024681	0.640425126195527	1.37906691809435	1.33202843093222	1.35954519224663	0.599547745216117	2.40140549753982	2.46996731281625	0.865921110454542	0.473601831422563	2.52212455668266	1.78070090810794	1.21923605125672	2.41608969768602	1.62242287604181	-0.570976183061006	1.8124380501558	2.98936441799438	2.12725948742143	2.28118036324109	1.86775804987579	3.07464741503288	2.36973142986375	1.55705924357453	1.24251665953837	1.05681196160911	0.643097244312576	2.51015048616359
ENSG00000008294	10.4250343417121	9.95300495657554	8.52992399504565	8.95957318449616	8.39145809954526	7.33804378235953	8.82534220719581	8.68463683637188	7.25347917775493	7.67924595537442	8.82145694770138	8.84657065675423	9.50142211403868	8.29670061634452	8.3800876784987	7.46917651894212	8.45517649771528	9.05543911222109	9.40572311763108	8.76152439936733	7.69980266758498	8.85329948312349	9.41399306335613	9.35466651115313	7.90661346597074	8.08699464593073	7.37847175957878	8.78389485504006
ENSG00000008300	4.69289621900534	5.6914431606874	2.4072776787701	1.98957778674677	2.93151984425008	2.64195279131004	3.34719375396593	1.66346750812399	2.25112879152861	2.73298310372574	1.54184530589685	2.68922687131876	6.3096122664971	2.5707243284351	2.53783805635897	2.92114171489588	2.27395887940033	2.22809424157683	6.74509556651085	2.57621043160213	2.72943027515006	2.03242738508978	6.93853796726551	5.8977379358417	1.62347956618773	2.76568398015324	2.82815554998423	0.692704122883957
ENSG00000008311	8.97676840089378	8.31922971669095	7.56911175913889	7.78369705228085	7.46266373458189	5.87154578100848	8.06878345347255	7.83839502832796	6.58615095063452	7.08265994994582	8.26686823034956	8.32632722011003	7.93609940529827	6.94603349336294	8.22116935713261	6.07756053309312	7.43914028822238	7.7655617188457	7.11275549054067	7.12429872626193	5.65946436616299	7.49657143763788	5.26541969977219	5.9993300200292	6.77109641934914	5.8416106624042	5.62863011802516	7.05792642655066
ENSG00000008324	2.16327418898946	2.84338842437095	2.10353770751607	1.19149818437196	1.98694308924456	2.74962689170212	0.380153914682367	2.03913674045087	3.17756035431366	1.71964564904065	0.799277622605136	1.30047854413455	1.96778145394975	2.18674209867148	1.62276956496569	2.72592513009705	1.61291770846174	1.68556039118396	2.89879643455132	1.6517781691993	2.59426581564634	1.79339010092518	3.01717403523855	2.13209533808182	3.02170295752019	3.22820856492286	3.10794885756939	2.72156102112883
ENSG00000008382	2.68303106400308	3.41711578885244	1.93282643881862	1.86561459711989	1.51061797667566	2.98859375608507	2.79017823756152	2.4729644895306	2.9244807091539	2.59004783837364	2.21771049179073	2.55386353214614	3.43500053935763	2.69477379114997	2.37490817095005	2.41260067224438	2.88646010867367	2.65272752804524	2.7017755084089	2.92621484278296	3.18331736728919	2.75625622386371	2.9039913553371	2.58559370683199	2.98031846399673	2.63358172488844	2.66393458702468	2.92596641847734
ENSG00000008394	1.93211175314859	2.26950479791566	3.65152324414478	3.49083400491747	4.17267165766741	-4.7610786766889	2.57901581732932	2.56083474168472	-4.28975700261244	-2.14539495058119	1.8959861911768	1.16803247824456	2.48188892123523	4.33854854481561	3.83653635208777	-1.18153009181768	3.2117929497416	1.45775103099368	1.96535076906728	3.56683962424461	-4.73835949233823	3.918010695805	0.969831379623996	4.35800507610397	-0.152201712563677	0.656860983808264	0.467993457032291	3.91319913039329
ENSG00000008405	4.90607241844667	4.41849539712054	5.69662609984006	6.36011458369262	5.33419243266197	4.03048127040894	5.80462513191384	4.66269372436999	3.60719225560535	3.79879843998736	5.59055714694896	5.00947426922207	4.4669793426872	5.58419137578732	5.25094222030479	4.13835964126598	4.56818787848047	4.77215047252099	3.75548614898121	5.25106065755908	4.35954839687406	5.6486284159324	4.40998346945204	3.30221335565153	4.29500144894102	5.12945530530726	4.0838813511114	4.9519993070792
ENSG00000008441	8.1785170768587	7.7004642517046	7.38850232803005	7.37340605370658	7.74215318994467	3.08282783868944	6.62828021439652	6.70565567589435	3.25223979081496	2.78655623052597	6.84123245119707	6.73149391809966	7.22431093628443	7.8522971110839	7.76063973837045	3.39431303449473	6.44466998199097	7.42794653795012	8.01366076534793	7.52435553953071	3.65190887078895	7.11802537502445	8.55979716843579	7.06844448272786	5.60335161987534	4.48749610115013	3.70840754387546	7.8949334978516
ENSG00000008513	0.609172443642383	1.03573374784661	1.74405441497365	2.16658375340901	1.87745438489616	3.03830638734723	3.17970067583288	2.7730329337621	3.57078846926423	3.45817595017303	3.14212594967524	3.13655457549579	1.24674417885841	1.85367141070932	2.45878415498862	3.55511425195446	2.72278093918667	2.82469610841376	2.43207265132018	3.25949881158993	3.82326304494623	3.17500040399806	1.5436333297283	0.961499987410508	2.93961132655591	3.88680481072569	3.32926805067415	2.27219735955912
ENSG00000008516	-7.38660596124006	-7.71007203797356	-2.60466967459476	-2.69340482279047	-4.93706060057786	-0.874999526827926	-1.31819148312295	-3.15645430335407	1.2969538098299	-0.693900731323685	-1.39572894370458	-2.3989583246553	-5.19198762657753	-3.63954990308905	-3.56256628159219	0.876161746302906	-2.60496562806312	-1.62115538211885	0.244875389465473	-1.09816063852298	2.96265042870278	-1.82137152026941	-3.09826638366398	-4.09758534122909	-0.419480244104794	0.651744045879795	-0.388102249401469	0.0917381816162274
ENSG00000008517	0.136177966007147	-1.835904425076	2.07348221978111	3.05636083513763	2.49171034960337	5.21420801940314	4.55191936430117	4.04084652665472	5.2183094771579	4.85121682457218	4.18611056484134	3.81842548949637	-0.428465036672591	2.24914168725495	1.49915416164643	4.43541413732804	4.77722262248745	3.25479289196589	0.333689994350155	3.27859979106869	4.33090606337439	4.79533903625808	-0.934584765868184	-0.767830896937027	4.73732002718472	3.93245062660207	5.42448348371477	3.34619097188146
ENSG00000008710	9.85958751265909	10.2284692745112	9.12491512191014	8.96540109409018	9.59384294035432	7.97025790257566	9.51836222115691	9.39522685625819	8.58464218507758	8.12920430176733	8.91826167275598	9.70702672017801	10.4857229011015	9.34112249592677	9.78983277754015	8.56350976559583	8.8921971871355	9.89639769136184	11.7225370139696	9.96419013153154	8.90315806659089	8.77409113143645	11.8630304924518	8.91993733994953	8.03935358729686	8.03613351891689	7.38691033507649	9.36522902270688
ENSG00000008735	4.38998689541622	5.6390636226136	-0.467205176291795	1.21073716653184	0.181559671759421	0.231909062726222	-0.125098695974656	-1.17741663744854	-1.26994663291101	-1.81849191393634	-1.28390412202665	-0.471549514981748	6.0572914965425	0.460960443023134	0.881329286124546	-1.43927778155628	-1.61269754175282	-0.9906031020067	5.97350256998261	0.40180770139306	0.360717660535767	-1.54975870779186	6.64266217161219	6.20519445378726	-6.86170148698986	-2.00359511481795	-1.84524761672602	-0.866679391619017
ENSG00000008838	5.53806906749985	5.35090684248955	5.38568514888443	5.50698091284191	5.22465632576669	5.27616604208104	5.7587959676598	5.25633556627429	5.67134204291306	5.35681036291168	5.51572779483407	5.4425930620859	5.81124721174962	5.49343933981404	5.45222733303278	5.66673880505014	5.26601231597519	6.14737574527525	6.62389025731562	6.00130623659552	5.58094747947864	5.88447050399006	6.30302339601324	5.8394972515545	5.84556207470112	5.71024051496502	5.61046886186519	5.59176660326564
ENSG00000008853	4.61142642493384	5.69635157861682	3.42709414568913	2.54895087445309	4.04706898253066	5.3219081114894	5.52557268397338	6.19556556604667	5.43560971445667	4.6827986674051	5.37295089151677	5.48261484090169	5.58318281703981	3.62376578973068	3.68510295838061	4.99601267601667	5.63614376835674	5.7484791835739	5.8610853810779	4.14568074923135	5.38653776406641	6.54638383358665	6.79342833855541	5.28101595426167	5.13709168280266	4.85603738687409	5.3236280044725	4.07146164458042
ENSG00000008869	7.63793315976396	7.60060820254642	7.38397294929475	7.0706452201695	7.44829023039776	7.95289962679074	7.54806179967242	7.5504526114572	8.2290603728383	8.15285438272236	7.58593310307395	7.82308284649132	7.66474418673333	7.3903378559995	7.22823820436508	7.92191213049656	7.43534115669898	7.95946577999354	7.92469284654121	7.58121263384254	8.04865676865123	7.59588877505723	7.82802755460787	7.68793444123967	7.60286640168045	7.66820804763627	7.77760599543974	6.89236485771858
ENSG00000008952	9.08390071332421	9.02803570030965	8.10557077672877	7.97759661207443	7.71640123757362	7.73618633493875	8.10037272846361	8.39281999841607	8.1100612987021	8.13214338110708	8.46258276383578	8.25196484673618	9.18544339249054	7.93263354829855	8.29224512593078	8.1067479481909	8.42620254597671	7.53560814552721	8.55099503300027	8.00055480705152	7.96922570214509	8.18747337562805	8.86844084120772	9.68600317905737	8.17294834476313	8.0325187101648	8.48651822198011	7.71346603139708
ENSG00000008988	8.06651565961326	8.29173645003291	8.94374462708119	8.73622314248698	8.92981572683695	9.69426571650316	8.19007208787041	8.49224072173271	9.93546070822912	9.48337103658718	8.38087570227488	8.44735721413586	8.02929986079193	9.30177713479797	9.16841255636021	9.47021714418008	8.56274200867395	9.24528002909966	8.57587317249091	9.18634487903256	10.4099043034386	9.44315129792287	8.2527814996535	9.97428776674526	10.4499262653585	10.3535112285479	10.4084067695262	9.62671577145015
ENSG00000009307	9.55489634080038	9.57602445763814	9.46199107802162	9.38737367593506	9.44295488434246	9.15362956928187	9.31598263304634	9.45486841176199	9.21941953385541	8.90713327401293	9.37459894605441	9.32314161012335	9.57102794120334	9.61047934001689	9.78924776285998	9.05745371771553	9.3521523202565	9.73833742911287	10.0492551683376	9.59137806276783	9.86288855747993	9.8485874981884	10.1110313493765	9.98765618103417	9.89510083095166	9.47721387956376	9.6182201298817	9.53933885866275
ENSG00000009335	6.88298407234424	7.24241200827468	6.98394849609846	6.75698333660643	7.16888361990938	7.50417606651441	7.15034083580039	6.95599977397365	7.52617551157584	7.3892218216956	6.97937731220199	6.92831435075613	7.16131578162246	7.18935300895781	7.28193404411752	7.22810211402337	6.89645015197539	6.74825658395734	7.06148396190673	7.25211272310355	7.34469180849721	6.77176677279482	6.99006421229604	7.26309278488521	6.8008769073565	6.95910309001599	6.88907963207304	6.9926833087003
ENSG00000009413	8.18110095945325	8.18602055157039	9.72061635042065	9.73756358747038	9.83944785026196	7.67836669678242	8.38607323788624	8.6714761320908	7.42757602295346	7.8839524253198	8.8484947627989	8.56139302560602	8.301389015007	9.10469232730182	9.03738871680812	7.63770885949765	8.09334463639697	8.6468969062182	8.60861195872179	9.10091691911888	8.09196642667285	8.65635301733101	8.59365667734937	8.11914660824751	8.0207616130118	7.97570236260912	7.88145612475721	8.78045093908383
ENSG00000009694	5.16464618735176	5.89167763921626	6.33115807612417	6.34941109551304	5.9489927924987	3.82848148331448	5.2550903799306	4.71097648426326	3.79924772329196	4.38190855734766	4.55358415345274	5.06280495025569	6.54462272458736	5.32039972973386	6.4110892991168	3.32209472095768	4.26054437139512	4.77391661582447	5.69138018047468	6.11882390019297	2.51202196837535	4.62080564880068	5.41094817526612	5.53152602270392	1.76111012515174	2.51301640830055	3.5334956987567	5.35897061840901
ENSG00000009780	3.93550732719397	3.92960319860149	4.56241467325795	4.63147140933683	4.35434283163549	3.53898113270671	3.75481278849948	4.42159646936031	3.47167723527653	3.8219605311898	4.31407374609855	4.24739670327744	3.73123357586681	4.54533742416629	4.52496068434883	3.42529328025406	4.14084938008833	3.11337366099527	3.10418555597816	4.08062030703581	4.12777949057835	3.84824613359693	3.11049519876747	3.39058044066465	3.3432690203109	3.17499502634942	3.55074800257071	4.47351362203559
ENSG00000009790	1.93237947642069	1.03237506314807	1.70146882350427	1.23852494313627	1.17319105054302	7.53719824052538	3.27331822493282	3.71079521469546	6.84177778793514	7.54388790619279	3.46328986044578	4.04297110860677	0.734462392094538	1.64351997572518	1.93837293191284	6.75604154496941	5.30580890848107	3.2043205773748	2.34610621325461	2.79185302927791	7.4690051597062	3.5263917004994	-0.346200870706323	1.85331400122563	6.66028579782121	5.98241709668166	7.05924066315098	3.5641883392186
ENSG00000009830	7.32253086620867	7.13428211045123	5.56006113871994	5.48241273878923	5.72004848849813	4.84449111819922	5.22458686478757	5.32978980067324	4.84490284191453	4.71979211686248	5.49521456853653	5.78032155650721	6.56160522943853	5.79249398118265	5.79391584871388	4.81995864419244	5.3905617004118	5.40633832950288	6.67966166209132	5.79842140148422	5.36087654623684	5.39620648215117	5.77756937007253	5.36463453807119	5.21902185648847	5.01644854561645	4.57197231509655	6.12457158049071
ENSG00000009844	4.85524923607991	5.29512769570856	5.23334509896977	5.17955215941928	5.40583870938668	4.86600158929719	4.56852027461048	4.60902485047348	4.22051422924517	4.96499216201075	4.79240486211244	4.61680185821747	5.17509470812686	5.41859260346303	5.21997807999254	4.23382997947951	4.69904052586672	4.20110152068224	4.90207640888695	4.53256206823375	4.64666593684311	4.48062784744497	5.64907576131505	5.24280275072111	5.11017842802492	4.86840794720895	4.94117580250484	4.47968208727937
ENSG00000009950	2.4778580845809	2.85095565609124	3.12556844860884	1.20011352152593	3.26788287513378	-1.53901267665948	0.999091180384993	-0.44818808873586	0.0551594638311901	-2.49963898169614	1.23332781144309	0.120118945860857	3.58996169647602	2.01708173694054	2.66801145842318	-1.78403502828167	0.891343547458634	-0.755050902589101	2.46907790754277	1.9495476806705	-6.00704531932299	0.822732319120667	3.13645071833856	0.826199253206473	-0.686173656049078	-0.200456808325323	-1.14324026535144	2.96168492579445
ENSG00000009954	8.13592362661366	7.77304544633698	7.31291731660073	7.2011033635487	7.3793250954132	7.86711499175351	7.56317573837401	7.8222848954622	8.09141926389696	8.13524390737451	7.98092859879453	7.99656366085564	7.83591240627601	7.12694564422765	7.51273242252328	8.0870183329032	7.9711744560893	7.7266947303376	8.26466902996078	7.93506184119344	8.38767606904646	8.09836094928386	8.40431901583441	8.69294082956885	7.99518709195476	7.95045421141396	8.27269273965764	8.01135270602105
ENSG00000010017	6.63099488795403	7.24118367771205	6.85486774296486	7.17342974491427	6.85781760344667	6.48672890719571	6.7727610967061	6.40638743511308	6.62519894296973	6.50688982444898	6.71227715966161	6.42923815081674	7.23831032555846	6.76868307825815	6.48102294395597	6.41184824164701	6.41944474081658	6.47244101823695	7.62040192661398	6.86312125676209	7.24827783981551	6.55937352981312	8.13523763135628	8.27088762739732	6.82456572916147	6.5534258424484	6.86282459504498	6.53583931889765
ENSG00000010030	-3.61453864254752	-3.74254916606662	1.11739341886259	1.90380948976325	1.2272372937176	1.80530410955627	1.46177643017807	0.966988060454979	1.85706622069017	-0.759281891091666	0.653727337676618	0.345507736388258	-2.17598104997901	0.438152030400295	0.126712532646229	1.27179086579523	1.8454953649324	-0.351245726951812	-3.62878967515462	0.610270600873228	0.928249655549444	1.02096056645678	-3.38170438919358	-6.8770710527278	0.654531807221211	-0.578252178415024	-0.0576101473252728	-1.53368402367057
ENSG00000010072	3.44963172788666	2.89214810694441	3.46770066443723	2.96985546478776	3.12241952861478	3.52793092000885	2.60436801397562	3.06545773270456	3.08546532562629	3.76456588358702	3.47930304583828	2.98641738500781	2.8571792106123	3.36199982168808	3.17197163577384	3.28908178808122	3.13238596072348	2.71197623979631	2.76596224201722	2.72325575074011	3.49106365241349	3.32846671177335	3.15647683297278	2.49270166589879	2.99336801571155	3.43542619321303	3.52104783568541	2.81549247977062
ENSG00000010165	4.13572999138785	4.52854454804252	3.52392593212362	3.47561380140206	4.03811731900844	4.70744167353953	3.60061347462865	4.16705318229586	4.25421900376601	4.69858937262717	3.80980742670608	3.75327585863115	4.05644063592565	3.81194739201011	3.74108936198875	4.64092275419367	4.04425809925085	4.83796761099977	4.72200998465417	4.24200145753033	5.23610257507638	4.10539256662973	4.33380265973581	5.12260318203798	5.1236986550994	4.51532210579079	4.54119858418414	4.11891296467156
ENSG00000010219	3.47213079655022	3.02451035268317	2.87948000349748	2.57608427746921	2.47095875608459	3.16168805288139	3.59684951444878	3.80578642199399	1.13401938644731	3.28496718987926	4.34848176331683	3.19290577684556	3.20667229829772	2.32984018478606	2.85096029988556	3.60056449580657	3.55161653926529	3.12758715557109	3.13640449642248	2.62158643534734	2.87779156819816	3.26825926585118	2.7668193156594	2.77718415265655	2.79720053221002	3.39813754574826	3.44427124903316	3.17447041099304
ENSG00000010244	8.02500567776658	7.84145262172709	8.13532998980992	8.07109184744843	8.04573593870945	8.57132518155098	7.75136861268309	7.82399806936997	8.11198514376229	8.55265100283549	7.75323093050662	7.93822621407821	7.95508166313178	8.00173493149583	8.11262748170233	8.02881310633237	7.94716491481816	7.50400489075228	7.14703389642847	7.07671528397171	7.45115601834238	7.18432044398156	7.22524226067251	6.95163003744899	7.3713767177257	7.40927647775334	7.81861223977366	7.33882402324395
ENSG00000010256	5.27193514996316	5.19555684391922	5.06739742197711	5.00603874864837	5.16931100714253	4.54176142059997	4.58496209002425	4.67526045782344	5.07798051964892	4.20149370124314	4.68847048974441	4.36707660979914	5.50275996732908	5.43934138659778	5.44140734171285	4.71533633757337	4.65953984390372	5.42187372856914	6.45496317657189	5.58938416984828	4.68588760826026	5.48443601123084	6.72669278073571	5.74382682076556	4.84197006223802	5.39681847761082	4.86334868679825	5.19927814049374
ENSG00000010270	5.79511244265077	6.02178418125355	4.45975203832382	4.21765299134551	4.06087679876489	4.87737313550423	5.9118594051812	5.2723127963792	4.24388601386528	4.42730064967819	5.56595188941617	5.06514483280251	5.83476549376564	4.57982698455166	4.91631949041385	4.88599543064781	5.21830977287617	4.93243220758912	6.26200571119074	5.6433006563123	4.95049888840006	5.73486382219228	6.35388468600041	6.33257377473991	5.2098700055827	5.11800768772548	4.69803134060931	5.05985068197676
ENSG00000010278	6.80956809873253	6.28170275440092	7.12004868184609	7.1730447485268	6.89178346609712	2.70343591877749	6.47364062270676	6.57128261415217	2.39666018893269	2.35472915743877	6.40769299969618	6.09347460525689	5.68398638916013	7.78037603680672	6.85801825822953	3.14137934365964	6.27112838681436	6.69072048581791	5.1452440227192	6.05266654125944	2.93568226296433	7.46812318882383	4.13267318437056	5.76080399297655	5.22699075754232	5.38312226118923	3.65320551630029	6.44306694560155
ENSG00000010282	5.21665097001315	3.61373615956624	-2.21778024589428	0.744397772017725	0.684503769023547	-3.87293217792832	-2.00399247438033	-2.22394397660907	-5.73898097134612	-5.39929782277258	-3.09292039002656	-5.07669867070629	2.04759096033342	-1.6592827653288	-2.0501537597906	-3.20759442387937	-3.82380437727125	-2.57623794018711	3.12442171234575	-3.0623688758515	-5.8854578396782	-2.90690275545753	1.96903381681755	1.86109071031037	-7.74254956606696	-3.77065583630764	-3.32703601339072	-1.65097944333606
ENSG00000010292	6.61447311883048	5.92306840556184	5.30227821966948	5.19308579828591	5.23219775271903	7.30742511901783	5.62917992346929	5.41689825713322	6.97820507105444	6.21473499230252	5.92715354605704	5.5847736671964	5.46757726179438	5.44411012050429	5.51671545727917	6.57760064630871	5.77771312420988	6.41202440152747	5.65367886726823	5.42459049720357	7.50437311245647	6.01057755501191	5.30548091941329	5.01947048991424	6.58736023181231	5.89997735133114	6.9976419247674	5.87205108327712
ENSG00000010295	4.55206523116516	4.30175328433189	4.18021847289233	4.18784857073034	4.63720603162343	4.92287096375534	4.78660723670209	4.98505168273058	5.363013990173	5.30387601205777	4.52788446849105	4.99133280670129	4.63709471795106	3.80607513274741	4.45121403449604	5.29792433452154	4.90361894677193	4.67377762140628	5.02023026196143	5.11258303498205	4.8132921176331	4.04043794884271	5.13558478206646	3.34291542830148	4.07314116603484	4.15143153145931	4.1746295918122	4.00939812271902
ENSG00000010310	2.76107768794442	1.32044196228182	1.42307284727427	1.8489770905608	1.7121496991536	3.01899339832123	2.63816880100286	1.57243564705499	2.71624758708811	2.63668010894864	1.05332746170797	1.80047840217654	0.463629859655301	2.00040765458078	1.20685927706372	2.5327445136269	2.36927966110017	2.46513084988024	2.8951135795147	1.45765743321668	2.80177367992351	1.57342380364887	1.11374141391896	-3.26894035891738	2.20654699148336	1.74882031190217	2.32797406090007	0.532313853634375
ENSG00000010318	3.98366681655012	3.3017372246414	3.01649395601582	3.29627905949386	3.62076503684971	3.02386200451031	4.01119673537616	2.19625108230237	3.26771560488736	3.330546514713	2.86284541687126	2.35473578921038	3.27729150773451	2.87490745224393	3.16757638283017	2.66785135645801	2.57634616986307	2.61155121225283	2.82079419226355	3.19734431011004	3.6060295176806	2.59461235441903	2.77373406478654	4.18142674184893	2.83959766854942	2.52578432529496	2.72874085007333	2.08057413249613
ENSG00000010319	0.117951750709066	-1.7894485233386	1.92431320915731	0.956359069334461	1.7309835734719	-1.11499566725064	2.82820108835706	1.94503246393003	-2.09545516772595	-2.09702307633996	3.19835198030058	3.61609563422516	-0.68442049175615	2.12010960281718	2.46199098305439	-0.928366445397654	2.65837395578867	3.26324394344185	-0.128330572867654	1.9058553710085	0.00336977983328959	3.17313508444884	-0.373816963614878	-1.06432299666716	1.87107309022641	0.77800364469915	-0.370870514345891	2.33020266162079
ENSG00000010322	6.57385638154626	7.31861698594881	6.91081300386324	7.0584284434488	7.22439357644048	6.84445844558288	7.11615925740853	6.93418645450653	6.7845859489253	6.84812236853639	6.98231487100283	7.31127292311202	7.94387609718093	6.95140540058381	7.14706408560535	6.80347745333779	7.03813057098997	7.81864149299722	8.40651250922424	7.99197507132345	7.55863956845519	7.08831470318735	8.7202494856919	7.77470462912266	7.03516165002523	6.81409740657946	6.72139834255984	7.70862348824922
ENSG00000010327	5.59273575472704	4.43605008530316	8.30988301013867	7.64651542488094	8.46919883976894	5.74660891322467	7.53039673734791	7.62076399571903	7.06839856704898	7.62945133893285	7.19566359042181	7.1042756041461	4.77197905791007	7.72367321965904	7.27119415821854	8.01236855480474	7.36801143594017	8.03914528987009	8.16513965881719	10.8640003324168	8.18058914743118	7.4991294811269	5.00055747756329	5.00800805651545	8.08298802913726	9.36888612718005	7.75646174133689	9.35419111441608
ENSG00000010361	5.32840418538228	4.89634599471479	3.1744833341178	3.23481144005328	2.31511761068838	2.82442786212215	3.37706702964622	3.6451738225699	3.48764809902851	2.78278113896601	3.54650170428264	3.95632831512387	4.58839957963957	2.89663105161177	3.25280226806253	3.37369098854837	3.70510543259178	5.35838146601188	5.01614986061042	4.52660085524023	4.69244111029764	4.44447187415271	4.88727457905445	6.21735459302882	4.01089806967183	3.95439627912527	4.17046101133368	4.66011257746399
ENSG00000010379	0.110666273484536	-0.690188419781376	-4.22655574313311	-3.75046363873925	-7.55445293779168	-4.1251187947791	-2.98866529259756	-1.36886723409959	-0.995540222262175	-1.79524110713717	-1.59058246501496	-2.03665611002655	0.807255007468995	-5.01420064257312	-3.60359719224733	-1.44063248306102	-3.83718137898313	-1.89545520878635	-0.381227286356641	-3.52308009710147	-5.574974161075	-2.73284137652045	0.917858159512563	-2.73102433055726	-2.95207460772084	-2.24925186090029	-3.36717625075845	-5.92253320213426
ENSG00000010404	8.83486007250317	10.3242224298001	7.32535282589635	7.39028775536924	7.18500492438431	7.56836464152672	7.78512912629054	7.61441494775581	7.61321101687365	7.4966340040966	7.55231244362597	7.73853704382923	10.8327557621011	7.69098082696338	7.71334653873523	7.5605078398388	7.82079608903154	7.8645107114202	10.2263639802963	6.912916859045	7.19810264581783	7.82912893435391	10.2377217368788	9.7326393053269	7.37142311967604	7.57434743826508	7.2988038433074	7.32622024790329
ENSG00000010539	2.49399376512719	2.18792495442575	1.5963173812694	1.05706532123959	1.90266117803593	3.19373490230546	1.22743552387515	2.05933468857694	3.45659827137531	3.56825485404573	2.32307671519461	1.99097778689121	1.97367609132412	1.26252768252686	1.7897548419525	3.3619437109096	2.32054178439157	1.96952695973865	1.28588005303211	2.03617269677381	2.8168256003449	2.19274172816967	2.10314680821442	1.59911615818996	2.44821185167663	2.79527568267551	3.56859033972606	2.99029540967325
ENSG00000010610	3.19414366561611	2.93548515013483	4.2650387341474	3.30480117182454	3.69195202860207	6.41327335041642	5.60484126947432	5.29756699129118	6.70503695799226	6.26299632911632	5.21199440797141	5.11840554904371	2.80991284687992	4.7960861737136	3.50976403718964	6.68606759098045	5.97086184572378	5.34776196884154	3.23521540690413	4.93618346283807	6.09759534236849	5.58975687418741	2.71355174214826	3.04719053263457	6.24117274420996	6.48451063503559	6.8438322457506	5.07985523113485
ENSG00000010626	3.33470192756885	3.02791650835828	2.46093181695142	2.03290652953507	1.68425983279237	1.81187456261425	3.80270401863017	2.99462019958984	2.38341173029369	2.44487072603242	3.63444456317227	3.41122885054718	2.87917682244542	2.14407796716819	2.07381906725324	1.85566561938444	3.16170815135246	3.80556998827699	2.79823540734773	2.59429238315973	3.48349710028202	3.23877947819466	2.76999835840502	4.20191518966251	-0.142249800043469	1.78702127280889	2.15668956382646	2.45583388826702
ENSG00000010671	4.65986194275315	3.82184217307911	5.28071671372259	3.83821034042055	4.62081463912616	7.34356202875084	5.54726649657825	6.06883691501241	7.698255867847	7.17311996903085	5.3636649484189	5.51654381600704	3.26638527578577	4.85672542503022	3.94665819599548	8.0390728481979	6.13551587552223	6.3364043132186	4.41253904236128	4.96979090030401	8.03295051714724	6.16027746336088	1.33608728425563	2.80980685694513	6.98917376894251	7.96666076232425	7.8823034343113	5.93942801663783
ENSG00000010704	1.96716321016349	2.55625677672325	4.98420463886711	4.20713566114168	3.52162329008266	3.14801234132189	3.30921781730744	3.2581098969879	3.38236912228592	3.69706698628284	3.90010086789266	4.04167257943203	0.816269962089073	4.04844008193898	3.98620540882195	3.70360449384272	4.16149077289014	3.58754406202007	2.90227133416256	3.79114191074457	2.92831737005537	3.40655571197211	-0.397169106974387	2.25247871781052	3.37873443847361	3.18970645664423	3.29248481765085	3.92718763247507
ENSG00000010803	5.35420140647112	5.90591841547555	5.77930655217153	5.74734812260795	5.76839512782245	5.77431226687439	6.09920322780718	6.3384283174259	5.96512039423987	6.00613025408882	6.13273298377575	6.0152954022955	5.94797401494188	5.39131682251828	6.23460810560661	5.99684141288315	5.9614373865496	6.26120067542707	5.62194300436728	6.13047556628075	5.61810535724734	6.11842725697617	5.65529385983087	6.38436402632503	6.28398221972472	6.08016111018456	6.11709629220593	5.93640814908831
ENSG00000010810	6.96033322585569	6.73894930446027	5.99999691945441	6.07150195598463	6.12546998976063	7.37487705011282	6.1570077569529	5.89021622602537	7.36116860182197	7.45927028677165	6.14351064366764	6.62871328359439	6.87066166649055	5.89049572820387	5.5824629998224	7.07259793391263	6.09313756613131	6.47023984716576	7.46412382716845	6.24025811000858	7.27188592933831	6.43884563094481	7.03905908572005	7.7398238928172	7.17264793110365	7.35363430920237	7.47367850961924	6.87531869876812
ENSG00000010818	7.27323293576696	8.6654972956835	7.72880969977182	8.35117763332023	7.25164374583494	8.06328944832647	7.55792480526009	7.22008880196613	8.09150319439184	8.24412065148535	7.26308760826261	7.26005761517704	8.4216288986628	7.41687394953232	7.69672193068566	7.81984022413212	6.95043899055546	7.34796754220988	8.78043590168813	8.20507984161456	8.83891409228906	7.88511621752904	9.93410130582474	8.03167401871127	8.02102810363405	8.38985043970979	8.48335131993326	8.31675982260652
ENSG00000010932	-7.21731372885322	-5.92198587818802	1.76080359496604	-0.2886752021787	1.18005935809182	-1.38022165683369	-3.20642644038079	-1.62448086419581	-1.62987684196641	-1.82949179576628	-0.18619731776944	-1.59950816888653	-7.79133325556924	1.37911308320633	0.768100216519722	-6.74248665421106	-1.39759269841206	-2.6569704711158	-4.83725012518823	1.11100065169567	-0.458514651044202	-2.00282026406647	-4.5905873092936	-7.95621218078811	0.765577878454323	-1.82016619228006	-0.685848429134623	2.56231413497813
ENSG00000011007	5.57018785548263	5.24651157604485	5.65171188101259	5.37152566323083	5.84776765114664	5.84774523099371	6.04409489858853	6.15542090937621	5.76586108618003	5.67266275183403	5.89969114480252	5.72803126509907	5.36058510736649	5.77640411380997	5.54996330488538	5.76988549810043	6.07719610417912	5.28891430872747	4.77679048610536	5.57171103768796	5.25455558661192	5.4544415507114	4.87481869773515	4.69660095523852	4.93644379066464	5.35885149542442	4.99750205218727	5.31415919048103
ENSG00000011009	2.39278476859479	2.85480263867728	3.47388418526344	3.59655158376989	3.33418358547899	3.86472576993667	3.90815234681157	3.22840358147085	3.723868286006	3.74533784968454	3.22402307849474	3.25592002399542	2.83763190909979	3.79237952870976	3.39724098535402	3.87299741476112	3.34445167537076	3.76339189787569	3.02750744663727	4.29218269922082	3.88346897772182	3.70598240672174	3.59509659244184	2.2228115285989	3.6813762815911	4.42792258025745	3.74418270771456	3.85091709650066
ENSG00000011021	5.94571729674568	6.23278560655716	4.9153407367468	5.03485104615631	5.6752815416124	5.16427096297516	5.15754627890632	5.50532101553995	5.19429997723726	5.77110761322197	4.95881997213448	5.3499578737788	6.17422715396301	5.08535562477554	5.09863592141412	5.82170604506633	5.27480187262578	5.39295228965317	6.30018441938223	5.38041834203949	5.30970840268062	5.25604835994829	6.22012999335778	6.1155444010376	5.19036003280725	5.22327215556095	5.28440335902737	5.03057869550891
ENSG00000011028	3.91873462714275	3.01616896411369	6.28925018704185	5.79939400773509	6.40631907901317	2.52152865012208	6.69770352356294	6.41731802415305	2.95832365300626	2.73536909927758	6.4402995867059	6.35460536914243	2.7910405179854	6.65204221520864	6.6891998565399	2.98933672258093	5.81588261252038	6.5537118404399	3.62885408433901	7.0688851868659	3.95003199261522	6.10326499582217	3.40625450833631	2.03401444189283	4.11971266031652	3.26569924176363	2.73341188731946	7.9029306891194
ENSG00000011052	5.35853501486583	5.94121420008276	6.22837980222507	5.79218767080624	6.30352894335574	5.9209973911489	5.79943427479282	5.51287459961017	6.32917231160126	5.39763248953375	5.26613062605849	5.3236578574243	6.2998054195419	6.86738000424774	6.34253139248337	6.39426771658502	5.61535072780679	4.85836252009618	6.1912473539751	6.48653937751284	5.58956703889589	5.23114035234557	6.27179027572808	5.95674314845193	5.65673984343252	5.79755073915576	5.3015891978668	6.28468818053108
ENSG00000011105	1.43277720114848	1.49406940752046	4.35735993648576	4.08315648917702	4.6047192734314	1.68775894548678	4.52712569976917	4.20579789199257	1.40217511999478	1.61464235555897	4.67787236859619	4.63245643970805	2.16264938197024	4.56221930739746	4.41955203223338	0.886303150066905	4.01336723661841	4.66870824349826	1.93957899548396	2.87916887300971	-1.69205536724336	4.20344820638358	3.62336328028301	2.43055671646755	3.49951441944522	3.59192987558607	2.13053193306516	3.6296528404525
ENSG00000011114	6.09881338886878	6.00581243096228	6.25025481648766	6.01948205603844	6.52279722096381	5.98254353689719	6.14065485897522	6.32876175271849	5.73685581623588	6.0799020697072	6.28764545174029	6.19041680484094	5.91911451958767	5.86499455959158	6.08279684487539	5.91252837795183	6.01185447348743	6.51205576673001	6.14849036622992	6.21206609341976	6.11050323265107	6.2076385236554	6.06691346881015	5.76196917227256	6.28321870109237	6.27623335137897	6.05984932187885	6.30971969303987
ENSG00000011132	1.77988428380374	0.837213490306899	0.5671159507541	0.961185867086129	0.491670683988975	2.478040203789	0.856280178011843	1.10563650616168	3.0601899611423	1.95094575597158	1.43449239897647	1.53248474764664	0.966874039481134	0.702128829289523	1.03627422986723	2.29026187407027	1.53630135309579	1.61054359619191	2.02056832387068	1.890831803667	3.2861301316486	1.07180961987616	2.2799799577304	1.3777140502351	1.16951892056379	2.31609426677704	2.33742456642768	1.4593954716387
ENSG00000011143	4.87375930971038	4.48272409667297	4.31285450664336	4.24874901294822	4.8945685151988	3.55937859561277	4.61774099788139	4.38283560823828	4.43484600531823	4.68120225695787	4.75546928474788	4.70604805584802	4.64692122375685	4.44436380711403	5.10913959336012	4.41480916707002	4.46880476038063	5.03303079100587	4.26250279380903	4.84139153663146	4.83505024872587	4.74542644455652	4.8435131651003	5.14728332557856	4.63909222891125	4.30878078547332	4.62577615733937	3.69632567633461
ENSG00000011198	7.25046116258391	7.21878565251041	7.80217546511737	8.25699349415562	7.9752298235826	5.56582827420882	7.77228141806517	7.11143939942304	5.28798965794773	5.67220257530579	7.57590077740185	7.4596227895189	6.67904486600808	8.0141408705309	8.15028332773485	6.21817426256305	6.87690972046953	5.01777230126894	4.55360637973811	4.67476385953358	2.49601756279822	5.37751420477145	4.02076282235341	3.81839399537836	3.32888065607099	4.6552170424141	3.45062499002485	5.82839803194489
ENSG00000011201	4.8392533955699	4.84599390479577	2.81260761376433	3.82766376912053	3.18714335373162	2.093312558811	6.70310509996815	6.71962149757567	0.788810597451567	1.14057484780823	7.70203036953411	6.12634983742806	5.30625212631142	3.02351046289923	3.39812581552223	1.45142747175229	6.23180555207398	7.12671832067074	4.00150359222462	2.89123873813978	-0.825918000865739	7.83046819005207	4.39681950540291	4.04625642399994	2.68070183625544	3.00891428152999	2.50791851746456	3.624168722651
ENSG00000011243	6.54222151106765	6.4620274817713	6.06974707154509	6.31552965569933	5.96326826871618	6.5407868667956	6.62548129398933	6.37977455731432	6.78399295405894	6.95952299885521	6.60627159347811	6.63962557311187	6.76033708781239	6.18953190131896	6.42952534644156	6.48821308697258	6.58113071369927	6.96551722845815	7.09837477303154	6.87255080014908	6.71656508511299	6.55712961121831	6.94016674670916	7.18699552415705	6.92944026644885	6.94497638747945	6.89334361720191	7.00434267456854
ENSG00000011258	5.62813394029251	5.36101277264126	5.73364671718128	5.63946328192863	5.55521803053613	5.79777603882324	5.02189019131608	5.35665410641802	5.84976972476538	5.87487043743816	5.32418113368862	5.61320971252873	5.08161954510981	5.68294667643548	5.51999856450993	5.39735256236257	5.25275187007381	5.27512278587262	4.79950968498688	5.14646939331701	6.18184101083608	5.23847278546663	4.82629617911216	4.79653173834019	5.3785305376014	5.21635416968931	5.41684463211567	5.26304441545073
ENSG00000011260	5.67896008215531	5.29989402616236	5.52709165396296	5.66382084840453	5.72266176217049	5.95211778907534	4.8562873373265	5.24065659183524	5.97176216759776	5.77101406224515	4.85374679177469	5.09231975265563	5.53676592316081	5.75967692457229	5.27981100669146	5.89118495097718	5.15279713494041	4.6762484774831	5.26933682219846	5.29304959241312	6.05793469655162	4.78343089584328	5.72828485250639	6.71878623960581	4.65204864310717	5.49524733287219	5.47665222835724	4.87351570214978
ENSG00000011275	6.37300764626113	5.87314792998488	6.10581400533956	6.14082631912506	6.16535170012951	7.00821224754899	5.94540698358084	6.28252868650156	7.13653708026251	7.45752312051774	6.1232815512381	6.32250427209701	6.05710494923671	6.09666156832441	6.51264769975674	7.16763257168298	6.13026637366085	6.39104722229777	6.45433933304676	6.8077578132102	7.11267524232659	6.36266049487392	6.51597720050099	6.63499290052955	6.89178279791206	6.82626576937474	7.24064816705804	6.40826188719093
ENSG00000011295	7.57122876756169	8.08579572573566	7.28203365417431	7.47368136072181	7.77274768875323	7.16773305355524	7.82505333069018	7.78791466990602	6.99348130198562	7.65879187017913	7.52948766579278	7.4361800012256	8.24666880441552	7.54670952768207	7.39018964706377	7.21613248517897	7.51044518153214	7.40915517405379	8.27899603809368	7.32087217694944	7.62256349954943	7.67689574222946	8.6608859796666	8.58085350233422	7.32542410746372	7.4244885197567	7.23839047238044	7.02195155188996
ENSG00000011304	4.79612448019689	4.56756902336189	6.30873758517033	6.46001261560535	6.68783622678962	6.7238410143922	6.53697844200448	6.19060498764464	6.83060340047389	6.39548944800779	6.42207642240617	6.42464132992446	4.58953156274166	6.81430627858053	6.32454634267384	6.66913173544648	6.43915243522737	6.7081762098991	4.81884700360017	6.39409530936142	6.51515231321111	6.41502954133734	4.11637410946597	4.25592099891163	6.29932410698764	6.81795510064413	6.65062276114008	6.86152044941242
ENSG00000011332	0.0254874506120554	1.19765810804154	-4.36802815678059	-3.52921633942862	-5.72585527245462	-5.243034724577	-5.03295491413641	-2.85744147241288	-1.98266779525786	-7.12424947730279	-4.49469158406109	-3.82757934457304	1.33957539700898	-4.4248018954928	-4.5468146881123	-6.86013506806662	-4.67828090650212	-6.22236337029106	2.76388381034129	-4.41178543716693	-5.70722295976972	-4.43622708015722	3.3053953273029	1.94810585459063	-7.98782120372474	-3.58013729851247	-5.4156543140503	-4.93963565841147
ENSG00000011347	3.01627078767673	4.90285034014652	1.30658546569146	1.67945746082016	1.4607971699453	-4.81263148755664	-0.407813974803921	-0.432872854691123	-3.53675457617164	-1.58761000593737	1.00780710760969	1.292434033941	5.78887528214697	2.21173718129673	2.1633449415266	-6.29297761715349	-0.760724064086958	1.06596553744656	7.40955080829551	0.0341519186199253	0.997402932247582	-0.264815215044515	7.36301266434835	4.7570099937831	-0.15148256448459	0.811344718520139	-0.574423311464922	1.76652810473697
ENSG00000011376	4.87462689208743	5.11540508121088	4.59916535733289	4.76983586091199	4.60835385635726	5.30758377937551	4.88842227254371	4.44858595896969	5.55215574621439	5.443692455347	4.46990709043437	4.83287434128632	4.78365967017625	4.74145815612442	4.86076529558097	4.85202353860581	4.68752653430866	4.6650491693393	5.5853455960507	5.18351418644355	5.75011393704423	4.75821109646082	5.13260098746653	5.91532726461485	5.14786733336819	5.05280725873606	5.22770521244753	5.05834159677904
ENSG00000011405	8.06127867178106	8.02950004706268	8.02503785108487	7.88603278706096	7.9507877318167	7.36648529311285	8.12453011854862	8.34866546452877	7.2294025821321	7.6449938703011	8.19306932459495	8.41991674082419	7.99566517211771	7.7238314952447	7.9341437964935	7.48449102140859	7.97689809000323	8.13729484040918	8.37390144834128	8.15208295638649	7.45480496027244	8.00022351648681	7.6487745813619	7.91880724590989	7.71154114545774	7.6760937604616	7.46103200422936	7.51772007525665
ENSG00000011422	0.191248601011163	-1.4463709173596	2.7134100742861	5.00596353343833	2.7554720765724	2.27425250946685	4.48912855599636	3.11065004990574	1.98110950905016	3.2486441857445	4.32222935664948	3.38964953816889	1.26800633353308	3.02502007773958	1.62830211248403	2.68965572041778	3.8804705422186	3.53973588563953	1.89735849308607	5.17422081191716	1.40649409035125	4.86390418464531	1.27253590130513	2.39313204585486	2.87251698368281	5.79738153490228	3.1425910471894	5.69461159510419
ENSG00000011426	10.3812982030675	9.8414387794731	4.84175582264715	4.0285448856523	4.94717106340659	4.58257120113073	1.42325496834564	0.305413848397206	3.64204923318249	2.58419818477403	3.95662614800927	1.50554974584752	8.92577895567531	3.95481512113571	3.46183656467116	4.03929397016065	2.22922675318383	1.13324541706244	8.20094507618911	3.79972034351154	4.47881308458924	2.37184357563814	6.9280677762299	8.71011299513747	3.57775827083251	3.36539939115406	4.0469982081853	3.55725912519745
ENSG00000011451	3.76831891148873	3.93900305240114	4.01818186524516	4.16281540517358	3.92054382857487	3.90610741177228	4.00524567075579	3.96970874111738	4.50306878303037	3.77171377676899	4.05922897016825	4.2794064048351	4.68197072231915	4.32874968214335	4.40510543743453	4.70680376267583	3.93649953078974	4.7945032358054	4.99880155284013	5.23014429486674	5.27705364504968	4.40468212970056	4.78362076386059	4.06531297548638	3.90452745376325	4.47329759235443	3.99637408421186	5.16864179789346
ENSG00000011454	8.15509070247641	8.26618162623899	7.55974703137114	7.6324374830176	7.56572948008915	7.18767559572777	7.43802418244977	7.6585248213332	7.13423604838568	7.25870322057749	7.46393318008948	7.3805938135587	8.21196782399008	7.39350348814327	7.67467985384916	7.26652261437568	7.36699675522154	7.36932063754019	8.02733530505762	7.65534534215263	7.4910907736172	7.30209992874105	8.30265644616304	8.23165719407023	7.09506046513563	6.93157927260764	6.97085585071474	7.46423439267689
ENSG00000011465	6.1941153854793	6.23031367647488	12.4186987826771	12.1406755211777	12.7036321852801	6.99752592201217	11.2514030456624	11.0945577453256	7.32757693196625	6.66474456936152	10.4353948078838	10.6978885277173	7.38061462619886	12.5651861802838	12.5262870673856	7.53934494546706	10.6811956497831	9.94981313101207	6.17515236209027	10.2763292490851	4.4719019487239	10.2442352184447	6.19824712472652	6.03482100863801	9.49193964479073	7.9241471281188	7.11577428983271	11.611581419799
ENSG00000011478	1.2166038950779	0.872628135529176	1.23637163817115	1.22140999654181	0.907880418936858	1.74272655269388	1.55381940814798	0.773824932207834	2.94423511689796	1.47676662428741	0.973030427544451	1.6138453130567	1.53396464530787	0.785958444577752	1.05287300181919	1.81962179940676	0.924178404258686	1.6405694772208	-1.04089361955093	1.42294063522419	2.61677599251889	1.55233722955608	2.29870299558481	1.6690095608557	2.18687547771719	1.90165529618686	2.36786848508172	1.75204942505722
ENSG00000011485	4.90935906883387	5.44572432636504	4.39194114453063	4.68366131388656	4.60563367347543	4.8920166289565	4.89549931501459	5.00255019344242	5.0857171413487	4.68122714208791	5.06013446359178	4.95140719960768	5.64364420570966	4.98397560078406	5.15466734880841	4.68255740773971	4.57700246850593	5.18334014951239	5.94519812962484	5.39995947798533	5.0736630748687	5.25539237281661	6.39729144394418	5.78051620151724	4.86645373511597	4.93615270270289	5.00055064880656	5.2365822953084
ENSG00000011523	5.2359718189659	5.44048172232277	5.28746008068586	4.81888907978047	4.53552594533697	4.99759198573603	4.62208976801859	4.92029936072568	5.12158334848372	5.45410338063035	4.66515907023384	5.0595290372172	5.37355290797903	5.49240571293931	5.35614439691445	5.0818545058323	4.17526330790216	5.50473523765493	5.25995079880746	5.30769375442382	5.62422596202487	4.51472455026982	5.77663097663267	5.44935006041606	5.46234178310887	4.92272831520706	5.20748212973352	5.33205461764718
ENSG00000011566	7.19112866205954	7.62374658416705	7.49879756168225	7.3955176550974	7.36022143675231	5.76886702317346	7.63405291175988	7.47583030024223	5.65596561023764	6.12262985160488	7.81350359282416	7.50796155811607	7.67576209656741	7.30581205138727	7.35268026552418	5.60506374110224	7.17747922880735	7.57613218918313	7.68650798555875	6.81190159710431	5.36776435273681	7.2653948447858	7.67193123412487	7.56748032061962	6.87240649418533	5.96918947756777	5.81650533163297	6.93858502818181
ENSG00000011600	6.09422533677633	5.53238278507051	6.42560125141946	5.50362565700379	5.11136795071784	6.54319040615295	7.45083984587069	7.80094777389142	4.89650602928988	5.28486064883889	7.38527458377431	6.78179085645436	5.03348065077344	6.03193849743713	4.04184773684657	6.40316074538043	8.79101174123273	7.66864991042598	5.98818936805333	6.56096788187188	6.25132851095252	8.41865914816796	4.80217110755754	7.04926765679372	7.03648754013711	7.87053772005334	7.56714551234823	7.46846236749186
ENSG00000011638	-1.19394259550712	0.342991795485058	3.57014789329387	3.40073899252181	4.33359247670435	2.3830648573464	1.76919314191186	1.88100994275193	3.04693513278112	1.35667652355982	1.73170500050249	2.01969631254865	1.75695462102281	3.84654776023578	3.53200132878559	1.82768952450437	2.26104369680607	2.77268037845118	-0.111702239377492	3.04685042444356	1.87623271473162	2.32124801271398	-3.12931006572984	1.5315543648864	3.60051451850965	2.46704500856808	2.01429158293219	2.72410944598827
ENSG00000011677	2.04832600464256	3.3429953224355	-6.54257047780212	-2.10570399469289	-2.91624836345304	-6.53152192697914	-6.55241271873841	-7.35546327621137	-5.80021466692919	-6.8426819273515	-7.27188758119647	-7.05388788889546	4.30353879905422	-2.55631324481692	-7.31768739693974	-6.47001869873126	-7.75659830194361	-7.8271863316802	3.80428033250603	-7.0330809378294	-3.7539548376513	-4.93510794398097	3.54237651707447	5.42879740635799	-5.17223327005576	-7.26945456289979	-5.61706096932914	-1.04337389628442
ENSG00000012048	6.6999447543657	5.71678802712893	5.49452363747336	5.47514810177401	5.47384206062812	6.11317989564592	4.96141695953751	5.49259281700925	5.92197778973346	5.00607816334158	5.60841040263299	5.55580345010203	5.13386580956596	5.12808823640228	5.61755803741341	5.47115995644648	5.29033251301211	5.45566068623536	5.2017391957384	5.07487477058123	6.13614583263097	4.84516163462847	4.43281325939143	5.17006458224409	5.0011390194919	5.43030839527215	5.58820066845688	4.76470843150933
ENSG00000012061	5.36432668455476	5.3193801776735	5.90816062351169	6.42601121064167	5.76560605086069	5.22085559522461	5.65059310250914	5.09764397106768	6.04279842339864	5.41153732990001	5.46230775792768	5.24308401690482	5.51362781267564	6.3017315541444	6.19440032845772	6.00342604857215	4.98372134859373	6.15447962677264	6.50897852607453	6.49125114235773	5.64695395877655	6.29485931187269	6.53799596775054	6.20703962270807	5.91684531440062	6.28274679338386	6.25010210734748	6.2963324997203
ENSG00000012124	7.64125714805531	6.88033868256403	0.705521476673019	1.43398110959682	0.983232910729287	8.05580905294484	4.86867424528906	2.57405239202885	8.07601166598849	7.553066935737	4.93034154581348	2.2276326134969	6.06178027393803	1.39780862761028	1.2921787599251	8.40795594757041	2.92388026868169	3.41047769777376	5.23772748290012	2.56330926745421	9.07707993594397	3.35913822089723	3.3083952579613	2.89565710132987	6.8369393818272	7.64214939838045	8.08827547879648	4.10688558024063
ENSG00000012174	5.65103351877266	5.95055944177377	5.43856109467243	4.8821365778675	5.32977555158373	5.4098887082954	4.80101105704424	5.36288892112737	5.41376933342596	5.4615095494856	4.90077052186013	5.10831061245263	5.57580000399903	5.4670461437572	5.53537491471152	5.77385387631967	5.20110069679735	5.4669448762124	5.98527207849117	5.63410349962552	4.8663238054698	5.75521668704538	6.32407419658496	6.65135117653321	5.46373526498177	5.65773648611758	5.96441723825457	5.23469509355114
ENSG00000012211	-0.833305336606226	-1.30427703952544	1.1226679803685	2.44027478665295	1.5269965086918	1.98958987343739	0.0774362857988841	0.786145752243764	1.08864194727199	1.68719754741858	0.982444392358969	1.54991394740768	-0.992723084618481	1.26426204165197	1.07655436632718	1.78489088215816	1.39189021689946	2.05218431834653	-0.473019874027121	1.6538351048793	1.31019958553301	1.58931372750359	-1.18273317974041	1.65527897513245	0.635008568208064	1.9466934675737	1.43356084347502	2.14770127229938
ENSG00000012223	-1.56172500528515	1.90530886275077	3.55433332147473	7.31003901354185	1.07232690598952	3.17504260451576	1.6926136509469	2.49477400085348	3.67490191476963	2.95075286338272	2.76389109793653	1.87170922071612	-0.5356636631361	3.82396422389546	5.07295757338858	4.78742266306858	3.46013197564075	2.34529126365909	1.10742049545427	-0.736603318081727	2.84283371905907	1.73215293686073	-2.68885087266134	2.06533981287876	2.66100963164212	3.6789816594954	3.41501496399366	2.61905249547059
ENSG00000012232	6.9832309310881	7.42859157794075	5.93305121109366	5.6765954534814	6.41113812612984	5.94773731992303	6.3457299493433	6.25120879021169	5.45926115063165	5.84105123173872	6.20501216950269	6.13622428903404	7.60741442418406	6.26241917224543	6.15897998418944	5.54649409307999	6.04591657744975	6.13902459754305	6.79585747689774	5.77605767675418	5.14301780745751	5.47645151728729	7.14932272290659	6.2363772299522	5.75641204657339	5.36084255461616	4.81061786700707	5.91645941173379
ENSG00000012660	6.46701854496291	6.33974119228477	4.73056792862562	5.22678449910063	4.95340707773121	6.62994795838192	5.95508196980106	5.45658271599738	6.52448714385299	6.31382343167891	5.70405663330695	5.11867098201349	5.69813790995313	5.19627387883832	5.7792433144807	6.53998997397516	5.4849134038036	4.89433138469217	5.34865944000916	5.68494593309532	6.4260359672702	5.58903977654685	5.11751861408034	5.65471013357963	6.25501959618214	6.77723137056609	6.35729951709305	5.7692107849921
ENSG00000012779	3.77917453802374	2.97930123124993	4.64412962444232	4.08122875130366	4.25523793124164	6.58608198126494	6.23203070800948	6.37718007912036	6.15107583630579	6.12883510316133	6.02441683411155	5.92049733045223	2.72770109714486	4.33567855128994	4.27133776617943	6.34748954225996	6.26708503982424	6.61921364311414	4.41633992764043	5.51363470205358	5.60734520921141	6.29107720850437	1.8058095850166	1.02685745684881	5.48588099323837	6.33520446656283	6.10844269129632	5.12989867083445
ENSG00000012817	-1.93521840775492	-5.38725109707278	-3.85412025308615	7.96924976447843	-5.43734746822978	8.66390340150564	7.78225246297513	7.88075023426129	8.82152581306562	8.70674625497948	0.594731309459299	8.06956210989827	-3.33346096308504	-3.51607790361146	-1.71889814721244	8.67200647355439	7.93257062342466	-0.166631334990339	7.75705471772322	8.62296013623094	8.94366125977834	-3.82568076745589	-4.16507874361781	-0.801155628421383	-5.00825923977693	8.40948072269643	8.47864691902621	-3.64917328327872
ENSG00000012822	5.75294310136295	5.69377025100873	6.35049876649167	6.53821256148628	5.94212439745129	5.39382441052965	6.55941558632356	6.18523681934597	5.72261544345901	5.33015489113346	6.36579707421108	6.60606369448361	5.8352054813054	6.1868500321351	6.24009056137506	5.71912716663444	6.58777723453037	7.13788917833179	6.55996484958515	6.77438867295633	5.37550879733352	6.54458869264184	6.73222750897723	6.37992291710298	5.62277885747582	5.53103979739838	5.36515321292595	6.818387472514
ENSG00000012963	7.35453677657644	7.8984505178911	6.85212919282763	6.62417857314565	6.92326036121747	7.12989381819142	6.49331418098684	6.72336475916741	6.9348625269752	6.57310995740768	6.45949510777873	6.34292865733582	7.48011550110842	6.88124080979626	6.80109297961595	6.79718663353968	6.43113054995089	6.62597692449518	7.71252537560487	6.28280068435849	6.49696858760767	6.69586334922465	7.77691125456474	8.16328639543476	6.75830695882932	6.95240233922994	6.76744122072253	6.52986861613932
ENSG00000012983	9.630742635426	9.04047123907032	8.2671422956	8.60625160299639	8.21648942132109	7.11109194057043	7.89956516402451	7.81144302296936	6.63920848273304	6.98003768406523	8.03190140450195	7.78039171817607	8.57314761534197	7.97414910497143	7.85886852464496	6.62225254194828	7.52641710817432	7.87190366428963	8.308737803692	7.85656593666338	6.89265119569031	7.76988711143163	7.91667524034491	8.02462512937364	7.32443920572194	7.31590387934804	7.23696862078449	7.6699578481545
ENSG00000013016	3.61331148657619	5.11738329878583	0.593323912352468	1.67016316971768	0.598894727107538	2.68688844981209	2.41445840160725	3.33556993355735	3.46734834996605	2.59462313358474	2.79319334510138	3.50874328891506	5.38686963397708	1.73399737847341	2.11187306746549	2.77557477787063	2.32295150327183	3.33499269137191	6.09347574286863	3.35346596227693	3.00870149928768	2.29490482430706	6.39336673418983	5.15874476303215	2.31326411930999	3.086734843976	2.94680258805177	2.39943362205548
ENSG00000013275	5.89032792384776	5.57587141669703	5.4356387377526	5.37486089374533	5.37168107932734	5.29800326995042	5.50719762078039	5.19773449260989	5.11172430736917	5.32367546330438	5.14166691107487	5.02722710247241	5.75492394973218	5.3613731759887	5.07790828689342	5.28198862376941	5.21443713860665	5.354662350822	6.9001821080974	5.95057875557199	5.51228079928322	5.7427238181754	6.73077218423459	6.44355649540644	5.62686552164811	5.70966805656835	5.64947963146438	5.54299727129646
ENSG00000013288	4.46451779796092	4.63819814485412	4.89493128883857	4.54759487226914	4.98857021421198	5.34671530089003	5.59900633223168	5.03166406480435	5.26933871472502	4.95509279302989	4.84345053604471	5.03720584071539	5.06507476714066	5.16696099133276	5.2218135086486	5.33918612510158	5.33674080713017	5.51695411071507	4.81802594150725	5.38045814530623	5.52874249502074	5.28104322923868	4.99305625535716	3.82510401245365	5.34957132516233	5.2044964823202	5.39216449839867	5.62076891687235
ENSG00000013297	7.2622660988509	6.60313416798208	1.537869793919	1.58135091046759	2.64910952032287	-1.96253574449031	2.28748770438714	1.28641342688023	-1.20974305816101	-2.45025796497479	1.8539892027735	1.62236800357123	5.96588702299467	4.11837046420397	2.89722312246606	0.390736217429453	0.731960613677117	2.31526910229565	4.75293493981726	1.10001172460014	2.39220553368988	1.63212354816912	3.89859173647825	5.49857027859835	1.76262604240892	-1.64188873768676	-0.481712629617307	3.00546366415705
ENSG00000013306	4.67086899557399	3.98097499678729	4.41870793753941	4.64069942354992	4.34790654429729	4.30990301114031	4.76792938747792	3.75646411838101	5.10957229011942	4.51302659013341	4.30562098306996	4.08083745276565	4.27253132221544	4.45780827733425	4.6390235149968	5.28926154711401	4.04401705285993	5.01388957199762	4.66706281424739	5.32925035250285	5.56960493539659	4.87343726267771	4.56327453269142	4.00905718939858	5.17059560064799	5.36784094420443	5.14298158092957	5.18962211258157
ENSG00000013364	5.62872028975119	4.57400327670938	6.43408083499717	6.03904291968528	6.31795712832122	6.62390000295417	6.98303387173512	6.78847678979414	6.75907565018762	6.50011281359	6.17370179681805	6.50386285780626	4.47296022179421	6.46952512166206	6.13954960844202	6.71570470070718	7.20452828534571	6.80910675030879	5.18352297485174	7.60574223353899	7.31616804928098	7.11759300012683	4.36607927489294	5.08109194855302	6.21422537332214	6.5681756142991	6.53874096951232	6.96993713447056
ENSG00000013374	5.86469499507428	5.56786607191506	6.15179581824654	6.04694837936708	5.95969743051831	6.97934032293185	6.43112544957804	6.64271465407493	6.64645461238614	6.87382514122431	6.4511174457792	6.42405041641112	5.84051299363178	6.08557361860339	5.89264354302636	7.19647158048048	6.95797549942614	6.07222846221018	5.39358210011004	6.01746115724048	6.8933104803784	6.32516245461548	5.74891941607059	6.06467129609938	6.51139321367488	6.02780983054334	6.6711803944096	5.87440598093932
ENSG00000013375	5.43454454530128	5.46460439348233	5.395122671798	5.322440358093	5.3772663909857	4.96611821422588	5.31109785801015	5.8611440998139	5.34998536537303	5.3705695470728	5.83020923230619	5.83620197896815	5.15841508861671	5.11616179381521	5.43998064572169	5.16299082744723	5.09368671605551	5.61475958744395	5.4825704182646	5.92406769975483	4.92242404059692	5.77204002352514	5.26349514924407	5.34097688204124	5.59579615432967	5.43459028983472	4.87457372420177	6.02162117313256
ENSG00000013392	0.787324218759673	0.979005006570626	0.575080600955071	0.924041994874781	0.261570149391287	0.238967069773278	0.252387912913505	0.812470237798324	1.33852424525595	1.4128434942785	0.348628938610675	0.498236492153262	1.94461528837588	0.237861302073524	0.229094636078785	-0.385640475669154	0.80217509729222	-0.47890282501453	-0.347679343294764	0.0436817308691905	-2.27957947189091	0.0177577521249876	1.98242107015177	0.71813349574357	0.0882888908223334	-1.75510198945093	0.43065384429425	0.200400211173359
ENSG00000013441	8.3709318304409	8.02864180809216	7.69055505845438	7.97256601592216	7.6992418669273	8.43172802428277	8.02979779372647	7.7432339634219	8.48960907689522	8.87728721858554	8.19112334441386	8.05896226276594	7.89906396592232	7.65469956033101	7.67555778238335	8.20812732410609	8.02460757026131	8.18477683603259	7.59629744364818	7.59840248198546	8.4783638385606	7.97642064245478	7.53652835707059	7.82973809985344	8.10479467680651	8.01125362683337	8.32724481573796	7.79923645907021
ENSG00000013503	6.74985155351646	6.64850623637101	6.92724332576774	6.48610103100747	6.67459637557511	6.39763237434206	5.93469967497744	6.66073234882641	6.49975483993967	6.85766765887218	6.34914822056374	6.43943182383419	6.55660062057855	6.81567415047209	6.58711198366149	6.59013670431473	6.48644695908991	5.69381067295339	5.8795389744736	6.04968828126012	5.61609451644504	5.76255169211848	6.2207052128756	4.77285767848246	5.80551684530611	5.60061176915089	5.90426760395904	5.71284034393478
ENSG00000013523	4.79572633220138	4.4583229723954	2.65355615607434	2.67093065329863	3.00030081036025	3.55523106493581	3.9052873894189	4.13475851554232	3.57032572682904	3.64121478677006	3.77197754134778	3.85038993029149	4.39849374702632	2.82160164893367	2.98957294885855	3.74765103757808	3.8807319234707	4.25777961297136	4.3004673204636	4.20403843776969	4.57852539154012	4.06673896882861	4.17357821298284	4.35780173548379	4.08873999241683	3.98319084614138	3.79149781411707	3.95323849944613
ENSG00000013561	5.59019553205381	6.05389034080418	4.88808206800759	4.92248721281188	4.89351240058572	5.07100391867505	5.07892445895921	5.05639171072566	5.16405500503445	4.96496443271449	4.99068485357273	5.00517891163027	5.66250073948497	5.13830762417954	5.3615503182514	4.91799477966965	5.07427380738579	4.82895624138406	5.30996621284068	4.86419815661653	5.02968296587894	4.72775363643518	5.61797597094986	5.69217429571425	5.03650287488763	4.83554491543124	4.86866508213675	4.44354390830278
ENSG00000013563	0.389243724496975	0.180552261318576	0.741244891336785	0.881611667588758	1.04844120919219	1.73074214086812	2.12676127774292	2.28526972770296	2.42247291333205	2.67244698610171	1.69388439721127	1.80644936150285	1.2881637860026	1.56394350970342	1.91599709807823	2.39660427962236	2.19546394873413	2.64517632670312	2.36378303790314	2.18461996895533	2.9582224500742	2.76943241454715	1.42812693084082	1.62309774917512	2.35691902196317	3.08243126651165	2.65412893855318	0.815974282375853
ENSG00000013573	5.79545846391957	4.55309484508048	5.84593277463123	6.56941381885733	6.35705945715505	7.80681147960541	4.81936922727488	4.31043122330087	7.70837780631563	7.22210800734324	6.36450446491936	4.15250079680055	2.65680263938688	6.11104511842519	6.53697024848951	7.01177056064686	5.86993983722598	5.91884634444067	4.46223380353646	6.77245086135173	5.26898855575684	6.17192753509875	3.84766740542463	3.76472592517187	5.81708596258638	6.11922719273832	6.89136986078454	6.35873798195471
ENSG00000013583	3.4720616060652	2.82480112016282	3.64799235787218	3.36879006173986	3.73549027737632	1.77361480137951	3.20560849350613	3.55052708435442	1.43445251308054	2.01819348832556	3.29232144604107	3.08709555219795	2.3854700326354	3.68568096064702	3.35178851989522	3.25234416234128	3.52600223801305	3.37261032447957	2.38159194708939	4.27086320006557	2.08261011558739	3.88396494019165	1.16514459547341	3.50085795995329	3.35871158525991	3.42079519642899	2.80321014346621	2.86631270067542
ENSG00000013588	-2.94676981204975	-3.37587684966421	2.82531409143468	5.33101208367298	2.50896967690898	-6.29401501764449	5.72131001857692	5.45697654469426	-5.8803522225443	-3.16078460647769	5.90873791112489	5.65042222701431	-1.69631668569505	2.53848314133	1.82023522821904	-4.57415280427903	5.68598814419171	5.96104092663542	-1.53083949250938	4.78562073159359	-1.16170469665456	6.63759352019465	-2.40962055959395	-1.03518044962014	-0.834703314023452	1.96500997180358	-2.43318606871542	3.98752040863141
ENSG00000013619	5.40701651771781	6.11946031722957	5.36160726859227	6.88090950278649	6.025659440251	3.61975989960321	5.36542695370973	5.94607655661586	3.11485062878738	4.77160175511485	6.31952204635239	5.79177958329103	6.59966369120224	5.27676539229932	5.4843788459843	3.8570561524734	5.27473160001247	5.03192486111511	6.07031980959674	5.41800000940247	4.51289527537419	4.65727886833479	6.45843544687628	6.2259813316315	5.17005005465501	5.83696375213764	3.93886842077479	4.5142184009688
ENSG00000013725	-1.72520263160261	-0.349478530248037	1.22310375066968	1.12899843945555	0.424709367888517	6.9497032933628	3.79944924546414	2.36871208992076	6.67428310280872	6.70403209945267	2.92803813515488	3.42674795623132	0.183211949710339	1.29521029628445	1.4365331642457	6.035220268232	4.95482207121819	2.58764739787389	-1.54293227624632	-0.298239421485057	6.571918581511	3.05685938674776	-2.28099075722438	0.878300591584053	5.9132281078129	5.66490882401129	6.70713198536764	3.42472689102922
ENSG00000013810	0.848872484493561	1.22550028350728	2.75774656902934	2.53039582590213	3.11225245246516	5.63210984202488	3.77919927322651	3.04036782448737	5.70221657832703	5.3187033183973	3.62317266080049	3.41838761074462	1.46930761305522	2.16880962398351	2.39399035978029	5.48689417140023	3.92179340771674	2.97318399782443	3.45727346749349	4.24212625999957	6.32937147075205	3.52574653412548	2.72609645588069	2.17433629156852	4.84785264855575	5.2449167101321	5.6252906110736	4.06846065313452
ENSG00000014123	6.80018844618232	6.32270802966256	6.47686662415994	6.01722533249344	6.45910631554859	6.1385373609494	5.56272396034818	5.69849231856393	6.30399887200266	6.43440454238855	5.83209327048411	5.90522129357613	6.13643838916873	6.36015032798244	6.29418888434199	6.38134611576698	6.04771873058106	5.62421854493597	5.72489714161249	5.70200867416534	6.44331147315322	5.71587038159205	5.12787295847503	5.85216732521684	5.77307857470787	5.76644111610982	6.01566734762992	5.55104923521509
ENSG00000014138	4.10742133602085	3.60648525507006	4.2618606941243	3.61047024263973	4.18903391733168	5.49768800217165	4.60774036026492	4.42749583195066	5.46929748236314	5.54481512086115	4.20082916670668	4.31910577897392	3.63514776725004	4.20124552303308	4.50296415974585	5.45120393670777	4.45839449657702	4.33945342246616	2.66861984309652	3.88614556881531	5.27589791969193	4.25584936744401	2.76870893948205	3.47583754693519	4.81810417878752	4.71027099463236	5.22927973525127	4.04605839966845
ENSG00000014164	3.47967385869699	3.02768861219355	3.56538140835379	4.25979623464349	3.33659509626186	3.48828159457637	3.89774976825341	3.77225468665132	4.50379660806032	3.89625363126429	3.4502199011265	3.53885398155653	2.99780249342087	3.83484419164082	3.62279886457409	3.84164577791039	3.55917693532002	4.72030263381444	4.35185387586228	5.34311304334487	4.25964958063673	4.43252911411955	3.91817526219484	3.39167278608291	4.26251531364646	4.89009951038927	4.19869378472553	4.17446097892163
ENSG00000014216	4.54785227875292	5.21898519969919	6.41657331012111	6.40710792620412	6.61573830493942	6.04902646707968	6.28056071398158	6.31887040373037	6.30893565070368	5.88112088632316	6.0916740348303	6.1216758885967	5.48872175618508	7.12856784896822	6.51698976388036	5.97138368220561	6.3217302653905	6.8548536258378	6.28201074117868	6.50360513600754	6.79468329594878	6.87644535825301	6.32412080040764	5.55128427904502	5.97301026996509	6.44468224034086	6.3993581415056	6.88665058997513
ENSG00000014257	1.0556539915335	1.38632109542437	4.2028994479162	4.51775141180009	3.49248817689302	1.64431828185561	1.79030159030457	2.30292705250955	0.51527408859905	1.13764037650999	1.98844132645324	1.5593985426744	-0.597620452943757	4.38228601086654	3.5660568805597	-0.456176751195327	2.97514754688676	1.40490295576947	-0.449809304150544	0.926722515651895	0.336036192144948	2.08083697058088	-2.68535658582069	-1.36935695248817	-1.243105960227	0.551023696264704	0.778643824022788	2.37150519473648
ENSG00000014641	6.97023376118886	8.5113133868031	6.41536855493617	6.03393541153775	6.3558368533151	6.53491356714124	5.7185710017954	5.68253189137641	6.56817391122711	6.04246108454844	5.5515539831545	5.49720494654431	8.56911053217225	6.97706942634236	6.70623629568623	6.50397956814381	6.11152302766712	5.99839063983308	9.00271510498635	6.44441824005672	6.07734270566856	6.24860549795274	9.74747580315755	8.45717159670402	6.65171810277346	6.66080693615291	6.58343872152045	6.55859635695094
ENSG00000014824	7.4479964331358	7.80255340028463	6.84894290156907	6.74501594758447	6.97557170629538	6.40005716289308	6.86506603930919	6.98938791633456	6.17399251890279	6.56687850630405	6.85285078360451	6.94859834645146	7.9371665552374	7.13360316879632	6.89880847619789	6.71294902051952	6.74163684872269	6.3765558557336	7.62548286324065	6.52645119488299	6.95427591349756	6.5775344279612	7.95113119474	7.52136338883771	6.66031592092838	6.22300762225078	6.26326940584028	6.51290515127693
ENSG00000014914	3.43652934554228	3.05467504116993	3.87083567504578	4.02701374184518	3.88700489964522	-0.439999295750185	3.60276567992815	4.05485087990263	0.871900654197739	0.859575986916158	3.24267092051862	3.48693717821554	3.21654927621419	4.25399538904335	4.27308307690184	1.74936070463391	3.16941895487087	4.0684033275916	3.28204121079953	4.45397985696674	0.035570272803663	3.57802695303544	3.54563461525166	4.05228416176428	2.46984873493207	1.16666622972331	0.541767554994701	4.41921558341322
ENSG00000014919	6.44062771459826	6.43122602456218	5.48529986980574	5.25602024651703	5.3370244052412	5.95683544771373	5.28997749457628	5.36438104032462	6.42809210401296	6.17742730007723	5.51859764400585	5.48820441842869	6.14734698338955	5.43052326901088	5.79738324773563	6.27314205645522	5.39014982256519	5.47367419445864	5.73593275062196	4.99361664069344	5.75357717279608	5.36697651710926	5.54740638969818	6.04388801044077	5.37901617468649	5.71538990940598	5.71977826391264	4.72753932568067
ENSG00000015133	3.03859296620258	2.45493961182975	5.18007319406804	4.86580768418302	5.01644661369272	7.74556745280322	6.35696422104334	6.39836814693071	8.28469557258698	8.34781718602096	6.50794481367446	7.04833192026711	2.93794063379231	4.72300907477119	5.51224338548514	8.29191448395051	7.02849412963526	6.74386207957135	3.32185793366198	5.12260972631241	8.18609984710807	6.32079051234922	3.30569570456208	1.87490021609422	7.33857293875473	7.30531261822318	7.90319307277375	5.91268054045936
ENSG00000015153	4.33302554887817	4.54800934031988	4.34649417287382	4.75749424518996	4.3307039543114	4.69664992480445	4.43931153561148	4.67247873723101	4.8588078841441	4.87825020470049	4.50815847107024	4.5801871192762	4.92942912433827	4.22869058423073	4.35397799816881	4.54854288778664	4.48392787773426	4.45983092581812	4.65544198638422	4.52678465367439	4.70073513799965	4.41682704415776	4.54003780118187	5.92884364097637	4.74285990221806	4.52870015409539	4.55180983426783	4.07807295239424
ENSG00000015171	7.75600189359647	7.78733144722019	6.94819196252373	7.04343182738867	7.21332816646438	6.29689903625726	7.09009765153701	7.14204110133167	6.49402464377093	6.39314002643866	7.39744473835475	7.31691556891237	7.80959768611261	7.04801829543211	7.18761867554543	6.06388728603538	7.08760775211707	6.91766471224567	7.62166348982001	6.92131082915645	7.00498589599024	7.11777769016217	7.85995876660942	7.4887666378568	6.6749665562545	6.32903473249119	6.54687652385231	6.9509828043394
ENSG00000015285	3.79938454432636	2.54578994500627	4.27642738574675	2.96691074904116	2.92417582694831	6.97296715103234	5.69906500678348	4.95674237190799	7.29807090928241	6.93022118238555	4.82921525407223	5.12118067150335	2.82702937683006	3.71814167163492	3.16210588601212	7.01257332965178	5.67143650841451	4.37015114849684	3.8887574830198	5.52965482211784	6.65731066089247	4.72106178832365	1.45644176164948	3.42406619344889	6.31707329870319	6.34800574781587	6.84736909411792	5.55296552954645
ENSG00000015475	1.96627558825908	2.11117621069075	1.31913194833732	0.738458386877393	0.542176745562632	2.68038170054864	0.720022459749299	1.45233318606685	2.74288319233497	2.16576719543288	1.6968248844175	1.09660720091508	1.25998632401094	1.2695647107836	0.814326971708027	2.88569850980759	2.14062945241322	1.41734631708863	1.41836733600106	2.16166466886785	3.51517778007529	2.43559845198094	3.4314649851228	0.700812804663429	2.83028053995842	3.42498125712011	2.79891049664463	2.15458873478095
ENSG00000015479	10.9244214541324	11.2763612901678	10.0110654242526	9.88283702211915	10.20359281493	10.4145889742893	10.1740847669943	10.1376770130181	10.3724150449338	10.4467790786005	10.0527458335239	9.94639162831516	11.3222068529617	10.0757079506578	10.0971868921197	10.3593976745002	10.0213863517174	9.22686494207978	10.583862567306	9.20284871763436	10.0345467615093	9.50343296732199	11.42301998817	11.7617760723669	9.52506629326535	9.48215473583681	9.74467798455671	9.0444918449373
ENSG00000015520	-2.22398238322802	-3.86775158158439	-0.919069703029663	0.148434499390334	-0.84471636107195	-1.54883002475658	0.180311050151398	-0.846800363480975	-0.580384778697677	-2.66608969161089	-1.91269532828243	-1.0070697804912	-3.76654819799467	-1.82877768624687	1.0883480869786	-4.44738377165136	-0.0497948344940825	-1.30167029853255	-8.06603495580539	-2.69929938058516	0.922788315563934	-1.25564831825573	-2.32768656796171	-1.72144682790825	-3.96520255593967	-1.59811964014814	-2.7304027776322	0.0428370145118672
ENSG00000015532	3.4169458918664	2.18319357655411	3.72269862469613	3.82349220166454	3.61006206464479	3.89112299324686	3.98167541330991	3.10536806210847	4.28158882379284	4.18490513464905	3.2872112315988	3.89236617138765	3.0795727862089	3.75618971043546	4.1010767161922	3.65628175711039	3.45864354648263	4.15591862493832	3.70210441346578	4.12639846099894	4.80426178955797	3.55969436031704	4.30566872826096	1.35538115918849	3.98841946126151	3.70754355566807	3.98094736429821	3.7777952331818
ENSG00000015568	4.95655275428907	5.27926161038091	5.33713241579677	6.03942052468137	5.04547332238742	4.15879563804785	5.30475036771929	5.512362892471	3.82450848999816	4.74430803692645	4.59497917480802	5.31429198242033	5.25755720918127	4.58338623873713	4.5658993357466	4.69228172603297	4.68879898754535	4.3014511642365	5.5830677106861	4.97408646084095	3.74976596735594	4.82732871312265	4.90303438912218	5.31199222055729	4.0950581729435	4.06748070005236	3.95552428423057	4.01467754899436
ENSG00000015676	4.605916001869	5.01219883288149	3.75201931363536	3.84208736655208	3.15031290721489	3.69969217304576	3.1266967800884	3.85723666564256	3.70238493472816	4.31300275619634	3.61431854293853	3.85215422991457	4.93826942157921	3.76669206272159	3.99736903836151	4.40691394615609	3.71626533823673	4.13740713933157	5.15800217067177	4.5685252893593	4.68526596195417	4.57864668305923	6.1118209749055	5.66057088834612	4.98535390578434	4.33213457496681	4.43220577266152	4.11576420340347
ENSG00000016082	-8.02524082062584	-8.48099144459428	-0.848775920448874	-7.48063204935119	-3.33244347103629	-7.06084572531118	-5.65032818255781	-4.70237969831345	-5.57419022490558	-7.33807777725817	-8.47921343818696	-5.44242187269127	-8.78952195765497	-2.12446463958634	-2.87287050510484	-7.15979034038383	-4.94423952802933	-9.09009582680553	-8.93559365632825	-2.71601020787436	-5.39407131155015	-9.12413905095252	-8.69790637800438	-7.4664170027911	-2.94965632412214	-2.83922958162968	-8.4404438153593	1.57453306467887
ENSG00000016391	-0.309469724341499	-1.49591090569267	-0.279257282061225	-0.61839322091372	-0.693801816278462	-0.664051750665662	-1.79957419652772	-1.61910974919118	-2.19732387625941	-4.86295821293916	-2.42868411226807	-2.20710870427507	-1.19069953387161	-0.816644041668868	-0.243073877391188	-0.229911882692954	-1.97237758492731	-0.702984864896143	-0.89010299529169	-3.79261462322743	-4.04140739121308	-0.481223967589716	-2.27731974982246	-1.33985768798239	-0.503167591056769	-1.64394813695766	-1.20743580240711	-1.43715008299527
ENSG00000016864	5.30646158859955	5.17123775562835	4.94540289141155	4.90406070688196	5.31750391729807	4.77348325200786	5.07009005099409	5.25499885624401	4.5683296119249	4.56029736088182	5.29985990592257	5.20631867812701	5.11821882960949	5.3055826975632	4.88674889362774	4.7339479912343	4.98173014493838	5.14653556008921	4.94322070574379	4.95573500087001	4.32255814599299	4.82177833694274	5.00878553141272	4.66513465746631	5.08828003932675	4.67415573320791	4.93480014979757	5.35052131588071
ENSG00000017260	9.67595918547629	9.83568696382961	8.92545360538261	8.8430573226705	9.00029505384049	8.70303240625474	9.13169090854702	9.09866447080207	8.4702581170969	8.56600997780844	9.05953723292565	8.92885626654334	9.77500176880872	8.96031550837291	8.75992350574913	8.49392396861432	9.08310863650333	8.46663742955583	9.31470119404632	8.02636428942396	8.10292783513554	8.60335201527404	9.45918529405641	8.97510589890136	7.82091956371805	7.79500645860142	7.77740553164913	8.00389015498571
ENSG00000017373	6.6108601025294	5.45772930643864	1.0307116392509	1.93054282777179	1.62840590608764	0.102734600624565	0.840730265132358	-0.9413395156171	0.348513697576584	-0.062298781242305	-0.459519026872693	-0.618069186130945	5.17356112006913	0.656859653665912	1.97491973398046	0.300453884262442	-0.281369680015569	0.024922663456253	4.94421586767244	-2.37771580430751	-2.66124501286013	-1.13417741731496	4.81521973065147	3.16438644066131	0.038075438111175	-0.950318068857524	-0.381271377809966	-0.603889669780773
ENSG00000017427	1.70218450068862	1.07370328629392	5.58620811454319	4.50287317820316	5.05047768200659	3.4177949229216	3.97410819398353	3.82197523307025	3.20073060643836	2.54806609298853	3.50349349207083	3.70513574262547	2.84350385402119	3.57271205525369	5.37948747304934	2.75630057017667	2.66140295360567	2.81569824546678	2.86286962709137	7.0218300459118	0.747904385741184	3.09296904521147	1.80120181202519	0.0722534830916058	4.10167549000119	3.80266338151912	3.27449406445471	6.475554039362
ENSG00000017483	2.63422205798614	1.93097490718611	1.73298506657372	1.69278921860624	1.67531601361845	2.65613290015723	2.39590676791995	2.3529837378799	1.9380957354559	2.02365811956839	2.84215299324742	2.87278314694836	1.7078783497948	2.39213866920924	1.10748179439542	2.13723318281511	2.64806826235357	3.01998171649331	2.71657251640775	2.03522100248242	1.48783903457083	3.08630319696532	2.87598940420483	-0.0838744455043026	0.992108605723403	2.13308229619133	2.38792434731847	2.43138320702592
ENSG00000017797	5.78644381190872	5.73599110671889	6.15213390429348	6.31378252601308	5.99552347780575	5.05833153160741	5.30469710260556	5.38757776099041	5.28205254973687	4.72887328121569	5.45000393085886	5.42952207389358	5.79890303702816	6.23191815057144	6.02319490890595	4.81573002364948	5.65602429255906	5.30549094005855	5.5886215698319	5.76032756182926	6.15483354470772	5.50694332689267	6.13875618763775	6.65214895149357	5.24039767041638	5.19583670692554	5.16203928447236	5.81668006806952
ENSG00000018189	8.22188115880977	8.3717433218418	7.02236673328582	7.51646132470556	7.1370446633166	6.77347140231149	7.05681920675001	7.13457424910525	6.62157670071223	6.85365932352863	6.92083609481471	7.03473594357245	8.40414496091194	6.55952197455142	6.99991780607197	6.73938150608276	7.04631676988409	6.75235021779149	8.43738927757646	6.97583019130553	7.09741406553087	6.74344511911206	8.84998125129612	8.89340177122415	6.38956664210803	6.32345229350076	6.35649405315055	6.71301921375998
ENSG00000018236	9.3836962348017	10.3773519113536	7.87234139354616	8.60422900204029	8.70571165959029	3.62009780335211	5.35644801067755	4.26323151584444	3.5060241956373	4.02824323320247	5.72044308181367	5.09682226277848	10.6155945179662	7.85567854249695	7.12355700595357	4.32684330257393	4.54301735704394	4.08625077550689	8.41171335093956	4.4220164076809	2.25725364088525	4.19709730938447	9.15165501488275	9.18523131373938	6.26526508606243	4.5457129984071	3.70555646446024	6.49405585002362
ENSG00000018280	2.66697724661783	2.97600971982952	1.89961301901218	3.52558961978956	1.79316238676033	-0.938022035224748	6.12045615550254	5.70252491172811	0.570047605542511	-0.18467041004853	5.51260483562222	5.3216409056771	3.65429131155789	1.51950821489412	1.01736276517193	-2.54708180211938	5.27288011217268	5.90900181786738	4.82426878896258	5.48777145788451	-1.77292081233768	5.89897497418804	0.693688103906746	2.44667276609783	0.038278915325473	4.65187119961037	0.687823682449603	4.66012328063271
ENSG00000018408	3.16487733370648	3.97504247911796	5.51208405456013	5.92453067125869	5.31742611360285	1.3362508044478	5.64239881454818	5.66596348938649	2.38090189479436	2.37820332361127	6.13543959423337	5.47630835864776	3.35061750383118	5.23856853747838	5.71821471371419	2.51722791255172	4.92921521903856	5.67231820191806	3.92803548307292	6.3391419494962	2.78649520872465	5.79098898427948	2.88171797428671	4.60881470330823	4.37199265259856	4.79477142124748	3.18855468669614	5.74921421724387
ENSG00000018510	7.91218131359459	7.60036790975901	7.35337845292069	6.80334732446001	7.22008793773701	7.3943286758859	7.49220326824033	7.36317131673766	7.18123865168196	7.11421187062209	7.23563080788964	7.13606451289051	7.64925404088662	7.59511352750687	7.37473686182332	6.74787037620716	7.49901130716471	7.19263455271751	7.06473964569877	7.17998304723915	7.15603647306452	7.36873186806358	7.2565000142035	7.69121389597807	7.06475722037827	6.73331031117949	6.86427140674795	7.36893627834454
ENSG00000018610	4.0162155367797	4.3028010662286	4.41617309122383	4.4899602441233	4.15573917094431	4.27653997009774	3.21745192997392	3.76551280456847	4.54705181956538	4.08730595591735	4.08707726366345	4.38917017551689	4.64539043613073	4.54563443426843	4.82795926913791	3.58090749488378	4.33783111449659	3.10717012859659	4.36600983718797	4.05623852227217	4.61502477614859	4.53876419977853	4.89252763233214	5.11928133876178	4.63769609037461	4.24703878569793	4.72389866717606	3.81673343155973
ENSG00000018625	9.73297964551295	9.92898838838375	5.24016441651619	4.1334053022281	5.44779023113133	1.1254253997205	5.37911571993207	5.7156275039822	2.32856637666874	0.932425269296065	4.83293835003181	5.59541173149096	10.2004986845502	4.74125274779777	6.56228253796509	-0.981932371829508	4.82147916098764	4.8349229955772	9.1850282009237	6.35502872555455	-4.46101206799446	3.94746362086591	9.0241002654934	8.75084770612697	5.40004404671501	3.89219112444356	2.89173008736192	5.99323771757151
ENSG00000018699	5.91050615257217	5.51256754660847	5.90533559929081	5.6448303836251	5.97802376443387	6.40588376618632	5.25896727640853	5.58807136096625	6.20519931057394	6.39603609383695	5.53654051613261	5.4474227703419	5.09879992502497	5.87254676580059	5.86869198575574	6.16226335537105	5.55452287675139	5.18145944475961	4.60538534434077	5.10923233413285	5.88633068762697	5.16655800578249	4.63514301727262	5.00549725502658	5.59575381032971	5.57602136226509	5.80201782322485	5.13412126601149
ENSG00000018869	1.88115154706984	1.31619057813161	-0.091530344281511	-0.808705369460764	0.439066873153594	0.903158815384116	-0.863948240460014	-0.0280548564936741	0.914186074411721	1.74348595179042	0.921714979522978	0.919764231640979	0.754122564974262	0.0596121508565191	0.702445972855511	0.633644812679153	0.52791500629502	0.476407583899809	0.437243822559294	-0.618169230772883	1.12248306790287	0.654096106904431	0.0547844580683582	0.313187872260806	1.02687343503709	1.11849854219667	1.05553427646455	0.455901675986908
ENSG00000019144	10.0179284002077	8.91823104295012	7.49834935054001	7.51669002756595	7.3888640050879	3.96998067463459	8.13474459423857	7.61165286257632	3.99494611469796	5.25216519546066	7.89995643882741	8.25733529102856	8.66642591168677	7.41801767539627	7.62627948771603	4.8909433219503	7.22285338790274	7.846029358682	7.99375191657736	8.7278258021925	5.46593485447609	7.33965598986653	6.88776363392557	6.708055080077	5.96701333726666	6.15798422433075	4.3942261798866	8.50593424328687
ENSG00000019169	-1.14759630330469	-2.73276510687622	4.26809506246811	2.46149164547438	4.0771349698263	3.99115174444493	5.85381223184208	5.7884290101702	4.50427139264686	5.27626888093843	5.46373817228158	4.51696820592695	-0.43198929844636	3.84079340087921	2.41635569639901	5.07437877489341	5.73955407330005	3.74694558167712	1.0179909869073	5.91949098282851	2.15861485539167	6.90455276529921	-0.465991365483815	1.74125951346874	5.03553426522275	5.88947201420488	6.14461075362312	3.8417670996059
ENSG00000019485	2.63239228945961	2.4739903268241	2.12480051950857	2.58184121430204	2.9081144378296	2.67546385638594	3.01703535957603	3.04087026413496	2.90939462850832	2.6497635621501	2.98161071232128	3.33464223763839	3.23308011669663	2.3747165975365	2.58102697661393	2.5863910114725	2.34967474933799	3.22490551221419	2.89699737057597	2.40343943652754	2.27795317114639	3.01024236310211	3.80396557101849	2.53266293478863	2.21694278526953	2.53871206384212	2.49546518441768	1.32193533273416
ENSG00000019549	1.06744415751435	0.713037615228982	5.89207623816322	5.95107261095524	5.99662392133779	2.45713531689108	2.87012386406446	4.68789112854278	-0.162278099201245	2.75803666352222	4.0349824327446	4.05507091250811	2.50409946216126	5.22969120064053	5.44802496388392	2.26220706523051	4.05654979204802	3.71080048713988	1.61650273640777	5.86356115814011	2.74614567473949	3.23094916629155	0.578184999151026	-5.30374532102014	4.72052006192028	3.01529435582864	2.9389885682852	5.94092416181897
ENSG00000019582	7.15539868996141	6.47967738304643	8.13547063912094	7.40940632575222	6.86346887163762	9.71136927620377	9.4542835183912	9.38910602122182	9.70568014843263	9.00778034646108	9.1589038038509	9.15330046730808	6.31684233296014	8.42230992723974	7.10957989306351	9.97205343411956	10.4458535012257	10.027763461712	7.30038554539511	8.48328799762259	10.8716070610192	10.5686004380148	6.41228021936769	7.77167966705305	10.2798855838426	10.7896766658657	10.5441197252507	9.11332162365948
ENSG00000019991	2.88780214644147	3.38854382988585	5.50634885979525	4.1226953694039	4.52316940049349	3.26614131558524	7.54079310808853	7.81961656121518	2.88953779558149	3.41272643314307	7.17493763667377	6.91205105039045	4.30410570140867	5.15788867509845	5.3337926101262	3.5639278973522	6.91267674599817	5.49088271120586	4.05785284633123	4.78488695154517	1.55228226339257	5.7760722669299	2.64868975125083	2.76504142350827	4.34700927791794	4.21019023419404	3.07813731013478	4.26001872106377
ENSG00000019995	6.93039000835531	7.20306632148217	6.90679422821023	7.1450045963262	6.96155684209886	6.53258704648573	6.91636612942898	6.53156414992802	6.64205523981281	6.83175065083612	6.76432359893187	6.7303208069109	6.99179025716627	6.93686295423367	6.90721974905398	6.60975148968212	6.61186862091459	6.36238527757172	6.64201617050417	6.72083384068367	6.52637957621599	6.495049414321	7.00083482922836	7.10618757846102	6.02716823617837	6.32998960541551	6.36846521074515	6.78227865676261
ENSG00000020129	4.99462645729258	6.37519575709573	1.92489502734819	1.8588912477601	2.20999716883175	3.4280108558066	2.98445060075255	2.61712896898605	3.15912818638737	3.13236451259452	2.68817334862436	2.58136107013086	6.79836790408628	2.52002318759992	2.58238448357438	3.51715519749452	2.8007587245134	3.10568155450559	7.74471626037139	3.44251308879886	3.99893401394255	2.62842245010784	8.57089462575085	8.08375403542679	2.84193189249231	3.28806328562617	3.22540396199278	3.37066531827247
ENSG00000020181	3.12321888899393	3.15637149553128	5.82811334413439	5.15026438234967	6.07735367213661	3.03521310258403	5.68978194480974	4.91917065172602	3.99450534514606	3.47986269377384	5.77238051478532	5.40482076548225	3.6320865732204	6.54062810638055	6.50908349682635	4.1620429955962	4.52685523047506	5.79449176931702	4.29996842758299	6.5900654070342	5.59542396135844	5.03626710289424	4.14359404266366	2.26421077311679	6.00760402534872	4.8035672657412	4.14924013291982	6.90019505542401
ENSG00000020256	3.96890055476135	3.74784697682973	3.9890747953968	3.94837260414589	4.12583318356077	3.526764343068	3.81091835962537	3.16564714317257	3.90674154999743	3.49496059390977	3.82532147245915	4.05125565190842	4.03523323461244	4.00983229490004	3.94789848708872	3.9166577690616	4.00848191753885	3.27073911898852	3.87385729196486	3.14608830860449	4.07125235421419	3.10228535550349	2.92893498997274	3.34773753076635	3.29626986791653	3.68631817613824	3.96918619584547	3.49656519015362
ENSG00000020426	4.75955319066032	5.18769071799519	4.72465034464381	5.05431752659328	4.70159283398708	4.47561645634322	4.38179495647031	4.49227760109007	4.29607444188689	4.89058470972161	4.45276546042065	4.55555028499179	5.39631324441344	4.5642396481317	4.54684466652744	4.39296050657772	4.36979040848547	3.53053424874939	3.83723002330641	3.53570391136264	4.03560828604078	3.89294331280779	4.83013244939274	5.78556710067399	3.9018925216353	3.45469096752969	4.03453709528677	3.68500185061971
ENSG00000020577	6.00505492970666	6.35116955798649	6.3487664355416	7.32423213948924	6.70019781573381	5.16510106683955	7.11655208094344	6.21920514576957	4.87961338698507	4.64239337327003	5.97747380033021	5.95845388577547	5.88416154066902	6.36995338932585	6.98750574242793	4.82806937907142	5.98247875639854	5.9543478930292	5.73703381167384	6.84607611616901	4.76992867844464	6.23971086068731	5.05028349601892	5.76113754768159	5.18435770050584	5.80882731670251	4.36273219809288	6.37767752302957
ENSG00000020633	-2.64472201708751	-3.86351303366611	2.28515300577776	2.60650453980051	1.59031206512693	4.23382087906826	2.79901399099212	1.38828295385412	4.73262190786475	3.78270651192985	1.21335724277124	2.06124422466655	-3.38524318307355	2.44052001746227	1.80327285841967	4.32046766246188	2.96527440458194	1.84436482915314	-0.357682784614915	2.14415011268064	4.56162199118183	2.36422813118616	-1.05320640628582	-1.37508062618043	3.46593272331255	4.55152616592887	4.48868986620464	2.15257800874661
ENSG00000020922	6.75838384364601	6.94989006743175	7.12084094406382	7.44379614565804	7.49140153626344	7.93517685948324	6.63333627286128	6.94331968467906	7.51599791803012	7.88442138869978	6.90514907615903	7.20781103924501	6.59286652276378	7.25151428885738	7.36494555650784	7.43711776469016	6.80857379528916	5.89795747164218	5.56399719748722	5.71442455275401	6.84563558101551	5.8975878522007	5.66023269725016	5.49426945753527	6.53245130232358	6.41905324313569	7.05170679224715	6.31857757624425
ENSG00000021300	6.89890671605053	6.01975184983104	0.249615647910059	0.54415550773708	-0.0607538603604055	1.13354066462637	-3.86989711476205	0.746096078973621	2.59925495990098	1.79867170955975	-0.263067907950208	-0.435890944284596	5.62603288178942	-0.642181503297085	-0.224051319589374	0.804018404898764	-0.584445035261492	1.10603693884417	5.01885303268667	0.894274961427505	0.850823631362476	0.718368295928686	4.4539009739096	5.39460106139895	0.473303769126656	0.715983076732361	1.53243148030074	-0.581278521471484
ENSG00000021355	3.80960558231072	3.27969627484298	5.03798464731798	5.09822341369019	4.40861962838368	5.09311518134932	5.80278015336908	5.57896473942859	5.08533326831942	5.13302305626049	5.96744819061782	5.66833655573665	3.0884318150131	4.78910960801116	4.357668278191	5.31954469330826	5.53807678759632	5.32718611905006	3.71941101796102	5.09794097267748	4.99286110666209	6.31259525930486	2.73137521947179	3.60553986751496	5.4610413254523	5.83979555952593	5.60774086117496	4.84385998021508
ENSG00000021488	-1.62286697700517	-1.5173255214747	-4.29042133068281	-1.35616482923046	-2.97760682148826	-1.50596392304298	-4.08712975728565	-1.64063565178878	-0.942322227900428	-1.96044059782355	-1.60402100792401	-1.17617672935939	-3.43171951806496	-0.828768306687587	-1.20747639306195	-6.81248199735526	-2.07439565623403	-0.864908303169622	-0.77726430342109	-1.36508383089509	-5.75168495866451	-1.0517301658405	-1.93754333875587	-5.8146951784045	0.100900781728053	-1.27943144238418	-0.912089446356674	-1.50259729194305
ENSG00000021574	7.2892265282145	7.20573494083444	5.30039438701822	5.45257331464123	5.43272092636134	6.54088098560709	5.8218267235879	5.83398362634515	6.10339451479039	6.00081965128974	6.00798107625486	5.83633991115101	7.00199742060804	5.96697207591751	5.67889555946444	6.10483288276496	6.06278612533675	5.92392670673824	6.42942097821544	5.68223668300496	6.88541820137536	6.16586412154296	7.1023989924786	7.49721786725824	6.83196167109001	6.3871386636139	6.69189946817881	6.20853782975477
ENSG00000021645	7.75952183889749	7.19374139563789	2.10027643205482	2.93553143951857	2.23129177575395	2.34653083089065	4.66548026827172	4.12499113772358	1.81551338038273	0.313475603211301	5.27227239567322	2.73174821123883	7.61057212974768	2.31192407045853	3.67183457588441	3.37207625941948	4.76426684675545	4.61674790087639	7.76790691413256	2.2081021260204	2.66909104422774	4.29281908995407	8.0559101019052	6.46232157084821	1.99740902868306	3.26644215296517	1.59516078583532	2.65216184209996
ENSG00000021762	4.17198284592539	3.62150958175667	5.11356732576335	4.91748399583583	4.69716520984105	2.4039123069185	4.53864512275773	4.58864057717236	2.32130831741807	2.64648353900215	4.71655390985864	4.87957970474472	3.67154624176841	5.0252098630944	5.4377233551759	3.07743105135045	4.5077318071081	4.79690344747428	3.996783804453	5.8675208632658	3.52823811913667	4.75332973972872	4.30521980921501	2.90199523917294	3.6299912909506	4.14429809532695	2.98057108683744	5.1874702842902
ENSG00000021776	6.95161721528642	6.95852308316115	7.26429870329963	7.10233344039478	7.13975144958028	7.51785271295854	6.76689268998902	6.97329608474499	7.54705255801481	7.6190319796953	7.23007471990953	7.17351898942955	6.85934777939896	7.15703529732834	7.1891880345722	7.38946276317866	7.11470457848306	6.95117605027232	7.21912014817979	6.58361868284037	7.28141476548524	7.05575497069924	7.27685241217804	7.04127567356511	7.46521998924002	7.41701668887576	7.67523855181401	7.00504582788318
ENSG00000021826	6.09912523734672	5.07926492817652	5.01122201715606	5.63751839112126	5.19940877562174	1.59798875001939	4.60771980386123	4.87703126925231	-0.181973512229839	3.402189659305	3.33856019617261	4.56280513938764	4.79647208593377	4.91014606923776	5.03224496257963	3.33322580284771	4.33530946764898	4.70958274629195	5.60358414034745	5.05560857036617	3.44220520723235	4.17271089061231	4.52297186799656	4.39117272676915	3.71939684372515	2.58028574764884	2.2999089491125	4.97945601401339
ENSG00000022267	6.63207227163821	7.92257166171383	9.67379227006166	8.70220999452151	9.51217196395728	6.05871319553862	10.672333719529	10.3385223824731	5.42933612213333	5.83468002942807	10.3243170268538	9.73918287038382	8.48748113840187	9.17750765820358	10.6857302211896	5.92412719616302	9.507602745856	9.45466182780861	7.65588716133238	9.34509088977546	4.91178174978123	9.6481608840055	8.17088695816649	8.65355313078819	8.04622918151943	7.04104450137591	6.38722105261953	9.43079343187314
ENSG00000022277	6.60968648179778	6.31934120608008	5.99050835294691	5.87842301104086	5.57886716758771	5.67091528895717	6.06387399575118	5.86031751220083	5.72796941168869	5.68673017429648	5.94234345540099	5.70539628650581	6.30393445060073	6.19660510109617	5.92973506152619	5.9179004566268	6.02072080807168	6.12914490710808	6.61622834308738	6.48476050312811	6.21710779912491	6.25713546250946	6.69027620834443	7.09133125540303	6.30544889336588	6.33712282520729	6.2201325435095	6.41973160534152
ENSG00000022556	1.91125394837245	2.25068514158872	2.60089582901476	3.70522705906473	3.80624108645802	4.07197186940254	3.81732041636681	2.5147577995787	3.47556777408077	4.83935832071649	3.78940086792051	3.16899552778625	2.51961109794599	2.77861520790234	3.91813871175518	4.77115810963745	2.61614900086264	4.4299445917187	2.01919365266686	-6.27401221200953	6.17279487545183	2.73604573374956	4.91716480191669	2.89637853341401	1.41466260486318	4.27251661428223	1.1259699514319	3.36519590444663
ENSG00000022567	2.04730514555934	3.71911767097411	1.9013820335871	2.6135520736699	2.443338111508	2.63280366658405	3.1279842548876	2.22958180154575	1.88634616161699	2.07529676620711	2.29061585806035	2.97902879618509	3.43164409500811	1.95505598328195	2.63097870751007	2.50906017220622	2.84671350873313	3.11744821122203	4.42366915711352	3.26590898071825	2.58781695360192	3.42948422197366	5.15697793928862	4.60433739254189	3.23956719583354	3.03353358770286	2.50537014139545	2.59675074856474
ENSG00000022840	7.51624917258754	7.62711899137962	6.88918430746889	7.11888391859519	7.34918024388477	7.13397194838023	7.77951930842443	7.19430511811388	7.21634293407847	6.89503967827984	7.27706044211647	7.15695640677411	7.52750743940691	7.2373004678785	7.04072985084532	7.13009687101286	6.99591426133519	7.39336801377343	7.78167914004286	7.62194158272281	7.60677223860461	7.40774925868367	7.74058664086501	7.77720857375751	7.15486950876609	7.35920279439248	6.9229718963595	7.71450280081659
ENSG00000022976	4.58781049390754	4.04528586045908	4.13557151049102	4.16938514120686	3.92289998730903	4.38572732433578	4.16414785111726	4.19411740842965	4.27416164456956	5.07715046575561	4.11234574584103	4.23463184458768	4.05518814951313	3.98617878512778	4.28099082318515	4.73842192658187	4.16803276906985	4.2423439727791	4.28741520246118	3.95665976305113	4.81687425540163	3.82803833090941	3.73321786629153	3.49686714119914	4.00682663595645	3.74625034211927	4.32714120299199	3.86100322361696
ENSG00000023041	4.98230952148078	4.867895625636	5.15672700664063	4.5262940444418	5.03923542188695	5.65154902459316	5.10748923238411	4.96633542820276	5.49125488254379	5.93752829820705	5.17635149066383	5.16617076260762	4.62924506705012	4.91250745770768	5.17363108360987	5.51707715613512	4.88652957208687	5.14743598768411	5.02019342879901	4.63952557352536	5.561407907837	4.89504764224577	4.94650158626978	4.88484648303494	5.32926096429509	5.36716406677227	5.49154207835561	4.84570639390447
ENSG00000023171	4.42529602965897	6.28735531225953	2.23308522902861	1.69420526082743	2.30371528316237	4.49019236541078	2.05490789555173	2.47443194846355	2.88322045779029	3.82985980401498	2.48754631599641	2.34219373269438	6.537188899553	2.10342558893315	2.2248068708069	4.11127726958292	3.75502044213323	2.9502031680246	6.79807766473186	2.65713347333044	3.82650528043287	2.74974608713127	7.79688585304795	6.17038246423013	4.33855339424574	3.29938467480759	4.43559480004579	3.06009509191467
ENSG00000023191	5.99594726695038	4.68003376109881	5.46031277941854	5.29225230783347	5.34844174031822	4.07038096093332	5.57286394245253	5.34324324058935	4.93971267384786	4.11914875983829	4.9137829466484	5.01272042946174	4.59424863765787	5.57192192787153	5.36839274199813	4.94778631633665	4.96142918351476	5.77802889417923	5.03282170989273	5.94148700811098	4.96608892807055	5.59953702762708	4.29653705331806	3.38636982643668	4.77859078590688	5.22698779059586	4.33431904791895	6.13553082719736
ENSG00000023228	8.41302282000082	8.63586263170169	7.59008189552542	7.29180672812801	7.43218887768823	6.97293703790638	7.17905973646199	7.37081033893914	7.12707272830605	7.31838736384561	7.38427092938926	7.27169539006121	8.74708264660133	7.52788371029923	7.63474319741204	7.22870768833187	7.3462489023236	7.30639362716743	8.68859277387625	7.14484505417015	6.87159264236278	7.62643187446234	9.33676925435817	8.5720430935189	7.13668338168903	7.28312629435897	7.29950880707333	7.4087387222504
ENSG00000023287	8.29143044505977	9.16602377685756	8.30961637265515	8.65936867514249	8.38279516628015	7.53184381166622	8.05219256164426	8.07252126962422	7.64381091997302	7.75222526352689	8.32553672227065	8.29141258526512	9.01769331195496	8.37465372522154	8.183583081015	7.63222173268787	7.95205778051182	7.89781470275872	9.12721892028697	7.65902569875488	8.07145018811532	8.14784565055648	9.49398784505178	9.58765047548096	7.66754758373815	7.37655430897204	7.73890554067085	7.45037491729201
ENSG00000023318	5.12647522662895	4.88712897133095	6.20461403403173	5.92777579194165	6.1951365723172	6.07909418448151	5.90196143850133	5.9307391128701	5.72227607892171	5.53424200525516	5.87017718074959	5.64258115870647	5.26390198681513	6.09065865157141	5.60716745993965	5.91369777639825	6.30785999865993	5.29524743212336	5.24017196259273	5.29369936781933	5.23930165850166	5.99489392516633	5.75878575381206	5.51583588871977	5.89299905371762	6.09267918674935	6.215495235265	5.65817208254211
ENSG00000023330	5.30913261856166	5.20639874976895	4.56867116779696	5.16129628444335	4.99128491906402	5.0742357195459	5.76525989965725	5.36026403470307	5.13961641999548	5.2701983418049	5.66478322536598	5.45936798283064	5.52119140970355	4.90687135301658	4.77728100606967	5.17619193436158	5.92743240425509	6.21103430041994	5.40370375876741	5.16029608714416	4.92687490623737	6.06860579892486	6.13132250227327	5.46687100780214	4.73328229530099	5.26149545481117	5.26982832106794	5.74068250490561
ENSG00000023445	2.38225793233765	3.95440245140276	5.6276271954902	6.55129588842307	4.60219103593024	8.79483641223455	5.90563423194757	5.77629053843152	8.20580581987513	8.5325689061849	5.84612812485759	5.27125060411164	4.09738255472752	4.69027655857465	5.97481925452776	8.83765941561433	6.61064616261538	5.06693926956427	1.6300402184202	4.72579581022252	9.02836629811698	5.62573897526597	1.2073065525826	3.07923757075812	7.74405004297731	8.18037119513751	8.26797547256195	5.68489340500744
ENSG00000023516	9.11336507875166	9.57930143544489	7.59368361920883	7.36226914818935	7.62203991525848	8.37889719257972	8.19694983190454	8.17138686537786	8.09187836496714	8.29436552149451	8.1342675540164	8.23270425405557	9.6693819191162	7.6925042421258	7.99528972792137	8.21102273797464	8.00288897913355	6.86049216616826	7.97778625033346	6.50289478972626	7.8758092835176	6.75109317769232	8.70989888888832	8.16992122584759	6.83665441393896	6.5455911943902	6.82747937206826	6.42509219361037
ENSG00000023572	1.44886817220473	2.79537044155998	2.22161230887813	1.78735484392818	1.00863852281635	1.63863504750219	1.96986686616791	1.81259315947609	1.45137157857785	1.33110748628556	1.19605560075638	0.896000017548696	1.91791127312809	1.81637994061044	1.42704336322205	1.87691965666915	1.09682589631404	1.19658331782303	2.75612433611483	1.04320438099939	2.60860202328361	1.40346503467948	3.24482713101845	3.61584314307337	1.90957894202266	1.45965184987992	1.43619338434302	-0.591861899052963
ENSG00000023608	2.92051221094369	3.01698528908856	3.98439812686716	3.94809633853724	3.66167484122384	3.43107131297981	3.26542367470186	2.86823501227116	3.02263175219787	3.22265975780463	3.90410319519281	3.77847768062743	2.66358100801379	3.80746362703623	3.505300808543	3.26689755649419	3.45934565840285	2.0448404283832	2.35036757684055	4.58579808848844	2.86353405190688	3.13651261345113	2.62277775158333	3.53211624659173	3.0155001461252	3.10028867286903	3.54432582495636	3.23919977316394
ENSG00000023697	3.85877791144848	3.4973461641117	4.58974961614732	4.30376105868745	4.75154228912235	3.96197897619232	4.36027925850005	4.46157888716105	3.10291433277568	3.65932356274235	4.2819822848	4.17318324283568	2.79137933814268	4.70383352623151	4.31997707962399	4.2728923880518	4.47425405147002	4.25267996276562	3.1638248360108	4.11259030099218	3.70741868823859	4.45711145155469	2.39485190895721	3.62204923503529	3.93521876412763	3.66264780619423	3.73420975522871	3.58636652796195
ENSG00000023734	6.38808737962985	6.94653366094129	6.51988295853241	6.4795429661207	6.57428116147813	5.89673508153651	6.4294996900975	5.85060616769466	5.69459607528716	5.84897979420434	6.19619806172276	5.9216285167015	7.09356868613731	6.84453297678386	6.51815282379579	5.78408127635204	5.81300059818831	5.77449749223614	7.21027191930267	6.71605721224646	6.32143812911099	6.11485517950539	7.49864978376304	6.60257352556586	6.10741787469015	6.31633653205435	5.79636577794568	6.18305780240503
ENSG00000023839	3.9827710735264	3.68715586078251	4.73525323951374	4.63153651545233	4.8068410186328	5.05444932497649	3.92507279506959	3.9422833855372	5.75730511090865	5.52948805042881	4.44322688901319	4.60943213854879	3.33355333432818	4.08868508335997	5.0828890424915	5.03844613382321	4.31719357482396	4.25579163010982	2.66658179498181	3.78800962898888	4.98860639715013	3.47001287800627	2.97024937982265	-5.269295186961	4.05113434802023	4.23458107247262	4.19291897394847	3.11745068426475
ENSG00000023892	2.71433425670525	1.31163871654989	3.58643231173461	3.54954234817255	3.40032228581733	6.22808584827419	4.05305498285925	3.45516688280336	6.52311181386903	6.4344734097104	3.18357122594601	3.82017857025671	1.12037795397839	3.9408745179904	3.56941011896029	6.41439027337347	4.67129114809372	3.84237292784902	1.83799291058704	3.55660525172205	6.75901392156927	3.73202637425517	1.27955068450246	-0.468346615408052	5.34711767502398	5.50995119679582	6.05158505123363	4.06972159040964
ENSG00000023902	3.72057797285464	3.58073768348627	4.04476614174595	4.69422598573555	3.40326009694605	5.77396248788233	5.44634848610109	4.66744789796123	5.84747102522481	5.68640574927378	4.6524802211558	4.77125966338617	4.08164288612494	4.27208722374232	4.12124505509666	5.97285054842246	5.25603566126955	4.83409033664008	5.18112937760396	5.86253867576492	6.68419079330421	5.28075336728015	5.46448135220938	4.73575727244891	5.38791984681044	6.08614035984789	5.82111202842739	5.5590736403897
ENSG00000023909	3.02137978326854	2.96102881522845	2.82596307159171	3.6101186651	3.21436014134701	2.78199487516046	3.19729381718502	3.0336765791321	2.60619506012257	2.89527893565956	2.82212855822203	3.36497758504057	3.70137483101989	2.67282483059814	3.05694313098706	2.06772363004477	2.77641581011092	2.44920610176584	4.28280321687837	3.74199411834047	2.5070638294994	3.74477019167954	3.73232835577156	5.24168949471992	3.72514477525638	3.68029390218023	3.04499031194065	2.97233573741989
ENSG00000024048	8.21758512435629	8.14043436490529	8.16077724217112	7.98480852715589	8.31600008841492	8.34909910373612	8.46825588475436	8.12158428147267	8.03915916049519	8.35849088901322	8.09183540977128	8.38220471798654	7.91724735183361	8.04774962417205	8.18585129526209	7.95413104707641	8.32532965866853	8.10427183256518	7.66704628250346	7.70254184190803	8.03224911225305	7.90185815498289	7.74212929395665	7.51270491974026	7.73800522343648	7.54154272286062	7.67991775609139	7.67263202269381
ENSG00000024422	3.03183644718741	3.08323588952003	6.04852875864269	5.91662187659044	6.00742341942399	2.57787451828262	6.6012564958476	6.69129184049738	2.70531488148935	2.48802182587935	6.81924163753234	6.54324912723852	2.89062345211584	6.32442315570592	5.78669234127493	2.83194904432493	6.01399004570996	6.39788871107645	2.79125197129824	6.45305978661433	3.62506430100493	5.88345315476387	3.10523263627639	3.1703407442396	4.6190908962212	4.13837297218275	3.11203535313684	6.41336889851916
ENSG00000024526	-0.564751821738308	-1.43100272615815	0.382836285569101	1.40919844420937	1.05668422933721	2.79936510768345	-2.45106199900436	-1.32993913327079	1.42674767101019	0.155736144175457	0.779255032866606	-2.0150333249579	0.252971614209542	0.745489731806155	-0.00373965462284619	2.52667554865653	-0.988710288473818	-2.39020122276152	-0.628905606614028	0.152254867352307	2.38411292285073	-1.37264397525209	-1.78489094765227	-0.572331699029961	0.22564589129879	1.2812662821843	1.84504241802195	0.0348480932564101
ENSG00000024862	4.01850953633991	4.02126125813944	3.95567842131405	4.10107334796457	3.90085464998598	4.37718660766739	3.92885316330988	4.03354897199276	3.47246052813851	3.84069679099068	3.88995973174477	4.14786748308091	4.6356948873321	4.39415645292377	4.20986717962338	4.56887006648618	4.17985376712762	3.96299871031717	4.1345425783434	3.72322553334351	3.51080784185427	4.28539918999075	4.25172863743959	4.91656088584788	4.22258760577323	4.35908466945073	4.8038902378259	4.49245696407235
ENSG00000025039	4.78916142823769	5.01673588713941	4.12109302939545	4.59314478737484	4.4511638756569	2.45044850388325	2.76376901015112	3.48528367347106	1.98988546956806	2.43762504316064	3.04710299737025	3.2049223902294	5.25842769624499	4.64008666635882	4.39038647128928	2.10872890969245	4.16658415717979	2.57935100181591	4.13146155836234	2.5855296705364	1.99547906692766	3.68255435199279	4.91863055864521	5.73590938802477	2.20706470336463	3.00350935319655	2.39381224112117	2.85739924859489
ENSG00000025156	4.93188775366719	5.25396638293165	5.69347884010598	5.69675474443294	5.77664975883354	5.77217703326221	4.25466115406598	5.0811705718805	5.02875504233846	5.41155016969485	4.17056958387985	4.70456834981886	5.47695616757893	5.74706149312415	5.19847328028629	5.25187616967678	4.41947317093713	4.01226560736492	5.49686300643128	4.23885356239119	5.62921510138191	4.55125205234909	5.80041269210546	5.62957417634708	5.11939171384375	4.75636608369493	5.31552408791442	3.94551145099326
ENSG00000025293	6.24554864907281	6.41775310478291	6.09218685868273	6.45737047267792	6.03656866021981	6.79564610595876	6.32598779557833	6.42814170958943	6.81101165078657	6.95475090834451	6.42801340420218	6.35005386599803	6.42062207997296	6.03960716782637	6.46315496634997	7.02455465673042	6.08698484455021	6.09483728837219	6.05290638730518	6.413254650186	7.28429129803519	6.21136203400808	6.33583370119892	7.0152103292064	6.11651054518839	6.95924854812021	6.72840507302692	6.25815093269295
ENSG00000025423	0.562628284794477	1.51721541581864	-1.44483457958675	-1.41221904921701	-0.252702675141275	-1.66466150674678	2.34577792637579	2.79105469236422	-2.30366208718941	-6.92571937460042	0.947476280205676	2.2087896441283	0.554253268760233	-2.09558138328839	2.03068457011715	-3.12648332322087	2.85962123696931	2.60322334332833	8.50299119483089e-05	1.62089933327097	-0.676223337986792	3.61184282754606	-1.15133565288641	-0.761295876728506	1.15745121826951	-1.32204606771537	-1.68297861786192	-1.25196978697407
ENSG00000025434	2.41533778849465	1.64511452614484	3.08831986741475	3.15802619435272	2.76308467964401	4.36391672136775	3.32861153473497	3.50337164212618	4.07300000562986	4.41250745009534	3.13196192430567	3.60885460790202	1.7680626616977	3.12526370800716	2.98842342182816	4.82820228823117	4.5636119392464	3.98660718947246	1.59636202142392	4.13785507740902	4.73603548019467	4.37916471738973	1.57611645876696	1.45669839733864	4.4122703244554	4.78835350147424	4.40050728427794	3.99954171162101
ENSG00000025708	2.78878397574771	-0.939859421525824	4.86126422830908	5.32773975873948	4.24706451526057	5.00676382510058	6.91627000786078	5.50107620240925	4.91821693523075	5.12479819464797	5.91328504318979	6.01878261194186	0.977501073465839	4.1530063852619	4.25984453448216	5.57972072027741	6.90751542636951	6.21355075746069	3.14643742243664	7.01815251372694	6.53116741593989	6.19389252546704	1.30980303352115	1.23595203581527	4.94454993804777	5.94462533005003	4.67528232721948	5.46188506546419
ENSG00000025770	4.53176298020398	4.65787172150605	4.11833326305802	4.83973196668856	4.53653027169568	4.14024498730825	4.52533191339594	4.46382868294701	4.93155017028452	4.78203522904796	4.32319736596145	4.45494046068826	4.66958432518608	4.57926786568282	4.76060460844735	4.43235849823095	4.07923099866688	5.06651800762977	4.68828497543566	4.50035911260369	4.46284864790806	5.03460905038233	4.9056490956439	4.64443158738594	3.73445532427086	4.59687407987606	4.27322292527648	4.96027910858217
ENSG00000025772	2.00421495736807	2.8617174926988	2.34098200976476	2.46655422261178	2.45948407883198	2.75688383839359	2.10839891203597	2.21748132375206	1.66956908068221	2.13150501770169	1.95247489216042	1.64266384909338	3.16883359553697	2.23321585666405	1.72823298256457	2.78751402300754	2.35830167329188	2.25684788443419	4.29266842777318	2.88332603246635	2.28744474415892	2.37150072966571	4.60333374160048	3.90011052999692	2.14514822587811	3.16020374747519	2.52389740291969	2.63477679200282
ENSG00000025796	9.0060631629999	8.92662508319776	8.94292281638339	8.86298720927946	8.7518235121382	8.30829893293352	9.21093085106961	8.95769352750419	8.47069028840404	8.59462099671132	9.09902977327797	9.06876826390247	9.08279222476974	9.07675296064076	8.95654201440633	8.26923050004342	8.85871939680509	8.0987210023878	8.22092624180054	8.21718464772543	8.17106379348995	8.47000378513937	8.37384606456432	8.5746788653334	8.13201853228146	7.92463257350981	8.13721427319387	8.12333413724819
ENSG00000025800	5.91993746808187	6.12086359557254	5.80050000884923	5.91301527031696	5.67632755661121	5.88180519620937	6.06421737450934	5.66042213907736	5.82701929749203	5.72058628600036	5.45781829468202	5.28116973482604	6.04696320518497	6.02839689578844	5.84204219132637	6.08372537337198	5.52922528396264	5.74251637699666	5.94367742272982	6.22463491095818	6.01350990325948	5.78650396367479	6.44460834961216	6.13389424205575	5.83650315039468	5.99983233053694	5.64749031963207	6.01915982837064
ENSG00000026025	9.08876435240505	8.8376653484521	12.1888030432614	12.2926471331162	12.5432538838266	10.9627916703522	11.9489588829006	11.9957105945306	11.0914685960941	10.8140607521263	11.8434383229688	11.5870822324244	9.58186869661351	12.9637790061726	12.5436116826093	11.3780383236809	11.7002354078652	11.8822018199004	10.6132682863101	12.7972026559724	10.6667625753623	11.981815763295	8.98273967299508	9.66225310158898	11.7339067150455	11.4836853292911	11.1936537389514	12.7309200359337
ENSG00000026036	5.0697426598457	5.13387385156362	5.68601890953727	5.95957771913476	5.83106298587117	5.36657259279218	5.98970491181329	5.81526218959254	5.43600285494706	5.68614537698818	5.54055045666122	5.85784402339056	5.47852068356997	5.70053093755931	5.9649149127718	5.51831735839405	5.47572526061098	6.23113505118303	6.06608963318371	7.00888033032133	6.31738481802679	5.50716349560273	6.11726225192388	4.44969114282058	4.98708449568043	5.29976519501967	5.36724864369521	6.45342385067925
ENSG00000026103	4.90782370966751	5.47279947947788	7.66590050360847	8.49381110658602	7.35269189935052	8.09765567296903	8.52083624609969	7.82922584307666	7.63451138538691	7.61301067307684	7.99707805262841	7.96249235563732	4.89026812582792	7.8058116934353	7.96816700824696	7.58755339313323	7.96892267301877	7.17002677001075	5.26730385167914	7.42221100567408	7.22893489800334	7.85160867492795	4.81507361334056	6.01573671629717	7.40276745903298	6.77394486920227	7.15477752900529	7.31225517443492
ENSG00000026297	7.55441005999129	7.27085945253726	6.82837451454854	6.39195783531475	6.44128827759535	8.9195961074834	7.26778985959002	6.81060679219889	8.72680582445353	8.77937766612438	6.99863958751405	7.05555971601176	7.33407235676528	6.65647282243915	6.48114833894078	8.85276008843497	7.59481031507751	6.30199348373719	6.82723534106185	5.76511398287447	8.06921302888318	6.57727506953974	6.0928259425572	7.78896804762541	8.34589027065575	8.37918896520434	8.11552577733229	6.21978821813702
ENSG00000026508	6.89758279986814	7.31982188820483	10.4394916577286	11.0735648050562	10.2482650811998	9.07771282438218	9.36315917217853	8.88043994790187	9.12922327126423	9.1407958339775	8.71266820174131	8.69920385007164	6.5505025563469	10.48698790187	9.93232840238199	9.10012138166799	9.50687315014607	9.17301378993627	6.44424790386971	9.76004141777395	9.55550106206468	9.77454599452325	4.0275386605237	7.97390515705346	9.424951273422	9.57667118164031	9.98143102318035	10.2177673165179
ENSG00000026559	-2.25048093186948	-2.85302075352009	-3.72921399100846	-5.65800733581508	-7.59109528915342	-0.83962073793331	-7.67402335175168	-6.76287795596024	1.37903217042687	0.326334136866199	-8.22580209864891	-6.41706930819295	-1.64409295853377	-3.21178276734702	-6.69872658580599	-2.62306818524817	-5.45390750865743	-8.82696360967802	-4.0875702842337	-2.94124412371303	2.34676709747329	-5.45273007472395	-1.95908482960546	-0.376860637269391	-5.86570206678422	-0.324235819529349	0.47456570642814	-7.5442761014461
ENSG00000026652	6.21279927294097	5.37482063515124	2.78018929906773	3.60579523416719	2.29532808378792	1.51073819316083	2.79114022044459	3.02554148046285	1.40940401096686	1.76502286995669	3.2847901545445	3.04315128098081	5.45663132582332	2.89150626231837	3.19455639571441	2.46305526200313	2.67777585081181	3.09511471382887	5.39281367674289	3.99328960347493	1.32905272676523	3.21606138937008	4.75416065278038	4.44624928043545	1.37635900009781	2.57428828113469	2.05374498746752	3.70676150245418
ENSG00000026751	-3.82509063824023	-3.8188886419	1.93087019939432	0.60150520572067	-1.99132488062798	5.64295970373457	3.12790869558972	3.10432738693976	5.69861172241774	5.18776010974932	1.92231474623428	3.57536922279346	-4.08434514681517	0.452731413510772	0.839009437044877	4.92143077445002	5.57096760664169	2.76936329567103	-5.91679467170329	1.65928933785031	4.72103116297158	4.10938196290751	-5.76602813251377	-5.57400956446179	6.16311478164398	5.48029442460987	6.26506321019209	5.66564499495348
ENSG00000026950	4.60255676965426	3.68131138871004	5.33147394792633	4.36920615047901	5.0496490857086	7.42502553074551	6.57323524136603	6.36772745313515	7.64391162471511	7.96994275248391	6.5370012025165	7.0847213803771	3.79594934806983	4.64746351874228	5.34062946239401	7.1569048154785	7.5494555823836	7.1831235259957	4.75431334311207	5.41546951980088	7.23218091898533	6.55088808586707	2.6969586484411	1.73687670613247	6.98101581542666	6.57283761939408	6.93476799558287	5.7748239226323
ENSG00000027001	4.52918787709426	4.4435285130307	5.4258734770254	5.09045110120062	5.19980996510723	4.11277668624734	4.02348467882679	4.40454165219433	4.13120162674991	4.33471168283638	4.54649442362889	4.4347099816874	4.21901670030674	5.65715810093337	5.16950952179317	4.13633082639283	4.26712676268875	4.43407543362372	3.73912115221977	3.93707872590229	3.94689713409048	4.307360112083	3.77314741923352	4.13479860468308	3.66164668369575	3.84513089155217	3.96145863839039	4.34493373909679
ENSG00000027075	2.89533349740613	2.73998723074972	5.70783025011954	5.68343609442932	5.60761944286325	7.39438590611493	6.32680138639605	6.83185000676671	6.91805636439178	7.28331187521546	6.65984603197751	6.468081197004	3.33631546357948	5.64097631127189	5.48130135440083	6.75495239729053	6.59731403451254	6.39144360740412	3.19997857105976	4.90731108690925	6.99705245116648	6.45096507901979	3.76918628748103	3.77490834634304	6.61967110238268	6.27764490222368	6.95405074377648	5.55262324569211
ENSG00000027697	7.74098344285092	7.45302175473179	7.59769561425709	7.74797388507887	7.34480999881317	7.26986411179971	7.0750273264344	7.42571321038483	7.0416673229674	6.89561964107942	7.55170072701048	7.40815337788371	7.10666791852698	7.36033961664406	7.3304194875874	7.39622180115812	7.56289337317984	6.899745583342	6.53749451231548	6.13992898339161	6.74919256567788	7.1822892237994	5.89354756726934	6.35681313100954	7.1251782367016	7.39619896487387	7.0333103324925	6.74902499949019
ENSG00000027847	3.21888996165506	3.45444257783633	3.42834021189166	2.89402736595485	3.56721947642136	4.15224168490637	3.78017217605499	3.04597216726782	3.58327256630164	4.01565934722703	3.46037598931078	3.62220009857542	3.82457013050433	3.74685519338862	3.35025011724115	3.42671849298064	3.14591518645443	2.6864327453016	2.85414430370324	2.86417293750306	3.5240195681605	2.36407616159351	2.42029181938046	2.34527916172722	2.86779781209587	2.75624660143427	2.7171152297553	2.13841816821756
ENSG00000027869	-2.73037995518172	-6.8099206865755	-1.96218108453669	-1.01153769595163	-3.38431922858418	1.99871185996836	0.50851292031401	-0.280038995399573	1.89533290539705	2.02465595533963	-0.221913894029333	0.658479122364265	-3.17519782055632	-2.80320061534905	-2.3977448850145	1.51342156018407	1.21536774472177	-1.07570522185437	-7.33677342044194	0.00481502151716107	1.55345806786448	0.218796970705985	-3.18263618084408	-3.0830172191798	0.0657697654808531	1.18847474580226	0.890334908160713	-1.39190558103926
ENSG00000028116	7.45494084751521	6.6705856814987	5.60045704107345	5.57334265983878	5.6668913048149	6.14683679125686	5.54277481627966	6.00489786308011	5.76553341790161	5.75116206178182	5.50797295223804	5.56976973711622	5.8444092665317	5.54157936830843	5.68538637309136	5.48327701752684	5.90641422254887	5.05911480451199	4.01235628574524	5.41850588967137	6.13802737475579	5.54947728816996	4.01241615533447	5.44002088267198	5.50221439825315	5.2429553446813	5.68487569551457	5.31154641925652
ENSG00000028137	2.65117495237186	1.91131311983662	3.74883378258779	3.89873808532346	3.06866738944006	5.39572875532068	5.00789931816992	4.20065521593047	5.36506583580839	4.81827723170388	4.23891192993389	4.39615709100953	2.21442965326266	3.91410834614957	3.10684809614232	5.07558824074599	4.80473926558201	3.98623230988263	3.106739018362	5.58077238730546	5.48030114234266	4.80914058751243	1.95549902636378	3.99288573734898	5.50027702073445	6.11027345748107	5.45220624710017	5.95596663852698
ENSG00000028203	6.77708849910066	7.12933410785223	6.53692352745181	7.05159619943014	6.571756041604	6.41944453144016	6.72529770167207	7.02865241381962	6.45487186371027	6.47655920939712	7.09743475303936	6.92108813512107	7.26494743911391	6.47380545220035	6.84774524966592	6.32670373941787	6.85171360544073	6.44199243726523	7.1272951849755	6.52086080164829	6.61873253807761	6.45211984233921	7.13631361565552	6.78710242492301	5.97677583362938	5.91245490999757	6.22127397679895	6.11251378891747
ENSG00000028277	1.43016103792644	1.09625180824844	1.00857486041587	0.675066726625464	-0.314666925921382	5.14300882936838	1.44432943125122	1.52000673817534	5.18877567236251	4.51795938863458	1.00553269670972	1.20873597955011	1.25886884737439	0.923348808098428	-0.815852407272449	5.22467354635906	2.34674944757764	2.42857472107602	1.87556474406842	2.82788648679922	5.97099439274658	1.6156521879057	2.76107999959893	-0.150776116550325	4.60012051598536	5.17301305405356	5.54194013641561	2.10795447155932
ENSG00000028310	5.87421735236761	5.52626026883819	5.66218089788906	6.17389111717046	5.4767227199823	5.82859107344177	5.79132548537057	5.44743629174994	6.08010828494403	6.44696911271031	5.83053794861389	5.67972256093866	5.59013496481586	5.70685668124537	5.79636311302933	6.01353332820516	5.67617614377882	5.95964678306964	6.37302636378195	5.65059765252161	5.87087927241976	5.84439563999061	5.80278256760201	5.21358527560403	5.58037459796328	5.63045393925916	6.07374930796143	5.78460872144171
ENSG00000028528	8.10254788794221	7.69337308231223	7.13273278549543	7.06547453956835	6.97219233945482	7.24722872232881	7.57807722624327	7.27008181458275	7.22145888071607	7.08675387677432	7.14476199114644	7.23353775045221	7.18068397700337	7.3451912596267	7.40806211482327	7.16960351940647	7.44730949590693	7.455887591511	6.95297171013709	7.43878685611097	7.47208852667923	7.71031329021092	6.97413916415518	6.69781304182551	7.42916869320523	7.20672864107473	7.19558245553783	7.53341394692483
ENSG00000028839	3.91786142105593	4.38934286793953	3.59172300230594	3.57521260058393	3.51143196863604	3.81969902427077	3.28011068392587	3.60678393607484	3.34106645774302	3.47254979524608	3.64893786656593	3.65163733185829	4.52775832862907	3.44974934566797	3.02879739791794	3.38342787880469	3.30798440978885	3.01805795904796	4.09369490478125	2.77287484519571	4.30647520728772	3.22634697644193	5.07644544058668	4.69962325604399	3.60170866423802	3.70946798065291	3.79582745864436	3.86434801717752
ENSG00000029153	2.12427271515555	4.70517225026647	4.44761326330319	4.66404399855001	3.69175673323267	3.86688586479346	2.02075358262765	2.13746572762969	3.15151019817914	3.12206995439714	1.68891309690943	1.36549732967405	4.62240616919717	4.55524051899769	3.80552813982373	3.77603897543023	3.02528281578385	0.48482750243754	3.9608231039566	3.86021441056486	4.107223524853	1.80696919707799	4.66718130066646	4.46506913047601	2.71096598432876	3.89347017804279	3.38606530338277	3.68992607668459
ENSG00000029363	6.91753179044278	6.69282632111047	7.60115383680519	7.56759930909438	7.43599777054712	7.38946419150125	7.0966668357801	6.81461518090017	7.36247754426845	7.71064664381829	7.2753454033358	7.319987153885	7.03141195372496	7.39124969648885	7.26252376254574	7.34575166488655	7.06050971002275	6.53609712781093	6.96308073510555	6.55503167028395	7.37660949324856	6.84615093866601	7.21164705922108	6.99649792429454	7.11093971435363	6.89862053273846	7.50111030592322	6.63807124518711
ENSG00000029364	5.64216297438524	5.70808784609775	5.4308139480335	4.79312385498327	5.28184863278677	5.10566832060413	5.77572048115908	5.36223713281039	5.68097354257653	5.40488078666056	5.55735743772865	4.80409536022473	5.69743382930662	5.50436273174259	5.68824277083591	5.5618251108616	5.26349636660752	4.97753953860451	4.84956261697664	3.9115465516287	5.55407353635563	5.15370058921178	5.08897302222764	5.00006511889686	4.8954191330238	4.78763078671495	4.4915031510398	4.83641339121873
ENSG00000029534	3.12673569267819	4.87507976792317	2.53592951161636	2.2275576617942	1.93451352461534	4.33330109149406	2.08706540779288	2.85359174280593	4.38973718312303	4.84136839401092	1.9754541260517	2.60267803281993	5.47731209992007	3.15155620709836	2.09454889799485	4.50177599804877	1.50344547784318	2.40025576864167	5.94327642910126	2.43151028024141	3.02000707190639	1.53063433040885	7.18206861195643	4.49147363736949	2.72850209958028	3.33642979395861	4.00740043412663	3.35383937782034
ENSG00000029639	5.37071136134843	4.71699347456595	4.62575646593469	4.5714258399275	4.57799035720956	5.52117796392149	4.26658968229486	4.76004990730005	6.01564634121092	6.20976777186775	4.80350841143528	4.97910469557848	4.93019370821424	4.7038036726496	5.15581484505054	6.23581993080738	4.83198949016289	4.22457285689052	4.13114871793734	3.54017191453632	3.83361093766584	4.04694451421564	4.42059774218757	3.91046419481973	4.84642854048035	4.82862357489461	5.03140074842252	3.42361694530386
ENSG00000029725	8.16931688432083	7.97074266115693	6.83970581976575	7.23592980826115	7.03986277950964	7.3722198050589	6.99767967798267	7.11274825283731	7.43681826072581	7.39003711133335	7.13053169112316	7.21284963684019	8.27508397315376	7.10368567274305	7.12843310589309	7.35313030116141	7.05479063598291	6.36921734186793	7.83115495364374	7.22466370853111	8.16321950996231	6.40195671006861	8.01194679079982	7.93006609358036	6.81646908355783	6.8948333216437	7.07082489404207	6.75772479124214
ENSG00000029993	1.44269130143051	2.35316906274084	2.40550381603413	2.120427832147	1.73053174110141	2.26004759994875	2.40530362423491	1.07602855826257	1.58816469093742	0.434820914839423	2.52836314211529	1.30359225395184	2.54797975041573	1.68217516605427	1.93036850221297	0.691828551703927	1.66062412743127	1.53440194493297	2.43136828048881	0.726227759682532	1.40859844225159	2.02059215985027	2.38903652567835	1.98627461300911	-3.5088155877084	1.12775343906709	2.20767504877169	1.77788755683307
ENSG00000030066	6.40964133017158	5.91783550282167	6.41929577591451	6.25670351707156	6.41973064746949	7.06360750355737	6.31322788671972	6.44585502799643	7.23725362812691	7.30107318169586	6.48288569532356	6.65060763739186	5.71404036491003	6.5043954668245	6.68820991946938	7.02820721506968	6.45185654333233	6.84997130260345	6.22031224959708	6.42697762686377	7.25278281814681	6.90615414639862	5.61385838616486	5.7720609973068	7.22184142880339	7.06106138878048	7.12447701593718	6.48696124042442
ENSG00000030110	1.72623029563663	1.58134106532347	1.9451505160134	2.02297605864482	2.4229467117228	3.49386083270792	1.16551754862529	2.55098131027584	2.36399584305074	3.7208186345214	1.51642308540017	1.58119820484068	1.74562147348895	2.3507782675511	1.47727392091093	2.93549199408166	2.32956290995634	2.09056506198496	2.35952589465386	2.51607222490374	2.76645635053803	2.32535426340748	2.57491809617289	0.612020034884963	2.15555354998433	3.63126912894068	3.34807961316696	2.52854965978216
ENSG00000030304	-1.48307702410866	-2.43735932419423	-1.62589562936885	-4.19935205191023	-2.11682595351038	2.99898253264111	0.997204337489494	1.29937017258219	4.02831513660746	0.536030443779723	1.7229299988843	1.13985231948714	-3.19833592745309	-1.44702255989795	-1.38903813926786	0.989894463169521	1.56008394815646	0.107228577004336	-6.46146197391249	-4.73687429569208	2.42945384055542	1.16119013184554	-5.37315847327113	-4.01281525355261	-1.25412538427312	-1.10665050718128	-0.712199377387163	-9.26967816070927
ENSG00000030419	4.2546864848865	4.16580853999453	3.90931890639232	4.24848929245175	3.82280674732777	5.0089986201111	4.00554992092932	3.87672900193965	4.68832893863795	4.72790218973826	3.15163991948859	3.51623653867466	4.23630742828761	3.91036115673879	4.01837881441815	4.64065770488746	3.54242631765972	3.40556593886675	3.97623817715901	3.50752590033565	5.546257460514	3.54373137074726	3.15303170316035	3.55402529215185	4.75050767570255	4.46060873296987	4.49422552248282	2.423612450954
ENSG00000030582	5.62904668888925	5.09260873879846	7.02867056460694	6.46108913426054	6.95433338812314	7.10212947611666	7.89851171925785	7.67216363401668	6.89251074719158	6.32853658580856	7.70806683772897	7.49266400441554	5.17262138146308	7.45760777993452	6.35890399082689	7.21072777948909	8.34560025580067	8.53926430658185	6.27338793649229	7.75832354164169	6.9404118912092	8.83534860415033	5.43193387532206	6.19272651219711	7.62522782941581	8.36355945841379	7.60528820477586	8.2295791957724
ENSG00000031003	7.54928482402252	7.72694538026774	6.70204916164055	6.66476009794312	6.82062075867037	7.67149838874691	7.05479213791273	7.09310556266927	7.87737945608459	7.61466789490685	7.24119437372688	7.19418000512045	7.94870326234226	6.80643477805693	7.15740535889814	7.9332326814818	7.02110880227013	7.32126702591138	8.02723266877645	7.26396214557558	7.85469147535021	7.20227674256449	8.56234730602123	8.49577811592343	7.57935587130891	7.68677965366477	7.58383462509367	7.16917596853284
ENSG00000031081	6.90360383841254	6.85529347244865	7.49274913273488	7.05600068998188	7.60660178000783	7.42043611856785	8.98777234051334	8.97538041965477	7.40636155643224	7.23452669843793	9.01792379522024	9.20324340225348	7.14707381852802	7.63852975445661	7.5517492565019	7.51644238886007	8.87958216041058	9.21344513298209	7.71579329922727	8.03259751337827	7.70747564279449	8.94288845537597	6.08264281046364	6.35451672828521	7.84052529120108	7.73578153630429	7.30662243017579	8.17447515909296
ENSG00000031691	3.01600486123177	3.52229333156802	2.78435059793026	2.80024543457716	2.72764545458447	3.15475147425245	1.17703248073483	2.62101797828426	2.80957360024362	2.32364818100882	2.16423362097827	2.43897582873888	2.60576375400761	2.9172037215683	2.32434209817146	3.1193614517629	2.18784030944292	1.13797218234667	1.03119423702728	0.754494116149369	3.15625964850651	1.67178015554403	1.58684459869501	3.57275526409702	1.6961381829817	2.20530977533346	2.41856478840635	1.31013736644414
ENSG00000031698	6.61103786032635	6.73464255994151	6.20046387188937	6.49565136564481	6.05383671598708	5.85270670682845	5.91942537152906	6.31575204228105	6.17810703329552	5.89937401848706	5.8732061890907	6.03384107208323	7.03602190849234	6.24167873894806	6.21890997087781	6.36884791631133	6.31820349481135	6.28292073020002	7.53696481566007	6.67251499741442	6.11896874768249	6.50299351679541	7.80545361178295	7.66914942770771	6.10845618631266	6.34867270212376	6.31812080261421	6.46717738372848
ENSG00000031823	5.45951569560382	5.22210772272967	5.24096126965069	5.06437335801716	5.45678906600443	5.41950009663486	5.27837995900788	5.15133119708951	5.76548752788206	5.38703126410273	5.44445663518879	5.44281063460855	5.40749218379598	4.92861747057058	5.25757127707565	5.68991311407254	5.37692874011814	5.74410014581468	5.73540664961981	5.89055159073281	5.50022341407026	5.77351248342379	5.96274085596254	5.62931418222634	5.78878140677792	5.81814639324081	5.84822565070749	5.61037171676131
ENSG00000032219	7.22421838468535	7.30870191822912	7.46760175912358	7.29975062930189	7.24952815153189	7.75491732626425	7.43023133897416	7.37942637011072	7.64623840078878	8.00603720733248	7.51871827381153	7.64206117433844	7.48270638549736	7.36760759368398	7.0626565692228	7.66884752901195	7.65883189681732	7.15443949574488	6.89386433641232	6.88961291378394	8.17565354079129	7.14340790986726	7.40618956055766	7.57904359585534	7.29325026766769	7.05484200594959	7.70271857958135	6.90364734968816
ENSG00000032389	3.90086205140549	3.79069164313586	3.24451895950733	3.38475376182038	2.98111946582439	4.14154343809987	3.52747168779804	3.17643851441641	3.9976435193277	4.10525971660085	3.19999858511203	3.38882632066584	4.16353950056553	3.28220460655033	3.02973220318625	4.07659891580322	3.25005434977548	2.87390282969986	3.95573139489915	2.73893673203615	4.31328172059711	3.10302823885651	5.01994543627337	3.68650946373228	3.95604208079412	3.99924838700076	4.18315115392112	3.30010154746158
ENSG00000032444	6.92986307212781	6.90298399924791	5.28504853919647	5.09746044652334	5.48090573026616	6.46047974605136	7.3170877215289	6.89803388131788	6.56555333862261	6.19961722069574	6.59881301599328	6.97296857520583	7.15555746716091	5.74439878126774	5.7193101334568	6.56765133606276	6.87986472008467	8.03987326196726	7.6414636454316	7.37822294726351	7.47618197456932	7.49371084959171	7.7065228080223	6.83766134962829	6.38737375751122	7.09648976983425	6.51919994143064	6.62424940784015
ENSG00000032742	6.77304302798085	6.47976579720024	5.81954514213634	5.78583699940927	5.90143692434173	5.52232570572795	6.40170520888083	6.19389529851643	5.00544352205509	6.00398670134726	6.14453806480158	6.3940791180102	5.96504410045309	5.7844004842562	5.92832904124435	5.31802564246556	5.82869695575815	5.45094436519448	5.24518468933978	5.1633153088924	5.77662748174644	5.320855576087	4.97326839835333	6.48281024360628	5.15093193563759	4.58004236047259	5.13129847408284	5.07263296701384
ENSG00000033011	5.45877667732678	5.49134310907975	5.02774633618414	4.09429977372052	4.78445441596301	5.99131696737839	3.94464143210676	5.52985544273626	6.07356925364377	6.04753703256985	5.12629446038572	4.80994233162511	5.60394582259253	5.11344716860425	4.77607062449625	6.42241325006482	5.10065829102202	5.29159079222063	4.97789447988212	5.03035605732973	5.72727478411659	4.80856754391251	4.76656132894122	5.48399194708175	5.12975536234469	5.57702788363707	5.40612902255388	5.39157267814734
ENSG00000033030	5.45631211839848	4.99572544340919	5.91203027355081	6.21941447872736	6.00214795627224	6.34054897747458	5.52900734411199	5.71579534470206	6.13094303679733	6.44088358621219	6.01743481792035	6.19148422442787	4.9240598204331	5.84020765055054	5.76877678911053	6.32740287365385	6.052563248411	5.8637822986897	5.49059373025507	5.81677581954963	5.90384079275258	5.80568161321322	5.18531416501195	4.61171666138832	6.18835460415304	6.11601195734639	6.3432757367084	5.37210128472597
ENSG00000033050	5.56546792730472	5.39409515219535	5.12760240570554	5.10486430452244	4.96827463168127	5.52156931997973	4.3156951554936	4.99230120698979	5.64991527365378	5.66018978305396	5.05977491955011	4.91353908703391	5.54164873054636	4.82937730649343	4.96642060296236	5.51754900645468	4.92855144486208	4.93405049186148	5.90831288168467	5.92662438469331	5.04997403622778	5.37196260519368	5.87997224019572	5.4186883619296	5.44268974833858	5.79588083989777	5.51028316306018	5.53595136588262
ENSG00000033100	3.41760310818529	3.44105679531332	3.65120756659079	3.45720151507696	3.82242588504351	4.22444139112867	3.56417638422705	3.92801438646683	4.78802480661281	4.33874071681675	3.58733085922507	3.65575651480406	3.61437422845709	3.52229958123437	3.63582995381267	4.06256557266076	3.89938785693529	4.12734037315732	4.34495404752149	5.12440021810521	5.1962664087696	3.68680474828916	4.23664394078013	2.66474992740998	3.8252156104725	4.0706136102963	3.98606115012979	4.56471920863716
ENSG00000033122	6.70032547143976	6.89401103037781	1.55933890106757	1.7142084929829	1.8648681977058	2.36911573337155	-1.6893846398015	-0.340500843705718	-5.81797546397143	2.54564492735888	-0.385730420861629	0.135901598034116	7.51197178251307	2.20696726841977	2.58087176241709	1.74740073070822	-2.71845692264274	-0.022534023345229	6.40561555382992	0.278967858752774	1.28780148986088	-0.67792329814115	7.2990188488767	6.05516040742511	0.776654931432979	1.1808202153046	2.85107031804304	2.15624845901936
ENSG00000033170	8.25895015525625	7.58552451938509	5.17217596620352	5.04501404738758	5.46676418319799	6.21965637956529	4.60772415632808	4.49369805949863	6.6054532607155	6.38880426077841	4.69623244898294	4.9880502450518	6.88621115159999	5.37910802389837	5.22682699124965	6.06909506702819	5.15321658199381	5.11760492691208	7.04665814774201	5.59879571321946	6.23195550755694	4.95643971457437	6.52303462697572	7.25430574162999	5.75562485369675	6.2828950840572	6.51123593415933	6.88462151303694
ENSG00000033178	7.64687185328586	7.32538349562895	7.16386718625643	7.43860450585416	6.84955621416261	7.39753398366159	6.91689486118342	7.01208984696075	7.11284402610932	7.22234884233911	6.92511808304971	6.83769447440323	7.14200561630022	6.75014891716646	6.87761418457663	6.9424714423171	6.81603968138047	6.55764339009366	6.77400261558877	6.7958943833375	7.10327381514752	6.9999096135354	7.03692990085979	6.78269610592617	6.94636947004855	7.32361869809586	7.14409443099022	6.70952960775289
ENSG00000033327	8.22208810255315	7.45136529857158	5.73962384717756	5.86540371575062	5.67945897987515	4.73499279691798	6.33023365229285	6.02400231047717	4.4140562925904	4.213673918732	6.31535083335724	6.32190693047043	6.9783423441767	5.48153933847349	5.12681513640353	4.76927259363658	6.22446702726343	6.91127615630522	7.04713654129125	7.4851899330077	4.59311312183064	6.7182304080945	6.32131138885806	7.06701017271623	5.48938362594499	5.92528653385778	5.15715815994954	6.05290427392621
ENSG00000033627	8.05824247392128	8.77660672187918	6.78917585642791	7.15037520488941	6.83524677325585	5.93461329192379	6.82823093749882	6.43774040744365	5.74767692413164	5.92703217834125	6.51131682353657	6.73845444158368	8.86909160546739	7.04347526730565	6.82799721014734	6.60707438032373	6.55303133487218	6.96560423078848	9.3998505959852	7.04136451999471	6.07809498391904	7.08300975991851	9.59780316320733	9.60109211391471	6.47242111024754	6.68892172958816	6.21343952718704	7.04379927102597
ENSG00000033800	7.3588463429629	7.64064281232242	7.88516777471847	7.73832518294999	7.96984480415151	8.40643788533057	8.06367017328724	7.9510997574341	7.8536413607391	8.13838159601538	7.92192087723331	7.97796848693954	7.99145080669882	7.85976349940849	7.86608015850686	7.85515989298779	8.28350776642996	7.88101934449439	7.46366610245074	7.39971389795775	7.46607914857674	7.76996408998192	7.89005774272187	8.39845057234151	8.18113608062622	7.75635980287771	8.32821737033471	7.68154912642578
ENSG00000033867	6.29740775986432	7.25826601850982	6.85138017347677	7.80129881154772	6.57239827512087	7.5805054949115	6.47993309429999	6.05708979845252	7.63421334563278	7.37353245963596	6.6207739540785	6.12399773758313	9.33932122234172	6.49433006391483	6.72110505258322	7.51829018903705	6.46701203936387	6.21573175839456	7.78763401860754	7.35727466616711	6.9719916708959	6.31623562322013	8.55062434273471	8.62381736812717	6.95158438213821	7.60713957647846	7.22062609123288	7.41360095331313
ENSG00000034053	7.75632873954762	8.21993709423785	3.35160983980303	3.10188438747669	3.04093087972941	6.33492212999328	3.81428691624172	4.44284841578447	6.31154639862996	7.21325877316268	4.35315368353519	4.37519749624996	8.40623441691683	3.20465523952719	3.06998383954028	5.88611798483161	4.82044485692362	4.0678837823043	8.84332338384373	3.75064110093999	6.26360321384854	4.27536073194215	9.20550854531097	7.83825102146366	5.25774410245615	5.63606357678729	6.18982854851837	3.83477656146409
ENSG00000034152	2.94766096144972	2.3103194871905	5.34199413434836	6.94213435206323	5.59549364202414	5.15279063291251	6.34228848472992	5.17095138275984	5.25446702751774	5.21835852203049	5.31443246646739	5.25649568105927	3.26862678759774	5.57887373826652	4.84111856643604	5.21639986538724	5.06003414697012	4.84692063396974	4.51837397773026	5.79703030014226	6.19077709889097	5.74098667558697	4.15529670702217	3.49312166681872	4.73279377107728	6.39416566626089	5.11129044235174	6.12146969681634
ENSG00000034510	5.84413177059879	6.91500450620099	7.44915801907159	7.30073494825519	7.57293215401176	7.93046393721224	8.26766446970326	8.16611484258864	8.38697749385149	7.98802185257674	8.30184287661864	7.97204790814129	7.63853460643223	7.81585762943837	7.16843230597623	8.48052531775868	8.38573992258616	7.70311499741338	7.52001399534147	8.07513433132242	8.16127428241125	8.25586463983341	7.11406637345318	7.98044042153095	7.95765149864287	7.95894441803312	8.25317587459199	8.24008841164756
ENSG00000034533	4.28996329318964	3.78118173978361	3.50161048303254	2.67270891534359	3.46652384159902	4.08722097041399	2.78768813316153	2.62946845960436	4.62114149070612	4.50949713341179	3.64407827117357	3.40387746698978	3.48712625112577	3.48979074273047	3.39526225823535	3.75345679907116	3.56527068055225	3.21679234897483	2.52270067272457	2.82173436825905	3.66754213914512	3.45171037624094	3.01611634112743	2.36000111157213	3.91864479067724	4.12678593174472	4.13143758810912	3.14926126982634
ENSG00000034677	7.13181546522503	7.24770018168719	7.88874589658858	8.2900428798954	7.96796657853165	7.57050513522864	7.62840917863293	7.48600527033274	7.46236162626958	7.50546530436389	7.78203714176404	7.7012493635272	7.25414176621569	7.37964640620422	7.72904541821584	7.64282684726104	7.49667813303333	7.87760697702385	7.56048553875246	7.71383208134297	8.23478349159987	7.7120084518454	7.8015630713434	8.36658313786005	7.49845133505709	7.57555840433056	7.68393178658621	7.41386887643548
ENSG00000034693	7.02714623793386	7.16781211199092	6.940184409613	6.56185311198851	7.04287321690503	7.00544662409443	6.61637507204325	6.45136323934179	6.90704064001152	7.14681326988647	6.25874680881603	6.22155620051655	7.05350609881422	7.00685601405888	7.15240934566455	6.8943913753121	6.42995307646984	5.68942448491376	5.88921429762494	5.67197697865425	6.66015928753457	5.62622281214939	6.6260287898625	6.95124031836751	6.01821805618396	6.1115553085767	6.33389629644611	5.92738686935594
ENSG00000034713	6.08932837665362	6.08453771061912	4.99185485280568	4.74561899940781	4.65943194239136	4.82576791565616	4.90124325870912	4.82827072376939	4.78654485333026	3.66308105415652	4.48011569283268	4.33065191091582	6.24828877422118	5.05736369470405	4.70398956727292	4.50665487268473	4.68119355772415	5.19933012769233	6.29747688115279	5.02398482711012	3.14556351214934	5.0621737273777	6.12897322182525	6.54986085091228	4.76082319704719	4.89034476669409	4.59334462042183	5.4393152356714
ENSG00000034971	-7.93440929410381	-8.37081299161159	1.34158398346196	1.05084831118512	1.44106612422025	-7.0247450751874	-0.376850458288687	-0.154922772889907	-5.59409276388826	-4.98369030122725	-0.253421468491765	0.484026705911436	-8.67665929191405	0.11175607936739	4.91582646257813	-7.11363597570969	0.877942938751409	-0.0781001676534567	-8.83147958287387	-0.553030263582154	-5.44742166070386	0.896430748859514	-8.59194277436439	-8.92781159878226	1.58086858150018	-2.43058064615108	0.526558759126268	-1.20552233021712
ENSG00000035115	5.45731296484102	5.20668475210185	5.36423669177463	5.27575665200942	5.20541620022439	4.69218824584939	4.84667630395228	5.22951532732611	5.05523383240065	4.72508865224929	4.94541616242701	5.14502499519029	4.99216186893629	5.51918802976299	5.48157162016517	4.65015785144339	4.89056237559986	5.00430309753989	4.75865344517064	4.40316026591467	5.85792794244725	5.1037020975053	4.83951083729426	5.02004989670388	4.94163491670001	4.3938879098387	5.30608403307002	4.55027643504755
ENSG00000035141	-0.837316564138871	-0.74663152602984	0.742095687227844	0.0545270901404161	0.454167799483208	1.02405628615901	1.3384974628476	0.567774040649987	1.22944824962285	1.54278256139905	0.0905410196527845	0.435973482403091	0.19837093649791	0.653733674922404	0.638856226342524	1.55886093800084	0.268716922564013	0.510343114373333	1.05393713302161	2.13576492359525	0.429126123323934	0.932074002931678	-0.618523818533162	1.5557971202923	1.70854409508499	1.03042393298009	1.25480058303646	1.4567806913328
ENSG00000035403	6.28260985133473	6.1839525709327	8.94654321693994	9.29707868947006	8.81557746313865	6.94774922322451	9.63748099312953	9.56148926706309	6.91437246763982	7.75589269563915	9.46448013099825	9.32677417002787	7.09399116216245	9.17506321893778	9.80409561815506	7.19908174587849	8.61330556226988	9.31695564155774	8.00429168945208	10.598250023379	8.15214749839263	9.53117973139396	7.36763204772283	6.52437142930495	8.53817676598632	9.00174632129783	7.45047236142552	9.83751099645261
ENSG00000035499	-0.462123316081916	0.699216068423471	0.341316875702684	0.354755896993751	1.29039241174556	1.87816771238594	-0.931200889632694	-4.05082594684333	3.17089024139813	0.950721968656318	-0.774484723342894	-0.380303533097978	0.414747251339867	0.64586811604976	-0.14490542863363	3.23193309539023	-0.548292674830235	-4.02315427005567	-2.14447915039971	-1.62166557201499	1.73756906232111	-0.801668922641128	-0.46614551445394	-2.42373467700957	1.14560405042246	0.798033838084866	1.50525305285735	0.300166861448751
ENSG00000035664	4.2190868840999	3.26151769934121	2.45278156694398	2.15953380975522	2.8756999166944	1.19065452341871	4.41798876808159	3.68116809897395	2.11455900234896	2.30454319268191	4.20930700360096	4.50799856798735	2.50203226988605	2.51573281824151	2.54517696561665	1.62421777509218	4.05550806468032	4.36834640686997	1.88127128715307	2.30075000744198	1.87888817357558	5.09282715215801	0.329043990689668	-0.055767108349389	1.8662157914227	2.39232904794845	1.96736347372834	3.07042267223425
ENSG00000035681	5.96464700789435	6.02812558430278	6.61557733513097	6.50243823628336	6.64724223083164	6.93967975016318	6.11372256850319	6.35422308718709	6.94330354420498	7.02704332909962	6.07662019572951	6.1022565263071	6.12839723143793	6.54994795129723	6.47766433455708	6.92673369228231	6.45164469932149	6.37270622686289	6.13339310090586	6.5715888252774	6.84244111384405	6.38915099411581	6.55192850483136	5.36883732923793	6.90943702545286	6.84119151224064	7.06218308609438	6.21287433743727
ENSG00000035687	7.12112966717031	7.05660226565399	6.37222389158665	6.49433163497454	6.13636364910078	6.45279200694192	5.62712665730639	6.29329402727894	6.61636366457822	6.53167023653684	6.14458990563139	5.65765792066708	7.08286017269379	6.60489407766157	6.44984924839648	6.55305274026982	6.26472643496782	5.60021822494386	6.14572678297678	6.03816385582183	6.19902482326127	6.06261274809731	6.46017090295059	6.29860134994251	6.26527138925087	6.3893026464846	6.39274311909993	5.84664685045803
ENSG00000035720	-6.99214159918037	-7.23686752932409	-1.83701250957793	-1.55831027891376	-2.36581391503007	4.69196852431711	-0.154493689262799	-1.26138444292052	4.70666988020452	4.28495678521609	-1.23666943748792	-1.48975984376493	-5.19357603445053	-1.01232424699194	-1.97358019742579	4.19581994519324	-1.49450118017999	-1.09972830183116	-7.7472640726342	-2.29489927614164	6.4147185314108	-0.683072455275309	-7.50019505589659	-7.65175424910746	3.47533914847434	4.23556104574801	4.62109607792199	-1.00007966239764
ENSG00000035862	6.10247237579642	5.2993538844659	6.49206661171475	6.84118603633153	7.10335478498027	2.81639269879106	5.90173858966692	6.02693903544094	3.28447492104476	3.30227982220343	5.96445593458837	5.69102046657556	5.87526068454578	6.76410851513719	6.84044985711004	3.00322421776178	5.72961343278587	6.62332065299359	5.42486565973231	7.18535329615231	3.55717376710459	6.89847940090398	4.89573333014023	6.22512947992709	6.31207372174485	5.73611608487144	4.52562520203069	7.98033429212044
ENSG00000035928	7.87821783559478	7.28098764500775	7.12163791086965	6.94299523994372	7.23315976456543	7.21306651997418	6.8847013769456	7.11444294997809	7.21751979783551	7.03172781147301	7.19145745441846	7.28697744887693	7.12469179355324	7.06252076562035	7.02543396456046	7.01001050124359	7.30471831902271	6.86108385069767	6.90313888451038	6.89773030501075	7.53792675264123	7.2800095206735	6.7354067114746	7.16789751904536	7.38934800235235	6.96662787511393	7.4120955311612	6.674148051646
ENSG00000036054	5.97553565803215	5.96233878002077	6.45097943512408	6.38564774621528	6.61191527952721	5.97748936575748	6.05432960787004	6.13840898113856	5.70343045655452	6.06083366726789	5.97631122941004	6.08721920669408	5.84950736753423	6.63262290585571	6.41014235538617	5.70986632727421	5.87873881180923	5.71937858144628	5.16829517761956	6.01613833458697	5.71454798936072	5.92241988553001	6.31326503188409	5.84133191176956	6.0181212503733	5.75989474666179	5.6426887132772	6.00408471980062
ENSG00000036257	7.10821992585104	7.3174766246912	7.56809799609787	7.65324689603446	7.46484710199746	7.60310838508175	6.92615840112743	7.04598750102722	7.43265474443147	7.40093102178045	7.24121927386878	7.21676280640362	7.42263344169282	7.40907298711167	7.28523048993396	7.5938852316543	6.91381993867925	6.92306079023204	7.60401376882562	6.87526682818902	7.63892034198265	7.17191824648865	7.7959858458825	8.02191942114008	7.35263051126322	7.65518752325414	7.57948345340012	6.97668604681495
ENSG00000036448	1.47074821877848	2.98352479248205	1.51059100334261	0.179374608939684	0.988482285341105	0.0193720884844293	0.810621838180738	2.59640475410485	-3.48351221923816	-2.43924885873557	0.826824624312094	3.79276097893012	3.84548490749838	1.19086920314473	3.63983747562653	-1.32514685005017	2.40917081542318	1.55704388611094	3.61590112321819	1.60718982739865	-4.50683705265554	0.834128666783015	4.08664062666805	2.00611851295865	0.930634336809237	1.39395279360303	0.527550288870484	0.644826369589169
ENSG00000036530	1.7828105361574	2.98173818352582	-1.51105100768836	-2.22595420784416	-1.9202084212655	-0.306413500840054	-1.32624268941431	-1.35795005691259	0.683836056337383	0.528828284274163	-0.983861206845357	-0.361144826760942	3.46617135115005	-0.941853754677618	-0.607598508827775	0.228815992478985	-1.67043745789378	0.136983588767021	2.64741059016746	-2.24670199702863	0.22362803361221	-1.83864117836429	2.92382857277562	2.79805403794214	-4.10113148836844	-0.379189159911509	-0.15601536202002	-0.236620694803588
ENSG00000036549	7.14374777298228	6.50945285068259	6.44581875786386	6.27196318643526	6.49429696572263	6.47684367946862	6.08722024298246	6.25374850306406	6.58578212549672	6.75095435409613	6.34472461826594	6.59143116089337	6.55059120259217	6.07040425922567	6.26688275511618	6.28983169083219	6.41645938764845	4.95692102472919	5.26484844522572	5.19854656402438	6.24813334449364	5.07966859942462	5.454552472333	5.7346729990821	5.38721755960879	5.26409720910791	5.56781212566517	4.72691196131568
ENSG00000036672	4.52937998849629	4.20332936005319	2.70949555644592	3.80826812439093	2.07940082979264	-2.25410421408661	2.44253151664477	0.210003230798596	-5.81340993344263	-1.72863845213797	1.49569406914374	1.81962920089006	4.32131016486267	3.10097557751538	3.26729152682627	-2.52763176660362	0.72676877531516	1.76128970143879	4.47321990613547	3.28989628555329	-4.02676881032682	1.52336599989728	4.67816012412426	2.63425990992836	0.936583478524521	-0.308560875048566	-0.824052683286838	2.36513702562896
ENSG00000037042	6.98187639103548	7.6592206284997	5.21831491280687	5.2697341924166	5.07188923312876	4.30606451682409	5.64303829048074	5.48056038062161	4.16030813283217	5.16237638260898	5.23283145484071	5.65080977196064	7.46044858473821	5.25368349509473	5.71280424185222	4.53205973011713	5.36449895619957	6.2667452479293	6.83886040955123	5.96227420643782	4.36713343763755	5.034507001304	7.93975698548961	6.54066477157848	4.69483043877507	3.55637712088504	4.8364309882777	5.63499560040952
ENSG00000037241	2.11149513112678	2.16469417875133	2.35328707426876	1.87210175108395	2.38088328390615	1.7501197403572	1.90187559516807	1.88934013099257	1.11450121032451	1.51491060580171	2.07462918008046	1.74707149642262	2.39667305510311	2.41599795533031	1.55861297824604	0.281476138295733	1.77439927956589	2.39756348684088	3.18133547863728	2.82582388787166	2.7307638524307	2.40283446156241	3.11962520357216	2.53609994721447	2.63454561489254	2.8823105299741	2.70032143868199	2.02285515476355
ENSG00000037280	2.8952903235594	2.59150678363545	6.4673442348108	5.15797694042671	6.97322918417874	4.82377078190977	7.86668462048097	7.72876946314776	6.14079371866499	6.25114150628279	8.06526183968743	7.87858703703553	2.65432408442939	5.76618580435576	6.00645645679321	5.48991141713971	6.46758047937379	7.00201875179067	3.41162009003207	5.09940344578751	5.20009265382394	6.17968815570587	2.41263502501165	1.11636132707122	4.71301052752957	6.51384427537297	5.2746337636556	4.86848270288315
ENSG00000037474	6.55475857196254	6.09954149737147	6.54162519159801	6.4778768120876	5.99179444566228	6.37469090934164	6.09196271536268	6.26976179372821	6.8956892772394	6.68234384762376	6.40640310552162	6.62063617460299	6.13668000042322	6.22284849258757	6.29401992091917	6.9015434260851	6.42828199126933	6.36800600534761	6.30548833118845	6.79208381698844	6.94655890931262	6.33482274622092	6.00758875657925	6.20626785113449	6.84044232733324	7.05582196131291	6.95504036956676	6.45537116401749
ENSG00000037637	5.36578338989793	5.34300179034734	5.674971948694	5.82567173983234	5.76978329277908	5.32967369045874	5.76211716812113	5.36041989895688	5.46624578495987	5.3741641620913	5.16447904933177	5.58961628053179	5.37470041398612	5.51819366292648	5.73723222202756	5.17531540192173	5.02387871722118	5.67236002990455	5.29755552836202	5.44320118067559	5.65254775898314	5.29876471703483	5.42540700475614	5.16496435776866	5.48136332444161	5.07158832764916	4.99184368122167	5.15791324301139
ENSG00000037749	3.35438748172397	2.93643526221144	3.68382280974522	3.29769793162948	2.88113661927004	4.11898430408835	3.51741755570646	3.43466357978511	3.68694516214643	4.09378626679977	3.95730069637672	3.09646900375258	3.49333315679253	3.81039780262625	3.66749151266578	4.57860438338935	3.41993056448649	3.41763078672714	4.00042070485333	3.41392839420601	3.43488537684961	3.85770026495967	4.34013530750097	3.95017400277865	4.67553578965698	4.4735199017331	4.29469325597546	4.28940320674556
ENSG00000037757	2.56692739847672	2.55037556529536	1.98664807587679	3.30116294136829	3.07361286709599	2.92058833955656	2.27885998350818	1.81501335902418	3.22953475917581	3.21965787199526	2.70582838688756	2.75831144745505	2.0971565621578	2.37755637024596	1.8270844905237	2.33169892715303	3.59953918716967	3.90463282641316	2.46134640315596	3.43892505102366	4.24056283496985	2.15817876005419	3.23113675789015	1.97922667887232	3.02935334940598	3.31064301434732	3.19122909914767	3.18563080071736
ENSG00000037897	-1.08875244204058	-1.10877287549545	0.554216949473534	1.54777043824715	0.0110677770610713	0.56227717703294	-0.284033830483073	0.373506008960693	0.0524532133698948	0.930577432929	-1.13488208561355	-0.789892395381875	-1.73122893316018	0.662477159469759	0.371313167009513	-0.178373724156226	-0.537348314553274	-0.815014411255332	-0.20031833809774	0.691052981159439	0.710677735621966	0.230128486490054	-0.177758754987801	-0.214659275431355	0.114449072444244	1.67828896438959	0.724557174277745	1.53439312738522
ENSG00000037965	-7.47372538242506	-7.81474368983848	0.265401264829057	-1.80609429529494	0.460583138509692	-2.44834863201943	-7.38865380285803	-8.09669369295233	-2.87077078374597	-2.61258794498278	-6.3979223399929	-4.95556329997711	-8.10663628640202	0.394600604717532	0.18852635198529	-6.87658393421996	-6.81978814199585	-5.11483885246088	-8.30245725546978	-1.99007263977712	1.04977924688696	-8.70835343013316	-8.05704992780766	-8.30288608467197	-2.17597233703306	-2.3988475680517	-2.04518627988823	-1.45856879868085
ENSG00000038002	6.53881272828926	6.81321056441166	6.02078834526754	5.57346903572505	6.20612359350676	5.8959321997405	5.09168469646384	5.34756709887494	6.34479512795295	6.27877214010244	5.31201333762369	5.04498940924862	5.78321662750005	5.82395714304361	5.46134542050246	6.05318839209563	5.58971391965182	4.28194803453569	4.69313212316486	3.51574221330572	5.43479516449615	4.83157943297028	3.45208243794775	4.72737609721437	5.80140143573537	5.98089832488265	5.34873491119312	4.49903069783368
ENSG00000038210	3.71199834445093	3.4094602038737	4.93808521399014	5.19954958331185	4.91105901091417	5.47965033273895	4.60773922681886	4.96735970665655	5.22031543394421	4.9637364388144	4.74635349062869	4.50761032532514	2.87544746301468	5.37040703223734	4.60802983931937	4.8493931574019	5.03050515123436	4.32694653851854	2.53494799498658	4.18481296849491	5.45693714537468	5.06755089471097	2.76521143176269	2.95534627654505	4.44890203871119	4.28917844561122	4.802953377476	3.94959102959693
ENSG00000038219	8.59215043738885	8.38719693993147	8.36040411709336	8.34752470551464	8.47798387971476	8.29897290862471	8.00810454577417	8.36688877972299	8.48876841261197	8.95352827382632	8.43750928372401	8.53387981265414	8.50402171286991	8.07910979621526	8.36870432439184	8.67069579644345	8.39018511900694	7.40817464591873	7.71054876048259	7.47164895271547	8.58047036730294	7.54142830608339	7.99042712374271	7.87596057289594	7.83688846134497	7.85275320234581	8.21513632640155	7.49248222418942
ENSG00000038274	5.18482567919988	5.49402607591747	4.96314253810632	4.74199458282266	5.02281099112466	6.29256865536552	5.5851732613904	5.4866311451315	5.85580755587111	5.72860918358649	5.53734434097135	5.42239032442312	5.40441504017552	5.35127034426454	5.08038164825411	5.55626811094359	5.9383570489743	5.99196919522064	5.49196874677481	4.60855796281496	6.55262928500635	5.93813627902959	6.34553119471726	6.10127138252981	6.72120078696258	6.2021355142663	6.39889923977042	4.99785042152317
ENSG00000038295	2.62208257854574	4.09838986486082	6.01240552685928	4.51723296215491	6.3195950671223	4.47415776798865	4.86231578254899	5.5677463156702	2.46832343661162	5.03456007199119	6.11455921120687	5.30961274491132	4.89094889209707	6.08124262717346	6.30699920190631	5.30985698059164	3.97236304993117	4.69546468861481	3.84642474114274	5.52233367963594	4.14207155187865	3.98933457066234	1.22811585836701	4.21268864592003	4.72230662187539	4.50054117333076	3.80011751899415	5.05138977856274
ENSG00000038358	5.71317789702029	5.73612913855333	5.92771850295131	6.31729911209106	5.84065140108243	6.33950291416078	6.30258805533013	5.60181848774643	6.80080534147861	6.53872017186708	5.47316986473001	5.81025183924727	5.97023776297341	6.04041959315484	6.04498434761362	6.19544516633544	5.65914837017959	6.12408936773149	6.31904801174466	6.52247842747627	6.91450465772323	6.08133543612993	6.77446962232797	5.78136750343892	6.2141546565777	6.18240435099005	6.2821218319531	6.30393469071948
ENSG00000038382	7.9309033169739	8.55036670267789	8.41762572345383	8.52083207660395	8.82314216077433	7.86389429345301	8.62341763099005	8.78872733375699	7.92897963165982	7.88291254625552	8.50796612473916	8.6064113691325	8.9268432025226	8.33072935322123	8.9895884950653	8.29756838316099	8.22131029586494	8.87299217634906	9.39068209370801	9.37138539340648	8.74881688415801	8.60104404942798	9.68933636825133	8.46800946075426	7.9601825314	8.23661718754536	7.68265560645898	9.3793673210705
ENSG00000038427	10.9943489263729	10.7105749815599	11.417690489547	11.5413498371343	11.3470432381868	5.80397939228509	10.1619002173239	9.66994015355333	5.67154994378208	5.84890233343071	10.0462188144975	8.92752927950365	10.3075386926818	11.4072025502789	10.4776785725994	6.42406071107791	8.71692246929916	8.33220655816244	9.18741292733785	12.3455152635636	6.93722826973023	8.89712140304884	8.31313330415663	9.3442821057744	7.19935571394645	9.77462532424474	5.92591005393644	11.7724532773359
ENSG00000038532	6.41406193845227	6.42374365031535	6.06708591054425	6.42280135534188	6.43472403529704	6.82070045341962	6.54699379361974	6.6471198027282	6.90498989351125	6.68294652085904	6.15554891884765	6.35671273989229	6.39572524971292	5.90395696626013	6.09211554719044	6.99885817092669	6.61716673784912	6.46872559350726	6.54844620179776	6.42327680758953	6.83085686903065	6.4209323543312	6.83770391323084	6.26058047077968	6.57791986501609	6.57193259079345	6.75006692204391	6.23709220192446
ENSG00000038945	2.92867222997457	3.33767835813349	5.45592029583127	4.83282564599626	3.78604855140289	0.197868057915412	7.3216153414309	7.09021565691882	0.419389321486294	0.969938673964556	7.34308127569358	7.02387974853437	3.12856551257067	5.41954435598044	3.39636237672766	1.3604023332919	7.72112496217744	6.63351741816425	4.36964126060919	4.95855760861554	1.2420263424251	7.72525905016368	0.5776306779066	5.43057373440233	3.97113335934995	4.25688731847431	1.11246108337814	4.9501731823154
ENSG00000039068	5.76550421298623	4.87551038051746	8.07373634312182	8.2218174056489	8.12302781538319	6.06135921824364	7.30426273912144	6.84829434703234	5.30554800161261	5.56032011704016	6.83353538576154	6.90713734781794	4.01881910624924	8.23676238652793	7.69129336707072	6.19826327625485	7.17151874320649	6.99435909961437	4.61094475399878	5.55229713848848	5.81388253711368	8.02137595190209	3.14007088760408	3.47745211916171	5.69399897746377	5.36020232389037	6.48862294916204	7.0279364456057
ENSG00000039123	7.56412182949898	7.54927508017699	7.59434425357511	7.09151389232256	7.62864518838552	7.80870466423933	7.19352085373435	7.52330489945925	7.62599425757496	7.86134921937191	7.20705330746735	7.31517622806173	7.48844026064098	7.48977796949026	7.42583636729168	7.78124722492522	7.3445348784884	6.96429257415751	6.94267790285464	6.99278191176549	7.8679438040132	7.08191003387687	7.42110450227765	7.80520026249103	7.31516701347454	7.15788405561414	7.42436330580412	7.14139290401054
ENSG00000039139	3.81475607438807	4.51591748775202	3.79994394885818	3.8841288070591	4.32440007168455	0.753791985912339	7.41063840085374	8.02746422415501	1.13622286124957	-0.109368769674967	6.73043458074035	7.02388931393874	4.34465010117353	4.96890653258317	4.86471358635718	-0.384565038478915	7.17005906589608	6.22832104275163	3.34877224538373	1.63284073794593	0.149947381389183	6.26454697074872	2.44752130793867	3.81028294239305	0.440674068086188	-0.252935393956697	0.676503328033448	2.18726072357161
ENSG00000039319	9.85200790842251	9.3117969689115	7.07660268364357	6.98960409013579	7.00237472905546	6.89281839943838	7.28965255871147	7.23437305399763	6.56980729444247	6.66900693089936	7.37820541685433	7.2010997006439	8.51442427805859	6.89612387808655	6.92587334976963	6.79420035659142	7.10834739808045	7.07503408033176	8.27972081998978	7.40742774748782	6.74095234665212	6.9270443012688	7.33285398544941	7.05761271885359	6.62502350353151	6.72331379987642	6.21197200683929	7.18407000834416
ENSG00000039523	5.58850215927705	6.52863944971493	6.37035993796661	7.07219952086103	6.56048921169767	6.43962752935526	7.98219739393429	7.87996793540891	6.47192512854722	6.3608026460772	7.98609651065181	7.74282819047796	6.81319348989739	6.06607152900625	6.09469952626421	6.79779183822941	7.68534431632034	7.87257255125353	7.13328649600368	7.07194731417034	7.03047597772831	7.47489570764362	7.76071678786496	8.31702630736232	7.11749408127738	7.31634505953163	7.42739028843191	7.37260525847828
ENSG00000039537	0.502209464709518	-3.89513820508126	3.75126387795959	1.61196419356051	2.81769685925929	0.411311107277986	3.25921656000199	2.57596038822516	2.18827882793967	0.703099274347446	3.14267556778178	2.73760621439904	-5.31365199931735	0.473555355349414	2.28166702014738	-0.0755788336108635	2.57742669158621	1.86361632538563	-3.10568653726577	3.17264218094397	0.18845372908608	1.4388613268375	-2.2560789096656	-0.383566360023254	2.78494175590833	1.78470022030949	0.86318003026293	0.44532274984013
ENSG00000039560	6.14138927864245	5.34983435972776	6.71726740579879	6.75516972222989	6.78179075621837	5.95358849069385	6.89131760091968	7.14188189424597	5.55238219415162	5.9867328459911	7.00280778738872	6.56151180655987	4.89581622737787	6.51952966263234	6.73856368497821	6.18033926108333	6.64738875719573	6.49999564472499	4.32844564172772	6.88346471539499	6.53667056914281	6.67039997410455	3.62715271981086	4.024679454898	6.30919214278719	7.11725933278204	6.33107704755047	6.45790332241542
ENSG00000039650	5.27853738593808	4.36577788015833	5.03967969824711	4.92902541913147	4.66510313510999	6.15181150595283	5.53577380847942	5.5694530894613	6.69392724501478	6.41294976228277	5.51462766995823	5.65449402509935	4.756349329587	5.03570053637283	5.38462346453683	6.65762673343	5.50423560367627	6.67404435965059	5.79681651124648	6.20364132324447	7.05321911727428	6.09473823694016	5.00314521187206	5.25827396685703	6.39726638952784	6.66603227575397	6.50871852106302	6.09856024027752
ENSG00000040199	6.34377251815366	6.65727451582478	5.0998679918335	5.43224726586952	5.48608567119579	5.33734335470607	5.40299982835419	5.56449273466656	6.01168307785289	5.6073338568739	5.60511007209552	6.01859158044837	6.99144331747056	4.87528452934254	5.37383512214928	5.22075698284488	5.16629511482893	5.951607123129	7.18667278219108	6.20748540374534	5.55151397761364	5.80988609651834	7.28992995485254	6.9478180876398	6.40290616843106	6.06298836324144	5.7433481345032	5.84624611063468
ENSG00000040275	4.58267110355257	4.62839881801662	3.44850552109273	3.11162465679719	3.70549993303724	4.70574914595377	3.55092921883529	2.98480380994036	4.546881885334	4.47659255171803	3.89105018827188	3.31930999763774	4.21180192499532	3.31313614477299	3.62314985945822	4.02802746617447	3.13250860242018	2.00323327711586	2.95952609269715	3.64857591173368	4.70121667495407	2.72499513850272	4.09389357652267	3.30140715763279	2.75449888584909	3.25861224842252	3.60878999614578	2.86745569429506
ENSG00000040341	5.95832353789771	6.99847081803398	5.44633912081198	5.47185841042416	5.82438489859115	5.83080839708478	5.38430456518244	5.72627445350028	5.84827845738637	5.71279302156915	5.97201754170649	5.9045021236811	6.95005474474384	5.46535578767072	5.42838498625306	5.61923783233217	5.79425823272073	6.10265366977724	6.9701835937334	5.48240885140664	5.11650357374113	5.89574894987386	7.96258006045623	6.97354242273269	5.67042396756748	5.61257909156849	5.86673019272915	5.78180523718117
ENSG00000040487	2.08173528574313	1.93864681487647	1.41788665317929	1.31791416264989	1.53592356267573	1.96849505271016	1.47749887651103	1.90239671048794	2.3927687530101	1.89361653017141	1.56739525094661	1.37215084340142	2.12018162467344	1.68078350654983	1.18535074029862	3.06332719603361	1.61508890031199	2.46296197004289	1.94745155189167	1.47573383114151	2.76812960792562	2.102988651642	2.56717092301633	1.69262932779613	1.04169680151988	2.29078398592222	2.05669539164611	2.20530263170964
ENSG00000040531	5.32373688854297	4.84939285058165	4.27371369730602	4.29463147368984	4.36037292881872	5.09554106543944	4.79175364219989	4.5332781336688	4.96245979925287	4.80672368873505	4.4686182964099	4.62571121469895	4.12543493243763	4.51940230995814	4.60551269876022	4.96117786070878	4.78752925933254	4.87238681889275	4.83901455737948	5.34062065570394	4.67688521447672	4.5887963969385	2.7776394780906	3.67895140372711	4.63610589907007	4.80423487185894	4.78856285135178	5.03855007046494
ENSG00000040608	1.52412442154815	3.70742119445284	0.808442720266003	-1.69343902786648	0.318281361751294	-0.186406512762599	-1.35519374518383	-1.22498732002528	1.19515574322979	0.67325589876102	-0.350067091873261	-0.364539163593272	4.11636515932889	0.391864847599756	-1.84761375470853	-0.946269223348759	1.34843072792299	0.0192464898357688	4.23814304676638	-3.57130872823325	-3.18167758952826	0.272312057032558	4.72116151930079	3.30551387013376	1.24018018934109	-0.378691242929722	0.353335954957356	-0.98667568132199
ENSG00000040633	2.88868440572431	3.18972890144597	2.90801468801	3.09213650054424	2.81704870138816	4.52069088653873	3.41527728639176	3.07730309805221	4.7011879922413	4.25227704394781	3.14813090288656	3.38448845353743	3.41275938018544	2.32750897697824	2.23939827526663	4.2855785460304	3.19059283392938	4.14400710534556	4.58808925588882	4.02745281881704	3.62347804935957	3.9368599875786	4.43219315615258	3.86042151379065	4.65406095286508	4.84918045593604	4.6369864445278	4.24219303924477
ENSG00000040731	2.02647964622672	2.96968441217969	0.137242886389422	-1.18097920472773	-1.54793963478316	-2.93980564866707	-1.54352161244701	-4.83101963631993	-5.59276774809912	-7.30790005325785	-3.04619853230988	-2.50372420482853	3.20383741447299	-1.79936500376651	-2.53637188188817	-7.1168666961887	-2.09706502276239	-4.05756945188422	2.22127446559574	-7.94125776151686	-5.44379658400571	-2.79426642850438	3.34135525373355	1.9067093160935	-6.73471933281695	-7.92566234324763	-3.8859047939916	-2.87177946874513
ENSG00000040933	6.01316695055321	7.15014850249493	5.52966042508908	5.22620899886951	5.88830858625609	7.5893141138031	6.69922081617279	6.58506194111343	7.35227192914843	7.79765181001815	6.25961218875921	6.59507940628624	7.2969076107409	5.4245309749666	5.74738444999993	7.31343141934317	6.97347900597204	5.79248021863538	6.39582315558233	5.83088864769439	6.97292669181778	5.40815968219549	6.92478786528495	5.71460471420514	6.59805018478737	6.39565940600333	6.56516474362855	5.98067903721139
ENSG00000041353	-0.231002453126887	1.86471876068297	3.11668220338362	2.93324459330925	2.75728374844664	0.746822870976997	1.18064754194765	1.4536711728308	-4.1575787452699	0.262963383011793	0.153044002644212	0.672532698280786	2.66136343014884	3.5234285999128	2.54026164094292	-0.772187349317401	1.96036839429531	0.500368230811225	0.949406607459327	-1.27075792942339	-4.31182468259105	1.0351104515627	-0.998608846972868	1.28240327382658	-0.650332450390829	-3.99920138514396	-1.30484007261738	0.517096905385074
ENSG00000041357	4.74111444152805	4.98635460435661	5.72822186645488	5.37680172343024	5.31044294778927	5.73517414085641	5.35580553310692	5.50845437940013	5.56287572779688	5.26456644644793	5.57315635291312	4.99680722373717	5.20652071428188	5.55036547621568	5.30197420296873	5.38300879963585	5.76029570099325	4.22012645394228	4.66144244311615	4.5218519362646	4.81030012668903	4.48265646921823	4.52322352688163	4.53696652467643	4.59035445352352	4.64484915876807	4.83690756031237	4.55155828303478
ENSG00000041515	3.4502019699158	4.1064013121479	2.79262331334287	-1.35583294755181	2.92410571736297	3.22376754918012	0.930016998375378	0.873314678085236	1.88026206135191	4.82512610176834	0.124172509555519	0.464329024930295	4.86796742216529	1.29991306514645	1.81735352915198	3.31996272671528	1.27884214433475	1.2444027256626	3.72130559669443	-4.92385798888913	2.14385078834218	1.2388445464429	4.45160010901886	3.35074801658779	2.70750966598951	0.564868996465263	1.63421147858735	1.44365694074534
ENSG00000041802	4.82209462011462	4.46151963367246	5.81801837629162	5.45084573487528	5.52120551324441	5.36715386016476	4.87043026246911	5.10485584967695	5.58603890119183	5.81946466425522	5.49917015498731	5.54811673562302	4.67737711996811	5.39102122244342	5.40670591104246	5.81475448350136	4.80905434079367	4.86364971412409	4.61897953628901	4.99095522024045	4.99883811764673	4.88885408568233	4.95908153993219	4.68222938930857	5.56680328595234	5.34265312616163	5.3471702494314	4.73040652935258
ENSG00000041880	3.31118278221586	3.23664654217722	3.40422635455882	3.07956594147002	2.56859622869312	3.13462805348935	3.76844931855666	3.63792861437507	3.32998528246789	3.38514824281287	3.59132353862583	3.74095814304985	3.25675742014749	2.94847377770821	3.45815330659475	3.74500544046226	4.20561987418603	3.43858342979772	2.67075209116242	3.67587098178648	3.62584255459845	3.45258859161804	2.93658260083853	2.88707353591597	2.94701501557194	2.57804100660363	2.69535768164454	3.46017350673468
ENSG00000041982	7.33423128602601	6.98355258730209	8.49038089839131	8.14525073258082	7.15066053289435	6.49801491647759	7.57167328940313	7.33155608651289	6.87634267919074	7.28233268090893	8.81013892542992	6.76157691332782	5.6373533535213	7.42741820402914	7.61758896844016	7.77525774043483	5.86475546660169	6.83115269673594	6.14370257654182	11.6906646310658	9.03854622107538	7.87868074913333	2.85977903291678	5.83123370727802	9.02989118509577	9.54719172385558	7.84988324746689	8.94634196502384
ENSG00000041988	2.84815370777694	2.71542075357372	1.90010597447417	1.2993828317701	2.26421861358976	2.55849712927846	2.06223650321103	2.87339632115612	3.16755859839962	2.55339301938562	2.13164099070085	2.34960457359886	2.84070045636756	2.40346607811045	2.30332043336981	1.68921154966967	2.14979315971527	3.25868328414167	2.70602544020552	2.54995575404405	2.52571561822185	2.43304820831944	3.94797667738321	3.06562228015269	3.8735172799205	3.62766141993516	2.85029463555145	3.06569200513508
ENSG00000042062	-0.459013591367624	-1.4903728521794	1.85159874227172	2.44392200750401	2.26582244951603	1.44242921140142	1.41719196078409	0.259169446584879	3.02716541473668	2.76161800296328	-0.692973203148625	0.201222535803195	-2.4352062894771	0.23119678046084	1.45226928407072	2.16542778964632	-0.656875624971125	-0.0102328715982068	0.653555035373383	2.97103211738683	4.2458209580996	0.48805145160521	-0.203299174592631	-3.83134981719571	2.35951816580704	1.1318820745849	1.93958736055388	1.95724690670318
ENSG00000042088	5.24994671820682	5.07485174525334	5.36790550892021	5.42641283489112	4.77770782726557	6.91934075588792	5.13969964398915	4.95426298096691	7.05505096227927	6.89859978824725	4.49646752838773	5.17733170008447	5.21479985940147	5.32873763332983	5.38939087734257	6.73196329061484	5.41244718408054	4.81411117590018	5.44816565754589	5.28786166949291	6.67962305487454	4.81609562277137	5.6345561889327	5.32033199891822	5.99929562927224	6.44790890659286	6.8830989744116	4.83329829622439
ENSG00000042286	2.12602559636382	2.14685940425291	2.82762470567277	2.58516456922031	2.13241667804668	2.32854045774792	1.32973024975603	2.38103160219374	2.43845775719849	1.93809834124417	2.33001823243728	2.19184227036251	2.40319317264584	2.67516768844889	2.8985559090722	2.24780669322926	2.34834204162028	2.43420409513256	2.56435915837023	3.42363163676932	2.63283618511809	2.61773315109215	1.14178755961915	2.45236483804693	2.55665632477185	1.84857244018246	1.85556006960066	2.99260521089447
ENSG00000042317	6.81517868835768	6.43498934862345	6.06909156049269	6.2167030110696	5.78242542487769	3.47966863531899	6.04907456966887	6.26597841122182	4.23696377379328	4.29205485562889	5.8251941163988	6.03321107165383	6.69960800766175	6.07385471518502	6.27987823766265	4.45423951553137	5.35944114384602	4.88616466383153	5.91814959506473	5.07191528513245	3.83949661085515	5.36449031386277	6.26655709208476	6.67737049242357	4.93377885539664	3.91199381018962	4.25372994955864	5.47295212314694
ENSG00000042429	6.56445416467425	6.6399685361104	6.61737967525841	6.66389400426822	7.01651179550463	7.2692681163397	6.94584339682863	7.02729846431346	7.17642626931702	7.40380856844902	6.71087046833709	6.65843704659155	6.60935974640595	6.78785605591633	6.76523647364958	6.98656182291041	6.85029305542946	5.59134950567538	5.35265099994335	5.75679260174396	6.03189396618636	5.98837693913816	6.20207707709182	6.39359598626888	6.0158486182034	6.31359489727625	6.3483163910096	6.02357538645123
ENSG00000042445	4.80433841940036	4.26585510562193	4.88599716530649	3.70422490183831	4.19555002106368	2.88402602650378	3.70462977471314	4.20583090548782	3.21898372604958	3.63648070337842	4.07925078128874	3.89076977109769	4.21061961061008	4.80140693177461	4.72650503232477	3.63554962382736	3.99155473664873	5.03804776314057	4.70622576866581	5.47743353935551	3.84413029483001	5.04004460177831	4.21981020002226	4.04485830167807	4.26866225375404	4.30585094737617	4.21560049152359	6.04496934974566
ENSG00000042493	2.99019255542877	2.03735598153514	4.31947262802464	4.27536022130075	4.52106316998362	4.28980809712946	4.96532549690185	4.78594660038408	4.39230538465844	3.32120881178142	4.05571547993112	4.27304337519262	1.70072422997731	4.68332642849711	4.05301666573603	4.90331162367347	5.72089581356884	5.2530169527609	3.56756548761549	4.15139623947295	4.12488343532647	5.36563282036829	0.210721851771626	3.59908255975529	4.05998697396481	4.75096225926668	4.94241688216296	4.27499257638652
ENSG00000042753	3.31221459321742	4.1330875768856	3.73174974398214	3.16969167753223	3.17598664370171	3.29486703989002	3.16693993189275	3.36485995926816	3.66795894147698	2.63745821859713	3.54057670266917	2.59269715894632	4.21795017131694	4.16760018632087	3.59091123887263	3.24976676128549	3.45400796372937	4.03126928548464	5.34645500840443	4.19798257794686	2.57968971166492	4.03206018684423	4.94497954678758	5.05518398082771	3.56445706834641	4.40580117892339	3.59084083779836	4.04391829942994
ENSG00000042781	-0.656914461089825	-0.143285709029103	-1.65535012286606	0.203327446407112	-2.54120669142285	-0.454894031226359	-6.7524186590591	-3.00958412808842	0.0124642499862479	-0.502783589683006	-2.79778686603001	-4.41645462615111	0.236643944598644	-3.02142290814924	-1.0130814379847	-0.227232351433655	-4.45252128083003	-6.42180072444506	-0.108551477352042	-1.49714527143141	-5.97969876148163	-6.66499486979247	2.37611598429159	-3.42022860354021	-2.3310721663518	-0.798995387408346	-0.132632621708873	-1.15618165820539
ENSG00000042832	0.180718842356142	2.15096342596098	6.56092461552344	6.24182175038693	6.7463168552161	4.39469017671454	2.83874450515894	1.52473916524645	3.80164356713457	4.10973713503906	4.75908798190503	3.19561327044653	2.85129714224138	7.34145955465718	6.34499845361622	4.55990831772154	3.90316570542534	7.28863085130538	2.46041555896383	2.64914409746781	4.77680604200821	3.14074621356625	0.647368941166306	0.350673993974161	3.58958061460988	1.8828044887279	2.90784950558033	4.57823277676157
ENSG00000042980	6.40423165743331	5.57461615576829	4.56741688670678	4.17247365647423	3.10114368151716	7.66443826788108	4.70019362437851	5.08080472225499	8.08272166378244	7.90669171576338	4.62277125632335	4.4546526878807	4.95276110061625	3.95892851914076	3.46622091365146	8.07660585225065	5.33000128489285	4.45884492147425	5.31076570867355	4.33263469543786	8.57391888031165	4.16191113964015	3.61252645912732	5.91119649598628	6.6138270916516	7.44615820342348	7.60252377714648	4.58518617541443
ENSG00000043093	5.75712289567026	5.32457813305887	5.15056802921398	4.89282251910284	4.77149197686938	4.74987429260059	4.88558411137962	4.83749094322663	4.85385389246134	4.37206641277322	4.85552085389623	4.72288485081062	5.49342794559341	4.98263878409982	5.00595427251127	4.36095039305924	4.68417950308786	3.79714793555586	4.71215348670823	4.14832458652427	5.02694115721735	4.72868970248891	4.99949244012967	5.258950213688	4.58858225584496	4.60885562991	4.51596132178197	4.0732904206682
ENSG00000043143	5.1175342970063	5.03613139662815	4.1182849362036	4.50168890636263	4.03766113678874	6.04141551837823	5.00555103319631	4.91891617610135	6.07725971169161	6.02155043679362	4.80272621621436	5.19593659031045	5.20102034856408	4.29648015008418	4.80807780937329	5.99371311034577	5.48360976926848	5.05603352728992	4.26670916889499	3.94550434791101	6.17935395253318	4.78698380617874	4.87489674569635	4.87274417683133	5.3802780518645	5.01114176912653	5.40166026596514	4.4082059705576
ENSG00000043355	0.254822065639902	-0.026744647499804	-3.64335373369272	-7.54183382306667	-3.67672169700972	-7.08981837761359	-8.04904539924989	-8.67643035835427	-5.55721880928435	-7.36395043717174	-8.54436448512164	-8.31326316591978	-0.392617133382905	-2.95596785821812	-8.61296893655996	-7.19677956354958	-7.32442629546717	-6.83578530045139	0.272975315340022	-3.6610004593775	-5.34970843934115	-6.37123653952109	-0.295489569704391	0.670886197500729	-4.96513968711811	-8.00540676633931	-6.88213505197668	-9.46135170502399
ENSG00000043462	4.55196319698806	3.8240334187405	5.95688616784486	5.84627409131032	5.99666175709951	8.53063312045651	7.28465597970223	6.85323522016725	8.29898075070703	8.56754168117695	7.22610806295345	7.27557104532973	4.92570605615628	5.0569614379126	5.26100356029238	8.08554347517977	8.03622853512847	6.76990448550976	5.53770726939237	6.56338855289527	7.53783569801877	6.99469068448311	3.98621370542247	4.51034307789711	8.17175345196529	7.82580635336433	8.70481427190224	6.88414741878732
ENSG00000043514	4.26649712667374	4.24016585767316	4.34484802598083	3.93906234980435	4.31291285713739	4.25949389637282	3.46299529933075	3.88585801508554	4.47261700352155	4.33558196806771	3.84541928449766	3.96537752155306	4.1434050267924	4.52425555640842	4.40337002296981	3.84876589523622	3.64369763246953	3.79813253663038	4.61203616942264	3.99563209839281	4.09857762647451	3.65845387291149	4.43940839456036	2.78256154035574	3.79124827220439	3.98452159605953	4.18480098165704	4.01499146551932
ENSG00000044090	5.54129406925756	5.75768195812627	6.33708992679005	6.29923470713341	6.52962302277303	6.1699182034004	6.78550456599878	6.77459361043885	6.69082334378834	6.63883117487823	6.59487335889838	6.93333185134489	6.31526775836823	6.16825271467248	6.55352567263997	6.55084617238612	6.63482692933103	6.87017600674398	5.51011495578515	6.620899607132	6.15760573365359	6.33264337059195	5.79497560521698	4.94456464227508	5.78680007517258	5.83400232286267	5.89862316140572	6.78816230811813
ENSG00000044115	9.11552023301254	8.29646803546928	8.44637602058163	8.56621430695248	8.33420991941088	6.18323493452142	8.94172340410721	8.79199113596347	6.14643621258165	6.09969278031388	8.75001672999855	8.63799477657014	8.09458422718633	8.71731212649419	8.49840737908106	6.79114267637925	8.48901531104121	8.94847183988564	8.30596010530991	8.85601843401079	7.24526745603218	9.17953571305062	8.17576574699248	8.88802289514925	7.4565845231092	7.45801408531033	6.94215325568702	8.88178400108006
ENSG00000044446	6.65108055424508	6.20603527932384	6.35649704549542	6.50977201085454	6.34689181219477	6.82209496341477	6.39763309990008	6.42342168332916	6.82326391698002	6.88758172300389	6.43881596490759	6.49293574279971	6.08788594589694	6.51041417620003	6.76469288899919	6.74556254980262	6.52992405931998	7.5614921323297	7.11918920071813	7.16284963798687	7.34017169236736	7.17672773913905	6.7797171757079	5.96559804318652	7.12121038286114	7.15871586340668	7.24314792774524	6.94538607496644
ENSG00000044459	4.64845169823119	4.70086447821626	6.15541758235646	6.14883359368322	5.87980332316163	4.59266482300555	6.14132252101855	6.05382811428523	3.99453573948616	4.9406863275347	6.15925123782527	6.27986731721054	4.4589360453345	5.78684097792869	6.51610510905817	4.17306193110803	6.15643569730964	5.55970655720387	4.29030577113925	6.38610171913724	4.85439302353328	5.41841471548202	4.55382739710031	4.28607921622388	5.10553533466784	4.33440262701693	4.5660130518166	5.76270711501766
ENSG00000044524	3.26395931035117	3.43169450480841	4.49250238151297	3.03106976993661	2.43719213228057	3.80722095226903	3.7283131709009	3.93204488298558	3.83891233513568	3.24827597647739	3.98581649443137	3.2688082225204	3.72767429998545	3.68985118106502	3.82946827031327	3.5219886589682	2.62334685655879	3.59005027060006	3.67038543806905	5.5958370169894	3.75974906961502	3.35424467643575	4.70493187047237	2.94531247632927	5.52882536614238	4.52287451299771	3.96229964573123	4.92837321073632
ENSG00000044574	7.34459656071493	6.77796463109684	7.259400019248	7.07672419248733	7.14636724916932	6.80610054994282	6.7676373242761	7.12095074894807	7.36552596981828	6.72998450185778	7.18536405269304	6.77381278257861	6.89561301004228	7.41680205342789	7.03067116948313	7.17024645686939	7.26762315606259	6.86830126843134	7.25643419860933	7.39609758952782	6.25636941268275	7.62378749398304	7.34899859631187	7.57314792993334	7.74693056899118	8.08590977063842	7.61763496669567	8.07240041099352
ENSG00000046604	0.206187657976695	-0.819512262480966	6.28884150541957	6.66427448268948	6.24263299284217	2.8005320947038	5.25546067938145	5.40028263996398	1.5182403234127	2.17322686024837	5.20393874755496	4.43337736691454	1.26866060237797	6.62627451637518	6.24451720399016	2.22839223892889	5.08501154595294	4.47855320282034	0.0755588274967178	2.64012982320634	2.4969264348031	6.01315110799419	-0.149461852249401	1.3938638013289	2.59766941633536	3.79168561522973	3.24598132824333	5.05161936821056
ENSG00000046647	3.40751707477233	3.14070933354554	2.65577987287176	2.97757112385575	3.20603986272042	2.5026530717879	2.37854452129598	2.88612836405033	1.4611432645862	2.48862859758747	2.59910675816268	2.48105712945447	2.58761045826241	2.49723799062129	2.95752239345236	2.24112053509646	2.34382619239814	2.92625737759102	2.39273284990658	2.84363808751327	1.85593991600531	2.13271485956082	1.80547162617111	3.5866818089999	2.02151484623774	1.69359761784936	2.28989744283385	1.5574294598931
ENSG00000046651	7.77016625663299	7.42169685201284	7.42686805258226	7.26641850333052	7.18211522649198	8.80500064524668	7.43284016599284	7.54921967330209	8.13618375316924	8.46059344868937	7.40221771722486	7.61690561352638	7.02178603878131	7.11700880431247	7.5160841200792	8.50139230925875	7.53577339272968	7.44783371359663	6.38230189195345	6.55885514748658	8.19025000610297	7.13870852660973	6.26731536277624	6.22747770474939	7.74255627705605	7.49812121379938	7.93285625674948	6.99032535213588
ENSG00000046653	8.72191877884513	8.45607802326079	2.60308737579425	3.37507087443426	3.15612193205347	0.873372807949496	3.86115282343972	3.98435297258501	-0.784715830291147	-0.955847302681791	3.31989174057659	3.74308596503385	8.01541647226177	3.09644537246239	3.57764299134201	1.63868907520547	3.21636482424154	4.07566855730787	8.13665004737777	2.53881549628744	0.277208848064776	4.40352737602921	7.54508056189834	8.52099108781883	1.78394305012449	1.38455187666102	-0.167400041919506	2.37875740144609
ENSG00000046774	-7.96440910194276	-8.40717747291913	-7.61748490242469	-7.42965025920519	-7.79893798520466	-7.03668213769032	-7.90828222636647	-8.5532767390401	-5.5877167222169	-7.31638793319412	-8.42490627931894	-8.19680451250467	-8.713912403274	-8.04877873578699	-8.48899960009202	-7.12890832883682	-8.80251874195757	-4.94626292480361	-8.86587271471294	-7.95812589921175	-5.43009917272957	-9.07874058479431	-8.62691124334183	-8.96861104157486	-8.33542985207177	-7.9376911304816	-8.41816491635091	-9.33678194217388
ENSG00000046889	8.44166578416614	8.57885399128301	7.53935094970869	7.25250652032079	7.3415958638095	4.31835067840535	8.50429983236464	8.58102089842133	3.88959867924219	4.49756751329158	8.89603901826757	8.66165198941604	8.10790762607163	7.33128278667163	7.35157122642407	4.54319443526492	7.65359256919141	8.4512431960311	7.81861027136451	7.86627219422149	5.32684678351748	7.66789271685258	6.90210720913139	7.41332609200601	6.56540545313046	5.72296518707012	4.55644809121334	7.63016018850344
ENSG00000047056	4.97526110599607	5.75262103537158	4.5903354091201	4.69395704468917	5.20124930797642	5.44429726937339	4.58068352877264	4.68467264150868	5.38342691443964	5.63574317280855	4.66604430123043	4.90368737817666	6.07429599953312	4.69693807978694	4.66162420604565	5.33099984932892	5.11756118568659	5.23982861384806	6.4563289818644	4.90112033621433	5.25937040274877	4.94604814042253	6.85538524979232	6.46979221069877	5.42097056755599	5.3648861262931	5.56847833000673	5.20454503738678
ENSG00000047188	7.24531550424699	7.23285212728028	7.3345655955681	7.24875788293092	7.27847043123304	7.71083487460998	6.95160108006287	7.10237289646424	7.9285197325946	8.14912473437911	6.92743856284246	7.0806418501701	7.15174449491068	7.16561905266759	7.43862999421413	7.87832386125908	6.89137460019598	6.88993659055506	6.85267891122175	7.23965483215367	7.78667711161249	6.84322487862358	7.15398882492327	6.65886637237732	7.24933993300803	7.08033333518489	7.40713213581395	6.84084814778266
ENSG00000047230	5.18958268688568	4.535129021286	5.26705799827217	5.25202284903267	5.19650550109226	4.6401837955777	5.07702933756591	5.13345019428414	4.70333910385603	4.69831959929644	5.55701349074957	5.31198113138277	4.30784542045335	5.00357546970165	5.40234314965804	4.42995870252712	4.88984674821754	5.59218648015699	4.32487972792497	4.9010707435022	4.70990785429518	5.21682440876326	3.75570262407804	3.65168032653762	4.74515910292217	4.90242207564009	4.69652722115688	4.66118671872799
ENSG00000047249	5.83011337680878	6.61810522425783	5.44119474447783	5.2941514402215	5.38197393832269	5.29490328564868	4.48435494189623	5.01114156352131	5.88444055027879	5.2754631019736	5.1476803622965	4.89231643447124	7.34926665140138	5.58006670211259	5.33944819518361	5.28227597864656	5.21833984614295	4.65730205602519	7.32732517531396	4.8608606479147	4.84969591890823	5.21741494911377	7.24696714793244	7.40384351839116	5.1000216100884	5.0453298321143	4.99447555535485	4.45407648286836
ENSG00000047315	7.52156324738782	7.57339616811787	7.71657349649193	7.37165939496567	7.68466842424077	8.35446346837652	7.28769235057555	7.28777168498083	8.13797377548029	8.16605825222837	7.29978358919155	7.16920784269318	7.82866328475423	7.79674810995757	7.58824416379665	7.80155209228451	7.42855289580034	7.05713165716404	8.02016369690056	7.38376915883288	8.18908215250059	7.2247313678607	8.06399873970005	7.64074542575946	7.68535661420972	7.59903412135291	7.9346472648564	7.26961079385333
ENSG00000047346	6.84963418129667	6.73736293920896	6.7959835063489	6.84537451741658	6.63947621037184	7.67747432887019	6.41790378515553	6.89533938701539	7.81569941800751	7.49915226266331	6.69491972928076	7.04538999102682	6.48865570939293	6.84109674999739	7.03726486000099	7.42486008440219	6.76380933509202	7.05367638250877	6.59305759146032	6.19504192375765	7.78094601156758	6.76147735947026	6.76772365409153	6.41643752774594	7.32276347436628	7.25559605950421	7.45294614789216	6.94160305340795
ENSG00000047365	9.81890639085598	9.17734982439934	7.73872454878353	7.71428445159434	7.21480638666466	8.30451027577138	7.56327957460217	7.68847374127773	7.79540941235601	8.05754991673076	7.43989396703099	7.61512010487163	8.63126163775723	7.12447322069345	6.89511111348745	7.99248335853784	8.040785271458	7.78753465261496	8.34496961443597	5.71415578967869	7.50718848827906	7.93360472306389	7.84761430643679	7.87898351084231	7.25630432211989	7.4554266742549	7.7449585193016	6.08734081087877
ENSG00000047410	8.9213634172362	8.90517379849677	9.2275106714875	9.19264822331478	9.1700911279623	9.4934902113334	9.19132552478117	9.39947985334622	9.45964080611022	9.73384270360752	9.46056404090287	9.40920554827565	8.91726709858915	9.04263606745187	9.09588209236076	9.56649384287906	9.35792839340989	9.04794022540884	8.83036936297929	9.03799940863084	9.78023476117968	9.21628779668327	9.07491767734633	9.25316273323511	9.18036315929736	9.10042341325793	9.58281713868435	9.0235694997336
ENSG00000047457	5.37984500636913	5.03123406556179	8.1794754699709	8.72417638035838	7.99327636416829	6.31619022876356	5.95164843235534	6.08536723580137	6.17861623935814	6.49560331277238	4.95672249249885	5.24532154767006	4.7669601401719	6.14348642802664	5.39743440166378	5.71825672707521	5.73469412414823	4.20620768911464	4.26725916986954	4.38959611459232	3.39944086719154	4.6904907415677	3.67633383932158	6.59912721834563	6.23340897334461	6.01620959823051	5.88216688630892	4.59952203122856
ENSG00000047578	5.62518778090711	5.50334240511034	6.0699280303018	6.27206776941703	5.97916049020351	5.58524775749288	6.53674721540513	6.34539458784424	5.22823413196274	5.5358365120993	6.07312327696008	6.39300708780151	5.76457505504219	6.1031774832503	5.93792939431257	5.49432980179014	6.11871386982494	6.67182546816659	6.05000631327103	6.63028048815592	6.39537990947891	6.05651199950506	5.79970661246092	4.90791695972792	5.31889550701134	5.53876476479052	5.48633265611462	6.16100225297466
ENSG00000047579	5.3299473206461	5.29458802545306	5.2895738406788	5.01846065008801	5.62935071468983	6.57245278877136	5.24219838945	5.74171195819439	6.33502727320696	6.47340958908833	5.31168432479078	5.46559607404341	6.0152459625204	5.33384287283	5.25295780379781	6.88772566934742	5.64179107876603	5.47566871939187	5.22345148717458	5.60998739443485	5.77071421329025	5.35450262954724	5.03334945753787	6.49318951415042	5.60858419941646	6.17821437711388	6.08377096256115	4.7872227465513
ENSG00000047597	-1.07889093841392	-0.0888384850948392	-2.59558754914011	-2.52010452640145	-2.0774103056914	-1.18281413650223	-0.140262981463879	-1.34185372770265	-5.64903154211318	-0.758493471855413	-0.57920998348367	-1.23271304150984	0.317531708110103	-2.21971960330539	-0.848491774255769	-6.96720920162334	-1.97804622712974	-0.377349371562198	0.092535872666761	-4.92443326385828	-5.60335786404352	-0.73819840011178	0.99518530450514	0.892607992035159	-1.85855918491847	-4.07523710528215	-2.07219787249345	-4.79346293318295
ENSG00000047617	2.07521705630231	1.41281062230713	3.43346959026407	4.14405658895884	3.55794254812643	1.46718884488129	4.53564101569169	6.03559321143613	-0.95368231582165	1.01660396616982	5.68168900801308	5.83835492182545	2.10323498544118	3.53994834512371	2.90070467220902	0.53476252915283	4.70218334571982	5.0259018796981	2.42524025469261	3.58984794864462	1.68852244951196	5.10298255797454	2.10367986567832	2.39487614083858	4.02807887245917	3.11301795208775	1.31492090403216	2.73274683177624
ENSG00000047621	4.85931751691873	5.23977657843204	4.67289233138106	4.81363704345508	4.63280316312252	4.90982376999832	4.45505490676899	4.39682357578515	4.91538968701294	5.32835439373073	5.01347879700325	4.39790697597317	5.23167353637031	4.59587436650643	4.62476000906089	5.60781660406963	4.84090570229255	4.04017174402918	5.50468188925824	4.95900366904677	5.4164972948649	4.87387642107483	5.79123337971324	6.06474382815865	4.83516014408871	4.856962920663	5.11016653508207	4.31639735935977
ENSG00000047634	3.16796207276292	3.59603730586665	4.59972173386027	5.130500033551	4.71695946434445	4.8096990029758	4.015360236194	3.75573909244059	4.65020947946426	5.2876639182686	3.75712934482092	4.06095509201083	3.07677265079484	4.12667547215178	4.61161137443164	4.48656258105324	3.96775635347909	3.56602925669618	2.93708653481649	4.47690122890009	4.07981775476868	3.85288546690333	3.0179839746781	3.67900053996865	3.76799437213354	3.87746619598599	4.4004030100218	3.85744597433022
ENSG00000047644	5.68113897294724	5.55585599659292	5.42555121020124	5.84234913529328	5.83940168166065	5.39737497446713	6.99223086364148	6.77879740975582	5.66682250170427	5.4957888123207	6.70245570648647	6.85805240638416	5.05517078655566	5.59651203868316	5.79628408982677	5.42059739297442	6.48405535680457	6.23130736650596	4.41580788395453	5.6512664183333	6.10998104513429	6.31107368308545	4.30286593366235	4.33428111761962	5.00647405789952	5.12214042856679	4.80330082674414	5.66157042815221
ENSG00000047648	2.87948078870324	2.3534118680976	4.38165494185916	4.06106407472986	3.86800898805367	1.19934952781472	4.8165682902712	4.79596742440046	2.40482735533949	1.48815587482838	4.9605550017831	5.11137665141773	3.57592034413939	4.01339468258384	4.41692023890022	1.04158146088445	4.46845790540342	4.83676940888549	2.08776895924383	3.93636731841296	1.73985087446193	4.90512108920785	2.01093267706444	3.54999937805441	3.84559204994836	2.96744432000617	2.52545128521113	4.18718121999444
ENSG00000047662	0.481109027275537	0.272274602575579	-3.01622289202527	-2.12341902627711	-7.40851126507642	-6.86993541550369	-7.46654799889011	-4.99542886335766	-2.85894388413151	-4.84159926472442	-2.55736487080369	-3.18454447232171	-0.083028229183861	-4.51579412515727	-2.81761711389227	-6.91450343926182	-3.33541639436304	-7.05838115320858	0.605035000379204	-7.65794771784879	-5.65531139332239	-3.09166899110696	0.0332589056889887	-0.441799967929647	-8.05749558064712	-7.72256290915867	-4.80322291488678	-8.94540284464246
ENSG00000047849	10.3576269974901	9.746094047728	9.12371800771245	9.24974476640661	9.20920815953575	7.88390491786881	9.20108303648338	9.3500747006592	7.80304025840287	7.59737564594051	9.23650541102867	9.2390864868575	9.40245125565571	9.12544340430327	9.31726709375224	8.00239674589988	8.99499913751855	9.33263928947371	9.36763830239259	9.60478031380298	8.05135591004974	9.31296251564335	9.08854231285987	9.26669789825286	8.57244472895015	8.12760587734686	8.0155758018013	9.25278575545783
ENSG00000047932	5.13670197171902	5.0030623417631	5.01713226846157	4.84078591365256	4.78038646621372	4.83219959161323	4.80548059339917	5.63776731212993	5.13023416025284	5.11684452695169	5.32674202636277	5.48704353980612	4.93529750914643	4.91606493355283	4.88104172973407	4.89450969657308	6.00744013610131	5.66567952066573	5.37984651648191	5.12237683742005	4.66873156317613	5.79343750429023	5.80950108164973	5.36217101901038	4.94959511913248	4.91777985169238	5.05328208625286	4.99155085788394
ENSG00000047936	-1.73250158226638	1.41238562847914	-2.13206092625274	0.632116126045678	-2.2493229980423	-6.7406022218152	5.34285516710448	6.07650862400178	-5.71628226586228	-4.71970318051126	5.83508808566019	5.62396566617183	-0.284272382527762	0.903232842962689	1.32736489652249	-5.16122680649554	7.03785119731744	5.26292296518167	3.56355122588197	-1.0818331363361	-1.42035476451547	6.65746739111827	3.73169273261048	0.538096722082841	-6.25778126664664	-5.22993081993049	-8.13976623809593	-3.08517809965493
ENSG00000048028	5.24333552066667	5.41089331990834	4.84545625040345	4.56800562884153	4.82632525155291	5.95651681074916	4.77585235341752	5.42328038876365	5.54314203793882	5.32747032280482	5.05379053186082	5.54214458624395	5.24646192157702	4.36590203885186	5.08979707824293	5.66339270530972	5.37810096311973	5.55890781377318	6.07974047096512	5.09682692290767	5.94053619268159	5.45456156089016	5.85477557495799	5.85477133932671	5.6497930446007	5.84495710757888	5.79137176899514	4.97163132499608
ENSG00000048052	6.37289437929156	6.11987574466168	5.48574137017481	4.90980689034223	5.32581253460519	6.1570309768362	4.47231415488645	4.95642156304924	6.09861680758485	5.60675745762441	5.20020601185258	4.64608986393673	6.0401571685978	5.35355441539025	4.70003437300327	6.11374981667667	4.48645903097639	4.61932587936451	6.21264519554274	4.93003447605086	6.72425660604241	4.17021303972509	6.12533742148445	5.15689787664826	6.21927168019079	6.11622441607068	6.40908227085457	5.84235098161495
ENSG00000048140	2.70020832721669	2.83143714961333	2.60429641178593	2.62939301498371	3.06841800168759	3.51044833802179	3.61805986617463	3.0050341999966	3.5479281184408	3.39362992471456	2.90539249872964	2.96947004155605	3.38755510997783	2.97250416228823	3.16766559719205	3.10211987619192	3.44948888147645	3.99472743580332	4.29817385522473	3.35304081728453	4.24726735489174	3.30178182821696	5.10971192441122	2.94401046986146	3.31475784735269	3.11586054924515	3.46971390537149	2.38033189128929
ENSG00000048162	0.440590895986805	1.58106597161932	3.06684322797591	3.58930469168027	2.91784678980689	2.78010405767096	-0.209915703170297	1.63164659117571	2.28590660775196	2.72757445442184	1.46561985994314	0.243820518173149	1.52664000044282	2.74518690330965	2.74603105652126	2.95612388785827	1.04888977532029	1.73586321185924	2.16825349554098	3.10368988723113	2.22545149963296	1.21219659591416	2.74024486265166	2.65126673891942	2.41163530663852	3.17187622621981	2.78109223705778	2.34648700506212
ENSG00000048342	5.12807530718066	5.13807795581652	5.50358305799789	5.08594373541713	5.78830922643651	2.82992532318385	6.34680034139832	6.39823879283829	1.60372256688579	2.64634410362695	6.1979948028388	6.24168509257814	5.06511048496258	5.53665760967686	6.68267434327666	2.59737784954266	5.96160707498668	5.89224745119954	4.28390905163729	5.65925151662036	2.7963544500631	5.05472643917653	3.73443971290666	3.74427954531529	4.55976642958397	2.7731616184849	2.58301328961895	5.52715134035123
ENSG00000048392	5.97597052532256	5.91491081074516	4.93913066036658	5.25050392206267	4.7686655872259	5.87068508374267	5.41674179104304	5.5447998037414	5.74892890194516	5.08636503661077	5.63164935532091	5.31259073221139	5.67751489198327	5.13753828158115	4.93262415682687	5.8043193630772	5.59859053860496	5.34525082249465	5.64289419849935	4.62113123505349	5.17672831032222	5.52994040498083	6.12311029623507	5.87764069486639	5.49803005590336	5.61872104853125	4.98514373870834	4.53660893770088
ENSG00000048405	5.6436046572372	5.56348642552693	6.10402914248825	6.23947107708876	5.97835771088121	6.38727426777959	5.52960668096491	6.24841502639898	5.94949392346281	6.30985666097077	5.91813230030854	5.91189367001372	5.35977285724258	5.84683097653251	5.8065472333637	6.38115698595109	5.89901361216073	5.79676025693085	5.46299956822851	5.51189142919513	5.98045259233946	5.91106619734926	5.69446832362602	5.79626701730955	6.35711663757442	6.24975341798855	6.49057407010925	5.59031683965461
ENSG00000048462	-6.39061515141636	-8.4207240773218	-5.30500597087074	-7.4390149774412	-7.80941142249876	1.97846911142549	-7.92003325551706	-3.51917082784957	1.86593250521998	0.639620842230046	-5.62752872850599	-4.74710915974866	-8.7277890182832	-6.4735389590674	-5.69197882927355	1.13687858456303	-3.38518842796302	-9.04408227434499	-8.87867472045286	-7.96607974477604	0.0683003637375833	-3.95779872315907	-8.63993930698529	-8.98380474267378	0.536719820528561	0.221548493345722	1.2341626973733	-2.3359586287531
ENSG00000048471	8.42365217363917	7.90506609134958	8.17314432602077	8.43289651061134	8.19851433290477	8.5300640512715	7.5160488238619	7.22170712105086	8.4714136908495	8.61127179861187	7.37945168789019	7.6505109260048	7.24044600657986	7.92246631663769	7.84349424347819	9.43098604895271	7.77648778765875	8.06802164085859	7.7577559374543	8.19226935769186	8.81695028262154	7.69986196140621	6.71027809002387	6.48822451926234	7.8694941893601	8.5318427751494	8.54805855621147	8.10838002400796
ENSG00000048540	3.41632595331392	4.51290221897214	0.926504464399844	1.62877589326607	0.756705551956129	-6.66158158437939	2.29954764825211	3.01483064258618	-5.74618890040752	-5.38147692556755	2.66384663699432	2.73852828238538	4.56807401268334	-0.114297414913212	0.217772132606261	-6.64237718565938	3.70783865691119	2.7209025134903	3.85691616283349	1.16320061862074	-5.90837857198961	3.69350403588285	4.3124392156551	5.22223158749937	2.03172619311448	-0.845991757278266	-2.08665982747863	-0.664016670932381
ENSG00000048544	4.7316552382205	4.85293165166494	4.78441596667938	4.27460579849505	4.59713102753591	4.8650529953291	4.02602995882623	4.02059775447178	4.80991195536545	4.50990075449634	4.07720181014464	4.30123050276195	4.7048566604094	4.78764072491956	4.72355213491993	4.37982167643067	4.19264074690342	3.16369497785802	3.66078416142139	2.74730786600101	3.18394418448421	3.8187072343262	4.30336027612672	4.29363227690445	4.09360282947504	3.77524218901859	4.00214826467764	3.80509735233387
ENSG00000048649	7.66848883632453	7.78858908650332	7.25170446880473	7.18787098404777	7.33797987090115	7.48726474431936	7.44461529109117	7.533586672006	7.59609133906845	7.73669692571564	7.52867214820904	7.66281321053306	7.90905331455969	7.05249448365083	7.27597650069438	7.52418000556902	7.48013789615808	7.37824009035011	7.86377686487321	7.94324033230142	7.92322827947497	7.50399558413137	8.11558172502466	8.42411492584882	7.78986008046819	7.44456296528354	7.60294223854892	7.09589681674252
ENSG00000048707	9.77099397400643	9.82007165272548	9.93675838807648	9.85077538055779	10.0544854722601	9.60949548581305	9.72528808957158	9.70320608263906	9.67854083657555	10.0213765373373	9.47094088847402	9.70445480379639	9.79647537199384	9.76827942599832	9.82012445160452	9.70255880851128	9.54078627190934	9.9799609491555	10.4131545283916	10.0666125407209	10.0419894624687	9.64774338124713	10.3009658578607	8.75684024893273	9.5090333256626	9.33075174872372	9.38340417537925	9.42796142250987
ENSG00000048740	5.35747121893453	6.86615319341982	5.73448985741682	6.47011698219473	6.30373722672574	7.45429554990407	6.687291191987	6.58831480936848	7.31814930975074	7.44095319036346	6.56253444732584	6.64905293046217	7.19919117112743	6.42622229532905	6.72385950694452	7.27395286687337	6.94131677295351	6.81972988425673	7.26071338265016	6.08714607092764	7.19531139486454	6.7759544074948	7.88414592648278	7.10471734368617	6.66630231963684	6.58752863950173	6.96135556356364	6.89787922998213
ENSG00000048828	8.01359024411506	8.01487019695458	7.84141662348688	7.84315812292511	7.97923479064744	8.21027154953842	8.12535376223071	8.09183188900326	8.1049350252218	7.97614051326371	8.02054864550104	8.11784475659688	7.80982684895111	8.16188321008291	7.80855406598989	8.19261658380816	8.15273992437496	8.32769248471277	7.989736209208	8.59760224686491	8.93978511010647	8.17925379956376	7.84355822194986	7.85675089330271	8.19652193488744	8.24815562133776	8.10038503719124	8.51427802910347
ENSG00000048991	7.45016873542128	8.75503308545339	6.28597239915497	6.1349450852063	6.50402545396739	7.27765949801194	6.54241712519861	6.31250525046725	6.56204382948847	6.77629267257854	6.54759353315721	6.333906914213	9.10936517496917	6.10603405579912	6.2498040671248	6.74466853096443	6.56077147175005	6.18369180128671	8.93148262043984	6.65155371857488	7.43494603977751	5.83104247001002	9.94774549572416	8.91632363996054	6.72364169362586	6.60311008093569	7.06226882117965	6.51977747607787
ENSG00000049089	7.1245987792883	5.93454400303949	2.85033458556749	3.94299974682174	2.56937926752334	2.99145647019288	2.51820430170749	2.50430052689022	3.67602311708586	3.05384884686002	1.42216955455723	2.60513249223059	5.68890523497282	3.08985497235966	3.42876971858147	4.30523405525922	2.63816902989273	2.54746153416072	4.91823540633235	1.86031411235949	4.3259633949611	1.50751643028517	3.26946471170095	3.63220326369617	2.39810905403135	2.83445886261175	2.81422485955081	1.84775169484897
ENSG00000049130	4.61790515053729	5.60738379299517	6.70644640920343	6.2926739625845	6.63562960548494	3.23021143402008	7.43788026141542	7.64589238961049	3.65755246225617	3.82428306384891	7.68264958891031	7.52333562209753	5.79498493405151	6.89173415666608	5.99472159107879	4.17185506397526	7.17818487248173	6.01433252366187	4.02011405858374	3.53843934389219	1.32311015710759	6.14974210867314	4.50938501573595	4.71670826160357	4.56665812690535	3.32803224426838	2.94278382699434	4.04243795184864
ENSG00000049167	5.54655433173905	5.4553492288971	4.85899076917126	4.95520262240503	5.21471136147805	5.36362046244591	4.48307185858773	5.05928614544175	5.99511878945105	5.54042100918998	5.01264254614316	4.98428028745868	5.26190522897634	5.08471000226515	4.84686773083469	5.30167936178951	4.99667635638249	4.75732872590466	4.61869068985199	4.61132982359511	5.30429469886257	4.61984966891141	4.82662214804058	5.19199169985105	4.86458168753498	4.94102607712397	5.00924931028177	4.54156879177738
ENSG00000049192	2.23333579165571	2.32268491810003	3.97710168013947	3.51307262782099	3.64332476085533	3.79831273697414	3.53923468315926	3.84572562772069	2.61505566275112	3.53222339025564	3.61643575081816	3.51770471077428	2.62306132843695	3.25366588388993	3.95167712655623	2.99481722362645	3.37200008835862	3.180522488831	1.61968076406625	5.15450188353961	3.84891823286986	2.33694082276088	3.16571918524035	1.13134636986878	3.24023405897892	3.85759381162552	3.39719168152906	3.74130465471969
ENSG00000049239	6.13257679636291	5.51966726336702	6.76414040266651	6.68151241467888	7.29004658031073	6.19793038850106	6.92839113684032	6.88145370961722	6.78679109415901	6.39240068156785	6.41286739927282	6.69459476452665	5.02741017186409	7.22844911596778	7.40276427545451	7.01277755022632	6.46257447636123	7.74360169065236	5.55409689374435	6.97048669724236	7.22577712837836	6.97827101441235	4.54592268943937	4.76287023302195	6.82606465100172	6.79469857533852	6.49310689080583	7.45492962116714
ENSG00000049245	5.75453169588886	5.55780436918242	5.16075396313622	5.08552068472349	4.72790669667752	4.2430236571354	5.53480570586198	5.37292838346088	4.35474038541543	3.98541503521863	5.56327594731029	5.31583270147907	4.99180196101302	5.41052563423428	5.06652460643026	3.93681790113356	5.30732286105229	5.34654968201661	4.43648023892553	5.06608474096446	4.50392193960214	5.47102217469357	4.08928492919309	6.76635456624613	5.4712059745407	5.19871496383603	4.92447791757953	5.41822951614626
ENSG00000049246	8.09758617192574	7.66373142187725	6.86926489803592	6.35328753006912	7.09083628364422	4.27713882365784	6.33596307617413	8.56878510847077	4.85594181712813	6.14684309198631	7.67988639735525	8.38027357773971	7.65830665013615	7.7685525761141	8.25601270841707	6.17255240332314	7.51825730088118	6.7801307754578	6.85645764355648	6.94197386346345	4.8270851406715	7.28182371617153	7.11330943675249	5.96745024641805	6.92382614177461	5.31094797845893	5.61025185010291	8.42541296034179
ENSG00000049249	-5.4107061128439	-7.24110101187476	-2.2706756847431	-0.338959263401295	-6.89269482861928	2.68441498122951	-0.0270986250785702	-2.08525189723252	2.80724116971755	1.60422082578636	-2.25831900760669	-4.15599529324725	-7.51981844872727	-4.39788285778063	-4.13215184641909	3.04522556911104	-0.907252825678801	-4.41396098597551	-4.2919080229737	-3.79229697368077	2.45517031189998	-1.23887548833875	-7.50427413099314	-7.65652669408922	2.35571938509329	2.42473456479592	2.79154999376383	-5.25138315310162
ENSG00000049323	6.16081956820607	6.03973195525563	7.89626683386667	8.16662445830066	7.92558120388476	5.14804104598585	7.96279136857043	7.9776494203975	5.14879425125875	3.75741464746022	7.92449173537147	7.49330545175077	5.89076580123261	8.04651853771905	8.18672915579966	5.15446033935051	7.3799048146947	8.07231360757843	5.83126222954954	8.89947897782135	3.36540023769348	7.4559767449523	5.0270442072283	4.51200138802646	6.19467321600502	5.98586013589848	5.5465855797973	7.83596379611687
ENSG00000049449	3.67873685084033	3.69582242879233	5.98060366181178	5.94124834096548	6.23604803983178	4.07704712574655	5.43113841801129	5.66949826063386	4.20050735776245	4.25675349576407	5.80807457806761	5.07921792932759	4.21701560527828	6.134493997908	5.79595546795286	4.41289423138432	5.61806097148504	4.208309518429	3.25037315670246	5.252128337009	4.9611268103651	4.31478248454314	2.66494544297179	4.13366835225141	4.38682915163058	4.46418614741583	4.30071337615827	5.8484820892713
ENSG00000049540	6.29469821441458	6.04930037917243	9.91488702237476	9.20423205931764	9.97171971320719	4.24567342013863	10.25752494096	9.79919312731769	4.37357875575134	5.08731490892975	9.30113057110787	9.45086377670338	6.10957085371367	9.23998431582689	9.07548498595466	5.88092154628099	8.52604551609524	9.50147867852642	5.13245676032914	9.67913663670693	4.89170596899097	8.18384149622537	4.04254528450147	1.01040923744701	6.66242435364994	5.42698100842486	4.14151128256669	9.59571344624463
ENSG00000049541	3.36142478070501	3.35547348685889	3.93835661435024	4.04899301917485	3.61207641215878	4.17502629629019	3.70657639835919	2.82013547535157	3.9725739872034	3.65662381971724	3.56786044721847	3.31159340909935	3.66241884153726	3.8286143738961	3.60733183373743	4.0615667680476	3.39555933679547	3.13731336619927	3.59297757629148	2.69626464870883	4.1590460648373	3.48699146649629	3.28656825162679	3.90514245499266	3.65713927412622	4.01166741102959	4.11352345348367	3.14726533912102
ENSG00000049618	7.62256824530121	7.42130644335948	7.73063842408333	7.88292033740349	7.8846381308692	8.00549078793343	7.86295171882637	7.61285977013133	7.78113297159299	7.832777756795	7.61593701476496	7.87643348615986	7.58985183012151	7.72448935953022	7.68684318701177	7.92936807742713	7.70270089667928	8.15058476414268	7.89422137734126	8.06823743704783	9.05710416436489	7.72709597369338	8.38168686784869	7.53149211293963	7.97540644299695	8.18285314027314	8.0702941689694	7.98624649105028
ENSG00000049656	5.27575719688439	5.17132637592275	5.12400672855674	5.16005424267999	5.18784137755725	6.01410459509533	5.25827337086351	5.69392977234601	6.67306577917204	5.90139216495365	5.59119542990059	5.39605828747923	5.10333331575484	5.66079636648579	5.07213684016885	6.18669962246998	5.61464946951712	6.43652689760323	6.24945195902725	6.0727332591318	5.85349090691152	6.38130754294545	5.56682622631614	5.58186308938278	6.58510276654608	6.69564841339049	6.32098551981575	6.32165799766748
ENSG00000049759	4.09247250866201	6.06407228067708	4.80779691609427	6.1626571601304	5.1565012567736	3.40015018873727	6.92271396894188	6.82727437677502	2.59025653660735	2.28506036039759	6.94167503144505	7.1737470867056	6.40106448412808	4.91304344631852	5.23076641391891	3.95125213471936	6.73616499075349	7.48703216695456	7.54610601731438	4.81523944828452	3.68473917931532	8.10127474627121	7.99026717434007	7.21783369313039	4.20400562703647	4.62689979864568	4.24344687201709	4.35057973415988
ENSG00000049768	-2.44275595002063	-2.03685972000826	-0.901693729751865	-0.919832290922987	-2.54590220939758	3.07499747722924	-1.60833287996482	-1.57263455522818	3.11405190685208	2.66771497195198	-2.46754010327665	-1.6840137006556	-2.55930749468473	-1.75215459192152	-2.02577200604062	2.51975871290461	-0.576363693342394	-3.40897675996645	-1.23578376914158	-1.47804121853454	4.00228637683551	-2.18659251303559	-4.64389191178435	-3.56532906097223	2.19363660257925	2.05560385348893	2.58728752433745	-2.36166958684797
ENSG00000049769	2.60851791021392	2.96403224518562	-0.202349343053403	0.032489422757262	0.442622917394868	2.1490660789008	-0.895234117428509	-0.131656769600474	2.08290081895893	2.01894050827513	0.506113852899952	0.757864105971792	2.90723365639692	0.0336502037732774	1.29055391878689	2.341952585674	-0.0717798175412574	0.442666151191371	2.80502311265574	1.41744942994598	2.52831874962371	0.34946295035975	3.11762360131661	2.72933459420891	1.04883361879729	0.374548082853718	1.36060819373843	0.89316769774108
ENSG00000049860	6.89699824452432	7.19093812220199	8.6541016205037	8.46383354278377	8.83658081095592	7.61333052370099	8.58987167714779	8.63342051809776	7.53954767279144	7.33514607067374	8.48750991549777	8.05893765020483	7.45101899030698	9.00211336095918	8.35579278339068	7.67627938567524	8.92329751849534	7.6664605679645	6.66304282837897	7.6686165620585	6.57381976565321	8.3425894970952	7.16263084723973	7.39045463176531	7.36696042812445	7.61718992805572	7.23510757851483	7.91858932668067
ENSG00000049883	3.9260303165195	4.24370931105364	3.28338171233977	3.37226669115436	2.98363577877721	3.92120040596539	2.77305975513395	3.35950563407	3.78926179831358	4.13009322272178	2.9697566469148	2.9339238038792	3.58566798823557	2.76187822900619	3.15240063925378	3.60036906713237	2.77694811433036	2.70079504838604	3.02239871058211	3.3641725511222	3.88321636335857	2.41965890244788	3.38745752047848	3.66474506126603	2.57332537652539	2.71173735296341	3.15373426154401	3.02888429659065
ENSG00000050030	1.71076961897777	3.05986732346587	1.47291097165971	1.65215951442349	1.20799979293817	1.5783275114401	-0.122587240823074	0.32483411953201	1.74971250195946	2.53293430732156	-0.987830718446775	0.359761461691159	4.07150900361287	1.37400367969923	1.39015652926999	0.0842554893746312	-0.419222895001679	-0.629547849193541	3.82446499207552	0.0837628087932113	1.94392751924973	-0.649062108478927	4.62559420999082	4.01932371683419	2.04183299785113	2.25479244097171	2.29267405308336	0.120418439695182
ENSG00000050130	5.84768436251131	5.81407987846111	5.22829661661729	4.90323880494462	5.25669634543759	5.40791929191406	5.27316539304907	5.06917661810909	5.68829174879157	5.06501686737104	5.22102880037121	4.83562368014396	5.70210687469284	5.5567671213083	5.28498533423352	5.03272823297215	5.51817527729786	5.32321600508893	5.65622414272823	4.93160351808837	5.1580227010176	5.5902719793662	5.927195994936	6.53953561846539	5.45584590443426	5.35467438571519	5.70190660078254	5.20246338865637
ENSG00000050165	6.13333972173526	7.05458819757102	4.91920559182045	4.40557874999881	3.7906354966058	1.28767113123198	6.14440630373861	6.38139614620611	1.64567245420597	1.22753142834389	6.35974226338175	5.74822746215165	7.72815945736238	5.0166439064511	4.62018106620068	2.36680934849994	5.76001438173732	5.91327604649276	8.1543140227417	5.05660897635914	0.0830789991201403	6.71143870592531	8.25627332482473	8.69455135918911	4.35993944400642	3.62769151003268	2.73466640355226	4.52498813891965
ENSG00000050327	1.49909212183156	0.0280060104461704	5.10038949467503	7.23940877119874	6.17848181212813	2.77424625652177	4.87368102908938	5.21829073038147	1.73266265429702	3.25866284418313	4.75425729740189	6.05204453802112	1.09973267336878	5.74730181274678	5.02517734373056	1.86705230379981	4.55370945435611	3.69719413898548	0.348753294999173	3.11508831433476	2.72802535910393	5.42672890258374	0.06031725361461	-3.31816697243573	3.05954451339286	2.93150975273279	2.53707101275539	4.2538744729335
ENSG00000050344	2.88764085693237	1.73047011319027	4.05594940963848	4.40116459857641	4.07921333632906	4.24633003602614	3.74673229717822	3.98687870876751	3.40032137427542	3.89249468227986	3.88022826461331	2.89551633129085	0.871022983939882	4.04838081635207	3.85137442549495	2.93005094245629	4.33538620021071	3.30437838690315	0.488998114263159	2.27158605586622	5.04121278294924	3.63524932475563	-1.0774636678392	-1.17259208083882	4.45733330499977	4.18533395353178	4.80471015223887	3.28660266248581
ENSG00000050393	4.72493306471375	5.20788487084144	5.34728539670789	5.40228807529472	5.34580293969623	4.13693230268103	5.08837259962186	5.24366452455427	4.38956507698282	3.99697780317947	5.05585048060438	5.26880004275032	5.31938416297517	5.4881590637786	4.9975608772532	4.02708657937385	5.22338214569969	4.28448761962951	4.9556667324575	4.04506457620698	4.37963745892222	5.06183413110432	4.80061060797598	5.3683579962832	4.93846551099995	4.01715198344948	4.26559335618981	3.7276138281116
ENSG00000050405	5.69214783884871	5.15572679943535	7.34107751833108	7.24742310067087	7.37828599194149	5.58980850100758	7.17080771620794	7.2431671795138	5.40643465787081	5.88493232018726	7.19023702977213	7.07037405270596	4.63712584289613	6.82160558718904	6.94317003075277	5.72671908514538	6.7220827941016	7.0146597109931	4.93598066663317	7.3922332575725	5.57262939854167	6.98579573088404	4.48933682699804	4.00368998926118	6.59246462628464	6.73336494097999	5.89946993090981	8.31633592173444
ENSG00000050426	4.92845585261113	5.27086300038872	4.79870658162149	4.76200967683008	5.10293316391882	5.70951236171058	4.42918720925974	4.88733329838305	5.23154823578685	5.36297203888952	4.62509134513879	4.64814823743472	4.874471835394	5.05227844643118	4.98169125135067	5.35359913958777	4.73980206538483	4.98779984765555	4.41794689586907	4.90700568599906	5.39721102324751	4.71539735337454	5.01975545252701	5.04835081678273	4.94764319906911	4.85099630900013	5.35817084315208	4.91175388817196
ENSG00000050438	6.94614364967138	6.81188619556755	1.81341668568306	-0.184361573731222	2.06656539194199	4.14581489923735	3.38578717025536	3.36859106996717	3.97814613866073	3.4530039883232	2.98044612984696	3.31091960093308	6.61817650991068	1.10336309321578	1.03778404952066	4.28628294876194	3.40272286318815	3.16523116557214	6.62182371630334	3.0209956311839	4.46336524482533	3.48226678854921	7.74668383511812	7.27523183523599	2.39150565231648	3.53984673255351	3.67632618639332	2.67774269650267
ENSG00000050555	4.35329310698041	4.23890456947279	5.70490429689051	6.16275199172525	6.01549988203432	2.35297552748268	8.26916101868143	7.59885121795812	-0.473443911636383	2.66023932267686	8.1612872803199	7.45088863319912	4.45228048546814	6.26364972037213	6.82886509772192	1.53665814462409	6.86833794648766	6.88260499257128	4.68751226737526	2.89117237150398	1.8215569780187	6.53969593207877	4.30619145174329	2.23349656444297	2.9056835507695	2.30235356258688	2.02800451736909	4.7411174067606
ENSG00000050730	-1.09554185110814	-1.44494245386231	-3.65058442538152	-1.27458249126159	-3.4620510955718	2.07706259273232	-1.0730795762673	-1.44064715365372	2.29251700764116	-0.197729245104996	-0.830623715054066	-1.20453077577844	-0.987415217971167	-4.42468088444513	-4.81279496541614	0.253168044073391	0.713632140078002	-2.93481184496162	-7.78670457929225	-0.934716935882159	0.533887801732769	0.475014527993853	-2.68169004703111	-7.69793634238502	0.0903931641305981	0.872251556288732	1.21967929040984	-0.999393425758561
ENSG00000050748	5.66916439020237	6.6667041626901	4.97573394802587	4.80382565366611	5.13518366826834	5.17455302659826	4.87279467151141	4.98525370792887	5.36409309181014	5.18270222070984	4.85895550468908	4.94713371201332	6.7186264592532	4.77088730137644	5.02543363230092	5.0659099252797	4.90708632544418	5.09591937723374	6.64321663788181	4.48895625892365	5.46639115366993	5.1952647215835	7.45296408485602	7.15652887113226	5.56542509248053	5.38547678879945	5.40464515347792	5.15794567184542
ENSG00000050767	-2.88148034193433	-1.22441823799608	1.26124190991437	0.47756865191793	0.38913042573688	-4.00577667997848	-1.58730078540061	-1.80306194142714	-0.33133749719495	-0.0768394142321142	-0.70117558258544	-1.22529589511459	-0.234131089683301	0.642090100286573	-0.409704582994107	-0.650992329812281	-1.7482172584761	-0.657319189578944	-0.206620495265269	-1.67196260477311	1.042831769608	-1.01909435482866	-0.113387999532069	-2.65539167278874	-2.53687262870662	-1.10887068139677	-0.757697109813481	-0.558762970960755
ENSG00000050820	4.66166877984886	3.73172162325196	3.48499044538306	4.57734020772634	3.63574192698051	0.483155610184366	4.22203655851738	4.1381316788007	1.20913700504637	2.08671399821236	4.14281382046507	3.6777792825259	3.74535572312533	2.8022847142771	2.53410775061834	1.76165934493857	3.28194211265468	4.48695102857617	4.16117623243332	4.94967045956171	1.77117147384562	4.05024369264363	3.71023420236606	4.15834338839714	2.38939104508571	4.37788587404587	2.07482746651103	4.47931776233997
ENSG00000051009	4.58758473547037	4.63019600555619	4.96332830170542	5.10173000671934	4.82563992170504	4.69919436133582	5.14624225749029	5.06415457072137	4.96342599693716	4.95045594634006	4.796814421454	4.98792457637371	4.62553505005698	4.76991316074683	5.05976903601278	5.01553475850629	5.41099474033156	6.1756503932952	5.19052215798339	5.80421753707662	4.61334095536594	5.41227954461338	4.92314862425832	5.67931009102011	5.71587833030318	5.48189678767196	5.61653267037091	5.21419987506512
ENSG00000051108	5.86665077172442	6.54390102953055	6.57524184846089	6.16901637402258	6.85189377911028	7.43239340826228	6.35230115193048	6.69111825034405	7.76695293524909	7.55626001085717	6.50028438326045	6.86715532154715	6.33702674486776	6.79954027390007	6.39645306400334	7.64583529920052	7.11905077253877	6.91655473619261	6.5726551372222	6.27758737784503	6.6230443329465	6.70454707941469	7.01035342286096	7.07461678532551	7.89556315742341	7.74347552467459	7.44129530742347	7.53048534671635
ENSG00000051128	3.12088607667292	2.08185058036914	1.69637498738073	2.54207847694779	1.84896861902705	0.763773483872457	1.6097956563295	1.56136022578082	0.0334180018960652	-0.174742988144799	2.17022919724932	1.71142556055077	1.74610356454752	2.19391613667521	1.96111722670238	0.547785608453177	1.39932406839808	1.84435833968398	2.2882579519651	3.43125481834816	1.22371295101725	1.60438567688003	2.21549649769148	1.0167765130177	2.02209067743436	1.79128061324971	1.21515878922751	3.02085888299173
ENSG00000051180	-0.201472736103092	-1.57817066880734	2.20123749786603	2.02878515552205	-2.70853264828492	3.73908969411058	2.56232063251083	1.30668155006137	2.67219954183724	2.52615129101393	1.01486793579415	-0.0449636322179003	-0.124486943129694	1.26540234442252	1.19901719876668	3.70914884933164	0.989751470604657	-3.42041690494714	-1.92872563681547	1.92600082906281	2.36300476978751	-0.270433112604181	-0.0604017277655763	-5.66386677107745	0.386604895013046	2.23122314026893	2.5214273054095	1.21721855401469
ENSG00000051341	0.592095861808795	1.13838832566631	3.19027253664576	2.74264542824361	2.70021291934782	5.39001893276347	2.85639300132911	1.34291422111653	4.39109734471226	4.29026601581349	2.56256035022619	2.18948927583743	0.959470499310976	2.29747770431518	3.10271883315827	4.79740408502227	2.30473943633652	1.12606097762477	2.33481487965635	1.97430402284386	4.41780406096097	1.61643956932865	-1.66034296339503	0.437285449807703	3.65173720625792	3.65448468129859	3.94286402237501	1.30782836229797
ENSG00000051382	6.75786989143769	7.35804825700144	6.8846479589723	6.92351264784456	6.78049188110089	6.42454869646583	5.97579116183905	6.05384055177003	6.6668469814705	6.69267333089937	5.98620309752854	6.20700165638934	7.20000462410755	7.20555648457047	6.6436568843955	6.70383966076741	6.46510812586354	5.91432256579994	7.42355017134282	5.5239738078725	6.47078331937761	6.34638223478831	7.98188756564852	6.84815574673977	6.4516372763106	6.19827309073502	6.67665544976145	6.01670721219235
ENSG00000051523	3.75076182395708	2.92005746946439	4.34604743772419	3.37741637029355	4.11682713643134	6.60830667476258	5.12545355145901	4.85559447404922	7.44121902222657	6.35728213380112	4.97410117291499	5.07850132009537	2.63407845100528	4.2202145348331	3.36341192771359	7.45663256017752	5.77834351946621	6.59608029076457	5.02854579607158	5.96560736752826	7.30590860200052	6.6369553388655	2.04794968559972	2.81459920456239	7.11130793199337	8.1671912953297	7.78359079200279	6.61082862670593
ENSG00000051596	-0.606669803078926	-0.106512156793947	0.293820888659103	-0.235023337573419	-0.316040454977019	1.99364551941367	-2.13550526730562	-1.04716144262424	1.67142310675141	1.84379774859337	-0.829239109775183	-0.300155490946891	0.390723174629469	0.89276018287201	0.775753746966504	0.514850730605077	-0.189501305927409	-0.440301158300142	1.56871561461778	-0.478666048091227	1.79602971106705	-0.258355850431114	1.06239195376644	-1.06293500608672	1.43412318705021	0.83506124133069	1.30463172574709	0.626390841075977
ENSG00000051620	2.92697908343163	2.82109136463219	5.95589280348635	6.14733454065618	6.19022985900452	4.56365395898759	5.14855052898783	5.01281745215275	4.42570089653312	4.42037733055882	4.69772166207104	4.5170064728014	3.41301843452038	6.29103257441619	5.76408877162778	3.77789625880801	4.85666193891651	3.50471283528831	4.26729956438742	4.61625337573871	4.44396368535971	4.55798268161728	3.280341055818	4.34292918216604	4.52365064559908	4.56979032193269	4.48312580728443	4.75163641771871
ENSG00000051825	6.47327469701385	6.38824507294029	5.34019278961474	5.15921894163014	4.89006467806058	6.87328804680731	5.40527407162378	5.41599218245618	6.7026681158447	6.94540479533668	5.51994459222202	5.55961814705323	6.41258516956781	4.81329898558087	5.02242950953653	6.406032998406	5.72908508844718	5.63427671138602	6.4710210035101	5.57447312433649	6.94704043131315	5.30938582139806	6.80633748341779	5.61996741133044	6.39985903351879	6.31831777305413	6.80171645978874	5.39561044970206
ENSG00000052126	6.89935530558213	7.72298853163101	7.4682657048947	7.90555883542229	7.51699982949789	4.62617236881513	7.97801794520114	7.5050183188268	4.31702679488931	4.72254832381513	7.60143378428856	7.61919166326089	7.92172065194143	7.62460585691616	7.44194957017092	5.00164925131888	7.40077675315372	7.67758501980102	7.69867046540439	6.86710837486464	5.59202199112134	7.32444014137609	8.45843907665778	7.76524176401048	5.8489497638135	5.03957571622453	4.66914123977896	7.40810646220386
ENSG00000052723	3.21805974513784	3.48413061548471	3.67323932036794	3.56058515271862	4.14526439997806	3.61444494623165	2.83453609085252	3.26618724252917	3.91125269868847	3.85240450997577	3.26755198500699	3.34925053264644	3.28211593727526	3.98791361964698	3.7843695972634	3.59094232593101	3.32370595314254	2.58262217882151	3.65518289986728	3.15654389136618	3.56648290302296	3.2027711977964	3.59251948193421	2.66216589585787	4.0260031007082	3.50767484398597	3.45138237856155	3.29881755577029
ENSG00000052749	3.81735000032919	4.05563698645194	5.08700268680734	6.62818395109332	5.25402611572279	3.78488506879482	5.22592826389638	4.38485618079935	4.45382381913021	4.10362958508879	5.3518007585272	5.27213058201472	4.44455885632818	4.6083641606438	5.15386287658066	4.98580461424976	4.06281791796785	3.88425622246775	5.77264455975359	6.02811065691377	4.81548518839807	4.86335302268112	5.51072871128116	5.05491785698972	3.82046350354898	5.63497339234276	4.13354935835997	5.39811217729364
ENSG00000052795	7.29210657071313	7.29091804593782	6.1573354373517	6.70367262376309	6.50734924746618	5.29590083596808	7.49653398455594	6.98600386570776	5.07622580566786	5.50195059652706	7.50375991190884	7.46839325419739	7.29992079587362	6.44970311812076	6.39438572020058	5.58582771902275	6.99070062325884	7.4752545166146	7.30946908219714	7.41788320448597	6.2880066310594	7.09505040428366	7.42040208945347	7.52838630210804	6.15416366061423	6.46819562148209	5.37403971908036	6.95857016105025
ENSG00000052802	6.77632212921046	7.85821051427767	6.56098476899328	7.3919634354679	6.79015541263248	5.75613431049973	5.53593558622276	6.61390588481873	5.53857412698852	5.45507660075072	5.40628846173176	5.03719839800258	7.06947653723972	7.69424734274527	7.57716918958961	5.20525700726295	6.5563405269245	3.10454450020917	5.891948047855	2.73212317028805	2.92680377646232	4.66598901105399	5.49216179374822	4.02912318750698	3.59513331253595	4.23672542232663	4.00706543015792	2.34765993711184
ENSG00000052841	6.97869880850626	6.79161501713757	7.49578010572614	7.38247127594672	7.34490934939746	7.93579409313108	7.71066335463047	7.52370648814035	7.77181150797453	7.99525786917548	7.43241135616784	7.66588236850408	6.65996754635765	7.34264356311489	7.47527845778196	7.54847339838638	7.5516699853899	7.33523610945618	6.03358138392396	6.91689697562988	7.47968074111381	7.11018691806303	6.56652852906133	6.0740795459661	7.13077986381052	6.8547769608753	7.25970043662095	7.25130826753027
ENSG00000053108	-0.788263749840868	0.900139723422446	-1.72832364335633	-0.173372730291587	-0.98417058457493	-2.17432032212895	-1.35141436337325	-0.5280813368184	-4.10198714877482	-4.30766259653703	-1.01295558493896	-1.52257526693493	1.7223731187912	-1.84550391570745	-2.10094498069294	-6.84737916572675	-0.596977638513129	-0.203626317392207	3.10027283967553	-7.56381599502008	0.258045333376663	-0.218300913505388	3.85923423275102	0.955403684814425	-7.97151231663348	-5.33275550484677	-4.12623745875822	-3.15092126598377
ENSG00000053254	4.01887152976654	3.6703189038	5.50453636823575	6.12695792467643	5.76832411008698	4.92697943275945	5.21038423669323	4.89736339281136	4.81717303597347	4.98860172514989	5.20965886900736	5.00563185361552	3.64892972481547	5.31539130540808	5.69353119680529	5.11608844116391	5.00163361744434	5.14381060722625	3.91513855172441	5.75513552839374	5.49297332951588	4.99171472363482	4.4732626944694	3.63473453501079	5.31476533772497	5.19491796852949	5.25307818061191	5.46973046771633
ENSG00000053328	-1.59230708487441	-1.662071296494	0.348717341732252	-0.664326679653105	0.590603479897161	-2.2707383301839	-1.65439329710869	-0.851870902258841	-2.18792356550826	-3.50457101361516	-0.190165719361483	-0.961999287205086	-1.82684787808966	0.165674012809863	0.604436438668283	-6.97218867217175	-1.22483957988413	-0.7999885574655	-3.22933829279713	0.343387672743186	-0.388920316243268	-0.577331093061472	-1.82809156885244	-3.90915808671443	0.203622314722872	-0.910323396945855	-2.15489039819614	-0.220740901173841
ENSG00000053371	5.6727624325657	5.1955695501096	5.09736509142566	4.96932036050764	5.2788173796698	4.69912641030026	5.14147342865224	4.44360534349808	5.41356743946399	4.34222180992873	4.7252604029335	4.74742011466122	5.42681744261687	5.47685765259403	5.31690873823972	5.05821637067459	4.69228806058545	5.96831012255682	6.13026057131478	6.05056620262738	5.33121573119285	5.41128255116927	5.5977041402743	5.83391924651437	5.21193155238711	5.7428938513379	5.39156794269813	6.16646853404712
ENSG00000053372	2.92156494020116	3.65713834690022	3.2915237639379	3.27808182134212	2.94858472282203	3.41932243230363	2.82639895363402	3.00001187499711	3.66042718959134	3.33167039151171	2.15438237848658	2.14420435264394	3.69492051948742	3.53824550425244	3.28920605097623	3.14814171376344	2.62553188116587	2.7056913965865	3.68489704340722	4.42663171204138	2.83715626678454	2.77414295092022	3.85737314595565	3.08037721386909	3.09843316278457	3.95198874356799	3.387339034115	3.33024929559068
ENSG00000053501	2.75020017834442	3.02322516000458	1.63495007591221	2.16878430087518	1.91196668938793	3.29038259888222	2.75004696773523	2.14893215588208	3.23617656366919	3.08347565401683	2.69234677650587	2.52168335599086	3.11495391924101	1.87329795550065	2.38173226339662	3.29754513478998	2.13164092866214	2.56450312242517	2.64566502563866	3.08906291567131	3.43043728112476	2.20087643903392	3.00359260057723	3.33525039366882	3.02765378424091	2.78207988972629	2.76169155287949	3.42815716949896
ENSG00000053524	6.14106524951271	7.01361887241454	1.65062791487738	1.67878452646991	0.879525356750004	3.4755400486455	1.69761123165642	1.23255478441189	3.28480853984421	3.78944768355578	1.21025545138092	1.51475329422775	7.15153005643927	1.7468233229348	2.2409890719557	3.34880056112496	2.98410200977568	2.02577336782216	7.18193590997071	0.336316791647228	2.31120015986302	1.75306133225612	7.52971515859393	7.64022389625554	2.67945724136144	1.74104399136643	3.74678623515081	1.74053695038767
ENSG00000053747	5.03456452942027	5.0240706943248	8.62547202453104	8.62849360961406	8.65494877779089	7.1600942025823	10.0340416743933	9.39576364248912	6.75572912553684	7.45790813044362	9.52644114124747	9.89664281273427	5.76061352754477	8.56207233260951	8.75506267666906	6.98986901158587	8.87444669346691	10.0099939360495	6.22257040583256	8.75399320845032	7.98031603739071	10.1488650013309	6.79785723548301	5.86633099635258	8.88812829162693	7.59975177772482	7.28671012457529	8.35525419710025
ENSG00000053770	6.21125912316332	6.4183618897254	5.76305325102403	5.82066642173827	5.81624062569562	6.31788338382354	5.93171863471494	5.51901578747082	5.99547674081111	5.80720340393476	5.68893127613652	5.38885924231132	6.35483489123755	5.9277624930825	5.87343113936437	5.8155278551319	5.71392813516731	5.14850252745845	5.88510473819071	4.81115812210659	5.50111078218383	5.27033173259198	6.79246366743987	6.18565430823827	5.30912217329247	5.42184631627721	5.92603254540713	5.20532417388577
ENSG00000053900	6.35869964879497	6.02687785956879	6.0217367549203	5.96083312564179	6.2827968621583	6.6201148751021	6.05579547131866	5.99480565917528	6.69324357206152	6.6877209340222	5.84019106795175	6.35073010993083	5.93753858043488	6.35013012087493	6.45693688675291	6.04093521482486	6.32419015745692	5.93720942763463	5.28674436420239	5.66217007818129	5.96387259122626	5.76994860649294	5.25567438493944	5.10516567967531	6.1929982265373	5.81164927790727	6.179317562259	5.70113228345422
ENSG00000053918	3.69411006466789	3.76560238275189	4.8362211808543	4.06371936159265	4.75841933536852	6.1175441050653	5.83151989635716	6.39895535197	6.66994866889218	6.59468388443351	6.13415851004802	5.88571095852838	3.24062611784387	4.97459562761812	4.19286010996614	6.26301083101815	5.83024396229805	4.79927024269478	3.56253923731859	3.57274720916862	5.98618785211313	4.98233557512095	1.00087333312008	1.82313063326887	4.19386115403446	5.12947930985799	5.32945013084596	3.78566162424911
ENSG00000054116	3.99872150496814	3.98808872390017	4.16491680122034	3.98787057544327	3.07070220984571	4.1915890308868	3.29800050865377	4.01944384818902	4.10491804763678	4.23277990734868	3.80426886934796	3.37292884574829	4.13456957485083	4.12852798912516	4.16978926980967	4.7462849318889	4.12546810411196	4.33770042665166	3.48504453437864	4.05849999063507	4.01596780168386	3.94135126533784	3.99124820328823	4.91358440257454	4.07305708944536	4.36903264565723	3.9958215368121	4.19041763519849
ENSG00000054118	7.03676170194005	6.96485207146384	7.44075773975599	7.31862881559398	7.18399293527413	7.42443467225104	7.37424755312122	7.22125786607306	7.39971723190065	7.35192608881925	7.27227456719272	7.34365157638205	7.13737478332619	7.36567111808401	7.26232511932428	7.45259890410331	7.35496721088807	7.25025767318866	7.0837847181463	7.59027940352366	7.99890349056313	7.37109050851686	7.51055707149547	7.39869008847765	7.41234050942583	7.41903629624934	7.76431949177511	7.68530977928333
ENSG00000054148	3.38570344610856	3.49943405933453	3.35646932403949	3.36642599321158	3.70324274423605	2.82832533695606	2.98583985719495	2.90586459241912	2.95314053004651	1.68643650644906	2.65916885836045	2.67966335601836	3.32063478534315	3.86445047074345	3.65766880450123	2.40021770533513	3.32750400891159	2.61492839609264	2.80210518857019	3.19862584418396	2.36243074494898	2.56888747054531	2.80003555311245	3.30881109686145	2.54580720369218	2.77601007723363	2.1953821705706	3.34722957248622
ENSG00000054219	4.87079794685907	4.57720231320375	6.99708864481477	6.70360257246157	6.43314560306955	8.44203709332977	6.9490743201301	6.89744959660771	8.45051104287082	8.23301612004662	6.63007281626231	6.94150512867638	4.03585690378158	6.75977144291039	6.77406082889564	8.67764388311965	7.28249021452374	6.83772376858486	5.0123220331787	5.59638723719726	8.11544732871008	7.06497428923939	4.15755870773573	4.93702968630938	8.16719498879596	7.91856263468888	8.4331651430704	6.43084074845038
ENSG00000054267	8.54520767216048	8.16073623315072	8.04695487305148	8.19767133430356	7.91944859450841	8.61589145051214	8.10721309931739	8.06828509336312	8.62698206710002	8.79853167375946	8.20428239715896	8.2619712488878	8.25216957719179	7.7598314848353	7.82139934476285	8.57269560239624	8.1644552395737	7.81821532287373	8.22106976217147	7.70134001449875	8.97935867716497	8.07786167851683	8.39954807876738	8.49584803326336	8.31533246083411	8.47974872005172	8.70195967125956	7.63909733646662
ENSG00000054277	1.51044421510462	3.90696753755677	2.35028723903109	2.26270886402249	2.60804267602464	3.80780288706305	3.7146804444768	3.23931605043214	2.99897776312925	3.0639463030145	4.69346163690718	3.02994199512954	3.66684113798662	2.17200158488535	1.95791034079268	4.25971481851456	2.67088649401472	3.77987374964195	3.59700938814142	1.46447126634288	3.72682592027324	4.07199750923752	4.72723018713327	3.68379514356882	3.59768174693871	4.53769225699607	3.56505919659071	2.64109950720288
ENSG00000054282	7.93919020855182	7.89454859800068	6.699994630941	6.42366132834	6.57116664584754	6.88681676970658	6.79384533232436	7.23884832435034	6.85896739872644	7.03721852454398	7.07924089967472	7.2974958241404	7.5704400623272	6.40278450779678	6.45155280732903	7.1320956062904	7.45414291907091	7.38427385342705	7.51708270799731	7.21322786637385	7.21347452567014	7.16970950655441	7.69374133031806	8.33582094573089	6.97715852342211	6.65359134868786	7.04171620135727	6.96601091296908
ENSG00000054356	1.82718792309038	3.32884884337862	-5.77047626561109	-5.58395887146471	-4.70179541573568	-6.91308076199635	-7.58111576527665	-5.45883761126706	-5.64801613811555	-4.39625545061999	-4.4463108612494	-5.60249630230175	4.24770194708035	-7.77940442778599	-5.88071029834708	-6.97023656693884	-8.5526775118226	-5.57487795754393	5.25830878279616	-4.92867286539292	-5.60033400565235	-5.38649770541548	5.60169551895544	4.50043348915744	-6.54428670027101	-0.412401847088518	-8.30321822811318	-4.95944320692298
ENSG00000054392	2.3697909081998	2.10659316545774	2.64128631043122	3.53869318038128	2.91684252739904	3.39463759547504	3.0384273971084	2.39660022687507	2.91720998705223	3.51764954017491	3.05993701580287	3.12166010012054	3.13489206638364	2.89903514124402	3.29458319239392	3.26153915426655	2.91942210208201	2.79282307186745	1.32872225993082	2.09363010595615	3.1691098023146	2.46341382578176	1.98057634337453	1.94168112486065	2.71873969356819	2.83746597377734	3.0281125086523	2.46726049319363
ENSG00000054523	12.3709946558202	12.3838764710364	9.76096031264056	10.0328996659242	9.799836949643	8.00309105547029	9.47610957912905	9.29848411329017	7.77661321575661	7.90702781060743	9.29962435915769	9.33107841267831	12.4396414174662	9.95193767274533	9.95265146921449	7.85319817347709	9.19402072229486	8.92560082040354	11.4879491575347	8.97773455587759	7.23091027138297	8.83589040294208	11.58719278273	11.4411531355646	7.91140549344627	7.84261570932745	7.17270265475034	8.88504531710339
ENSG00000054598	4.00964622041267	2.84482172724419	6.9371098779102	7.17319550643519	6.49639450593544	1.95526549747905	5.04434636959692	6.38533189793242	3.17486531735129	2.89856493739577	5.23265851330497	4.28714586788777	4.06270458472416	7.14078610664637	6.91938362043527	0.971396455944591	3.67879371454679	4.02608514120791	3.9997580782072	6.27621696406263	-0.36432748947226	2.75304589484304	3.41186232180662	2.93547622788224	3.99430926133846	5.34648934835623	3.30556957906995	6.30986152614291
ENSG00000054611	5.64750058150395	5.44704393723883	5.70415971806227	5.64936264707748	5.67741183258795	6.68640938902578	6.02728465426969	5.72782860214153	6.67087543290655	6.66075712977247	5.69747338121581	5.84589432380646	5.35715647526712	5.79380046673447	5.73916212153248	6.67528921636652	5.97964615276418	6.46836532555692	5.26947176283217	5.96756135586815	7.29933060166371	6.00677708076889	5.34923290963992	5.44719956132887	6.34404883615024	6.54054058736137	6.73783810673062	6.03503318282334
ENSG00000054654	8.30876920380827	8.49423844264824	11.7228167650525	11.8143222224905	11.7977348896024	11.6403833543598	11.4938890881587	11.7900456934781	11.0931496040698	11.4593710413989	11.3906479285167	11.619834668046	8.59744113859265	11.7263690391466	11.4291479548132	11.2616548528123	11.9778249536619	11.2658634474337	8.77787847275224	10.2343520587269	11.0614014009563	11.1132775932572	8.61795796927693	7.85713598224994	10.8143767097728	10.1767796548215	10.6300255543186	10.4524550776223
ENSG00000054690	10.8453626293568	9.76588025262931	5.29063991006543	6.09059428630208	6.10381515527574	1.09388979910137	2.57966986532539	2.16774757128035	0.928946601652074	1.18640854227756	3.15079947121453	3.64179878304456	9.09197568915188	5.6542996167461	5.60723412168461	1.59991084020557	3.28728392137052	3.72350038361406	8.67789478121618	3.01146954723481	2.69122630150256	3.75186518172717	6.86295621712105	6.8558313231612	0.926642718358652	0.28657873562871	1.37793527538517	3.61040703702588
ENSG00000054793	8.33675683770474	8.59737691415646	5.31219935657945	5.42826498161408	5.59544878572758	2.3366515870484	5.63459734886032	5.68185535951498	2.74589017025444	3.20374326377483	5.75813886082063	5.87160336252138	9.01616536658437	5.33253177705163	5.97451378169118	2.95690964552257	5.1317434829603	6.45658039732817	9.24826764089871	6.03516588800038	3.02982535101115	6.03513115956858	9.22804103025539	9.1276794611995	5.33430275529429	4.65264388355481	3.47591089424519	6.02771846403129
ENSG00000054965	4.50636850810045	4.38919214636268	3.25451746830015	3.40392101194474	3.01952390035512	2.39942443639513	2.878713077128	2.89932673360965	2.53818444381821	2.04728572959673	2.94642762697141	2.89592818885405	4.63800901074407	2.92431130844694	3.34805474268438	2.39927635735103	3.05699585753497	2.52863856515461	4.70052860742998	3.80379884339626	1.87957620887024	2.59252704695321	4.91391632498251	4.54738514346627	3.08552048843644	2.47430827668972	3.05546535670596	2.87577227113779
ENSG00000054967	3.05088000272378	1.99611213207704	2.32453697904703	4.21600866399538	2.68385496535941	4.68808485451686	3.46815696398237	3.32591520624118	4.97658588539128	4.45370328247842	2.94267839272019	2.96396443441475	2.26247923736295	2.98714395960896	2.07637049062959	4.95236461586307	3.22370301214677	3.50142152730356	3.74060658099374	4.8752632029146	6.106650633795	3.398775539248	3.37989636105411	2.86894693625776	4.19541684535532	5.09712052570467	4.44850373735926	4.6612145835285
ENSG00000054983	7.55229775518125	7.17380081611706	6.10352981909217	5.84709481857211	6.15817090554494	5.89860325632324	6.73594180250171	6.57454689101504	5.958531065336	5.98640744299898	6.56489100302579	6.47787815891386	6.84548963499777	5.92191669971246	5.81468277855303	6.07935056408425	6.65358828658528	6.22171243445398	6.09884195460206	5.98588120407425	4.48517567530688	6.62109813682745	5.79140184563025	6.7520498512605	5.82373172603549	6.21397524113353	5.80831193098495	6.01814017619139
ENSG00000055044	6.0591490703398	6.06549014319713	7.17446575608031	7.68826032935635	6.99486297385881	7.58483368934522	6.97108114542396	6.37501261620725	7.52949957678278	7.80833630761617	6.48167176063053	6.59801591636044	6.3235900097219	6.86693775794665	6.91221752697541	7.46415237099379	6.73542766307661	6.03792721264541	5.97097103584944	7.1187961392816	8.12979559458803	6.56264280794188	6.57760545063069	6.3761980610483	6.96110211673651	7.20774796540313	7.50329624471554	6.85546830744095
ENSG00000055070	3.89382289817089	3.62310286867134	4.26456913821109	4.64450018177137	4.38904903267056	4.77447916857672	4.78395609907447	4.73710952473597	4.03590501640232	4.14073124157457	4.55868753510334	4.45902286476809	3.42779375942457	4.65176479560342	4.54691105956454	4.50463985541081	4.66250196191544	5.10837547964707	3.74680557290998	5.1218766795181	5.56589422916671	5.10536414526552	3.68135288793662	3.99597796064735	4.86133083873603	5.15363092195391	4.83113272973965	5.06401141856388
ENSG00000055118	1.33732870819783	1.88785204659491	-0.842497137674839	-2.5796119534581	-1.71803639775914	0.625872928118434	0.124066419180624	0.54423068852085	2.04017784954241	0.763965290708452	0.972690701069555	0.987405066684522	2.63359529991086	-1.25116401010517	3.13852719248582	0.724084390024039	0.795118796329995	0.779253669855431	2.23979537629464	2.89462975084278	-4.40931816524175	1.16265690815856	2.63722159469385	0.369865954331089	1.26356775779327	0.193449931287937	0.423826763661338	-0.805137542863544
ENSG00000055130	6.55726092711645	6.66254941977035	6.77574213198406	6.71447548319105	6.93197791857533	7.1228799969979	6.56852256588497	6.5026365180593	6.96807669527939	7.08501324987071	6.6275351635212	6.71894235782935	6.85073207559683	6.87049452703034	6.70153682072047	6.65067001234482	6.67555685311044	6.48443783387937	6.88480761010257	6.79154623002313	6.70782653682619	6.68063323836925	7.33180453203262	6.88865105663629	6.92371863355729	6.73248274709664	6.72858091431576	6.68852713822129
ENSG00000055147	4.82622359282311	4.6080424242786	5.53649092132382	4.82639002835083	4.82513867252681	5.2571364739813	5.2170157780059	5.66075430133722	5.05406027403779	5.20117358704582	5.22566068391183	5.25577625752792	4.68118067988983	4.84653576667481	5.17475100992828	5.05634408903019	5.40198462142383	5.41203160234455	4.72322353073433	5.08463757120748	5.2559406070229	5.49524404897712	4.6760667808096	5.73609816158551	5.53405623244852	5.54550383013811	5.6656448013278	5.21677210718712
ENSG00000055163	7.40895778333394	8.83795195585695	4.03748398355676	4.72649973023923	4.03602753981942	8.8830330230661	6.11768798143288	6.09107475510701	8.71337043552986	8.8000551282354	5.33421017887759	6.27714030100201	9.25229100893727	4.20470859989021	4.23888455558888	8.63811004833221	6.95387984384397	6.3197197473798	8.94186562489447	5.99353568452242	8.8739384712781	6.28738637093239	9.48982145308778	9.20674141416228	8.00535916898006	8.5824742505769	8.91146560850443	5.9670777026634
ENSG00000055208	9.26026825860402	9.70301430359466	9.24426224914785	9.57051271722732	9.4229607536701	10.0065520647046	9.4078157653894	9.37843325910304	9.4432906310008	9.49715856162171	9.44241315721968	9.39355168633749	9.41534430025167	9.18844610269424	9.39742426276091	9.30854178638337	9.62535624503967	9.03696078763055	9.23245078049144	8.42751190055356	9.02878984333277	8.9377886290728	9.10653816566554	9.81781481814964	9.28532244520928	9.12657295289307	9.69468640307903	8.95895532358452
ENSG00000055211	6.08525990323172	5.87306300859423	6.2786423885271	6.23615226441483	6.31044804133277	5.36643081819284	6.2973056847274	5.95451214195191	5.54078093667848	4.99308400232648	6.06496666162212	5.76831493194555	5.53861833427585	6.50185988517535	6.16883117623356	4.51447658004419	5.54416249411186	5.07966835466074	4.5256916800145	5.28162033170935	5.60793174553455	5.39692940574543	4.65497581227694	5.57236759486354	5.20145042943755	5.12716993367584	4.97453482805659	5.65735073288591
ENSG00000055332	6.50850957860753	6.61931743537307	6.78878917871929	6.62821677535029	6.72859845768145	7.06848916252824	7.36242066345032	7.06306490491462	6.54087125788696	6.464864492501	7.4294122189116	7.10430645350777	6.81089704325923	6.38811431165167	6.35595230048958	6.4476243830425	6.97889798864511	6.58239038923961	6.46736269305641	6.17381393778709	6.65355655049688	6.65209578549803	6.61122082186333	6.64582837902604	6.52904144217618	5.68618200824023	6.15701277736997	6.14138206526541
ENSG00000055483	6.07581830626777	5.58746226211542	6.39265578069405	7.15823341049777	6.38835922897278	6.08195598131434	6.31002852106009	5.75425517749004	6.87496933585816	6.85771196580597	6.58754502157008	6.46091901237741	5.68127197135642	6.26267102065621	6.41402255195772	6.82365118103306	6.05974935647026	6.33949637981538	6.42148299610181	7.30777024064221	6.62386908941842	6.7203139248726	6.26385187167242	5.67587303748648	6.42882125787415	7.45500325721639	6.87166245384685	6.94636270744962
ENSG00000055609	10.7084080695843	10.2272787688828	10.0947718975871	10.0235583706101	10.0923621721611	9.87695663265538	9.93508369471393	9.95276494695548	9.87190103875004	10.0578799894632	9.95649695894219	10.1878323327045	10.0136848843097	9.7723451714228	9.99135608795661	9.87177548404146	9.87089592581552	10.0653959436037	10.0539179908103	9.49309979482689	9.78793679365466	9.76243944794566	9.65771478426793	9.04607891054043	9.62602565144056	9.66672202255295	9.6904268046703	9.52429442263783
ENSG00000055732	-2.94566768182579	-0.614706277860154	4.88592605777256	5.43708435445973	6.25094284214199	0.0283931008869336	4.53504153931113	5.64508844314289	-5.37155569299752	-0.352926506639704	5.05710033993877	5.19990478318264	-1.45125937608988	4.92778824029225	5.30053904362749	1.4610342360221	4.99133204467749	5.03848120827332	-2.24206351567639	2.01109867513953	0.698977611942897	4.86232814193043	-3.27963757603035	0.918939586254528	-4.8659416490405	-0.80822784765951	-0.387247177403956	3.14434835561942
ENSG00000055813	1.76298132322501	2.55274165722869	0.854197023290238	-0.335661867439604	0.991552266686141	-1.58514898812414	2.23765827438098	1.93597876651891	-2.58888143332406	-2.18101590218609	1.99453113968148	2.62987026780715	2.48267236710531	0.458729535337311	-0.047040404583151	-6.60005428824657	2.34477178618137	1.98630703294296	1.32909397332451	-1.06624706612772	-0.662786607230415	2.22934161191694	2.30761991182805	2.86868113974734	-0.99982479097084	-1.42532900799105	-1.13829459160859	0.422153535259563
ENSG00000055917	8.37151202194041	8.55660164129992	8.1778811092811	8.09476098137207	8.13372797342297	8.48940480831436	7.96231096487507	8.20241204301482	8.64728561653653	8.61014024260974	8.35538127339671	8.36286058241746	8.53748221753794	8.1642191438877	8.22780473472239	8.62669805683645	8.09688793420478	8.51466815779236	8.477287458962	7.8571517552672	8.71670743140692	8.29554498937029	8.82573102596622	8.49842643565661	8.67002382138783	8.5188793531236	8.59544791995451	8.06540716082419
ENSG00000055950	4.46929300384877	4.55553337012967	3.52502726260312	4.0019263271081	3.82264913578793	4.2035842047268	3.41028725177233	4.00326047607199	4.23968030995794	3.78818274937765	4.15178874872692	4.17008699273222	3.91738053429049	3.82759512298183	3.9916220695781	3.8771591576841	3.92629120881158	4.39330793733801	4.8965821786346	4.89760520323817	3.65210912713806	4.31928070859728	4.51513394593415	5.11019425973018	4.32156051658674	4.26737074096144	4.41905878593186	4.28907508451916
ENSG00000055955	3.60394693496806	3.12122049490745	4.112229462029	3.93305179042683	3.86424723103195	4.62822695073554	4.55275962215032	4.02018938338924	4.01914151650673	4.77695056319659	3.98427585203902	4.31482080592222	3.79410001290878	3.64282590483939	3.93568117584133	4.13271705845222	4.30270229379616	4.97468916344288	4.02407155696872	6.3296875055287	4.42362924809414	4.5708826504811	3.93019606969759	-0.650298497689218	4.06182881006961	3.80024420181168	3.8023585187422	3.89056105675175
ENSG00000056050	4.71771353677159	4.4723964986932	4.51297213979789	4.47138152986104	4.27009920058661	4.06545800061186	3.29727551328498	3.2710435579851	3.36208618362778	3.6183109024398	3.6769955717899	3.38953266304488	4.57777745068113	4.21285988310349	4.1849245367682	4.12447075629549	3.70373734955877	2.68485893089277	4.6130208207877	3.88066717315655	4.15544812966593	3.71262730518749	4.57609143813291	4.96739244419908	4.10164430425122	3.43227839368346	4.08803468178629	3.37175105492607
ENSG00000056097	8.14785130433222	8.11195778348854	7.29463172025611	7.3338723921032	7.23886121172889	7.13745853395481	7.15019646335547	7.27115165957428	7.07453368689018	7.25328176175006	7.26836388417874	7.27119051306071	8.18276927851163	7.13885394914452	7.32981719657603	7.09707074219699	7.23619821505537	7.12735062368639	8.38119261917514	6.95210799766496	7.21124734725563	7.21067110271552	8.51848158948267	8.26766568957461	7.2494652947053	7.24069823016889	7.41811050178773	7.07242417450378
ENSG00000056277	4.6487412049542	4.64010122350791	4.93900811775305	4.73863243580814	5.12224069242697	4.94022471711509	3.81357110032995	4.44974375401634	4.63041798582965	5.02440721683202	4.15050260804769	4.35136402540862	4.61321385341121	4.33639791704689	4.74545893844294	4.97401292507906	4.50966028764299	4.0940796042676	4.34095687623532	4.59481192337488	4.13704883539747	3.73104092970017	4.11903967262247	4.11530441494542	4.57954507554863	4.28966644799793	5.07566480368176	3.29650958835287
ENSG00000056558	2.79241943668937	2.36886062293107	2.50303310548703	3.10334181011131	1.71035282912468	5.36871379950399	2.67438133037483	3.0005038682658	5.69017183774235	5.96985537696935	2.54310696836798	3.56740801677945	1.90543687229889	1.64099587142906	2.82579463393971	5.74560538642865	3.67510634458852	2.75694384576879	1.77258835470069	3.89252581348838	5.77793107725233	3.17485083286253	0.551674650530033	1.02048727784935	4.82848474024814	5.59136198271797	5.50906502961341	2.86862839272526
ENSG00000056586	7.49760925193696	7.65433385875324	6.72275010087766	6.49562639471619	6.58740915810972	7.76927727841423	7.27943177890365	7.19652021279463	7.41602716576423	7.68938886493067	7.39948588398157	7.26711617552347	7.74294024142092	6.69713165007422	6.90632150723914	7.8972407669553	7.16516297568545	7.60355794477081	7.75213563818285	6.91415659610014	8.02783760010344	7.49279158887387	8.16093128409357	7.9048394302327	7.85232918309202	7.65227834963685	7.64712561066997	7.52142001747698
ENSG00000056661	3.15722017002161	3.19455606333749	4.02521727370559	4.3385608204671	3.70997976755737	1.68389551777667	4.89763865504352	5.08510747753498	1.84189425978618	2.07843469551011	5.63335912611864	5.2190924406784	3.7400673700706	4.24269663424582	4.76003637585158	2.07448924851097	4.93350358457863	5.59197554291479	4.28584817249394	5.05090154966762	3.09423080763973	5.48895637316916	4.80783081434567	4.44423018913501	4.33468194821571	4.27616746121607	2.76045133172127	5.0048525720496
ENSG00000056736	1.76502085056222	1.36234542086779	-2.02766344912016	-1.20572889445527	-1.26493756413056	-0.248602644712013	0.377669455318877	1.47393036412655	0.455119086176897	-1.11233963566044	0.132400660041114	-0.00663863548807631	1.42919510220732	-0.221679414118927	-0.592935533161235	-0.20610487003513	-0.11237401617487	0.0718545707804726	1.5328287401891	-1.22262257426869	-2.70185681924001	1.46951818362231	-0.00546314218805732	1.66488250051139	-0.261422767693076	-0.388191881204633	-0.561358051648569	2.27034457230655
ENSG00000056972	2.310883184958	2.70593485322346	5.25212713330543	5.84871259324218	4.69651746229977	3.50192513389728	3.61701252279198	3.66350773168658	3.30397287340596	3.36487703378319	3.98880442793013	3.5773565642234	2.70906932204837	4.78249934925418	4.59925945315189	4.3652916669067	3.49072875168105	4.23459110797747	3.56538929100785	4.73465436874872	4.56550414982617	4.64680967885218	2.70529688860693	3.74632050252369	4.31432908708298	4.55975405211499	4.21252783908078	4.62791456974921
ENSG00000056998	2.81797027121884	3.21595022281578	2.77066767117213	-1.64758795815411	2.47933756873546	-1.25691724778193	1.19846928856879	-0.0238877655610122	-5.36855650416573	-1.08782794337945	0.182822392884387	-1.82182797405519	2.12950736183717	0.642251457967618	2.42128123343071	-1.63960675512897	-0.999340393067786	0.969021655373898	2.24050063757568	3.22414501493471	-2.3444905644101	-0.704257734405531	0.511305531041998	3.05398798196438	1.02149080871601	-0.869084554391896	0.399892100781432	4.91689916537655
ENSG00000057019	3.95278749024485	4.67731041859565	5.14736000172991	5.16689895737024	5.3373339016547	3.05131701633805	5.33931842661265	5.24593452581792	3.33133737534837	3.18691318281508	5.37208339176603	5.02377029555858	4.15649070771734	5.01534122839306	5.39891697814717	3.68693336178764	4.89393873416188	4.90314551555992	4.55596662445651	5.23341453380621	2.99797467979927	4.99142133649388	5.28268552354208	3.66809282189762	4.91765993560597	3.68920352570796	2.93303344768938	5.44112669324958
ENSG00000057252	5.12083777888186	5.27826029180312	5.75228289590712	6.79602431745249	6.37031581767398	6.88950592626074	6.21948112516709	6.16068228254353	6.75105792908627	6.51118909411528	5.97160240869713	6.03877941932117	5.21631719440329	6.54332853972105	6.70621223580051	6.51138678418945	6.83226531885127	6.20202643175664	5.44694517392599	6.68323003108969	5.86164897880695	6.95619599691947	5.98762272185465	7.17740597147915	7.33281229750249	7.29931303061483	7.15426292255925	6.71901169381546
ENSG00000057294	1.32138534130936	1.88895684446185	4.54151461500749	4.23896579432249	4.37834831139576	3.37604058288227	1.34580157538185	1.08075116516627	3.5992921873726	2.97348387802004	1.1546561819614	1.78062681811421	3.35186513024284	4.78780677192131	5.00168543264399	3.70512753859056	0.652195080068773	0.544203556757003	1.47104538439568	1.17992613085683	2.5354313620343	0.75498653825216	1.98289425443669	0.488489132746941	3.27825129217521	2.50458300407604	2.91864206629429	2.72120110262233
ENSG00000057468	1.39883851071889	0.532742110619208	0.350131868528211	0.879574240277634	0.244892448501765	-0.328719729791344	0.0849930224950879	-1.29831680667395	1.05917291824168	0.445569003829256	-0.111980729260917	-0.809536306887788	0.751854965034283	-0.540996162867375	3.32543314027247	0.50507710351626	-0.392443186459789	-0.162522535453727	0.856262897956329	-0.672487000851389	-0.837341556291047	-0.760116471435501	1.93049807932125	-0.773955505547619	0.585931009851195	0.381731956209769	0.126375378886558	-0.851784461375785
ENSG00000057608	7.6908404861504	7.3860455811994	7.65222628201581	7.28848945016373	7.49905173116755	7.92562104784454	6.93003640201742	7.21692722176808	7.80118175305228	7.35906905704831	7.24706478431051	7.03935095150671	7.32204571524699	7.76205315976573	7.25436087680891	7.91890154383476	7.34351244046008	7.04925067197769	7.63063296651677	7.35794593670865	8.12131072913423	7.41167502427452	7.70466567770451	7.77227065488893	7.99536547739513	8.08309439912645	8.0323339215085	7.53993819922868
ENSG00000057657	2.20062271879143	2.53073875613668	5.19506646650623	6.30548349498927	4.88577037489414	5.61321297703572	5.81891639781955	4.94355066010613	5.88924604810111	5.39046063970777	6.04280016068075	5.4479330192735	2.96703643657517	5.0261496494716	5.09749206587203	5.7412112487902	5.70114553389946	5.4102553500266	3.38619598022653	4.61242040400583	4.78936616073739	4.94120438746765	3.40356259083105	2.96281875130021	5.25488233632945	5.33709115951091	5.3142470466643	6.36879219281626
ENSG00000057663	4.44988895628015	4.94288194228883	4.22920896637154	4.39321728259013	4.28300211712009	4.58758761178019	4.42807499392016	4.34401184761706	4.61985872964878	4.94919608429391	4.59086221645372	4.38070649779647	4.52680243404714	4.37508862640284	4.38387097180288	4.44669437481375	4.62690015190694	4.04938503816001	4.09270834276129	3.88049780658965	4.45496110523196	4.57991579252964	4.64059903981424	4.21842631817445	4.6191447970432	4.41850668086215	4.48845292704482	3.86760884135847
ENSG00000057704	5.08454715407201	4.12716958298077	1.90629069642239	1.63011282546696	1.87458893043188	1.93003314895363	1.85886819623887	1.41562777157124	1.71264273352161	1.41702649031211	3.1863148607766	1.86825737424856	3.22897144645691	2.08754741097509	2.24745505547184	2.37774294199439	1.68927732460715	2.84696417844938	3.33337296694727	1.41249288690287	2.1829741922672	2.44976129286652	1.98814356843902	2.98691079450616	1.82557285773905	2.69383285065741	2.37689287556906	1.86077827016514
ENSG00000057757	5.56607829715211	5.70447164811679	5.39812789739586	4.83626021197298	5.14544479939995	4.65422669441787	4.58005785250757	4.06471154944502	4.0723296007454	4.37818739213351	4.2782824371151	4.19498882703479	6.10692608442175	5.32454577551602	4.64866131515406	3.89741014131099	4.1717665220112	4.11808931760493	5.93959439331904	4.10059783234714	3.89984581068188	4.38781952194444	6.39063235322665	6.21065177270357	4.62060019482878	4.53806670371486	4.56239603117368	4.51622405908129
ENSG00000057935	6.12362141077755	7.04788206312263	6.27775580990937	6.11814582174848	6.23076209373487	6.07633088975178	5.86654048288583	6.04088825891709	5.47868917073467	5.74505485510901	5.87240179630494	6.2140471544134	7.03022452519154	6.1353841048731	6.19700633035055	5.5961506548915	5.81241696403561	6.14269698013769	6.67852098530001	5.82943478263937	5.97598542978756	5.72578314285577	7.01498068120734	7.16807079625486	5.86085733108324	5.14352055815751	5.90634232529015	6.16894630585382
ENSG00000058056	5.68297014516887	5.36233421054694	4.98177909877087	5.1279838699852	5.01329554780698	4.65390537157311	5.33753988515588	5.20708599510617	4.53507942753772	4.93343283006478	5.57983633774116	5.31041931083903	5.3209765555592	4.95001614251557	5.11543255437146	4.91094412087866	5.14753888633108	5.096584082057	4.7466374468283	5.14555763562427	4.87357837324907	5.69157644862084	5.38421438328138	4.64401432586314	4.76577852083352	4.62842339726793	4.68789776195736	4.41250139880483
ENSG00000058063	7.77220358383692	7.57174495877918	8.38237392578905	8.30982804024383	8.11393038498281	8.59289125067448	7.98267465772602	7.94022577590696	8.35678990327548	8.48979785726277	7.83874719811621	7.94365157025865	7.71801600958232	8.35858005941301	8.00812480174863	7.98346282782485	7.99367839311876	7.30510311700501	7.23829008130244	7.21993704890983	8.86056885061945	7.53055110426146	7.7294880056959	7.06952154781023	7.83604225731909	7.67610933497031	8.15453365418761	7.28660026497116
ENSG00000058085	-0.618972840293914	-3.69539679323825	6.49040954199106	7.99291498852562	5.93892057530771	5.5514176533513	6.83986926866983	6.56817206353091	5.04814897791776	5.88316479329629	6.6210328621111	5.93579857798725	-1.15374597516596	6.68079614143148	6.25104227223392	5.55923185180193	6.16342685584179	5.41512607943125	-6.58156355129794	0.289731520536365	4.85694723904061	6.09138225675186	-1.48579909444308	0.136759603525582	4.680691612495	3.90383280669461	4.78386864058965	3.90557667356949
ENSG00000058091	5.25254666767342	7.1849739100714	5.89918192028062	5.94536508247461	5.75626220066436	6.34438352358336	6.62822497823711	6.26117915982457	6.6286620549311	6.12144538099776	6.74870331013187	6.53673964919771	7.21596927628977	5.74527670505407	5.73785350754584	6.66284681148126	5.83961795050791	6.71202279502068	7.46448534625181	6.86163671244982	7.36794048096938	6.37422346136247	8.36594455794295	7.73816687782921	6.27967097360869	6.73211659727366	6.51155339572506	6.64445200932777
ENSG00000058262	6.02808646388353	6.03270189562295	7.05578851066069	6.94556937691495	7.40180907483263	7.15406684836861	6.71259048890271	6.74365384606915	7.21985134879031	6.86919540749488	6.76250636738489	6.56976351049449	6.03398783257281	7.39288826930388	6.94740129883955	7.04535569376046	6.76522222145342	6.61113685144132	6.11980403989861	7.15478401283644	5.75013145085524	6.95994171172541	5.84252700646329	6.37205664615215	7.33676420854177	7.23509152482266	7.14143690193789	7.84398646119781
ENSG00000058272	7.76469843687695	8.21950893826028	8.80698896555538	8.61339084798043	8.61340461024707	8.17188757811452	8.76297813290143	8.80769457686452	8.09880879625605	8.25593640184794	8.83936231572127	8.83503648481722	8.58906267716524	8.30808820193967	9.24570217499571	8.18271338521588	8.61514589222995	8.26112054353862	8.52566719739517	8.81468327380969	8.23094521761269	8.32216585233055	8.56971231565104	8.50967659277718	8.49178408731325	8.04272982118123	8.40136320468302	8.29700713435056
ENSG00000058335	7.1797428374521	6.86222856201871	-0.263765463428146	-0.126923697270705	-1.0919111326288	3.04441835238132	1.66291790828617	3.25933996086787	1.19799598994293	2.29439012187557	2.48081022611616	2.61962780464392	6.03287201165025	-1.05658888859111	-0.00720571152556852	2.5331856496891	3.83328550271479	2.37728273878526	7.11059654652053	-1.67679373050979	1.89302833200502	3.15581100247613	8.18689496740638	4.8208289066929	1.75759579048376	1.92985048783573	2.49997773806629	0.518398112126385
ENSG00000058404	3.19186432175779	4.45296436548566	-1.91901912383763	-0.903731046356334	-0.503503520925928	-1.01329072690273	-6.97288263634941	-1.79809241550785	-1.48898691058054	-4.18207578889118	-4.82162144305006	-4.60374766836839	4.93899902973229	-0.746650477221804	-1.74671591903684	-1.00174456202432	-3.55957086878265	-1.7946853993489	5.21795980706114	-7.32035285301187	-2.41942294374559	-4.32190070394174	6.22777519248784	4.70300363497428	-1.09336511037727	-0.380360418081163	-0.186272610294409	-3.86553234992563
ENSG00000058453	4.67326677140529	3.87252484249929	4.24617679740637	4.53133582683082	4.7041236117222	3.80472026752644	5.22455069690063	4.83239240461909	4.1066017647985	4.90342681785067	4.50294314676225	5.29546776639544	4.09541111965712	4.39420127182175	4.73217678227356	4.10814189960357	4.74119496712614	5.65511478216813	4.55676027510154	5.28377527604378	5.01955253036162	3.58907485668599	4.82020808013396	3.23600697350168	2.96298701456261	3.437048312569	3.66971327783416	4.48250828545231
ENSG00000058600	5.6465316401164	5.34921750786237	5.79403622523343	6.23943684083818	5.87528385676867	6.02760171999312	5.55088777051648	5.44424157568401	6.24840152411417	6.38334495694216	5.35385506599619	5.54581511476486	5.22071817071781	5.80771175822663	6.15055775676846	6.11573427209431	5.47394388109688	5.42813983050379	5.00291834997859	5.86305187486847	6.64381749222226	5.18447309458828	4.63481737852291	4.03707928818493	5.1060681884779	5.74492617174025	5.64417742900484	5.44529785670351
ENSG00000058668	7.73421246291696	8.39276350405216	8.53966637635229	8.59421709264213	8.50862281707448	7.67363379008083	8.8583923261699	8.4471753139478	7.53925022359196	7.47608847654674	8.35753285316927	8.45205167109648	9.08894649425507	8.62807138197403	9.036871429662	7.51339359219763	8.4018328772522	8.60751185992569	8.20509858005098	9.11404339099684	7.38058850648974	8.78962409268708	8.01441111610192	9.17062920927001	8.25435025066806	7.46149452722198	7.47244144978125	8.96003700050591
ENSG00000058673	10.4035286015308	10.1299279069645	9.97350660390957	10.1557603660205	10.2154700047582	10.2116305312053	9.96312779636534	9.9402885192336	9.94328548121067	10.258828941258	9.81856775499801	9.90438922846399	9.88766434879086	10.0102366137654	9.92758000879878	10.0993961496721	9.76606501587246	10.0545196346975	9.99228326156686	10.0535417131431	10.284579920938	9.81881568237913	9.57399488543405	9.30529240997301	9.93773374145958	9.81340082758619	9.73647511508842	9.96387523934099
ENSG00000058729	4.3230139538489	4.31900848679634	4.72522701750966	3.93104755242788	4.1695606429518	4.48408793241375	4.43306988098675	4.39169757324784	4.83619702046289	4.91216560006338	4.06843505445219	4.1969102401969	4.26007980826361	4.37062395246185	4.03507859590821	4.74205764156914	4.40602499703063	4.18256246427175	3.50108998671716	4.07640167881509	4.3952508010026	4.28649913318743	4.18703273612838	5.03675156595097	4.53777757497036	4.7156225411919	4.78494034064376	4.50243442921943
ENSG00000058799	3.54080982139663	3.66025127003307	3.36824756079299	3.19606465869454	3.8412383765689	3.80128137040657	3.32710256120012	3.26229179987494	3.83992918852258	3.60180897996711	3.40865167748056	3.51884367157261	3.42166156383594	3.81664047007405	3.18437193011971	3.98691028181977	3.59640548130918	3.47679335351009	4.14977993257299	3.42961846050138	3.84129872370272	3.60369916917094	3.27316252276009	3.98370047132959	3.96607038532332	4.15666078580947	4.15249947190724	4.1596253331157
ENSG00000058804	4.00839338695402	4.40286796845118	4.35234972378826	4.15699166516655	4.23213119882791	5.3479442201597	3.77099296164846	3.84915035141517	4.99931000094467	4.5273002182458	3.99243389358956	3.58133067565339	4.1373649603054	4.53891556875942	4.04553970842191	4.78786059237693	3.48507765051391	3.03267292615141	3.80265564387871	3.96761549471969	4.51948619865507	3.98590344495019	4.35899933959721	4.88831197999116	5.10711359382594	5.04934038738173	5.10368960352745	3.44024166994222
ENSG00000058866	5.47732811442364	6.39565169180606	4.43727814376564	4.20164243379551	4.15269596148437	2.99081488240345	5.85806169090934	5.79842256472801	3.23384683059621	2.80596595678689	5.40960030613569	6.11570666859263	6.67541109728228	4.29398572131122	5.25246673318372	3.13609747819281	4.91182879191255	5.13378107111959	6.64498279193462	5.69154632961005	2.69280257855072	5.27523974474528	6.26693332667448	6.94910210920706	4.79846016857773	4.3099066424624	3.08942550807376	4.35203259764122
ENSG00000059122	4.78999160922638	4.41364977405328	3.80066517754515	4.91476828985841	3.85570409820937	4.11941079395372	4.65281275984893	3.93844921040152	4.937660654323	4.84201622593605	4.02763368010125	4.08625284854791	4.58865566711841	3.78135297894177	4.67913204483304	4.20114853472128	4.51318040961326	5.06231304785566	5.28615512277458	5.20941195921301	5.91571857579209	3.88126096412694	5.25058657860309	4.26583985733368	4.23306396844061	4.5653066303468	3.95384444319371	3.95915940276335
ENSG00000059145	3.30154218928649	2.7995767762291	2.83188414568882	3.10120461500447	3.00267058618993	3.67575400398154	3.39179397133331	3.16100588327693	4.70408253083532	4.10930761076315	2.95647485084424	3.58917152465946	2.60612756330304	3.42493635281564	3.43114954481293	4.32425332658516	3.26644221523636	4.04417594911984	2.70684783280415	3.13174600774469	4.5547235460429	2.95312699493018	3.15742972321655	2.89785163100224	3.29424256349753	3.59682115977042	3.58926216376143	3.20243674734205
ENSG00000059377	6.07901020390069	5.61104334090782	5.08295216517801	4.41139252974921	4.94613852855305	5.75810883295272	6.93587907657582	6.60479799809139	5.67017177197528	5.18784685625942	6.3720380217904	6.26576480787891	5.46530057961645	5.38725533147929	4.59280216456914	6.3710550224601	7.33961316048105	5.83166017369768	5.64108221966576	6.04602278999157	5.62097982698855	6.27279363937086	3.21683327112778	4.71365085546528	5.98597729694423	6.72999356858732	5.6887187632121	6.46831233535208
ENSG00000059378	4.00990325284637	3.79067229421759	5.11604764688092	4.80446896957956	4.98007215226233	6.38520259846017	6.07925660396972	6.06527646427448	5.96137566182084	5.99512914008362	6.15056490354356	5.98083383994663	2.83120690029258	4.59858698417274	5.00027761243002	6.14793097961039	6.36225407855804	6.22371211645256	4.16305468525301	5.01152880491219	6.72429434189722	6.13586537209799	2.94349884596217	3.14135141338812	6.11962731657486	5.90938862667528	6.05822904725611	4.61664775135018
ENSG00000059573	5.66141316874859	5.52110570309106	6.38813040913348	5.86086159706513	6.06041211625383	6.29846829694396	5.12344301544757	5.93664770830943	6.37548723984745	6.09837514138115	5.60433392743559	5.52527236024962	5.94638373615094	6.30164341175156	6.33325027992275	6.61043125984416	5.49866279606823	5.57774247613959	5.81707475576932	7.04459827988028	5.75339361811112	5.68991083969859	6.18372126608195	5.67100969351166	6.2069599126039	6.52461334095909	6.23317367959445	6.70766034998921
ENSG00000059588	7.27977348153385	7.37204943998955	6.83899235563771	6.83494784023145	6.75706503376306	7.29721231502536	6.17773882882323	6.74355892970141	7.38450576413778	7.88593330941907	6.40248931027592	6.45241605732822	7.46291216520355	6.56597732586495	6.87280787521415	7.80584999761598	6.29093447450702	6.85525384221302	7.1442083033488	6.3728280255943	7.1897383248387	6.20489403400815	6.63275519328278	5.24619863565184	6.73112824435923	6.68052045023037	6.85828117312399	5.57669228008616
ENSG00000059691	4.39327010102052	4.04682288536602	3.35556827408742	3.03454577055007	3.13746021264895	3.09693667648207	2.85797576720121	2.98820124405442	3.672952843053	2.92595175933839	2.56127740061222	2.2892828634406	4.00939080016478	3.42074005852935	3.43916721769197	3.27079038528293	2.79832593368966	2.4028941922824	4.25370950846906	2.40377932955661	2.38961171120874	2.46305783739466	4.57776239134965	4.42440107231513	2.61929753383049	2.75877809204634	2.85283857199733	3.15884538524303
ENSG00000059728	5.33666183956543	5.35946272327764	4.88143551280714	5.36528319097627	4.99875454903614	5.13575880597344	5.17707894066298	4.62753114260277	4.7968128222431	4.74200545764258	4.98526006837279	4.91348828314661	5.2431094350747	5.35742863109881	4.8270717973726	4.7379167643902	4.76420987978214	4.22690854121318	4.99355586409736	4.98751054714511	4.50221796246732	4.66662805963081	4.65788695501369	5.64342680602398	4.16889225875449	5.02943825473885	4.44368409082388	5.44257081023036
ENSG00000059758	7.48407143505558	7.30090188049137	6.78784317588363	7.49899646031774	6.53161159112367	6.98512681395428	7.05846991294055	6.97179205862809	6.93775132185265	6.98037815086824	7.40701910894925	6.94497578553452	7.42879132804273	6.41218872716889	6.77377376671724	6.76619565766617	6.37195920615209	6.26838847854389	6.75359691369659	6.83932724849046	6.70880751472625	6.53424415110209	7.11909063713766	7.30557187249303	6.69306361066843	7.09311853169393	6.56457438447715	6.5495145610073
ENSG00000059769	2.54338654880646	2.93171087842725	3.67439786442432	3.66373568332823	3.25116934580243	2.62413415216449	2.20886426610066	2.5549344944734	2.51128985964152	3.11956912850452	3.04192565456484	2.98597360704331	2.88126277001806	3.01926735689421	2.8618642716324	2.81650618761711	2.85630529202032	1.53172422343802	2.9927116379792	3.45467383630972	1.53274358185383	2.87020475922927	2.98018221393267	2.35309605235751	2.04844727162072	2.63329244816054	2.79477737688223	2.67761203553846
ENSG00000059804	5.45910711250191	5.81429810417452	7.68160694299394	9.13059484066837	7.44630692006783	7.02530718053793	8.61860657696096	7.17940517942738	7.51899327636133	8.3192277414264	7.98629523636295	7.67025547205821	7.07173862387671	7.65030127339178	6.53724253429762	7.425616026765	7.39193587873936	7.47045384664232	8.67260881179559	9.39760729503246	7.02005165136213	8.40581320806777	8.64442264405306	8.58092450404694	7.38801456348404	9.21071511141024	8.22250602628046	8.86823894456158
ENSG00000059915	1.55958267198519	3.20229026949039	-2.55558224753889	-2.36713144531135	-0.563004987065591	-0.770434205954569	-3.71444563174558	-3.40236981367926	-5.74949221958035	-0.892244636754127	-3.30580659329624	-4.52857458226666	3.98807445292434	-2.57083934056973	-2.4723825619683	-4.30922711355133	-2.52257953172753	-3.17074601196809	4.23300580267498	-0.389424750935021	-1.52654035163724	-2.07863775563034	4.96629382497517	3.86656288316652	-2.41186127853989	-1.76200406576828	-1.0223355601358	-0.328359935743484
ENSG00000060069	5.27052691094926	4.41447770681678	5.52455878047624	6.02545579588704	5.83166439396521	5.96629499267122	5.38661823884889	4.85954616017533	6.01246709492122	5.80227664691429	5.11779095211859	5.109559168971	4.70275204583865	5.65631835692954	5.46494928267259	5.80664789935469	5.3608302387671	5.70435964676133	5.84217413397973	6.10808829519616	6.19197209722785	5.64898598341524	5.54112568992819	4.3300490421592	6.03532116167547	5.70317179093543	6.11316176009675	5.59580173876581
ENSG00000060138	4.16170399473331	2.57380778143059	8.01976763769428	8.71179315133168	8.13734623388257	4.4482027667881	7.65253093439085	7.36094609727756	4.1991821437492	5.71206007573418	7.83422229853768	7.54009442841109	4.30034690397794	7.76482580403976	7.66403078347737	5.42032055100099	6.81391285446627	6.71561959962627	4.51987024257925	7.98676200957822	5.60239500138421	7.42809997884484	4.06528658780939	6.02143920582306	6.44862068717343	7.19799079726934	5.4340051735726	7.37837644357416
ENSG00000060140	-2.65912791330262	-0.0698851500559071	-1.64807060249704	-1.92454671911943	-2.82675010555638	-1.28185469315278	-7.53729706166772	-2.67305759101504	0.453360228813741	-1.40695064648373	-3.86152578591588	-2.75845896579279	0.624954134565159	-2.53407719170967	-1.65669965182192	-1.39433611974755	0.198618006503933	-2.4392292524049	1.22878834846393	-1.10626962974017	-5.62162091364232	-0.820297904160598	0.69711483499823	-0.174511041259316	-2.32041038280035	-0.911782518737347	-1.32193498918359	-1.35702644660726
ENSG00000060237	12.8038758747519	12.2679813309645	10.8718994199113	10.7573341288054	11.0282024964577	10.9903935191641	11.2638809791616	11.0516654443952	10.6589105038189	10.7464473234648	10.8615690395362	10.9817119574627	11.9511989533768	10.9667056458867	10.8092043998289	10.567482712126	11.1218436539297	10.3948790445018	11.0055162589602	10.2914610740285	10.9643506715704	10.3743185619659	10.8442304401135	10.7489651495739	10.2785549059705	9.84325607904088	10.2382707516855	9.92205632079429
ENSG00000060339	7.72351304518665	7.68011735660799	8.14322480522742	8.21069326387386	7.96242075204647	8.53126063519543	7.92419325796038	7.90488896398432	8.43120168407657	8.72987489559431	7.94552446009092	8.13841663495589	7.76732456645759	7.66178290535268	7.85145972147665	8.40625638031138	8.05190388753015	7.69415538639887	7.69898886724008	8.0572636422892	8.34945141315641	7.56376433671948	7.86922126220516	8.05872179541564	7.8148017077373	7.73730424081706	8.44637917725393	7.46642459913331
ENSG00000060491	4.41002005236634	4.56650050188019	4.57790633559881	4.79442407159156	4.450655947501	5.36420186157085	5.87271107658318	4.94850289561167	5.69754760762021	5.41944902493342	4.78794933266416	5.39823797001012	5.25667491399363	4.71275829729313	5.09419265255689	4.58923895688981	5.72028385567987	5.89795813906862	5.54565665899893	5.98978976772048	6.64140916498882	5.38606747118062	5.64717573705162	5.19853387462324	5.30941450626637	5.54371821293268	5.24478061253914	5.60020715535608
ENSG00000060558	-0.431552991677092	-0.98612266586149	2.55471081648993	3.70394442478717	1.51991316344155	1.16760454210035	1.59344662042883	0.887054085494243	1.39763589481162	0.56198116253301	0.67953850481433	0.399659003177987	-1.61819584944435	2.04084703611768	1.53804988704962	0.744307673267032	1.03491754283281	0.860115605476258	-1.18688008372355	0.912783416258994	1.44353074885096	1.40418534939819	-0.795644141019869	-0.0542799877276539	0.455563950963899	1.61825396625378	1.47298330633789	1.96254909444076
ENSG00000060642	4.45609538356413	4.16474366133261	3.88362094714118	3.74242980915765	4.239081480231	4.66376699038672	3.10253136390288	4.46407261112352	3.45267012415078	4.0945009696282	3.57488902720693	3.24863328029582	3.74388547809168	4.03769103177572	4.08122025185242	4.46149778294212	4.19593894917511	3.52291528507912	3.31421602251382	3.38786714834785	3.10431371045529	3.43959445920269	2.62448441825184	2.04110169400494	3.58934149720833	3.42808036652005	3.62732779583779	4.5613077039254
ENSG00000060656	5.67832478168061	5.70427024424368	5.34596655571831	5.46498467006459	5.69992299640564	1.11087178492993	5.25972411831327	5.09854513126374	1.1113707511007	1.59555973979587	4.64561872365665	5.16397973027355	4.70576030812927	5.45353679237789	5.19074202043207	1.57558330458326	5.03985282748	5.61490738265859	5.00942925840321	4.89342675795247	2.99952482435212	5.13924535046845	5.58727234371363	5.36299331327695	3.46174192838353	2.62038691411626	1.72023521002244	4.65051108397572
ENSG00000060688	5.39342002625364	4.88726389665304	4.78511865634183	4.22354871549688	4.71447988339103	5.19827467066391	3.93212537609721	4.33569450459983	5.46017970405251	5.37722781163786	4.67263284845193	4.26555741345019	4.64646182458212	4.79212983155006	4.71575049898885	5.38467494369427	4.52381330712682	4.81428707694141	4.54370035844631	4.34642557142076	5.09689594115464	4.8599179082949	4.82733769562463	5.02426189011366	5.52662721797292	5.37844377464452	5.63358136948515	4.57698870680913
ENSG00000060709	1.01296513493709	2.11080797655863	0.151470568645757	-0.33810506849969	0.0639925858477329	-0.387977934705635	-7.77920294017332	-3.68526767567554	-5.61309200953206	-0.968445285767586	-4.40834987079248	-3.69732117207832	2.81695893336987	-0.207490334933911	-0.908103817035466	-7.06642705767599	-5.53426461584312	-4.16497998828317	3.96656604311711	-0.0440989227961111	-5.49981074187631	-3.314598909437	4.12195081521699	2.82134588238979	-1.15586429344101	-1.57144954655255	-3.72913773635531	0.110710828862491
ENSG00000060718	7.13618710340958	6.92995390378809	5.20418115058037	4.59181797441393	4.46657984221138	-4.31865136281882	-0.627978814032134	0.981068752511111	-5.37404496023548	-2.96601470230938	3.53575386503799	0.250236621641741	7.19983741354993	4.2449997358239	5.24542203412479	-5.55317102364875	0.554059980905072	-0.879268527473475	5.9483988162448	9.3093334077199	-5.81282910182186	0.858036136064214	5.59647733229282	5.45998659334615	-0.477449673320765	-1.44590196843477	-1.21794803375419	7.26189247512743
ENSG00000060749	7.36500836211883	7.36333668773121	7.27467407918098	7.50269008946857	7.44792231043939	6.9131580156435	6.98825180745325	7.10704599604788	6.81414414210334	6.743265897408	6.9940658377747	7.08588893336155	7.21964363168324	7.41084090270328	7.3522508405247	6.47062971108048	6.93405317304121	6.80459472547032	6.95747904154713	6.83983116624793	7.16688957772274	6.81413958611942	7.47493350452896	6.74545137020203	7.04487106484609	6.74545303780252	6.8249733178796	7.14041899791929
ENSG00000060762	4.49268216273484	4.03409969955891	2.87922444559561	2.64713326103167	2.3052647866004	2.40654052726327	2.08500797135424	1.8014414736591	2.35119388879063	2.14093510212668	2.32012944588049	2.1228911259088	3.51468358103078	3.14595353058769	3.02357446973229	2.23609318558847	2.20644783024486	2.58769562894784	3.53463813174218	2.59225704720972	-0.0230381797730833	3.0596173818999	3.80527625020222	3.80367819812366	3.05046593022345	2.60111133004509	2.58979982140545	2.19654081511483
ENSG00000060971	4.89243521608044	4.57285152299934	3.94528537239154	4.0862531756157	3.95318282868644	4.46583640227772	4.56665678920584	4.52137098230277	5.20969147577575	4.91217863519994	4.18831639678587	4.47822349579808	4.58840373698583	4.29219237628305	4.28291363683048	5.16610811101039	4.58062165643805	4.98729746608602	5.41266701195305	4.53873593481907	5.30512910169028	4.8703296482754	4.17046266128194	4.85347137284542	4.48598561469457	4.77394684985439	4.62722886519748	4.46764082852129
ENSG00000060982	4.50666404621398	4.55983793953463	4.0589059243275	3.36239849951959	3.40035259370761	3.38671188069742	3.60601818718602	5.03418373640129	3.11048388712643	2.19289661740245	3.522476190282	3.95143420022025	4.76893624217693	3.94432465368508	2.0134904794564	3.2883605000777	5.06227573298475	3.16735120578265	5.2528433851649	4.44616211235553	2.40414491804933	4.64928865547918	5.45043818472614	5.34234501331883	3.05222751977575	3.76662811511873	3.7159948464907	4.27340363122383
ENSG00000061273	4.46901769216561	3.98589541481862	5.89800886233322	6.23816420053365	6.08160269170381	5.78609749509978	6.57377959903485	6.40343135648553	6.595262727646	6.1712096476714	6.54517047286759	6.70395827273426	3.89964571018742	5.83561518747563	5.82218294096652	5.98202855319615	6.11735308349233	7.01316106873085	5.05780970005959	7.01736072037151	6.75001567406487	6.36795809707758	4.3353685646171	3.96901426460602	6.25492510383997	6.17739455050473	6.17971523749122	6.47766242912775
ENSG00000061337	0.408228630792023	2.07069706722073	1.2097426480618	0.22947173328671	0.196470144349153	-1.56244791498471	1.70489636282005	0.4690282410614	-5.48064877717974	-0.653634284609936	1.26295084283895	0.708403674698778	2.02947593165227	0.157774782899805	-0.361209668387843	-5.66455112790348	0.886243703154616	0.238321454038896	3.50791635951259	3.35081058235327	-0.596888168405372	0.627010135008136	3.78686564224837	2.54035026867778	0.942323720849725	0.411717969906955	-0.582077991583687	1.94941359054794
ENSG00000061455	-2.716582047055	-2.92276438513545	-0.600935808850218	-0.496085192632682	-0.866036943241941	-5.33458341925849	1.47051962945339	1.4752905656882	-5.64517279446775	-3.30269382468912	1.96148800362007	1.66300968645295	-3.30556247596357	-0.0319023942516601	0.0816322367912146	-6.97856978755181	1.35750822915176	1.82028917838748	-3.77407614787385	0.723978909771135	-1.34400128237138	1.56705797299689	-4.82597061919687	-6.98484384125028	-1.37182373216423	-1.27931061057345	-3.02387336071795	-2.0286734007512
ENSG00000061656	-2.40346627352142	-2.10970868888839	-1.50176124949012	-0.962233680117138	-3.24563187286165	-0.831750526445626	-1.46244638466818	-0.774287442134981	1.5278937483382	-0.458731386379853	-0.599366372040714	-1.36540401301806	-0.881418377688933	-2.1181606916083	-1.44567436124909	-0.128425367595879	-3.66972300176486	-2.76037440676919	-1.14535407003862	-0.305360097660494	-1.94542366837517	-1.87089853300564	-0.545463607528986	-6.9712227442388	0.983629767126158	1.2075134410065	0.51235501188763	1.23840617324552
ENSG00000061676	8.34689698992475	9.58250441075363	8.71499843659355	8.61813313066359	8.79954571797309	5.80669714257037	8.31154205169432	8.54967276265742	5.5150464208982	5.95953614088543	8.57565245683392	8.4517758938737	9.60571893228608	9.04291321946748	8.81637872030826	5.89501261579911	7.82269143131172	8.66533806342332	9.91666955876742	8.58336124787096	5.62134582241273	8.59911110917576	10.2143776079325	9.7869588862929	7.78993871637537	7.34727102918534	6.11122075217203	8.31388866065721
ENSG00000061794	5.19661520665204	5.47037116464097	5.00416637560291	4.75320126866689	4.6789126574342	4.73674113094285	4.35852853223557	4.27438536682159	4.78107336550346	4.42214736646553	4.42827006532617	4.2665679305334	5.42455592269619	5.16433205994866	4.76436729595088	4.73267967358307	4.45181179808357	3.5274805113252	4.159921861492	3.43597809350936	4.27383544065611	4.02763988078329	5.23211188792396	6.03488500624742	3.83696518120408	4.17764465824816	4.27322126815618	4.00970322582848
ENSG00000061918	5.54184380852023	7.19867837815051	5.21173006210758	3.97452543079755	4.11039001926227	4.99939349686644	6.48961670324232	6.09051704709158	4.73248865948954	4.22937764874868	6.56382034988469	6.03635234775012	7.73081158986177	4.97700973449042	4.42803261887908	4.79825703901848	5.75693511533839	5.62849050794298	7.57139785354108	5.68793403973502	5.09149672048278	5.76883181850511	8.1709871007162	8.25955926760461	5.85641353517025	4.96657588973508	5.18718057877475	5.76649808245704
ENSG00000061936	7.33381800133527	6.95342158346777	6.8902949501326	7.32606223164804	7.03958627822511	7.25352428840488	6.87602992766773	6.75313620305593	7.38130750696923	7.56740290156478	6.95986220184185	7.12622029962945	6.94236234122814	6.86912864125206	7.06043162747005	7.30215879861015	7.04949757523172	6.96081986747051	7.11878284657083	7.03931509007412	7.38367159538872	6.86076545045379	6.96488591421007	6.32718565033349	6.860594640436	6.79861209861286	7.44815976660344	7.23518865974888
ENSG00000061938	5.97940407460495	5.92561807280622	4.81990978447764	4.89766533532769	4.87359995191966	5.57611979802846	4.92545436665764	4.52810956140259	6.38794829294059	5.85385370779273	4.41868622213084	4.87687990114947	6.30912828584748	4.49441282653208	4.74141183918533	6.09744282333323	4.96671216190378	5.58845822528306	6.85402776066897	5.85526764939478	6.80774345516672	5.03182999237615	6.8502129338317	6.05965382623703	5.59135467139756	5.82333651727316	5.67249145892213	4.96722205617847
ENSG00000061987	9.4083592110356	9.15950849982757	8.71865574244955	8.74301238790736	8.89230865818742	8.80748260735049	8.48712091050013	8.69982065767417	8.80010914981234	9.24371551483033	8.44597270319805	8.7500798063538	8.86466008647329	8.36382994085904	8.82609212309037	8.69088870071574	8.52353638565586	8.88608509604746	8.87554362904131	8.99327915051143	8.97042968381123	8.45230794513238	8.65323770019565	8.12760367926974	8.51333862583852	8.33870448796985	8.61532096387729	8.73444863892228
ENSG00000062038	2.13571016274017	2.68417621123284	5.25217347807959	7.17320109512117	5.57280766784583	2.24389825378277	0.09223269849173	2.91227600964963	2.24184256639905	3.36654526887142	1.61647927326133	2.26593822217036	3.06209884766473	4.99950778939057	5.26786536583423	3.42055875506137	3.27916624642285	2.31253565417789	3.34949131354966	5.70552626274754	4.07643572007663	3.06950668596922	3.52969683358613	4.02887053575457	3.61561412148796	5.01761971092848	3.15793280721025	6.40182846960163
ENSG00000062194	7.47503881339627	7.36659480198657	6.63348958189614	7.1046809475676	6.62040520415369	7.38929134250031	6.965956608307	6.83558121114614	7.28419100021465	7.37107894223843	7.10224763722374	6.90792141413206	7.23810438006749	6.8624868832018	6.88206567248074	7.25291818787483	6.90863806115506	6.58104705275788	6.8314603848392	6.55306592689051	7.33790809649329	6.58975652734851	7.45883913553818	7.33763204429081	7.01872908720701	7.1516311545718	7.12107025268712	6.84054191164997
ENSG00000062282	0.252759869971305	0.680484198040514	4.20488592775456	4.51984719681151	4.39679129772491	-0.319058926542696	-0.436013962102446	-0.918456995460981	0.269285019706398	0.778458812540511	-0.512376685838234	-1.66917831744362	1.07347730328429	4.76569149349253	4.86255536669106	0.893200646930839	-0.829577835582401	0.202913763872844	1.63277343847044	4.4439204925253	1.06501860942793	0.0524698885433312	2.43634434006598	1.30578214157702	1.8106673134876	1.49559015332116	1.19519327418351	4.7577282720819
ENSG00000062370	4.91193706957038	4.5688473859206	3.59417395860694	3.08934785828395	3.8892054141037	0.993305308202907	2.81832913382301	4.02470353942992	2.18851690827465	1.5831935924152	3.97651201343635	4.21874290410176	4.80921514506276	3.50822554591319	4.03684504192435	2.24856934150779	3.51539029097513	4.16654656233726	4.79115392119589	3.47596919261801	2.44839280563908	3.77920245207105	4.71727053844652	3.43008463697016	3.47432166015815	1.41038304097986	1.90709910300417	3.06698826273843
ENSG00000062485	6.76203317662573	7.09157042533664	6.99815397437024	7.07403462836148	6.99498352149005	6.93884289031948	6.4969182783337	6.71276415371323	7.03042906896007	6.9560517681141	6.63445337410805	6.52393393481005	7.20375639401504	7.07744382977439	7.03402332180461	7.06422133662096	6.74986180745263	7.13036239201967	7.78090209396865	7.20728702922836	7.04131262233675	7.21435657979975	8.28748784430024	6.8254852345041	7.28842002170972	7.27783469683435	7.32788690181297	7.40899127105253
ENSG00000062524	-4.66541264799191	-4.90917664107746	-3.08664593461361	-2.51110148846904	-1.93066141308675	-0.495650900507674	1.44484036976344	-1.85041241053489	2.07405155343026	0.188537008376394	1.77915234925581	0.558319406581913	-3.60274126140965	-2.80562646526327	-0.763627702266593	-0.0211026151130618	1.23778770495096	0.264422225929599	-2.1270065307196	-2.60165509975076	-0.0954723010069521	0.971161538658591	-2.20924038516555	-2.69106155223805	-0.86429169807707	-1.01466740767152	-0.564554108024406	-1.19416833602135
ENSG00000062582	3.33457462491581	2.9895774116583	3.52983138490665	3.2297270126356	3.71651948087206	3.0862406674989	2.53670490550376	2.75651379200181	2.44745061694447	2.10294071667599	2.41571118717844	1.98123248559481	3.3641880857376	3.45612599539035	3.43814357412176	2.71835698504326	2.22001501671941	3.63593485324805	4.08430059244022	3.42685175759071	2.92423393486283	3.35948548136113	4.17587094971885	3.21044457552573	3.64890313034353	3.6868961865134	3.67864205697162	4.32471426623275
ENSG00000062598	7.71971803505751	7.04089771816271	6.12248494374955	6.07909170569459	5.93444508610678	6.4481519107896	6.24027218569104	6.24998781941282	6.4602395954673	6.51375832739323	6.17389472714919	6.1966624651689	7.25875704676904	5.67570106326523	5.77021052881029	6.08537813563743	6.29659802197222	5.85251220067622	7.25989087385647	5.51239748244553	5.67944113232378	5.95177481131485	6.68251522958326	6.13348526894508	6.05667073388274	6.03263222466295	6.06564971566593	5.32049453154325
ENSG00000062650	7.53166466757508	7.21067908525589	7.71653051576224	7.8248723636087	7.68647437390548	7.73413857140655	7.42163290163665	7.33913489941086	7.84963781588834	7.89747064876409	7.59274338186421	7.58201029574481	7.29853742689433	7.65444969609934	7.35761714220705	7.59588287440287	7.64814918055765	7.53897937454296	7.32737127097009	7.13719683130026	8.37677302643361	7.71219485498813	7.22411593893022	7.90461777267884	7.68171367783491	7.87024767793603	7.91065936932189	7.09699030864812
ENSG00000062716	6.5929949358834	6.55637807992872	6.81358553481524	7.75640152801381	6.56303230060436	6.69110241281613	7.37529052446612	6.54499308750841	6.74174524004252	6.88648465608707	6.93163277592102	6.53173227930064	6.6980785317773	6.32711702042049	6.81698843504846	6.40626286100417	7.11115976459049	6.04510285211722	6.55654973911374	8.00318095091264	6.46910189980054	6.68749107356178	6.63733948477659	7.62385933658826	6.13865043487503	6.80442505519287	6.30594936759168	7.14234118930585
ENSG00000062725	6.87489535306488	6.60466204442014	5.42823795460956	5.31719900057204	5.43074400088258	5.57295169699934	5.3229132863796	5.75128043384492	5.12128731840108	5.46581529358792	5.67578925475478	5.3826991938019	6.3242033669883	5.58707331256224	5.60579116179228	5.20072924806429	5.34188444795271	5.56010027842275	6.17759383923794	5.26108506157257	5.51031440475399	5.62082455216607	6.58015381494832	6.45079870005284	5.88449088018276	5.60131657439316	5.45674433744125	5.4035903343799
ENSG00000062822	1.91102543058937	1.69308301607465	2.30270430696479	2.06166948561549	2.2032329307162	3.5559562559934	3.10747187459037	3.08244287263379	3.70542651259177	2.88183092889871	2.63840807292612	2.8061011620503	1.62463703716532	2.77113097789141	2.68755736943837	2.98643928262411	3.03156350400963	2.80593458994315	1.88523219896133	3.37189806896366	4.54314741521263	2.97866623338941	0.278773929641303	2.91924169500623	3.1843777635667	3.47354941909175	3.42087993163456	2.61051830360091
ENSG00000063046	8.04308846883634	8.28731466633387	8.30972914249992	8.36105540233577	8.30013160969946	8.71575386379904	8.04276041094523	8.03420249853816	8.87142090451099	8.70456679191659	7.97450444401278	8.16519100645955	8.38147339731492	8.59823300262463	8.61182593166424	8.70759689125714	8.30184255479939	8.37263046175148	7.76490511451166	8.80464257074996	9.76488301211254	8.69022195148776	8.12710033226426	8.93490600101401	9.25191247795331	8.99996837573558	9.26497752400822	8.86927815847874
ENSG00000063127	1.00976129640399	1.39643714836867	3.09071623187119	3.91185479506702	3.22458756407456	4.78751219715727	4.26992225964162	4.00477985621105	4.6147498710826	4.73404276425642	4.22388306793115	4.36860455058331	1.56420336628286	2.95581682080444	3.4124300453929	4.48046142662577	3.77065572097658	4.38143237380754	1.68364349286525	3.4855296174733	3.98046996263758	3.35100217039365	1.00848944946301	1.23135944350126	4.0789435198756	4.61545597800484	4.4183666971347	3.55698691970401
ENSG00000063169	4.04977169861277	3.9294404225806	3.46031939064476	3.76819026300557	3.35687905040228	3.81671463742256	4.10553253499074	3.61484347296486	4.08349015365801	3.80495200373312	4.153932080795	4.06932973884933	3.83550464450802	4.10371656059571	3.77535675771473	3.88126161078131	4.02130485595501	4.01415091020443	3.97618830345014	4.89792032483208	4.8274414554511	3.25933334191267	4.34806260941851	3.29627374015969	3.42118677353075	4.03005362183781	4.24393529721296	3.54176225016684
ENSG00000063176	3.61486589684233	3.24944211394815	2.12924005286565	1.83866184183536	2.08354420706172	3.16787228046993	1.95561910498434	2.57259141974019	3.91613543716286	2.88358822751948	2.21237915129186	2.37410586027241	3.32902768126259	1.6980600847151	2.15626103332295	3.20490909121	2.67593987116419	3.50349460213418	3.75837780799562	3.02530273142227	3.90467202050048	2.41474995575422	3.83964559262169	3.9811621959815	2.22630634497947	3.07844120394951	3.51292471021188	1.96592551562037
ENSG00000063177	6.96264253222922	6.85043096160335	7.72824747414186	7.96634630878847	7.88383572998736	8.25146545996239	6.83708629742225	7.01770127138272	8.75530305826349	8.13190461527715	6.83129703511159	7.01504744742653	6.91965975400756	8.27945091625397	8.06188889027007	8.5404801114996	7.14306932604679	7.98544092433615	7.48168003490484	8.17044513557033	9.37464141608301	7.85135507108857	7.33931015512382	8.07394003657051	8.9523894475334	9.26696952093962	9.08381621661031	8.36372893218655
ENSG00000063180	4.37955576522899	6.2361905287626	1.39744862067307	0.502309821381262	1.99197786208023	1.85656414730947	1.32263986014519	0.846670812058814	2.10466406299635	1.26631526890685	0.82290201155693	0.822501131323708	6.60940943609265	2.15008555702098	2.04428047703985	0.353663017416478	0.914760802247674	1.67724608764404	6.88903858479657	-0.601918893490631	1.05110229233839	1.56919745764171	7.62870456162683	7.1340206589454	2.4013545794654	2.3831409175747	2.40890077898208	2.19001704583884
ENSG00000063241	1.43543670868125	1.04781586637319	0.955906350367023	0.834043470303484	0.961663271427317	0.667483505933741	0.664216503862081	0.431498691477195	0.5274961276441	-0.527850227974319	0.366429009739916	-0.0321509184723785	0.742889456176104	1.05794903283707	1.18115286183437	0.990405701772982	0.652238710800258	0.900544529115591	1.21292523186447	1.98572847728933	0.396980005515617	1.15389772360419	1.18796484173095	1.99182119264457	0.214646717766641	1.1053113138494	1.03216906226533	1.34648749048506
ENSG00000063244	4.24930722363064	4.09125707307764	4.06321862236071	4.17374814817211	4.0810374588742	4.9804039176125	4.52494536787314	4.09853730991126	4.88835725655329	4.74702552460355	4.193226518877	4.17394769049312	3.87668498044624	4.28876372647266	4.0623453133753	4.84248071755065	4.24729938534492	4.55958623889006	4.48943639320697	4.47162912074754	5.06099132154249	4.20762113929485	4.62529891930896	4.38652554905053	4.23507453376811	4.68296844430935	4.68732081044704	4.60312725470189
ENSG00000063245	5.10774159976708	5.5966500671193	4.69946218038603	5.03881119865661	4.76722124821401	4.50121775250401	5.28954564871255	4.61916331689061	4.82517014756857	4.67918048132288	4.98763801462612	5.17094974194788	6.03673010441497	5.25476766742659	4.95127450051884	5.27088849349618	5.27909429489615	5.77035672859899	6.58902206364278	6.07316490563437	6.07427961457514	4.97700322689672	6.96518397558177	6.66998609195761	4.69816321194771	5.32070604090477	5.10970740886495	5.74109701801842
ENSG00000063322	3.73380171164036	3.80091085666157	2.74568834110198	3.03807180578423	3.62830730710685	3.37082916934999	2.80878202331308	2.58001349997869	3.14288535178215	3.62267038084196	3.03192416353462	2.78203998576078	3.77352995553726	3.25925847066402	2.94788262349063	2.34154437396752	3.02427047042813	2.74307521841809	3.32916099888712	2.28297512409155	2.29369651879609	2.56036694219092	3.57350243191131	3.91059877373367	1.80819927876338	2.69049331668178	2.56224089567768	2.73754618177308
ENSG00000063438	2.45849871971002	2.3897990981367	3.20339193423432	3.38919843092948	2.87634875020928	2.87120523117863	1.4794884575183	2.37857391571011	1.95945329749187	2.18380004236487	2.22627684827442	2.45223184777588	3.08651252088617	3.35732071242621	2.67432090207341	2.66702200904449	1.80130397163045	2.00703960267612	3.08195567566522	1.47821114519184	1.8527945395988	2.55926386501501	2.91169323912855	2.00616236272797	3.4551433461689	2.54639166315837	2.46182530017424	3.16251663061983
ENSG00000063587	2.88237258548637	2.72775455335784	2.4732382332195	2.52307470863067	2.62755095396344	2.88902129193215	2.23664802595948	1.38486732563514	3.67317054175711	3.74202512702081	2.01821356752979	2.54218430949841	2.55867331090459	2.33697456721394	2.62012304396013	3.44768504279613	2.19597610480293	2.14553584048494	1.74358712963524	2.23619565425083	3.67256301528808	2.36815254898625	2.20671087498333	2.78152679832285	3.02890809889352	2.57192256187953	3.42280853095806	3.97128264025611
ENSG00000063601	5.32485543854024	5.72042133551865	5.80550859517678	6.18967413174315	5.97791195642728	6.82299204994464	5.65441408269784	5.36281362928466	6.62935148618303	6.80515195107725	5.3827605294391	5.51737587786633	5.75084135570175	5.77720088387167	5.96681069663689	6.34741713188358	5.66289110406712	5.13299952387829	5.77355070532805	4.52806155595806	6.81777378758652	5.01372263656169	5.32904084329155	5.33585499483489	5.91013951474719	5.70634127290917	6.0274347490901	4.76395575008078
ENSG00000063660	3.61072289402978	4.17034530181425	4.66415368950041	5.26732338843099	4.71833441278104	-2.88684294480693	3.1081621298879	1.65705326702191	0.393196633912296	-1.06975462845842	2.23153583734736	2.56058356786958	4.49547528534443	4.89829663089461	4.66949237269548	-1.1972135036575	1.99124507058085	2.77537182614615	4.89333686330449	3.82892341547849	0.852088148992316	2.4723414615903	4.45351403753649	3.60451173995173	0.918900270598686	1.6347360141507	0.0719861870917717	3.60065331636448
ENSG00000063761	3.72778977573766	3.01762652651049	2.0438705608511	2.19983212867176	2.91215901033779	1.5673285231723	1.98227479418564	1.22091065209034	2.13056779965442	2.88296831304968	1.88188087520778	1.93773936242909	3.15612486497556	2.30097552660331	2.4524974698536	3.55761723518511	1.82141867657647	2.26673936681106	3.65830406917646	2.1568357505523	1.67189829052227	2.26831174463482	2.36922708304349	1.6182532211168	0.520562811371311	1.92204195073022	2.42928243443679	3.48033409341518
ENSG00000063854	5.07747687118031	5.4483595002325	3.76167729238917	3.40424362948844	3.77286466121998	4.03055182947115	4.3739783208813	4.60436283375398	4.19129895469524	4.29935977549595	4.45900906887189	4.40465914592684	5.44153767126803	3.30884793614594	3.55505813541181	3.42091790778027	4.41351117239696	5.0172221842936	6.33600726642897	4.35177955359209	4.87289530709539	5.05836801152147	6.13346003906825	6.42508861959171	4.45458008499743	4.49793605800363	4.25661895493308	4.47009052539721
ENSG00000063978	4.88154247571179	4.7401771627799	4.93771728925493	5.35587153470695	4.95833760486815	5.93328455276229	4.94393267362063	5.39747764121393	6.08755802017439	6.08494405598691	5.12990021753565	5.05802293514963	4.9504274494724	5.19978666210214	5.30857275325	5.94498096110655	5.21507347609469	5.1497997115561	5.09340181004205	5.06647637950171	5.6942289020801	4.86799110312095	5.70262937477913	5.33912439826498	5.64603452437032	5.48031061469172	6.10485750324998	5.40135550454571
ENSG00000064012	2.93834524693713	2.86173105421845	5.07652750552842	4.79912707049863	4.56331426958935	7.66761040438576	6.14718091114637	6.00817552409023	7.50070224362892	7.67056007823342	5.7254012547175	6.19621036504877	2.85628147871118	5.31111625475459	5.6425517144716	7.480965232102	6.70709929359828	6.15480960090943	3.66959406839946	5.73338227163619	7.40371402931285	6.09981641500624	2.09985069641691	3.01183754949029	7.13154172732014	6.97521774965602	7.46239755314564	6.11363114189735
ENSG00000064042	9.53330709131238	8.89414817488136	6.72027776439751	6.71840961484664	6.53194674360415	4.09136979709802	9.89947033988379	9.9160060280624	4.96000478374235	4.08211409575265	10.0412460225384	9.93661156239506	8.79689083178659	6.49320387149503	6.57867317528337	5.28752207392779	9.68051031945118	9.8884486928267	8.68075882010824	7.43189234279616	4.51442229978037	10.0972883778819	8.49012242647279	8.55541111323977	5.60371521545157	5.414027895331	4.95188285448084	6.89196781008262
ENSG00000064102	6.76898760818154	6.43497821060341	5.4114298646536	5.38774901047544	5.43085347087202	6.22671265651211	5.09723643818774	5.51664396681278	6.27264147557162	5.80705398996783	5.51629595473505	5.26981412598417	5.43400310189161	5.3150015406495	5.5677267791394	5.95873485001354	5.48294028219942	4.68263683180589	5.3396160072211	5.6600479730544	6.26075268749816	5.16667248855294	5.12317897783952	5.53088326677669	5.95727829940236	5.64964813656498	5.8215110885594	4.85152081735637
ENSG00000064115	6.35438862314044	6.69081164162843	5.8493293331407	5.89034109835325	6.01946352833806	5.78798302990467	5.85781975511497	6.35215311905362	6.07252864496171	5.83885716547882	6.04100199020748	5.93287996740662	6.38390433301128	5.99586771040183	6.25219896104921	6.21364911820154	6.36438231458383	6.6736690886101	6.72901353843618	5.74927697048413	5.73440076126084	6.65708810598537	6.87066401342354	7.01585129474163	6.53581036502563	6.58129329047401	6.40671518708204	5.93844062128608
ENSG00000064199	0.0370179472964731	0.607895079216493	0.636780914227417	1.08878653816864	0.000399853206257517	-2.49182719179736	1.40029003332025	0.726108856248463	-4.2732886445074	-2.47001192478424	1.50539811431437	0.306275694030597	0.589022475727382	0.79323249018297	-0.530950692540511	-1.539562041019	1.37758201459775	-0.0849331038824772	0.807875629060501	-0.484280316269927	-0.425601435134153	0.534977496909361	1.53298610827325	0.869975338647812	-4.95035868311769	-1.66473708447364	0.0626497727914092	-0.815459823974588
ENSG00000064201	-4.63977318115993	-3.29343155772604	-1.63577478376088	-1.93259402010914	-1.57531678062249	2.85473783733769	-0.0153161985489003	0.557994542456505	3.41584351044556	2.6972267188961	-0.500977671760907	0.653962787947082	-5.89331311962182	-1.44756087359981	-1.88742810494587	2.35547974176822	0.294983453714376	0.438441281561361	-7.71208420933713	0.790447040409893	5.22054861184766	0.225194976249915	-7.46498697968114	-7.61055720561145	1.32985979868404	0.764782478397803	1.79283740296266	-0.0895844685682218
ENSG00000064205	-4.13836381232061	-7.61607134923163	1.58585578261948	2.22097677192225	2.52670891965645	-6.77430877179582	0.272425541506344	0.0314371779777547	-5.70365714194304	-5.48862887567654	-1.01174469386326	-0.129483129479542	-6.31807551896866	2.4361225213924	2.70355325873334	-3.62031514820171	0.357792382823407	0.475040536548605	-4.02455900530331	3.04681323980629	-5.77221994578067	-0.644529752325905	-7.86568161563931	-8.07917303330647	-1.79016840133196	-2.7387044132087	-3.12756861298053	2.40125711061707
ENSG00000064225	5.02645025103606	5.02658351994279	5.41091869919611	5.58768236941436	5.37794669659553	4.33809115234617	3.82455038810292	4.31941004153801	2.76523403877766	3.62911449107318	3.95155254723978	4.18232675105654	4.51595967201481	5.69960506360064	5.39478487040707	4.94581168606424	4.62294592361168	4.8279612529815	5.06261130041396	4.51351209807823	4.79411672591702	4.18637993953213	5.32287352769754	5.62085858871181	3.97300723569131	2.81044382506659	3.18251309831482	4.19809933076221
ENSG00000064270	0.430858087084714	0.720427219636171	2.5132903778312	3.07245187298705	3.49281202294088	-4.01213299445302	2.99535940573879	2.58339691937237	-1.16287821184222	-2.86832400001701	3.42659669709631	3.49836169754623	0.729946774347517	3.26372206527917	3.23919613554249	-6.84908336356499	3.53093567517828	2.89317881837042	-0.910753187594834	-4.10677555377855	-2.91028143287935	3.81011840076302	0.148749578884423	-1.07154316666943	-7.973689726671	-2.9015226559375	-4.12748149182664	0.822813343964334
ENSG00000064300	1.32128770892911	-0.320007663925698	1.90834588990547	1.31437392970537	0.937796582135013	0.236217959324994	-1.45594441145891	-2.56117967682307	0.433634238701637	-0.49554652734717	-1.93362597211868	-1.81333791261318	-1.61073730459542	1.67016484988612	1.67783977279104	0.465461528553053	-2.27652777405807	-0.430885157512678	2.58907120120128	3.4206650351476	1.93069021851741	-3.02308062312998	-0.0568894122616679	2.44526147110939	0.612037496716155	2.58221392770552	0.79950301294271	2.70279308476346
ENSG00000064309	4.51281949699949	5.58133893843664	8.81538897931249	8.18529898200524	8.48980514472324	4.61239594161259	6.09222011307122	5.56517006525018	3.95746682610432	5.1270587649656	5.92560233201548	5.61309979799607	5.64708307778651	8.45414250559504	8.17827887672682	4.64520872045166	5.44139010348509	5.07117641944285	5.69637067081271	6.40959594632348	3.39928703065037	6.32616705547131	6.40895123196421	4.18325295988584	5.9646186277806	4.83562971079689	4.73771613368686	8.22084314590196
ENSG00000064313	8.18943060427226	8.05769548912937	8.25001933812092	8.12825678190729	8.24727890927885	8.26802619937099	7.8521383687017	8.10595625844923	8.15825918138045	8.6109972466599	8.20471614651299	8.22935703093093	8.00817138909635	8.01095798936043	8.24775912486745	8.40375746088383	7.97569012653876	6.9147158040561	7.26164693708261	7.27957100747204	7.51422537979875	7.19396094161147	7.21792878945482	7.06711860539572	7.58901546271591	7.38108243714099	7.55259025442838	7.21573501362126
ENSG00000064393	10.7597803155303	10.0218493493293	6.12453534141452	6.50772954465497	6.0375197544885	6.05101231991613	7.50796129529375	7.53020390178974	6.81649903604178	6.53451909717109	7.64102205218292	7.86617378880513	9.39497243621254	6.0144218126645	6.18100118467066	6.62281757185824	7.5364429841068	8.2712675600908	9.39194399242356	7.64955168872708	7.20329529286423	7.8122135652095	8.86896387595303	8.68143394559983	7.03640262464777	7.77973807614804	7.20665938889111	7.41646097715048
ENSG00000064419	6.42365172528379	6.62876063600826	6.34405636416454	6.19414148845277	6.36475345576653	6.9580157002722	6.74367052620703	6.6295415168108	7.05789037016075	6.76106905400416	6.45457686128645	6.44275112838486	6.67227571178079	6.40389571066333	6.47692654347111	7.05919449305869	6.52694773092382	7.440158498324	7.08503470678367	6.87602296208542	7.09904019403332	7.02170562570647	7.08071010250652	7.09928022943306	7.46053936199383	7.06222635780613	7.26246060490958	6.80545244546285
ENSG00000064489	2.42884937513983	2.20191991847399	2.85740315159452	2.38746735458203	1.9263203938267	4.27917508457098	1.81833574927878	2.4086542403543	3.94954051326529	3.33989980447361	3.17803908170875	2.93372596545703	2.34748027061055	2.82119013732372	2.54034045950315	3.54179390417893	3.00885425524674	2.87610191355494	1.86169294010749	2.62668140582297	3.22124270598122	2.28793547592809	2.06057530123625	2.01782919564479	3.06770463667617	3.44984195261156	3.90751384934418	3.20330374630302
ENSG00000064490	3.89946411194492	3.21822328307691	3.71456170141801	2.92475384730855	3.65286096105668	4.22805449500609	3.95164332206188	3.64063176732009	4.66514275791874	4.11859781331084	3.84230346939129	3.94165135556666	2.94800414190005	3.88971975849588	3.41458554234437	3.64893116114009	3.82046953633238	4.33128456832582	3.55118743110279	4.57092825792845	4.62417576732905	4.43422742161111	3.26465910146326	4.600043687095	4.36388757481126	4.77357116744137	4.8765397813922	4.93642952693209
ENSG00000064545	1.34369515793651	1.44777078898295	0.954486098655545	1.87077979616355	1.56991931922193	1.73922257669858	1.28401241118895	1.65463327419016	2.39595869408541	2.28825590190511	1.38808359614466	1.6583601818804	2.06884014553509	1.67744670880048	1.46967440207451	1.83711365858673	1.64428916295913	2.79592884043873	2.54899646216428	3.15804551577962	2.19265059252727	2.27134988105831	2.58125086232412	1.8784208932312	2.38495021752885	2.40990654805399	2.51482683757748	2.45811316282133
[truncated: 14,167 more rows]
