# Supplementary material for: Personalized identification and characterization of genome-wide gene expression differences between patient-matched intracranial and extracranial melanoma metastasis pairs
Source: Acta Neuropathol Commun. 2024 Apr 24;12:67. doi: 10.1186/s40478-024-01764-5 (PMC11055243; doi:10.1186/s40478-024-01764-5)
Supplement: Supplementary file 8 — Additional file 8: Table S3: Overview of considered normal tissue samples. [file 40478_2024_1764_MOESM8_ESM.tsv]

Patient.ID	metastases.patient	tissue	tissue.type	used.identifier	sequenced.in
N1		intracranial	brain	N1_B	Newly sequenced
N2		intracranial	brain	N2_B	Newly sequenced
N3		intracranial	brain	N3_B	Westphal2023
N4		extracranial	lung	N4_Lu	Newly sequenced
N5		extracranial	lung	N5_Lu	Newly sequenced
N6		extracranial	lung	N6_Lu	Newly sequenced
N7		extracranial	lung	N7_Lu	Newly sequenced
N8		extracranial	lung	N8_Lu	Newly sequenced
N9		extracranial	lymph node	N9_Lym	Westphal2023
N10		extracranial	lymph node	N10_Lym	Westphal2023
N11		extracranial	lymph node	N11_Lym	Westphal2023
N13		extracranial	lymph node	N13_Lym	Newly sequenced
N14		extracranial	lymph node	N14_Lym	Newly sequenced
N15		extracranial	lymph node	N15_Lym	Newly sequenced
N16		extracranial	skin	N16_Ski	Newly sequenced
N17		extracranial	skin	N17_Ski	Newly sequenced
N19		extracranial	soft tissue	N19_Sof	Newly sequenced
N20		extracranial	soft tissue	N20_Sof	Newly sequenced
N21		extracranial	soft tissue	N21_Sof	Newly sequenced
N22		extracranial	soft tissue	N22_Sof	Westphal2023
N23		intracranial	brain	N23_B	Newly sequenced
N24	P3	extracranial	lung	P3_N_Lu	Westphal2023
N25	P4	intracranial	brain	P4_N_B	Westphal2023
N26	P4	extracranial	skin	P4_N_Ski	Westphal2023
N27		extracranial	lymph node	P6_N_Lym	Westphal2023
N28	P16	extracranial	lung	P16_N_Lun	Newly sequenced
N29		extracranial	lung	P64_N_Lu	Westphal2023
N30		intracranial	brain	P67_N_B	Westphal2023
