# Supplementary material for: Personalized identification and characterization of genome-wide gene expression differences between patient-matched intracranial and extracranial melanoma metastasis pairs
Source: Acta Neuropathol Commun. 2024 Apr 24;12:67. doi: 10.1186/s40478-024-01764-5 (PMC11055243; doi:10.1186/s40478-024-01764-5)
Supplement: Supplementary file 9 — Additional file 9: Table S4: Gene expression log2-ratio profiles of patient-matched intra- vs. extracranial melanoma metastasis pairs. [file 40478_2024_1764_MOESM9_ESM.tsv]

ID	Gene	Chr	Start	End	Strand	P101_BLiv	P106_BLym	P107_BLun	P108_BLym	P111_BLym	P13_BLym	P16_BLun	P18_BLun-1	P18_BLun-2	P3_BLun	P39_BLun	P4_BSki-1	P4_BSki-2	P42_BLym-1	P42_BLym-2	P74_BLym	P77_Blym	P78_BSmi	P8_BSof-1	P8_BSof-2	P8_BSof-3
ENSG00000237683	AL627309.1	chr1	134901	135802	-	1.28305815327149	-3.18764118706881	-0.392904665370279	-2.17220077680905	0.60498740747789	0.14523711804472	0.14188264015135	0.111323333170041	-0.91558540351857	-0.3900731951923	-0.55795536779488	0.11629385981107	0.77371180256559	0.31011809962734	3.25461719675333	-0.65702513630404	1.54783471537275	0.0797636130330401	-0.87793009517289	-0.39522000948882	-0.94338620985094
ENSG00000188976	NOC2L	chr1	879584	880180	-	-1.15469552667408	-1.37695433461231	-0.0534645246194003	0.15615953489199	0.433251387521819	-0.0413850693822004	-0.191622823601089	-0.5284070314942	-0.42372809958297	0.666721030051129	0.0419099549121196	-0.0310917755537599	-0.17402036259872	0.741970588327001	0.13664310355442	-0.35143040997081	0.36032294948338	-0.353765924125461	-0.0397343773941605	0.0876355812574099	0.16364746374281
ENSG00000187961	KLHL17	chr1	895967	896180	+	0.11470835741845	-2.68466024962583	0.12652570393554	1.40866320326673	0.68195174606567	0.636553864651856	-2.01309031236563	-0.85844793053909	-1.82219375230458	-1.17516855793767	-0.47771011113126	0.0180923759727798	-0.44918064628408	0.57109516019241	-0.89641657600873	0.00112304815981989	-0.0473408731151101	1.04437991571772	-0.60804736454712	0.21209665806109	0.1313961998505
ENSG00000188290	HES4	chr1	934342	934812	-	0.89907001390631	0.12847923426726	1.29383430782516	0.758329666171209	-1.91254502780799	-3.16557907385812	3.60525998620801	-0.57010054586539	1.2622009430685	2.55572213371115	-1.05799355958042	-0.220579636711161	-0.235790933326818	-1.49539369271329	1.15843146045381	-0.43420889223011	-1.05184495395865	-0.85652669103006	1.47331080593891	2.62200345926124	0.21143439142347
ENSG00000187608	ISG15	chr1	948803	948956	+	0.572859080539164	-2.68129949377216	1.22300300100991	1.45192455513938	-1.89267589360368	-1.13282040162257	-0.181321044781294	1.18252966273604	3.22094333384398	3.03362231275536	1.01263869941388	-2.92622106062476	-2.36836575749918	1.69052096143355	1.69405421399514	-0.564063634961121	-2.63652225906713	-2.84827528067967	-1.20401830207744	-2.52258778488341	-2.07331076681402
ENSG00000188157	AGRN	chr1	955503	955753	+	0.657453954614099	0.72239464677506	1.40041487457651	0.82125082288267	0.14817734603084	0.78207702756213	0.0475466769653199	0.87249761157118	0.0445527062218503	-0.60600854137247	-0.196757544100791	0.29441849918752	0.38933721005981	0.94905177851727	-0.1813618227662	-0.18384162692255	0.41574609765412	0.51900924077168	-0.16783651334079	-0.6429482397604	-1.05121300162666
ENSG00000131591	C1orf159	chr1	1017198	1018367	-	0.082986183701973	-1.54974271488813	-0.42742030568148	-0.493442754716935	0.464376536640939	1.40505914686189	-0.518652188644192	0.14463833055242	0.501721279790522	-0.04018578396354	0.12935083477509	0.22635874248736	-0.55147856219689	-0.50093375154293	-1.55240270140714	0.7570496418503	0.407361474440192	1.1670385860223	-0.66911965382052	-0.31054707417003	-0.36703672506347
ENSG00000078808	SDF4	chr1	1152288	1153068	-	0.10691789801223	0.100365324398	-0.13662275180581	0.0927882471096693	0.17974179155196	-0.23738812988375	-0.22769627882378	0.152322227075461	0.54243820477346	0.426629984686979	0.27034073452025	-1.00371053256867	-0.72842049239841	1.10171314914256	0.31133777936616	0.188725111184779	-0.22376280726134	0.10272030876475	0.506417485011699	0.55261108179206	0.0703497887974995
ENSG00000160087	UBE2J2	chr1	1189289	1190867	-	-0.5770749617231	-0.55301655860419	-0.36411991451577	-0.11453546581004	-0.18776681892103	0.51028123755131	0.31692685709155	-0.20970534527778	-0.00271063097866975	1.54155280964843	0.37337156766987	0.47935227296848	0.124490589532	-0.47065302555191	0.72242791089318	-0.28724572626138	-0.22259043902686	-0.53880613290545	0.56083453060068	0.56556262586118	1.25090121628521
ENSG00000162572	SCNN1D	chr1	1215816	1216046	+	0.578304791805001	-0.34256220596741	0.11264949189067	0.425748057561137	-0.812563178444638	0.901511584279999	2.59533147926416	0.872536293995902	0.99084917382748	-0.17845209257201	0.52123878110635	0.452180888249463	-0.981359778216642	0.581694376845524	-0.557455770505656	0.71590992010295	-0.95190434048997	0.702710939851714	-1.75372658631465	-0.24122964538954	0.456908374566929
ENSG00000131584	ACAP3	chr1	1227756	1229088	-	0.220179243429659	-0.66340389110621	0.20759933051665	0.19616618865666	-0.22139893175548	0.988349477210031	-1.07822886578983	0.89576890219739	0.32581979842908	-0.98247725643249	-0.0238658328219898	-0.65305699717001	-0.69605970906134	1.04177577310369	0.56232059518099	0.873722246990909	-0.32427790554774	1.26751015511182	0.82009984985365	1.01439276865253	0.126193548734459
ENSG00000169972	PUSL1	chr1	1243947	1244100	+	-0.544464007917725	-0.07338133859628	-0.010402649974484	1.25933607622159	0.467899404888705	2.24692384948526	0.710583634363548	0.121627896254026	-0.647756771571795	-0.323657825939074	0.649602129293106	-0.337822547389353	0.47645565885209	0.069031692909793	-3.02323743326326	0.23733800538838	0.442324744327387	-0.430359612371732	1.37519633791199	1.80010906607261	0.48067755274343
ENSG00000127054	CPSF3L	chr1	1246965	1247304	-	-0.53224341518332	-1.42862335413946	0.17761571017633	0.0149705265621298	-0.0116842637521293	0.88123902129621	-0.23897143058264	-0.29932577176945	0.11482572430383	-0.22435434589631	0.34514718262537	-0.54283996571267	-0.51752773354256	-0.23235211460846	0.2215733755897	0.38171232057563	0.32006850273588	-0.213564134538291	0.378745474938991	0.47685199084211	0.422197693812961
ENSG00000224051	GLTPD1	chr1	1260136	1260482	+	0.80851175057042	1.23450475584794	-0.49458848267498	-0.147297950402841	-0.76436198144486	1.00726764781828	0.378676244578321	-0.35768396141026	0.822721783865211	1.76371812602834	0.43521184881045	1.22576131461566	0.166461007850314	-1.53386004228022	-1.09366525630211	-0.61844226799342	0.89226901970798	-0.961278660738629	1.02323707795572	0.50261455081702	0.74263268062006
ENSG00000107404	DVL1	chr1	1270656	1271895	-	-0.0784415972654502	-1.48360456107394	-0.1494785865394	-0.15884674035476	0.15263383164086	0.36651291722133	-1.37368121711029	-0.62247956254135	-1.28596393900909	-0.24363614998119	0.11304656607702	-0.85759164283484	-0.32233918206894	0.474313732883879	-0.51820948595656	-0.450586668114521	0.34869404710014	0.51590835100858	0.247842093260529	0.0310897045624898	0.37313091577492
ENSG00000162576	MXRA8	chr1	1288069	1289009	-	0.803086526585	-1.0593767447044	-3.34791122751518	-1.61623974980899	0.677742926975025	-4.30318066634358	-4.92200690572547	-2.05739667837832	-2.87747014646896	-2.68279559564599	-1.71302223566723	1.84495828579146	1.20974021833634	1.86500357279598	1.54994863480291	0.044130313477952	0.439470698925688	0.72686620081663	-2.94409498784098	-3.04914947426361	-3.64286491681209
ENSG00000175756	AURKAIP1	chr1	1309110	1309282	-	0.29693299461975	-0.45227297278102	0.0433147816747199	0.33861014526598	-0.51096893808905	-0.0884897354154099	0.1051987139974	0.19648412044832	0.61827654560019	1.18966267904425	0.37163735874555	-0.78055202465357	-0.65609230843317	-0.2112681322707	1.57417347934948	0.0119984235584201	-0.36114081506872	-0.0441469950792901	0.62446877960332	0.59293583936486	0.39260618917144
ENSG00000221978	CCNL2	chr1	1321091	1322962	-	0.16634702880892	-1.55945921526553	-0.0123656580434197	0.15545539399184	0.30053004599276	0.90856481548995	0.0819811946866702	0.0389985745704804	-0.39802510427732	0.64183160946203	0.28646779722503	-0.54167464414987	-0.34469248738887	0.49660528585605	-0.14368811115934	0.96411484917884	0.5673533308372	0.58273006681641	0.12127447532205	0.355686544025891	-0.02517691202564
ENSG00000224870	RP4-758J18.2	chr1	1334902	1335069	+	-0.699052430275002	-0.719140045520275	0.512936926327969	0.278379723465948	-0.949807691216469	3.04596324547951	-1.03929680591371	-0.043980539468225	-0.442389063608707	0.379591989151117	0.840919089058231	0.393140777265762	-0.35223472780943	5.65181613195882	-1.05037071955925	0.38700853631504	0.476987954213159	-0.98036045085697	1.80196531376471	0.26169652728273	1.63161368762338
ENSG00000242485	MRPL20	chr1	1337288	1337636	-	-0.0029676624154602	-0.48055277321715	-0.0630282894041203	-0.26995797423476	-0.20845132382603	0.10845296236594	-0.8607788455219	-0.0751520107153203	-0.55925548897679	0.19708714463097	0.12418658872555	-0.68035318588606	-0.48366441966404	-0.35005167060089	-0.0458337638750801	0.40445317396299	0.0521302077191192	-0.61747742336015	0.606041825962239	0.92156626584097	0.24254812556619
ENSG00000179403	VWA1	chr1	1370241	1370526	+	1.23665338243067	1.14834952559134	-0.368333445483307	1.00772042274309	-0.801708941464947	1.47562888994477	-3.17464802524853	1.26338982311385	-0.703645442566348	0.162406710217371	1.11940387357658	-0.951927016199189	-1.65167170419787	2.29101490629077	-0.62628608332958	1.47326216865678	1.21768598136746	-0.24674185211335	0.827846417934338	0.609336788110589	-0.87794910208391
ENSG00000215915	ATAD3C	chr1	1385069	1386138	+	-7.05939208274464	-6.21873739313863	0.617283940185748	0.975192783694241	-0.850849452373341	2.03204401955922	3.22950749263067	5.54125995158003	0.973828408215882	-0.78897204161637	1.48000629489017	-1.78900363214348	-1.06271484729832	-1.17896255009438	0.0920480495886498	-0.123862482252264	2.5487331804573	4.4475364806654	2.50449273524963	1.11627649468477	-1.74234244850601
ENSG00000160072	ATAD3B	chr1	1407143	1407469	+	0.31549263857438	-1.08901009809614	0.4183127030207	0.18067486362701	0.49674511425347	1.17690645962622	-0.90353200620996	-0.15149425489237	-0.69569269590686	-0.768748869173931	0.23434725479012	-0.2193115857491	-0.29745517927326	0.39968468455197	-0.11306759889922	0.57235899073913	1.13278755335315	0.2430202103709	-0.1150802546381	0.49493964448014	-0.16494687637304
ENSG00000197785	ATAD3A	chr1	1447531	1447853	+	0.645173328268579	-1.52674299936428	0.267721107176371	-0.0409550883459997	0.31636206290358	0.76724479086831	0.12350263272218	-0.16043451117705	-1.11288713557655	0.345339811868119	0.35154807065412	-0.09145203888463	0.0860441998247303	0.83427247754927	0.28494963346632	-0.11284746751946	0.52233416317379	0.6173109430906	0.18785756457508	0.44374350063422	0.30307138420668
ENSG00000160075	SSU72	chr1	1477053	1477547	-	0.22285830866319	-0.13073535305698	0.123937246412241	0.18009975017276	0.250731901755209	0.68556193973533	1.03832541607942	-0.25346473217473	0.28033519289563	1.53512316256668	-0.00548958171025049	-0.197538167819739	-0.4371919125681	-0.63316767377461	0.49279571751376	-0.63786245417312	-0.10805260172757	-0.20888641008574	0.10461077425429	0.319602065949811	0.534522136877491
ENSG00000197530	MIB2	chr1	1550795	1551013	+	0.9491986049141	-1.55730521599708	0.12004630429304	0.7644971211429	-0.10247718385557	1.54463280012594	-1.22405456980884	0.835159344182994	-0.43432134319297	0.18511951867419	0.39426663545576	0.53543023450764	-0.16631624400924	0.83825382170527	0.10426555773887	1.06891869960801	0.4257069080624	0.7641035307658	-0.15735024907955	0.2445995788609	0.0400901767587998
ENSG00000248333	CDK11B	chr1	1570603	1571218	-	0.0305313994399397	-1.87666340827914	-0.0552529304634506	-0.41397164248666	-0.38272347604294	0.69882191515082	-0.00298528733894976	-0.195283391624541	-0.227347297179691	0.52915608830595	0.104071172187489	-0.718266922347961	-0.21741061395124	1.20484336618236	0.42325883613043	0.321534061466919	0.20748767511421	-0.0402448347499096	0.39165030707275	0.39746493278698	-0.10804124333438
ENSG00000189339	SLC35E2B	chr1	1592939	1597458	-	1.0688316336745	-1.39453414212734	-0.85852904379853	-0.4345453904482	0.0459513670295504	0.72330384485097	-0.750303081195789	0.17901595304468	1.10656961522034	1.28580805068729	-0.52624589655516	0.6018822405213	-0.39566627130473	-0.17337245120041	0.9876212931164	1.19822178393207	-0.46899763995859	-0.253416675450449	0.55918486423477	0.0285739293308795	0.66465545004533
ENSG00000008128	CDK11A	chr1	1634169	1634438	-	-0.30384858071148	-1.11358360006168	0.211168624526049	-0.60416965465058	0.20674727811412	0.158937996076269	0.0561185101948807	-0.332008250369809	-0.12135373746123	0.779556275137399	0.28696297799275	-0.57855234155648	-0.54474015146126	0.63444533070538	-0.35274139815659	0.5381454787405	0.35693289851142	0.10950253700468	0.11847162977232	0.00310377357648939	-0.81535116170045
ENSG00000215790	SLC35E2	chr1	1656277	1656861	-	0.77222557784049	-2.75873505120709	-0.43273556977366	-0.89462971696236	-0.40667820331431	0.3647820944076	-0.43340272799913	-0.0706705250579205	-0.60357784256151	-0.34631585687261	-0.66868871071267	1.5418501658602	-0.0493114894017901	0.34688478650934	2.22940956708943	0.21475377228831	-0.42199372656302	-0.60760780831748	-0.24143542845887	-0.66931696365302	-0.68789624689932
ENSG00000008130	NADK	chr1	1682671	1684499	-	-0.03005834651126	-1.45429870733202	-0.312065767134539	-0.99901680778307	-0.12925078191583	0.09097932072389	-0.31700181171007	-0.68296923731475	-0.79459044377378	0.30568735078197	-0.0189383986375802	-0.46926305815843	-0.495450060154	0.617356215863969	0.51836068038375	0.0169725004291399	0.42206752159068	0.153509072365829	0.57479678311747	0.369899759220019	-0.11081556317351
ENSG00000078369	GNB1	chr1	1716729	1718492	-	0.13220462749594	-0.242578156699921	-0.000893518983890118	-0.11596651477334	0.0195322457444993	-0.11786135080702	-0.72317393311596	-0.25154909851172	-0.413603590387901	0.255161289580021	-0.23382061670249	0.39699232141648	0.27073590326633	0.237751381985	-0.2733578747021	-0.17650712879778	-0.00992580638903995	0.0627558018472296	0.63735349614613	0.6723863324381	0.576878119169169
ENSG00000187730	GABRD	chr1	1950780	1950930	+	-5.80399175636187	-0.730831356691119	-2.38148924564674	3.14310374511127	-6.95279812875578	1.5286219338788	5.93967857347989	-1.45695397476622	4.89707467838938	7.17817865116003	3.85567334271625	0.8121101154841	1.94486056733877	-1.36934663931278	-3.330637009971	-1.6336399710198	2.87204705006093	-2.46817232808307	-0.406616517531231	4.75087843509512	4.62934711350417
ENSG00000067606	PRKCZ	chr1	1981909	1982140	+	0.21290595596923	-0.893128813666795	-1.22321624034766	-0.20345309609655	-0.127914258439961	0.16782034500088	0.11873790245783	0.10597779369107	0.10773340583949	-0.67958626431818	-0.19415984101651	3.12602163310619	1.72800298036983	2.08724521342416	3.14483168517768	-0.0938115094180798	-0.11122867430451	-3.98610564523783	-0.0451647417304999	0.727454858101242	-0.30087683758397
ENSG00000162585	C1orf86	chr1	2115903	2116952	-	-0.77834246775465	-0.82410943086045	0.49529585619389	0.45387165270124	-0.6932401342539	0.57143886918765	-0.78919131098971	-0.26199379034557	0.13557274983553	0.34010265283654	0.205716710564	0.64628115924037	-0.28767346148005	0.0646959666308602	0.0899268254362702	-0.17548524852961	0.17433835403907	0.49753705410256	0.06310239797814	0.68223034933466	-0.0221585852608301
ENSG00000157933	SKI	chr1	2160134	2161174	+	-0.0108523894108297	-0.693542547214	-0.180755521880219	-1.17863771061775	0.81743630226529	0.00115717925041015	-1.23713572188037	-0.2536331040402	-1.29857089485093	-0.40326164725292	-0.12987831023378	0.53545252056861	0.127895165170529	0.96183314469348	0.11883643988239	-0.48703324702292	0.30211533014867	0.36442351487338	-0.00546487266390017	-0.18556494126422	-0.0618446977562801
ENSG00000116151	MORN1	chr1	2252692	2253018	-	0.03459395172445	-1.28890487972245	-0.14020197765999	-0.40777223567979	-0.0874398491119801	-0.26617302303795	-0.23190912004786	-0.60269737137171	0.04509896623318	-0.60051373444616	0.61927545964221	0.21588612121321	0.47126770279121	-0.61750279716298	-1.36280539927666	-0.47578904008202	0.17718233352437	-0.70823422836547	0.52435174534951	0.79939425294423	2.02494730323596
ENSG00000157916	RER1	chr1	2323267	2323397	+	-0.44872690127597	0.07715756193081	-0.6216578174697	-0.14020026617729	0.10409083575842	0.0597689996351507	-0.79257763451837	-0.175903776313961	-1.00491165885436	0.02691841992322	0.0839293430007499	0.55318095560604	0.34186863877746	0.31210089883344	-0.50919870205717	-0.0759805791401202	-0.144477059262689	-0.3173647389769	0.58275613505031	0.53228263468093	0.49532407754114
ENSG00000157911	PEX10	chr1	2336236	2337273	-	0.25071363096767	-0.93885907115737	0.0714841662352397	1.20695731742542	-0.50445949184988	0.51496428217592	-0.27463222291901	-0.0680411661297597	-0.52289537843811	-0.10102488556758	0.55629167039885	1.06010130142506	0.14302649971219	0.26102164422612	0.58754661518141	0.11219833259176	0.63994971468636	0.33565505616897	0.25817309694692	0.17892825503153	-0.14831837245607
ENSG00000149527	PLCH2	chr1	2357419	2357476	+	0.791034120301266	-0.798133810990337	-0.78212137857317	-2.6161608984737	-0.62642741100839	-7.66691765451732	-0.72235822123787	0.506125692121543	0.855923871709768	2.07291545089109	-1.95366868394371	-2.75933621822352	-1.33190019298671	3.16740582249244	1.56223757656784	-1.18354479480225	-0.79429728592656	0.99213863391263	-0.17858265728948	-3.6077376450252	-5.13646319752171
ENSG00000157881	PANK4	chr1	2439972	2440499	-	0.14950351715362	-0.738311698850231	0.232573272635189	0.0196552803018299	0.05343779058675	0.61740142095396	-0.524439537620579	-0.37326340585272	-0.22902457308817	0.31168583989594	-0.00951843728517954	-0.74535150100152	-0.57527685959609	-0.0156176920047599	0.15061168307525	0.19930381464312	0.0609951570059994	0.67511257380407	-0.0897668056822001	0.12625603063648	-0.19279767284611
ENSG00000157873	TNFRSF14	chr1	2487078	2487106	+	0.480445303110829	-0.7875759726155	0.246542257148749	1.54037104134566	-1.19202604238023	1.44924827905289	-0.6338646745147	0.62540247406836	-0.17700874057148	-0.35316145279017	0.12205462240413	-0.35227623870907	-0.50741639615049	0.09759182833605	-0.86645507604244	1.05440541321903	0.51153057693898	-0.88828143132182	0.537514930819801	0.38889669660256	-0.21560755428106
ENSG00000157870	FAM213B	chr1	2517930	2518030	+	1.19985892691601	-0.741402723453528	0.0836671185407001	0.036045516077264	-0.16009893666192	2.13133644603806	-0.60200175782091	0.11488304483325	-0.28780804278635	0.11849346061855	0.22207246571219	0.6645324697245	0.45299897304569	-0.671012578271476	-0.728559534687626	0.30183609374505	0.49545537209937	0.39152895393352	1.21214630676718	0.0654095072801097	0.33841046041838
ENSG00000142606	MMEL1	chr1	2522078	2522528	-	6.01389453960075	-3.04055018410734	2.12685222174118	-1.99339238368751	-0.33731809183272	4.11453205108832	0.133627536327698	2.06445311856904	2.46710478237775	0.275378292758679	0.880881548236239	-2.73872736053122	-1.24965435947149	1.52335855158239	0.20662414245001	0.18300357938541	-0.264176921412303	-0.472101987171269	3.31269168183227	3.76575334440869	-0.401240362461758
ENSG00000142611	PRDM16	chr1	2985732	2985860	+	0.879706009329461	0.0967106130601501	2.33534238765279	-0.48022512920552	-1.71158264741436	-1.97255427299484	2.79939233513616	2.36915070727997	-1.71994932608228	-4.74650679750828	-5.29952031106329	-1.58537897006507	1.18928281656439	-3.04408902221387	1.17619844809691	-6.00940706339271	-1.49548143833198	1.04677223098934	2.8998443142232	1.12029353977035	1.65079576371225
ENSG00000130762	ARHGEF16	chr1	3370990	3371375	+	-1.22614000523924	0.40818228447279	0.341029985426935	4.01081956366006	-2.98254419403362	6.01232334385059	-1.18236567831146	0.96869240359629	0.94580900982698	4.02678507495447	-0.99390147041543	-1.14594921033516	-0.22051254734201	-3.25826210285592	0.11971088631599	-0.53564140041248	-2.3756607998335	1.83759166343558	-0.046969284785218	2.60079531334499	4.51998803171974
ENSG00000162591	MEGF6	chr1	3406484	3407153	-	-1.26640434037387	-0.01435411229408	0.27139776985666	-1.6180535694734	1.88265170554956	-1.00021020846438	-1.68580884309936	0.96566306281034	0.0630513607429499	-2.82912935254565	-4.40919313064487	0.32395347524474	0.0526661647928699	0.26233387067198	-1.4222377008646	-1.37619662239995	-0.367674287299192	1.38580688661318	-1.16299131692921	-1.46722505893096	-3.49713351155799
ENSG00000158109	TPRG1L	chr1	3541566	3541837	+	0.33100668234838	0.0295819320224799	-0.62079621503307	0.42336894105885	0.21372495086926	-0.39702212981747	-0.56452100993266	-0.60465956142462	-0.8651453350824	-0.62297294049017	-0.0601869176794301	0.52234395684088	0.59700597250766	1.42138989902743	-1.13563784798188	-0.0776423524296002	-1.04177281523013	-0.0749755624241999	1.1031402740612	1.01758341281514	0.99365466146306
ENSG00000116213	WRAP73	chr1	3547331	3547681	-	-0.29943739582051	-0.12715764520845	-0.0908446433332801	0.0291682469709298	-0.89019988571278	0.30620016429141	0.50287744192573	-1.26260929627571	-1.04872019677517	0.0795365848173897	-0.11956857720039	-0.00224498630577985	-0.15643880822843	0.0709966636488701	0.72226101321424	0.38340159950836	0.0492166916930796	-0.54309294500345	0.16213379149803	0.14965266753072	-0.4025861155565
ENSG00000078900	TP73	chr1	3569084	3569205	+	0.313908292614549	-2.95390983851382	-1.49642047408976	0.433218589781497	-0.54159584632567	-2.79691231918425	-3.45584155540196	-0.200968337688008	-0.931369655910229	2.81467711580033	2.57941035931787	-1.04637859393014	0.31461033804608	-3.57084057581822	-0.23417497473727	-0.905013708049748	-1.6469471207616	-3.82788519327283	1.89999628448277	4.70866789203153	1.98147699387896
ENSG00000130764	LRRC47	chr1	3696784	3697900	-	-0.86517991401115	-1.01746364201628	-0.29671823791255	0.16303709519287	0.24677987987954	0.80155033661786	-0.13969486190986	-0.20844120807806	-0.165663490570671	1.12232711104109	0.4619296007507	0.203129105733939	0.00209757814410949	-0.19429344485129	0.61611309307337	0.0355748497156894	-0.0991104050520999	-0.30632740258914	1.05693156158049	0.99071130037166	0.843894952307711
ENSG00000116198	CEP104	chr1	3728645	3732081	-	0.737941964335881	-0.629957894159539	-0.255379646825951	-0.0560529150453899	0.11138805316096	0.296286571645981	-0.369766819645349	0.0767321713487403	0.21576234557417	0.85402543377251	0.10616419300384	0.23895881629109	0.17370587145478	0.0644372019825301	0.71608146618027	-0.0191737425348304	-0.30608243223291	0.233503417192811	0.47102781253261	0.7747316575479	0.70283633972471
ENSG00000169598	DFFB	chr1	3773845	3774281	+	-0.5243644699387	-0.85543119202607	0.0367116610105196	0.3422643102438	0.54721317317578	1.06352031087376	-0.70150506951411	-0.0693727850110997	-0.50666809215679	-0.46653695360467	0.28844183795928	-0.0578163627330901	0.27986284885435	-1.59225538018949	-0.35352347948051	0.53216635735588	0.11435965627281	0.20633930545793	0.46249739440731	0.40000244174057	0.0856182134605299
ENSG00000198912	C1orf174	chr1	3805689	3806637	-	-0.62993321016658	-0.234268640798301	-0.000147973746459584	-0.58414786747269	-0.0682765895303499	-0.0921349099453996	-0.0835289201644294	-0.16405033815107	0.48402516302125	0.6432785916892	0.0378928217393701	0.27339935820807	-0.19016983650146	-0.21875333503291	0.11132486100093	0.19386640322855	0.0272830535078299	-0.19399666404465	0.0716844349457393	0.265576500030329	0.30624615891761
ENSG00000196581	AJAP1	chr1	4714792	4715514	+	-0.936703026459642	0.62618286617943	0.58193096345678	0.15020582359405	-0.65932606315765	2.70530066835832	-0.0412802601535294	2.11855734864924	4.82830059177427	-0.446077330153011	-3.17659161366191	1.65007103732993	2.75754506595158	3.37734758364272	2.03770482657034	0.92255092559477	0.77608254384471	-2.8998902105839	-1.99847033903586	-2.9062386157327	0.6682906897452
ENSG00000131697	NPHP4	chr1	5922871	5923465	-	0.93808258451967	-0.95867126062016	0.0874990798781905	0.30405168394791	0.21890417417766	0.12635649826729	0.16331696360054	-0.28467843974437	0.0310372957059197	2.18394030399723	0.81992317325114	0.57314751215916	0.48665020321733	0.58454256035154	0.42793132866428	1.22693728975337	-0.449385862177921	-0.00425448884281021	0.49022038337733	0.43748282373842	0.135272235978769
ENSG00000069424	KCNAB2	chr1	6051526	6051616	+	2.22708548470236	-1.07579403909504	0.51708881951415	-0.743365014061689	0.90460068085957	-2.62106171432257	0.0601016254240099	0.3159661301998	-0.52864073381711	-0.93192638102632	-0.92292360590955	0.62038408183569	-0.0395381555541503	2.62056109835883	2.0934295483499	-0.307054899753551	-0.59029572030768	-0.67375251023209	-0.69980863945504	-1.00674486897588	0.58022885152682
ENSG00000116254	CHD5	chr1	6161853	6165487	-	4.04700733175186	-1.97177952829759	1.81472043560757	1.53019686638684	-1.24462277941758	1.46235104862434	7.20475879164294	-0.572869680211805	-0.415334422504796	0.74911139366823	-0.26477114444154	1.34606100337622	1.4183333426392	7.64635344149962	5.91955508212051	0.010912260093224	-0.10423341174176	2.09535435978498	0.73384611992422	1.90288436761069	1.70638841698914
ENSG00000116251	RPL22	chr1	6241329	6241546	-	0.0912487957218104	-1.28135269184959	-0.20519272876993	-0.29270834947226	-0.27652303479753	0.15530293682319	0.15563599249221	-0.77618474025466	-0.27961437885978	1.33554123925075	0.23136753557513	-1.1132202962502	-0.917020538679521	-0.216857370524551	0.40782737153896	-0.579405506755689	0.08686316118047	0.13732793317011	0.66425315254231	0.608742619504799	1.08375223488885
ENSG00000158286	RNF207	chr1	6265535	6266161	+	-0.11168994421286	-0.67369119460825	0.19169025895885	0.39055342767651	0.50098693103819	-0.137921620174	-1.82341410454979	-0.76579388569259	-0.60038556601692	-0.62724648312135	-0.85842148883401	1.59986089080555	0.0482436161219999	-0.42982534113583	-0.17760919811698	0.21736629524161	-0.00183057422266009	0.52933092695229	0.17225407546552	0.70990574855592	0.21686804881482
ENSG00000116237	ICMT	chr1	6281253	6285322	-	-0.49771447783132	1.28050776283887	0.0334201718590306	0.72493781960846	-0.59385167845424	-0.13746255848496	-0.3833620312204	-0.31340816738692	-0.70353458073944	0.40987942960503	-0.0534959657194802	0.35865034057673	0.0131288950989701	-0.74658854015629	-0.15299302792706	-0.43734498329304	-0.55985563909683	-0.861068729152159	0.61405641271154	1.14438586430764	1.60062159168195
ENSG00000158292	GPR153	chr1	6307406	6310063	-	0.78865202904832	-2.89960957722859	1.46131879912924	0.304696122187871	-0.66605753842778	0.60857372933914	-0.3069726425092	0.76638679762979	0.63439774765855	-0.69455951400779	0.30497927427312	0.0377624086233599	0.83004514672997	1.05872308153719	0.61678238033319	-1.30566925188937	0.396903633903349	1.32248965754299	1.30730945534267	0.75216408252094	0.22609227075681
ENSG00000097021	ACOT7	chr1	6324329	6324755	-	-0.30640417546318	-0.61297227616447	1.01429595261754	0.99045469675086	0.20640443049367	-0.38508649409871	0.33459789615751	-0.01133044726138	-0.24160953504059	0.620479378445411	0.353425579393591	0.156595125270489	-0.21535363017601	1.23788250507905	0.47701656263474	-0.978949282298291	0.0118382605809497	0.5089987543494	0.848658939840019	0.97807827014749	0.31017868954945
ENSG00000187017	ESPN	chr1	6484848	6485309	+	-4.65197716260196	0.46403077244517	4.10545528450574	6.04409515743885	0.09924283707729	1.13335999230261	-1.56588024167603	0.851043892185849	-0.167746244897387	4.86943502489341	2.09160862669559	1.22767563455512	2.40412424511647	-3.57677251522026	-5.02132035134207	2.07941708298699	1.26680105253208	-1.75046816006009	4.74933969155857	3.51903039816322	3.79692395658756
ENSG00000215788	TNFRSF25	chr1	6521211	6521822	-	-1.90040430604618	1.37193556385568	-0.966178498695164	-7.36811417730113	-0.80034917163626	-2.55649934682876	-6.42336079817251	0.915864164828182	-0.160280500140827	0.062877639092703	-1.11063802455559	2.50217758529876	0.257699280482945	1.24737172256736	0.40145517845609	-1.0169498859834	-1.42452516060423	0.40027077992447	-4.64735718446267	-6.14333496743206	-6.94798959126297
ENSG00000171680	PLEKHG5	chr1	6526152	6527632	-	-1.1108484505941	0.0761320921544699	1.34846540467867	-4.66129305783813	-1.30230324598833	0.2494997445282	-0.90415641971173	1.49792956705256	2.08765764730175	0.10335580531647	-1.22742262616532	1.02468175113087	1.53481600425762	2.75295640784688	1.65912223940039	-1.39504703086776	0.12792984675548	1.04255093856815	-1.76255154436852	-2.78021341803178	-2.92011490619073
ENSG00000162408	NOL9	chr1	6581407	6586063	-	-0.58188920840033	-1.82934333344082	-0.29319540153587	-0.650010365851029	-0.30577518878676	-0.0388097888468799	-0.23685214752122	-0.57135624964834	-0.44482826666281	0.24580593288907	0.22155719434752	0.0978166445683692	0.38239240160007	0.10677809268412	-0.43365175589107	-0.0294458398719701	-0.000461207031730027	-0.48893697861778	0.17349764520456	0.51664844761956	0.83242756069215
ENSG00000204859	ZBTB48	chr1	6640061	6640109	+	0.0802447998010001	-0.8492043975065	0.20606817853822	-0.35430293281051	0.77334695848813	1.05290723767028	-0.93068913055479	0.131321783711	-0.53696854297458	-0.556411178658061	0.15101741906628	0.72058387777415	0.49978408213979	0.51567594179686	-0.51150841871204	0.258863612291591	0.45728317145279	0.5772554243327	0.24537247307281	0.66205155229466	0.17745890404038
ENSG00000162413	KLHL21	chr1	6650784	6655617	-	0.6357450163975	0.01206864682751	0.0334306598204002	1.4572644248031	0.4146586481981	1.66869065503394	-1.15081657239925	-0.78558291412747	-0.82359599436652	-0.0633093768988102	0.29021547424154	0.93453786771517	0.0969781586640699	-0.29691127434104	-1.48283486736836	1.41063615617414	0.0121291512868	-0.33810449376868	-0.0540338229100596	0.0888262541292999	0.26291565815268
ENSG00000116273	PHF13	chr1	6673745	6674165	+	-1.74920857951481	-0.0659552938231398	-0.45809563593891	-0.29709915766912	0.29346028029552	0.14298005769856	-0.92232860903957	0.1044493333884	-0.516637192199989	0.5952832897926	0.50441931173242	2.89300917463999	0.84227425983974	-0.9480514574376	-1.01057629348076	0.24725647784898	0.5510179490794	-1.79875477329385	-0.19686941308235	0.41941591223371	0.63834081781822
ENSG00000041988	THAP3	chr1	6684926	6685014	+	-0.94127921889853	-0.58153410946788	1.04378232484818	0.19178864389662	-0.2532929435309	0.30992357873304	-1.5526992438206	-0.0441181634749999	-0.53100368109558	-0.48304044559289	0.41670634851763	-0.0891972168019999	-0.11937438880765	2.86957280316087	0.32431193623455	0.0868553027380399	0.48484089433522	0.00917310240807989	0.71470971232073	0.60434544167772	0.734221293666419
ENSG00000007923	DNAJC11	chr1	6694228	6694844	-	-0.473161973353601	-1.45077843129467	0.07057654817564	0.22425763052315	0.214701685701289	0.13780691927089	-0.2973809544335	-0.35891054193235	-0.387904499539499	0.294348671319741	0.11673446114313	0.61446961205012	0.16468538720212	-0.0571119491638798	-0.48550173062959	-0.0724285127435103	0.43180281006615	0.15780870354384	0.9325503171073	0.79423556818517	0.5330019650826
ENSG00000171735	CAMTA1	chr1	6845384	6845635	+	0.98210554921718	-0.10334190150219	-0.74575402481881	-0.33555693476375	0.0435639369243299	-0.207814675486571	-0.63328722287249	-0.54139439060747	-0.87197973196346	0.34094612534697	0.39136332978846	0.21597274630508	0.0914367110765202	-0.154562159398971	0.15175098343928	-0.0025777267643603	-0.324765636561231	0.259251458351121	-0.0541691404657003	0.30077657664101	0.12339789298948
ENSG00000049245	VAMP3	chr1	7831329	7831445	+	0.24658737739573	1.09042162744717	-0.60018944638243	-0.0203146668919203	0.63334082756257	-0.610401858335599	-0.13735951906346	0.0313394016297694	-0.13778392078516	-0.0803814320421203	-0.5015636927572	0.00401478340964978	0.10541768432723	-0.0510941807048697	-0.447948934452239	-0.00125869407825974	-0.0899532685377293	-0.23662305293607	0.265215651282491	0.24509947418064	0.67916658964811
ENSG00000049246	PER3	chr1	7844380	7844436	+	0.16036131887077	-0.0978730802423904	0.71166285319749	-0.37264913815685	0.00301771252375005	-0.62310962191723	-0.81792449744589	-0.74994824694141	-1.13699798448152	-0.15790089600122	-0.03421970345972	1.35640958033978	0.617984889631831	0.0499063616015905	0.41548799300452	0.0034445997510506	-0.42372122830887	0.70055063281561	-0.40802669217898	-0.84088888711293	-0.684705577009231
ENSG00000049249	TNFRSF9	chr1	7979907	7980983	-	-1.14177928327746	-0.03038619205632	-0.661009523558112	-6.27222926663114	1.23105269612624	-6.22194200894835	-1.32793581222079	-0.183936755678384	1.15379578481791	-0.98369504841386	-3.97173819376808	-6.20378580143559	-5.46473142234497	-2.04732559424736	2.6403989982693	-3.66496269977116	-3.6978130820112	-0.285469709683537	4.63974203488174	4.9156064450879	-2.16971946860349
ENSG00000116288	PARK7	chr1	8014351	8014383	+	-0.318573802411169	-0.57763759915459	-0.0548993599101806	-0.128558102554091	0.11347592414568	0.3610067784288	-0.028178063733689	-0.0780170854487405	-0.196000663940231	0.680880459169909	0.13212432684289	-0.712049457415651	-0.472237867145811	0.78606788587792	-0.14941418914216	0.0130231096117104	0.0604831149775702	-0.38097375642235	0.676487801277611	0.481044053160991	0.93772518734413
ENSG00000116285	ERRFI1	chr1	8064464	8064618	-	1.18082906309924	-0.35403041452196	-0.55508074443565	0.9382080108821	0.54904571127525	0.27848597934255	-1.49165990861013	-1.42224905021656	-2.21736586296655	2.74267140363113	0.27720537654396	-0.48836850339077	0.21567435150546	-0.58125222066431	0.40029842191466	0.409318058693469	0.19460295350365	0.1489968269633	-0.7790324312915	-0.49289338537883	-0.69071358948976
ENSG00000162426	SLC45A1	chr1	8377886	8378246	+	5.13664897283724	0.44965402052103	-0.94052917697789	-0.651905970701889	-1.58664109046708	-0.41997924101202	-1.56049513593594	5.06905206578062	2.41350126174791	1.36846488042488	1.55086424105975	0.41987086521058	-0.76176187403214	-2.04813225922693	1.54260576512668	-0.53848914532885	-1.34175226607353	-0.56495838445364	4.37606718800238	1.91599810529685	-0.961575614023186
ENSG00000142599	RERE	chr1	8412457	8415180	-	0.29329523580197	-1.03437016538129	-0.246668313449089	-0.21582198737763	-0.1405449909366	0.8459868297277	0.0707872444726396	0.20618193747359	0.5285045969853	1.07116933063979	0.27853780667197	-0.45346468667198	-0.38107811561529	0.97824189812985	0.93734323020632	-0.0970684191525804	0.29379767716373	0.31453123095636	0.30264421060367	0.46503427806446	0.18095041775529
ENSG00000074800	ENO1	chr1	8921061	8921488	-	-0.79333361338149	-0.359759484209309	0.158634619554519	0.227775255311348	0.62250809834997	-0.1344792334675	-0.34423083921013	-0.420938576737301	-0.951179330853501	1.50407526972623	0.8902681464703	-0.23336199041621	-0.139123296357269	-0.0832737421934997	-1.22570761683774	-0.271824707924601	0.695426187946659	-1.41586659197262	0.8743143919245	0.896046256429699	1.18334769916977
ENSG00000142583	SLC2A5	chr1	9095166	9097848	-	1.97096247841848	1.39895472044501	0.77877383187067	-0.33003281506288	0.379008585422766	0.27580777024964	0.569737313329974	-2.28528675515041	-1.62295215063035	3.11329030443078	1.72429724303541	-0.27663228227738	0.53443069083822	1.72669834057115	5.36705862131151	0.489305232422868	0.53363978334558	-0.76698179484651	-0.0912019965577999	-0.70941706014322	-0.40827725053288
ENSG00000180758	GPR157	chr1	9160364	9164693	-	-0.416280975666206	0.0477483204751201	0.583015055814648	-1.61026660558002	-0.419188852900452	-3.00958726517204	-1.60125132583297	-0.815240561450352	-2.23775751062785	1.60028697332756	0.660345347468902	0.448280834753462	-0.04830931706634	1.88992908393623	0.133913735072051	-0.45954579018522	1.06021246873247	-0.083353472972403	1.03060581488104	0.6105149386433	0.7385298500564
ENSG00000049239	H6PD	chr1	9294834	9295125	+	0.6437047113152	-0.0655454973224598	-0.38327874004744	-0.53587543273131	0.31194023942548	0.59689693871014	-0.13351081632819	0.306455001350489	-0.544039853529671	-0.51565946855112	-0.0112798540913497	0.99624008540237	0.16445090420551	0.55087137648603	-0.84662222401924	0.91396480889356	0.30721003088845	-0.0285153754321898	0.22667367904926	0.427407128736941	0.24204547599151
ENSG00000171621	SPSB1	chr1	9352939	9353130	+	2.2596981420124	0.83255686241604	-1.40749370172989	1.58061887523757	0.26837473991181	1.96006702123773	0.42187831446267	0.22577309499919	-0.51835952490339	0.31611995644402	0.42371819694238	2.28964826086926	0.87379496761113	0.25066169071782	-0.0953094500255598	0.5925533108074	0.31202550935262	-0.26391044020018	-0.52683706939974	-0.69811573980079	0.32233051099193
ENSG00000171612	SLC25A33	chr1	9599541	9599806	+	-0.22565356033343	-0.3754244382007	-0.29390541894648	0.45117284690558	0.70265161219893	1.2785228961495	0.75328112472488	-0.21323875868884	-0.21808305142192	2.81660751113615	0.49186338876402	1.40952348746025	0.594547814685701	-0.470202011794	-0.60565161012477	-0.10846755895114	0.4405161149515	0.67075949163088	0.94029470643303	0.34029328718643	0.29676746928274
ENSG00000188807	TMEM201	chr1	9648932	9649101	+	-0.15374556669437	-1.47286376812908	-0.6029370494945	0.41819319435988	-0.0450580819298403	2.33101436493742	-0.99493340700009	-0.4330689215568	-0.72659485404246	0.28941951181085	1.04994002993707	0.71768704087558	0.32408146323528	0.12757719712897	-1.28112137171631	0.00066275583253983	0.31938385901461	0.19787160840251	-0.23988936252819	-0.36406048047237	0.68674762390589
ENSG00000171608	PIK3CD	chr1	9711790	9711860	+	0.94613289607327	-1.08111116951267	-0.02099449377606	-2.45459479277443	0.0830016536471394	-0.575842511671961	-0.38246257516008	0.0395074354229408	-1.20633625073468	0.441148343720609	0.17432628982479	-0.34750751687326	-0.68284008409333	0.000106151606970251	-0.53150154967795	-0.0383752210601891	0.58322852852696	-0.253808015049859	-0.35357454151573	-0.342539766803259	-0.21119027375109
ENSG00000171603	CLSTN1	chr1	9789084	9790763	-	0.14543984684026	-0.65037188065024	0.0163842595530497	0.36029026836343	0.0726095167528795	0.87238351667309	-0.21138833508798	0.323395821463779	0.00223517413521002	0.35002833955316	0.2144684791004	-0.45396901419623	-0.39736841500283	1.0734574407773	0.35136169827249	0.375772496102661	0.0693441182370096	-0.56133995390937	0.660028616837868	0.630869410443559	-0.0531199236516908
ENSG00000178585	CTNNBIP1	chr1	9908334	9910834	-	1.04094039662294	-1.91724714830597	0.957417227735407	1.7674910588007	0.791576393148993	1.96303268887722	-0.99864197823268	-0.266193110661372	-0.933891156501459	3.7140988573652	1.60307933726334	0.47681015697064	0.2567199058965	-0.07140230666247	-1.02767279345855	0.0828486518011899	0.0607957393487131	0.33935556114079	1.8105392986362	0.24798881573981	0.44437344645624
ENSG00000162441	LZIC	chr1	9982173	9982416	-	-0.00416301576550016	-0.80922262156688	-0.18804656375507	0.125565870916979	-0.00495120138768002	-0.16154580841959	0.121755574461361	-0.86110732400228	-0.57224470972649	0.63627986321005	0.19687007750106	-1.28227255952393	-0.7608169387731	-0.62561404707501	-1.12546227985597	-0.22230349365786	-0.600115210725179	-1.04106729827736	0.13940881682428	0.36957636456055	0.46904154012831
ENSG00000173614	NMNAT1	chr1	10003486	10003573	+	1.19522724715481	-0.66926700877876	0.53293633799772	0.6954253848244	-0.00930737834069006	-1.75544996109324	-0.33110297147686	-0.49574522487928	-0.79017501169835	0.46417472172701	0.52252370808146	0.23017655181837	-0.0951356449444598	-1.14334999492416	-1.53949190914512	0.81146471121377	-0.16205636120812	0.13357681445063	1.22100460724689	0.45471682094817	0.52969444627599
ENSG00000162444	RBP7	chr1	10057264	10057389	+	0.045715334421514	-2.62182369307656	-2.57956319442605	-1.03454588953035	0.27873463392991	1.90589372901422	-0.31525882227631	-2.10013047846726	-0.87189004611275	3.58492828410098	2.57807556755142	-2.82305162796629	-1.89993182246196	-1.98960443316272	2.83062224767735	-0.15842695984101	0.79459234872642	-5.13786201621468	-7.38512574963709	-7.4644913951993	-6.62974857329193
ENSG00000130939	UBE4B	chr1	10092890	10093752	+	0.38313819943755	-0.92526015176573	-0.438332687725969	-0.187493720666001	0.251919714014489	0.50005686665458	0.13675284203964	0.0556877159131401	0.37123843747837	0.44440994510621	0.14998429156362	0.71608137026103	0.32407185697362	0.432284892564891	0.555992364478611	0.603237906921829	0.27647424065762	-0.27775146062649	0.13195375781507	0.0877505382387405	0.61837461673592
ENSG00000054523	KIF1B	chr1	10270863	10270936	+	0.289038415841459	-0.57098977352349	0.0707416748099607	0.131666726321331	0.28824871724321	0.31776539380091	0.2312470264428	-0.36975947686301	-0.217750247958941	0.29612792790239	0.0383365029744098	0.522065064830491	0.25905563840954	0.94363234104873	0.586386511821949	0.763442209988339	0.16759212892843	0.332827964838001	0.0628391417198202	0.06559525989843	0.0718304226528588
ENSG00000142657	PGD	chr1	10458649	10458808	+	0.31365826027802	-0.82203681098469	-0.66295218800291	0.40520581124732	0.18624682257332	-0.42936216757762	0.73366553288502	0.12783862657795	-0.112763412507969	0.98753384979025	0.272635377231659	0.75320428671479	0.7607534843174	0.637400568631319	0.50422956746704	-0.19761082906701	0.986583102361791	-0.15507366022812	0.45090198843606	0.766610197118711	0.54629502042099
ENSG00000175279	APITD1	chr1	10490159	10490625	+	-2.71844581985691	-1.51433796453522	-0.02949201985294	0.1551177494909	-0.0634409502264601	-0.00593390529294036	0.870850831115036	-0.89191833127555	0.37156436088693	1.87135303681444	0.56558272495669	0.14398079439747	0.43226894566739	-0.99025747944519	1.47191598556696	0.31426167541853	0.37065245232416	-0.3539952999279	-0.91898163013647	-0.43893726624069	0.0219216618486899
ENSG00000251503	APITD1-CORT	chr1	10490159	10490625	+	-2.71849590686293	-1.51409625871668	-0.02937446142169	0.15552370849685	-0.0634258742884	-0.01534845356022	0.870814259943772	-0.89202431622105	0.37155698837279	1.87162235248167	0.56587991497419	0.14084296903136	0.42919722666881	-0.99068332481206	1.4704246922368	0.3142719082913	0.37068475741679	-0.35404627580451	-0.91874064801056	-0.43877827095686	0.0223288826818
ENSG00000160049	DFFA	chr1	10516579	10521759	-	-0.34597291097635	-0.44441228626924	-0.36892155701377	0.95023718735498	0.39026833932588	0.65214989350936	-0.10071770720641	-0.92499266284148	-0.83381811394565	0.9510923733502	0.61897888120903	-0.189361126923741	-0.29679490886299	0.0435750957470398	1.51219955060289	-0.32631564687669	0.21058806397469	-0.56797021049343	-0.19869175777011	-0.34446972066885	0.17901392430324
ENSG00000142655	PEX14	chr1	10532345	10532637	+	0.0703965993139395	-1.25188949249571	-0.68963343352481	0.37131466220051	0.01893817095588	0.73112642732217	-0.32493539906035	0.110337265138869	0.04090575673046	0.539488960831959	-0.18580605783534	0.0502713362898799	-0.498193722681401	0.47874969295537	-0.01994446570815	-0.0457746505422598	0.25001235827959	-0.12641907290705	-0.18277999787653	0.0817496992433604	-0.48316477658131
ENSG00000130940	CASZ1	chr1	10696661	10700116	-	0.56515273626114	-1.85206340778286	-0.18985216197756	-3.95941169003403	-0.62119715909415	-4.09626591799916	-0.40134064812725	-0.76171819408019	-1.81743801534076	-1.84166205147777	-3.16334294001358	-1.39940052698582	-1.4815571559763	1.2875311884381	4.94131447377582	-2.10834286975244	-2.55115159247236	0.28078733515048	0.630183695584574	-1.21889102660759	-0.193275560441006
ENSG00000120948	TARDBP	chr1	11072414	11072485	+	0.57972340681548	-0.85595816282123	0.164656115202581	-0.245373454776519	0.0502740063122094	0.13180903824037	0.13623307396423	-0.0513647646079702	-0.12767451644616	0.58758426620969	0.0854106929578595	-0.30215213481054	-0.0945599248934998	-0.11726737727375	-0.20253026022925	0.134520886901781	0.0689766482300787	0.071289770113701	0.23474615578854	0.12525114031426	0.2160350550217
ENSG00000116649	SRM	chr1	11114641	11114942	-	-0.82450841283366	0.17351909573681	-0.35946697646322	0.60173866910842	0.00365684727724069	0.99428583095008	-0.67029808349683	-0.60901549179697	-0.26629301410092	0.13006558963407	0.27722644164437	0.21997525144835	0.24520228372757	-0.0121796936758507	0.364018054637979	-1.18470209268161	0.0734845131052992	-0.29556123132111	0.67499002059924	0.85954541664334	1.07384748981064
ENSG00000171824	EXOSC10	chr1	11126675	11126805	-	-0.34687200670272	-0.47264239203128	0.0269168916274998	0.17895939632536	-0.0221036468547293	0.25838356581205	0.20234668210421	-0.244026710874651	0.0244660442265703	1.06695261718754	0.46346704669808	-0.398083353709191	-0.54608970504931	-0.26837464027826	0.46285647956452	-0.14198435804243	-0.120409606107399	-0.213541356672191	0.0615095164126798	0.0133907431362195	-0.0252893950963804
ENSG00000198793	MTOR	chr1	11166592	11167557	-	-0.0596283460770701	-1.02256530756736	-0.16131586489611	-0.0542215683335403	-0.0483775713555596	0.19233754293252	-0.248977983342201	-0.24740267843963	-0.309984022994281	0.16994364543028	-0.00519139717555994	0.53846815642183	0.24632398722443	0.38161401760932	0.36580315450371	-0.00850686446323046	0.183738622913451	0.221945714390619	0.268206592888649	0.454367171331709	0.0528187467152197
ENSG00000171819	ANGPTL7	chr1	11249398	11250012	+	3.40297702351205	0.57924615184303	0.19983441848891	0.78946870055956	-2.04241006661815	4.26885196155617	1.63326396421528	0.873400199742753	6.83534269076082	-1.40665428204148	0.88831027702578	0.26744749827398	1.15122874485214	-3.84518946347975	-5.21594380736576	-1.28480999564246	-1.65301989811197	-2.01515397286861	5.82002754341842	6.96971239660791	4.81016909857065
ENSG00000120942	UBIAD1	chr1	11333263	11334117	+	-0.476591052060811	0.16714865342656	-0.4960858143486	0.10036345680105	0.10802074210414	0.24897957425675	0.50491194094581	-0.00511326046934979	0.55074625155291	0.84607083170499	0.59553198050819	0.81710188227762	0.74195133049195	-0.67121868615338	0.54413121400908	0.0158656582513004	0.0238744218427103	-1.43821033848698	0.62224683861657	0.12176362973754	0.55622226072897
ENSG00000204624	PTCHD2	chr1	11539223	11539429	+	-4.55564389538814	-2.04045896676483	0.297549452530493	-0.00667607371108048	-2.38346112404676	2.95707562647075	5.03566292763219	1.18151846631339	0.78298257308369	3.08225264941473	2.41076871277565	4.21207033953652	2.30510317948855	-1.33911016144557	1.32744016824978	-0.30573374109067	0.76427339711467	0.63460099247426	1.28292883790959	2.22225350063314	3.41549428172669
ENSG00000116661	FBXO2	chr1	11708424	11708885	-	2.54473653625403	0.0470756837246604	1.84502659871824	2.3395392184186	1.15012270965315	-1.53693895535753	1.52176035426463	1.18186184169947	0.59964120709414	3.41211551487367	0.75456545696232	0.83449894388863	0.42408289369779	-0.85242139216692	-1.93418550600368	-0.452714144073	-0.266904780907242	-3.34204159708937	1.4607544963517	2.90969819790865	1.61014586804509
ENSG00000132879	FBXO44	chr1	11714432	11714638	+	0.92042029007078	-1.32647209609862	0.854057562696	-0.28616101150317	1.16789948829448	-0.32414771942074	-1.42835328705635	0.00629118638781989	-0.58008637968454	-0.2275939784807	-0.0902004095399098	0.199299621385451	-0.24995812478608	1.57756100802243	-1.26018610565168	0.35336290164937	0.29231549942395	0.88520324670565	0.43754375025208	0.0489589306933502	-0.29820462455816
ENSG00000116663	FBXO6	chr1	11724181	11724312	+	0.341804210171121	-0.64058589309849	-0.7949610879353	-0.130911363255211	0.98034849502693	-2.25728194407006	-0.22375982539496	0.60322765796949	0.20171165600512	2.24647050386801	0.10362604339702	1.51769988752957	-0.8649617114569	1.56383253116081	-1.37065340821307	-0.0509620881295498	-0.48749950734287	-0.13106353112988	0.59028377379192	0.11270374319666	0.28990384287303
ENSG00000116670	MAD2L2	chr1	11734537	11734873	-	-0.84791335117382	-0.0623773677078501	-0.35571580262601	0.26370794514068	0.43094651465274	-1.16846220014829	1.72993309576796	-0.29023017659792	1.45171379894195	2.75646444351854	0.68639124430799	0.693383849669519	-0.12323879090615	-0.87877034151155	1.97149552935611	-1.01421817462271	0.22707383583692	0.56955385794999	-0.35996097440727	0.16110862685937	0.20694126319293
ENSG00000177674	AGTRAP	chr1	11796141	11796292	+	0.65580833328963	0.0665977824464101	-1.29100755531856	0.58814886964604	0.41745943409758	-0.49633180432343	-0.99166293337342	-0.0243540489740099	0.12541503428664	0.29305342741412	-0.30551008010939	0.26173957583117	-0.19868021769487	0.68354852145765	-0.78334929532016	0.17296252061396	0.0394911371511197	0.33884189406039	0.77121575650582	0.3919154504655	-0.62769509304395
ENSG00000177000	MTHFR	chr1	11845780	11850955	-	0.89536299820953	-0.68099878118104	0.103859539962031	-0.13403595355364	0.10581671814635	0.663086940079451	0.1760370409091	0.63529922488643	0.40718211143969	-0.29897256712297	-0.358923660280841	-0.58706039615807	-0.207789324660951	0.98483747146837	0.95960606493006	0.552127606074669	0.49725012411461	-0.545635110351149	0.306237309590831	0.77532325987388	-0.15662479740076
ENSG00000011021	CLCN6	chr1	11866207	11866406	+	0.99712492120722	-0.69833143468344	-0.3850845607355	0.14149965309001	-0.197878278778861	0.89052705784832	-0.2290210395408	-0.11177242550272	-0.48669109350811	0.36114266332958	0.16156611436864	0.23558566090651	0.0698533269292607	0.92724635121293	0.49612139718211	1.25575578336511	0.32757254680211	0.35945095759029	0.43687439244872	0.34278099284508	0.0557825825326503
ENSG00000116685	KIAA2013	chr1	11979648	11980389	-	0.68247417442437	-0.49794662188357	0.1404412000398	0.35846405876973	-0.14292591008378	-0.20805406355181	0.18854631460912	-0.28721833842165	0.11754052684761	0.94749209054166	0.26082975122303	-0.2779372825437	0.19655856831005	0.3506314201813	0.94671978155791	0.22749129967861	-0.10724235526447	-0.45148320359811	0.150354030518971	0.61151066395411	0.82674097446086
ENSG00000083444	PLOD1	chr1	11994262	11994380	+	0.3177971283373	-0.22858786180754	0.195177430397511	1.62822451549285	1.07562841307254	1.02362699827119	0.0460138946981292	0.520969834744541	0.34406574017901	1.10177828857318	0.38582568805961	0.170413396075469	0.0845315880146398	0.99338373973022	0.426334325708909	0.78695912417578	0.402998532854621	-0.194388409462269	0.46291663545464	0.48292064061086	0.14722754159256
ENSG00000116688	MFN2	chr1	12040238	12040541	+	0.247462799733871	-0.98656637665551	0.110241552370951	0.22285515616512	0.29668889921087	0.38562707200867	-0.45694398126105	-0.136593484309709	-0.432022510466149	0.18887299324778	-0.41151017133672	0.77811516566405	0.2938804961325	0.65595949768131	0.20008671971073	0.34818920903437	0.29208881628199	0.22658492236467	0.82405697846182	0.717080042884709	0.61468017004292
ENSG00000116691	MIIP	chr1	12079523	12079609	+	0.32617595711485	-0.37783706939654	-0.57858148895512	-0.48831859415267	-0.11599388400869	0.23753007703165	-1.2731297035445	-0.36768580582951	-0.90448115414695	-0.40225117759005	0.244282528331	1.44049273199176	0.34644937499385	0.90974446277332	-0.14909174799854	-0.198167487126371	0.70143774527656	0.22972554967044	-0.29683597530033	-0.26275563824866	-0.0294690691598802
ENSG00000028137	TNFRSF1B	chr1	12227060	12227226	+	0.49849323768812	-0.96649168730003	-1.02194317740935	-3.16178070243262	0.318715033424945	-4.31836161840401	-0.1510197510139	-0.44961746393762	-0.58575457887043	-1.2091464618557	-1.49020057524588	-0.7161368374125	-0.38372029861391	0.87560240458271	4.1056389250517	-1.53317197041289	0.26089375280116	-1.44633954945113	-0.0556312949347899	-1.39998913576284	-1.14527755194816
ENSG00000048707	VPS13D	chr1	12290124	12290177	+	0.671679960312989	-0.33676068551595	-0.219060063714929	-0.69528340686392	0.0663212699250906	-0.09634520722771	-0.13818580182517	0.44600920990584	-0.0191537193356597	-0.53131295478239	-0.357074823095431	1.01654297623945	0.87979137402562	0.693833261155149	0.110404409026509	0.35052650500802	0.606919516238161	0.20819243661875	0.0524615762059213	-0.163551634319559	-0.387928978329318
ENSG00000162496	DHRS3	chr1	12627939	12628453	-	-0.0139176909966399	1.69189008900237	-0.05877445984963	-1.86477137616773	-0.5681883733059	-2.65481294081936	-2.0008119731318	0.54917056403755	-0.49993511249797	0.164284487964721	0.23918754316746	-0.50496870300862	-0.5444018925317	3.03655579941034	4.11152284929697	-0.0607731839913499	-1.11656761824852	-1.0638877575641	0.97316445878077	-0.30604776614457	-0.64967490548129
ENSG00000162493	PDPN	chr1	13909960	13910595	+	4.21737602812569	5.37897312198755	-2.45659358551681	-0.39910814528157	0.963199962778002	-6.87946241440792	0.732908652261954	-2.26494642594192	-3.22602903886592	0.183637179584933	-1.13882081543237	-0.246409029498148	1.10991928366156	2.85745989403228	2.41325706981016	-1.38435906102243	0.86603300831705	0.720992887981115	0.83126022596557	0.0753629470032098	-0.63981550912054
ENSG00000116731	PRDM2	chr1	14026693	14026795	+	0.29865769293904	-1.10301666214162	-0.37892082525286	-0.91952488205325	0.18566366023573	0.240258003291521	-0.16820609408163	0.24144323774668	-0.0925058410722999	0.27868960228737	0.0842359399698296	0.88201563117304	0.69293666534509	-0.0292384981260794	-0.19825722166515	0.3591047458888	0.16812882322796	0.526453918223	0.0714339318639592	0.11555730206147	0.44290903693672
ENSG00000189337	KAZN	chr1	14925200	14925719	+	1.36088707682797	-0.54568615266609	0.58664803104007	2.85712183974578	0.3913192197965	1.04993291847885	-0.39813214747503	-0.28851410783626	-1.02548252364027	0.71081777656794	-0.26941958406174	0.435488663087431	-0.00107733315807934	0.96418038320842	0.84302433512124	-0.61600598709295	-0.40056291974695	1.831116862889	-0.0316102308470501	0.0297254788037398	0.71942547132993
ENSG00000171729	TMEM51	chr1	15479028	15479280	+	-0.70737481172668	0.17811346796849	-0.39729077531617	2.33315834404415	-0.09893905196749	-1.90980926890754	0.0541571166330201	0.58286790745719	-0.0736881248349901	0.7299298230263	0.98369169513882	2.87298445713364	0.74023768836398	0.000679731873800105	-0.15275573820657	0.0493397526648498	-0.86578834118713	0.0151949141279699	0.03572350944683	0.46548529420436	-0.12744945259135
ENSG00000142621	FHAD1	chr1	15573768	15573891	+	0.76983551527478	-5.5061535120141	-0.32581975596627	0.79923482068431	0.37929472738824	-1.26632159012277	0.75285848739942	-1.19455263040299	-1.21018288956052	-2.22082481151291	1.34720182009247	-0.64521304357538	-1.3684252825553	2.20123553532906	6.22410602282988	0.32807312663751	-1.818632042214	-2.03205967385473	-0.51219730198721	0.33846782853211	0.39488411360732
ENSG00000142634	EFHD2	chr1	15736391	15736775	+	-0.350371326915059	-0.0759216330901298	-0.73289953362708	-2.17964739237265	1.50027494465969	-1.53750033197697	0.89161981308242	0.39943835373073	1.94262439694038	2.64951052801755	0.89573327850478	-0.22248420233099	-0.35345640831085	0.30349870307913	1.01458169650759	-0.51852857358488	0.0882318983915598	-0.59933296036673	-0.73384035095382	-0.99191579486393	-0.78143629871823
ENSG00000132906	CASP9	chr1	15817327	15820496	-	0.24032414800769	-0.53776703114912	0.58408906009476	-1.41193865414193	0.000596422964469934	1.03822294872269	0.43269874804352	0.18595311989651	0.39508729825314	0.65300410658623	0.34905869173778	0.61232821317208	-0.27918403789079	0.62844381954172	2.64504699266189	0.83843055672972	0.20547193077756	0.46040125357892	-0.0705076016138801	0.1679184930134	0.39406178226104
ENSG00000116138	DNAJC16	chr1	15853308	15853453	+	0.52367641086662	0.0798636326089204	-0.255395854478881	-1.0996626577712	0.125087577545861	0.468616996283671	0.2938355050829	0.0389927212701302	-0.35905558942253	0.29081359966468	0.23544807936764	0.0637345680725003	0.51965382705504	0.40636960764476	-0.0988839739088503	0.69457332494214	0.37302124400876	0.0989565030477104	0.36561277845906	0.197722470900111	0.966339906936691
ENSG00000116771	AGMAT	chr1	15898848	15900219	-	-2.55355588321874	-3.70835263468709	0.35527905873675	-6.26019008032524	-1.45534188929943	-2.95077808869948	0.869529270379578	-1.8423723534899	-1.43478918521425	4.56866990649347	1.59827727884503	0.0605290808068801	-0.67535852745058	-0.299901571002108	1.00877346611113	-1.97426939129487	-0.447093661863546	1.50837963526145	-2.10786146140524	-2.59235823713836	4.51293914619917
ENSG00000197312	DDI2	chr1	15943995	15944303	+	0.213438249669831	-0.66848492495749	-0.39161583885212	-0.94934261915725	0.0599253303708203	0.553277013194981	-0.23947154034967	0.000246326872660241	-0.83052194857492	0.0092762276932401	0.0535316437806195	0.40615172432608	-0.000954733502929628	-0.4656284902901	-1.051064773453	0.63305565252257	0.41125762715872	0.12707479366301	0.19831187628233	0.08996984022051	0.43437431342218
ENSG00000215695	RSC1A1	chr1	15986364	15988217	+	0.173364926525831	-0.735818113956269	-0.63987019843993	-0.97996391459041	0.33596619786704	0.64761842387344	0.0131506175484501	-0.15526821737335	-0.67548525794217	0.16703414017908	-0.0250878894586304	0.62495543416145	0.0566310763675801	-0.6233399669669	-0.96235375583384	0.50876287175231	0.5652488230014	0.16627850335791	0.18781258820821	0.27926674799926	0.85004931196998
ENSG00000116786	PLEKHM2	chr1	16010827	16011113	+	0.63581276291173	-0.17953283561785	-0.34312058973323	-0.607936315611791	0.562486931189119	0.66160275974398	-0.31581439521062	0.0653947744964896	-0.35356810810667	-0.146773305717669	-0.11719734011323	0.221641864488459	0.0960128402465692	0.45696940524638	-0.54033443082836	0.12596015338601	0.332890551688339	-0.0101241866841999	0.328267115631339	0.0461090811114495	-0.0187448189539801
ENSG00000162458	FBLIM1	chr1	16083102	16083227	+	-0.833225011168968	4.86319488299269	-1.53780101781527	0.19588351431373	2.22048046772764	0.68763354879383	-1.03211615112841	1.20550096536793	0.26121180057012	0.37241338169523	0.99740553776996	1.14932771810822	1.2314924228859	-1.00379422706912	-1.397540832243	-0.69704423855736	0.36329235894621	1.82390572852012	-2.93305024777709	-3.40726708345544	-3.31716771709599
ENSG00000065526	SPEN	chr1	16174359	16174645	+	-0.13296007104344	-0.911851029013039	-0.2235939625297	-0.948730139473191	0.00500033542340983	0.0671807014483301	-0.47091051369836	-0.18754343693434	-0.35629138356916	-0.37318978640264	0.0549524069804201	0.400866765734469	0.13580644571148	0.22720998747163	-0.22989330050778	0.29041783006902	0.280886030198841	-0.295112052145179	-0.262720473520059	-0.416131985806559	-0.26996834055553
ENSG00000116809	ZBTB17	chr1	16268364	16268747	-	-0.02863189759019	-1.11127953253447	0.17950826216372	-0.37990106335596	0.25969982984056	0.10374108607124	-0.24405760222315	-0.22305506031093	-0.62587653236637	0.41764400955528	0.2711110195372	-1.15418201168719	-0.85592985802319	0.10011420089367	0.20556362514058	0.17276640661196	0.23392439597003	1.06047848630525	0.31801367617617	0.18757332037127	-0.0305033247049504
ENSG00000173641	HSPB7	chr1	16340523	16342254	-	0.91699871767218	4.8958027358842	-3.15473277769463	-2.94476094683812	-1.02650490712155	4.43503705097744	1.04436999108644	-0.43308675367346	-0.732886858037	-0.16971226818182	-5.41550196562647	-1.53302870193016	1.77363589743323	-0.15203427310024	-1.21064238932948	1.74083084990071	-0.84102952459596	0.98232926421792	0.840878641033199	-0.688619303066015	-3.69651257101961
ENSG00000186510	CLCNKA	chr1	16345370	16345469	+	-1.73129475428442	0.31027286002122	2.46881284228723	2.29945721594627	0.14844788236852	0.61543861781401	5.61099395154615	1.77156182627765	0.880640776534849	0.464312275361831	-0.211838665622458	2.67745892026054	7.06866599767362	2.07698507799973	0.53284719914434	3.10228728900944	1.61610093705534	-5.62347351589064	1.4665903911865	1.73998230572523	0.59009997965052
ENSG00000142627	EPHA2	chr1	16450832	16451815	-	-1.31421714499053	-2.169454329466	0.0373378246569303	-1.55187716216627	-0.65453265513549	1.32519124484167	0.83010086258867	0.51316363426201	-0.65476656441279	2.6514067628544	0.711341384522139	0.55399275068344	0.07347395476256	1.21389167069363	0.71770447884976	-2.64674280155747	0.55521224874519	-0.71320783000827	-1.17643303897525	-0.97901441464376	-0.41311001827026
ENSG00000142632	ARHGEF19	chr1	16524349	16525239	-	1.11031167451517	-1.58772440510056	-1.63361358740037	-0.611025206459128	-1.04574166242711	0.935629468843273	0.0960622855997461	0.324683787897466	1.04730847993836	-0.396595412511465	-0.000681969267636029	0.12758263244034	0.0548724017579101	-2.68695497676765	0.0309793773490403	1.16270733289737	0.269308508682003	-0.876449315210178	-0.460773369585695	-0.528379841446605	0.538617343467187
ENSG00000132881	RSG1	chr1	16558195	16558792	-	0.65093972282097	0.187901540352615	-0.843337130397112	-0.56675494780829	-1.09975853366294	2.7407528333677	0.86513982266038	-0.940114961078418	0.19640308947923	-0.444132377023261	0.442844226995127	-4.00864604865029	-0.761377350109131	2.02326735720805	0.49391817058878	0.89018527356858	0.527344956865985	-2.74363272136276	3.16368936886279	3.35291717583638	2.37933598742365
ENSG00000037637	FBXO42	chr1	16573334	16578280	-	0.37959059766409	-0.87037073121519	-0.21197381761425	-0.40249080857385	-0.29948521108298	0.0759629974228302	0.181362831877981	-0.09745062332229	0.37271659585561	0.90858235744984	0.0735129042644695	0.27425559862132	0.0933709201285797	0.28421934809019	0.728086577584111	-0.0496697929366601	-0.118736803319091	-0.3484139627334	0.40533216985044	0.79070075521718	0.71370137356379
ENSG00000055070	SZRD1	chr1	16679070	16679307	+	-0.00872158900890074	-0.29997942116148	-0.545235035852961	-0.32464366859697	0.78029066740633	-0.22057598352825	-0.61316646506652	-0.11365014591929	-0.0621294444154099	0.19012672383938	0.161973569818789	-0.37246331789497	-0.38570514064894	0.77860750460457	0.104401050563609	0.10041420910472	0.10028985503416	-0.60209684119244	0.20830703880604	0.37566310852585	0.18489759538945
ENSG00000157191	NECAP2	chr1	16767167	16767348	+	0.14939840348557	0.17437876474848	-0.54735541079673	-1.39221399823554	0.60157677864866	-0.12118400675618	-0.58642016103697	-0.16220559913967	-0.52932991888368	-0.510483595453811	-0.71197482720631	-0.107411427856341	-0.29280485218816	0.9109139648654	-0.0425620717191899	-0.1473150249066	-0.0269753697072495	-0.96665098597293	0.48621592868671	-0.0381055276221902	-0.91561068810604
ENSG00000219481	NBPF1	chr1	16888814	16890681	-	1.36987221962563	-0.762896512507931	0.0914575878768602	-0.21588000229139	0.72827651297208	0.58127203446934	0.502807034231381	-0.10747141334099	-0.16757552859605	0.18059151821512	0.423799031258431	0.87404617817055	0.3235627718913	0.91065121053385	0.697326021324558	0.857886706279331	0.142691771109819	0.71837971715547	0.0651165528911797	0.0481677853152505	-0.269284303628771
ENSG00000058453	CROCC	chr1	17066768	17066892	+	0.1634155940537	-1.90199351862239	0.60692164259986	0.38055527482027	0.3841324707274	1.2167843420572	0.40015575910562	0.44247870510574	0.60531960287339	0.58422436896877	0.2990219995011	-0.59819353347656	-0.32285116306239	2.26382657504798	1.95120865084994	1.05020171054301	0.75932784336616	0.69610963093185	0.32109076463576	0.69817710359874	-0.18587249173053
ENSG00000117122	MFAP2	chr1	17300997	17301518	-	3.02011846506567	0.52747098779727	-4.09391965744905	1.99995944470311	0.6039608091083	1.40459910716498	2.67232501652337	-1.44959283494617	-1.54072009489514	3.08852242551118	1.69902467145212	-0.85224163848787	-1.04070456316189	2.5693065683332	4.81538051494663	-0.927215006575718	-1.01233015070862	1.02847408733998	-2.0350334075291	-2.38386684236997	-2.83866338292385
ENSG00000159363	ATP13A2	chr1	17312453	17312853	-	0.0616808644841003	-0.438556689698699	0.42504459689395	-1.0204731465607	-0.0318285871876203	0.10956468099633	-0.59901845415476	-0.84854298969359	-1.07146838288401	0.88790079406313	0.16794718766374	0.68886304088091	0.20237342995642	1.06867037344283	0.53029275054537	-0.301707236741841	-0.0232603183349793	-0.37506924113588	0.29883724375094	0.236473598391609	0.407512993336289
ENSG00000117118	SDHB	chr1	17345217	17345453	-	-0.65741446632916	0.20052349761773	0.0507612313130101	0.31485304888863	0.0603562701428899	-0.37221709137202	0.70537947236754	-0.54903949299847	-0.377365005562941	1.1609470543925	0.2515999985458	0.0923309006129802	-0.15618906150889	-0.19128489564012	0.259323848602681	-0.40947899455351	-0.20394053979933	-1.07465103735618	0.54700026119216	0.60938422312616	0.72907516644269
ENSG00000117115	PADI2	chr1	17393256	17395772	-	1.20830198790399	-1.21818325483196	-0.15702858356375	1.936749460304	1.05496123729043	-5.51377264976381	2.51406582539688	0.138885038960537	1.33835336161854	2.6280371386895	0.965581458006748	0.377781194462931	0.681310558472237	6.77739562192319	4.38710665832759	0.587819636582615	2.44929259070529	1.96776347303237	4.13899954909101	1.09866510301131	0.14048336843164
ENSG00000179051	RCC2	chr1	17733256	17735690	-	-0.26259906641714	-1.36652034270417	0.31112115051963	0.0345166595213504	-0.36868483054002	0.31000669486031	0.0293305732608902	-0.305619123509461	-0.30727411725148	0.74464965321585	0.43428816314021	0.326536363837089	-0.0166344117247501	0.37567562566303	0.21832039068975	-0.57287750825271	-0.0761044679735203	-0.31824843958757	0.12783185143209	-0.17887575169952	0.19211625066141
ENSG00000074964	ARHGEF10L	chr1	17866330	17866445	+	1.16364922127219	0.57626276696959	-0.624101002216721	0.97172233584171	0.5584858005478	-0.0898041594554702	-1.17120342385517	0.31277648012103	0.23861204232574	-0.71860837237963	-0.3423974435525	0.27714479222333	0.0410531697959406	1.30685869292037	0.4295438789746	-0.870944820864151	-0.10607510052294	0.418827109445459	0.357540510969789	0.23259280301609	-0.34390494019772
ENSG00000117154	IGSF21	chr1	18434240	18434692	+	-2.61016409931422	0.42794941773875	-0.394578058413987	1.50297101833489	-0.300815775652569	5.80734894784651	0.281961714737187	-0.724057188217925	1.95109684051622	-1.48429606906287	1.0008476757423	-3.47248455636477	-0.58219166549764	-0.998063496315501	1.78244387178173	1.0977257146193	2.26648415751514	-0.41892623969166	2.1512413379783	1.78373759583825	0.67346993026576
ENSG00000255275	RP13-279N23.2	chr1	19175767	19176044	-	0.0612554586154799	-0.80259776137155	0.95456118758273	-0.37746044649713	0.00342276411146969	0.45667089950881	-0.49159692219289	-0.15780448569378	-1.11772172058806	-0.0460486158529703	0.65098449671186	-0.17962979012638	-0.26615117605309	0.96796554463402	0.26016510259557	-0.0486168812329906	-0.20577116353783	0.46737568817657	0.15895974958338	0.17308458394464	0.52995427379137
ENSG00000159423	ALDH4A1	chr1	19197926	19199451	-	0.19698146312686	-0.37305467304426	0.88467745294098	1.31929469439432	0.18066564894537	0.6085215941948	0.56468608818698	0.18548108108769	-0.42288093462137	0.68947755162449	0.99121548360523	0.50006642541158	0.24540584074949	1.45500249644326	0.59216445471033	1.14515701494626	-0.1448253540031	0.0679866286320099	-0.281618739625	-0.16523989484075	0.65304554765061
ENSG00000169991	IFFO2	chr1	19230775	19235160	-	-0.1086189363578	-1.45361582666506	0.996827837032529	-0.98281096610925	-0.11486249429075	0.38070738898146	-0.71004472606051	-0.3189190113396	-1.3042786761309	-0.23567692475752	0.59305659364448	-0.61693023375757	-0.63950375492897	0.31560216307009	-0.18649364951157	-0.76583285512636	-0.26054429082753	0.8785316408247	0.240133398845201	0.29484523252352	0.611321105404951
ENSG00000127481	UBR4	chr1	19401000	19401390	-	-0.053793389140381	-0.81654863967842	-0.036437609497181	-0.410136256145501	0.00806512676560978	0.39340875538463	-0.220815669034	0.20670984209112	0.24898233928533	0.13601735532823	-0.0612033127129994	0.0213992845030404	0.00359739216020039	0.790975453669121	0.606561123526451	0.0462570612677009	0.38840567878546	-0.248071208443301	0.1673444611042	0.254236884735199	0.0422485264965999
ENSG00000127463	EMC1	chr1	19542158	19545976	-	-0.420975888138449	-0.45259004669495	-0.19848169851855	0.42896347203315	0.14336554612246	0.28641721414885	-0.22315628217045	-0.217806653679429	-0.14755907038016	0.74842917874923	0.1110047152637	-0.7421064457516	-0.45193793742985	0.39978376359495	0.35749023166381	-0.0682204492241496	0.05335105358101	-0.44309433048763	0.603737155032809	0.708073042349	0.31053150519958
ENSG00000053372	MRTO4	chr1	19578033	19578357	+	-0.83104468177243	-1.42254602373241	-0.0187565228444999	0.25140215283116	0.3827408210937	-0.346282420725661	-0.27249905848197	-0.51520763347321	-0.7620546459606	0.89183988751387	0.4185045636656	-0.78387616893233	-0.50437007616223	0.0713201644777302	-1.21393949416636	-0.32370098771151	0.25532377141394	-0.67156984032209	0.21142017221014	-0.18474210469074	0.82445103512523
ENSG00000162482	AKR7A3	chr1	19609052	19609386	-	0.150758903516975	-4.837306377665	1.35687655130278	-3.13482421671299	-0.66796297945049	4.03483170492494	-1.94886031966944	0.278463226932613	0.240223632970938	1.32853538050982	1.44678172418402	-0.18248083274307	0.15805120887722	4.19303756798425	-1.19603449884173	0.0548182329570399	-1.02934730055529	0.33221634226664	0.46262691504591	2.55934329803827	0.15861914906475
ENSG00000053371	AKR7A2	chr1	19630459	19630880	-	1.20476432321284	-0.59816476420482	-0.35191707550461	0.11649906678345	0.0295993286691596	0.98108708884761	-0.19579235113546	-0.22960228226499	-0.67419630365894	0.54780622868	0.49000255292809	1.59779971755012	0.635332019521971	0.78922564789656	-0.0305584900564906	-0.652461497204899	0.0763877158173001	-0.67798887887159	0.48339101242563	0.66834443210524	1.07707398435762
ENSG00000040487	PQLC2	chr1	19638820	19638852	+	0.20667216549502	-0.16307119972585	-0.27668219912968	0.32981383262924	0.32770504849737	0.87322698271078	-1.13979550812207	0.21475103801334	-0.396862267833	0.96062106219046	0.48662264370411	0.51464454349589	0.37783861440543	0.79027698635171	-1.22125149250564	0.28812872297892	-0.11388354108379	-1.12330557919104	0.58053011328172	0.54991687110515	0.52012705715861
ENSG00000077549	CAPZB	chr1	19665267	19666111	-	-0.12208550028788	0.50547410247787	-0.146531212441801	-0.42793302551011	0.24044747159504	-0.37627931873437	-0.18204120405641	-0.0617837243895805	-0.0517121525537405	0.6885379796144	0.12601714508569	-0.32519986897364	-0.18765862945927	0.851521961363391	0.849242003286091	-1.00862999648926	0.31447505360831	-0.69935708473352	0.302229341216	0.54971704133015	0.27306031949091
ENSG00000270136	MINOS1-NBL1	chr1	19923473	19923603	+	0.76870711017739	0.19902102043944	-0.59857278128613	0.23504460088629	-0.48204841454432	1.26366231596168	0.24546579775427	-0.3720965883872	-1.73065291204582	0.73608633484338	0.28819900341212	0.68368886450007	0.122782261425701	0.27119661553879	-1.32870647942338	0.0122583437083499	-0.61084171040574	-0.30022827163779	0.24253832357263	-0.09133641196465	0.0870318463438
ENSG00000173436	MINOS1	chr1	19923477	19923603	+	0.28341181242358	0.11244792304826	0.215558608735281	0.0727955603396797	-0.10470705914265	0.86088376329801	-0.18572275105755	0.0310997524935801	-0.85841512298631	-0.36942716997169	0.0871882189608195	0.0668474737923703	-0.60407884973087	-0.25130144363479	-1.61159008661838	0.20969242777891	-0.642602929819	-0.92808412832937	0.60771568185361	0.63724048261725	1.00133697921728
ENSG00000158747	NBL1	chr1	19967048	19967223	+	1.0703877764665	-4.95228491200732	-2.73185346147414	0.59424229033785	-0.80204193229199	1.40172797632048	1.13577434145872	-1.066565345373	-2.6780888840606	1.23500659246684	0.44166311712032	0.88285417243354	0.4136364262318	1.12363710097822	-0.72324022004516	-0.64205536011829	-0.561575323270806	0.58301099694199	-1.52849519927088	-2.30467658206992	-2.26209673002569
ENSG00000162542	TMCO4	chr1	20008706	20009937	-	0.16352285403746	0.8135747058683	0.32880272326843	-0.26421322267888	0.0215285415208899	-3.95081256445028	-0.79691087788521	-0.15042904354301	-0.0257394532981001	-1.41266247967688	-0.57529393226612	0.27472379107244	-0.58195744609384	0.60932028377821	0.73220270338813	-1.2538859075343	0.43808076504484	-1.08179450049129	-0.89835826425687	-0.690179986001	-1.0890159778697
ENSG00000169914	OTUD3	chr1	20209006	20209227	+	1.09918048323891	-1.12823018264802	0.71724097576773	0.67718347288475	0.37999213110644	0.51836442255093	0.65902267571111	0.29784199620627	0.0132414388030098	0.62680898926369	1.0341376698122	-0.47429841026891	-0.28277712412597	-0.32811357518072	-1.36563898238684	-0.53118194926252	0.21169443188336	-0.29209433051492	-0.07016542880773	-0.0257760544316299	0.3392308216779
ENSG00000188257	PLA2G2A	chr1	20301925	20302336	-	-5.97184309695142	0.61339920868351	-7.53942050814972	0.36224417810631	-2.23177599105928	-5.83723752212799	-2.35846197083546	-0.38210632297668	-5.14562055372331	-2.82819847112173	5.92815992092939	-3.59682290722475	-0.57268560407985	-4.16509049003592	-4.84846045241007	-2.13537378634979	-3.97775359694183	1.00791628459052	-5.69148690469287	-8.96743606390806	-10.3936174186609
ENSG00000127472	PLA2G5	chr1	20354672	20355202	+	2.01082746636545	0.83329500610771	-4.96835719764974	-3.56199137313895	-1.7983393550848	3.07612404664743	5.09092085886884	-0.41235535871301	-3.28427586992715	-0.46945482821393	-1.13184928507031	-0.28694501108628	-0.80005198845858	-1.44781130799634	-4.22223048225337	1.19775926428834	-3.14844192089291	-0.59230323425305	-4.02219912263904	-0.76785167818093	-4.03696733149156
ENSG00000117215	PLA2G2D	chr1	20438432	20440752	-	0.415766958003944	-5.10418366640441	-2.60110539378598	-4.49751913868331	2.17512580185592	-2.82071440281266	2.06582048941037	-5.44007383528171	-6.05954096582736	-4.04253869837043	-5.98148940458611	-7.39441324050024	-7.47597195759693	-1.95970440009903	-7.11332431972862	-3.18930614133837	-4.84743948543593	-1.61316288050368	1.56927145232034	1.91694222612544	0.62357561211484
ENSG00000162543	UBXN10	chr1	20512578	20512646	+	0.67274596941418	0.54658148022903	-0.26906020326593	-3.04751839809706	-1.25582471320571	-2.4819375509158	-0.51866297612917	-2.48775724739192	-2.22156951528824	-1.35814171275159	1.09582875467425	-0.0579512214807291	0.166316468956295	-3.7694857843592	-5.1614106490818	-0.54543014741977	-3.97226538611473	-5.43017114878808	1.64146045765018	0.45286423723615	0.64801080349665
ENSG00000162545	CAMK2N1	chr1	20808884	20810212	-	-0.147621862859292	1.35905159573167	0.23702797817291	2.35508298800195	4.69788770264098	-2.31705527096453	1.02745498029965	0.36591356944671	1.20371969819498	-0.778389142759499	-0.441381420048579	-0.950753517310259	0.029852870060834	3.7473929804332	1.27918302919336	-1.04357268360271	-3.75552520498556	-3.57719693877146	-0.352432764481084	-0.652882375360802	-1.01433532869637
ENSG00000090432	MUL1	chr1	20825943	20827912	-	0.38189056577934	0.0861952805384398	-0.20312877576232	1.19131447184604	0.27264446957403	0.85099478483387	-0.14239598508737	0.56176396823819	0.54331204058621	0.1419280191524	0.38882427146694	-1.01257920917271	-0.00489761448115988	-0.26929562705587	-0.7068365988295	-0.23875480068922	-1.05795064259381	-0.89907639525417	0.43315732161434	0.68008574240443	0.56117038538614
ENSG00000158825	CDA	chr1	20915441	20915776	+	-4.94610999755489	0.66434180173853	-0.481688573022	2.6931328998847	-5.98219767491131	2.48409687567824	4.58840644283743	1.93258462222031	0.18663033869662	6.47784112728202	2.8535988850071	2.15018099620555	1.75220532396646	1.24391889819861	-0.0697458908836603	-0.06887884698406	3.5802829309614	0.12560021071174	-2.55015249122761	-1.18280257441796	-2.21829272743147
ENSG00000158828	PINK1	chr1	20959948	20960428	+	1.92446221691692	0.87098917963115	-0.46975922387099	0.65444936887304	0.49659638361725	1.72019470024674	-0.12838631921276	0.0114228906421303	-0.0876325222494101	-0.14690529381669	-0.282603315846361	0.94645867594598	0.74364881083845	1.28759944952799	1.46506100651989	0.15641521353676	-0.25957544369909	-0.3204458547711	0.45114653696052	0.28872845565004	0.29603313964995
ENSG00000244038	DDOST	chr1	20978270	20979021	-	-0.70643289490942	0.400474655091259	-0.43101753543025	0.312629335643471	-0.34449345624876	0.0681709132022803	-0.51095643494883	-0.30521535088507	-0.0757158979343497	0.34582868514089	0.00648248838582077	0.0853950513797797	0.0626934260851995	0.33022066542995	0.532519520842039	-0.33036479474816	0.0132294126300296	-1.37139153182826	0.38837561411875	0.75255088057922	0.840436629204039
ENSG00000117245	KIF17	chr1	20990507	20991255	-	0.77516266975488	2.74585669784698	0.700332625906235	0.287757554863611	-0.11870506167359	1.58395743049099	3.48829727546788	3.20553059361061	3.89795410108969	-1.60904387089791	-1.41862618014957	1.88637671907904	0.39182406738374	4.34700333254568	2.24599901215093	0.803341977114079	-2.6065844682301	-3.30920994508437	-3.80496041113569	-4.16708476565124	-6.31156113358292
ENSG00000127483	HP1BP3	chr1	21069154	21071584	-	0.45563822312397	-0.98711969588236	0.00272015308015927	-0.168482193305691	0.203998006575841	0.5611607013831	0.174006506646101	-0.0861983312730512	0.18511853624287	0.909465333008179	0.315087344691219	-0.17665215816133	0.12610041784554	-0.06394234263424	0.44098525825643	1.21841902788616	-0.22535649967638	-0.510137677911049	0.317553406673489	0.3114959968741	0.10031563647058
ENSG00000075151	EIF4G3	chr1	21132963	21133993	-	0.0232887346433692	0.79759091190482	-0.70172350790749	0.0851959640701905	-0.12708092884394	0.199281545696079	0.0583193353136799	-0.0852868868578609	0.31535355437122	1.00918895194702	0.25518949205996	0.314254749455721	0.15995853451612	0.20347340153887	0.97061862947415	0.31202758938616	-0.31869524143459	-0.41553967971773	0.307070872408159	0.48645058891884	0.494584199836309
ENSG00000117298	ECE1	chr1	21543740	21546624	-	-0.69528952172671	0.82565779350144	0.75911083646207	-2.31164510163816	0.357134967590619	-1.01846081449314	-0.789502105181411	0.103160747667999	0.15881843495885	0.37177824294783	0.0966525990089906	0.39291857678089	0.72962963464093	2.1608245412868	3.33994741016149	-0.74845494085623	0.34393504063705	-1.65629195795205	0.10596659711803	-0.0617000500660092	-1.58555421709621
ENSG00000142794	NBPF3	chr1	21766621	21766841	+	-1.5063506817416	-1.82824814127517	0.69794618570884	-1.23589854970738	0.1182818004896	0.33454907447718	-0.29616247299791	0.0533484659300099	0.0316888054219797	-0.52200247242092	0.29128351837885	0.5781552750669	0.391706797855329	1.83025277316165	-0.90630422514908	-0.0160232343863695	0.11718177163573	0.64347281958377	0.31327338748312	0.921706398565011	-0.50610462238234
ENSG00000162551	ALPL	chr1	21835858	21836010	+	0.3367850302942	2.98606192885879	-3.06529082184757	-0.879502194915061	1.7387990116788	-3.81399510753362	-0.211259717883822	0.829911126800797	-0.761161421894339	-1.15073555154009	-2.29506059349105	2.44323236595586	0.69973933943012	2.70107776633588	4.11003788383014	-1.36023237361706	3.11395284912493	1.41872403178202	-2.81903457348234	-3.33434691755494	-2.55026344843456
ENSG00000076864	RAP1GAP	chr1	21922708	21923757	-	-2.21967701995053	-0.58568352956707	0.0284111951214898	-0.29916888646812	0.5492510861904	-2.60437493743866	0.25605047191331	-0.69707842757911	0.49829578201032	1.93751048434222	-0.44661000529179	0.149854403831539	-0.0843257490584106	1.88666608527212	0.91726936703296	-0.52860324373654	0.50202812441676	-0.56616121758867	-0.99887438707955	-1.1710902082506	0.46365387216458
ENSG00000090686	USP48	chr1	22004791	22005932	-	0.0459490430059804	-0.58108965740331	-0.0652592585779708	0.31492053996101	-0.054269259913081	-0.208372487001	0.205057311923341	-0.39405285344994	-0.0859271146797598	0.720390693994781	0.304650586450171	-0.465533588495239	-0.29851160729125	-0.31985322356389	0.0668631460496201	-0.29673106918613	-0.32313664623069	-1.16419985467768	-0.00685782294370973	0.0661767842594507	0.348192573616311
ENSG00000187942	LDLRAD2	chr1	22138758	22139029	+	-0.307051539460209	-4.97379956032368	-4.02260880481392	-3.07890220456109	-1.8232170333543	1.5986110496878	-0.39370844316846	-3.57163695280257	-3.30832915313442	-5.03070357409047	1.08367760891684	3.23468158011571	1.57250902593957	-2.66329405832739	-3.91305600370559	3.52611295377724	1.50233360361952	-2.46138320778753	-2.95500237660768	-1.78688394082962	-6.51941771439748
ENSG00000142798	HSPG2	chr1	22148738	22149981	-	-0.0416166952134596	-1.30428687708509	0.22733910653657	0.28115851669464	0.234112700398571	-0.0301663665182197	-1.23554179592436	0.37726445451953	0.27021056361011	0.4070973479723	0.0271225393056014	-0.51260209954823	-0.766864400297029	0.658546987184339	0.51480242478207	-0.637475901757609	-0.0894492366881394	0.134331159650749	-0.423744637593201	-0.273322279821899	-0.6102373017217
ENSG00000070831	CDC42	chr1	22379120	22379235	+	0.04329818931798	1.11216098835155	-0.388315215928669	-0.248188679712491	0.57363427765939	-0.143302589369281	-0.17323487922458	-0.18964607960751	-0.47898177262495	0.51025831241658	-0.0162936739920401	0.47073602450354	0.2034451120784	-0.0825814698499698	-0.65611715537142	-0.24653063673549	-0.0842279461837396	-0.81658621580819	0.20413200696012	0.0738348887003202	0.45076978732264
ENSG00000162552	WNT4	chr1	22443798	22447010	-	2.66734039740041	4.71022509940397	0.23049561788123	3.94116888147864	-0.460158648522158	0.56088559984865	-1.28496128478025	0.317165225297987	0.283776698636857	-2.05194722071543	-0.756831364671156	2.15602924664297	1.34323605082316	1.79971521747286	2.58266511555931	-0.36928754321703	-1.09284297316119	-1.14537880488101	3.95014950956077	7.035094261903	-0.18887975141223
ENSG00000184677	ZBTB40	chr1	22778344	22778497	+	0.81115645506652	-1.14229770517794	-0.13265858669951	-1.01049823685085	0.19186408277776	0.0263652839389206	-0.00147635395405032	0.16670856538384	-0.0935073877516297	0.69125239726257	0.0176281106800502	0.24460524207534	-0.18304365592693	0.71683442332963	0.2428719317598	0.11749787913427	0.1238794952893	0.20118258138022	0.104718156680679	-0.11344182862363	-0.27648103782838
ENSG00000173372	C1QA	chr1	22962999	22963195	+	0.327934503856141	1.48826763443065	-0.581286602009671	-0.13302114223883	0.12705635710298	-3.64577242167099	0.10891169705879	-0.38922392817376	-0.74273256047238	-2.10289611034378	-2.36268849945341	-0.868268503199101	-0.44635602926742	2.14131177682541	4.62778825421829	-1.04724539900766	-1.11638744580812	-1.90821855265652	-0.20970272437502	-0.43073508618079	-0.68780616540526
ENSG00000159189	C1QC	chr1	22970123	22970207	+	-0.0728977171383098	1.17117432199933	-0.0200668459047701	-0.556064143725321	0.23127711757336	-3.49050417848875	0.17689215911106	-0.4242426328729	-0.47223630288299	-2.10353635334502	-1.82622118140788	-0.770256869905039	0.13886860585156	1.43934989036056	4.09039076059964	-0.80758377392302	-1.3100990752282	-2.38271288573308	-0.36421918154194	-0.80555163068408	-1.14490965204427
ENSG00000173369	C1QB	chr1	22979255	22979448	+	-0.0578386222439002	0.92533225324086	-0.17056182966353	-0.00851222071223035	-0.00153422343051979	-4.03092763599109	0.14573693017245	-0.526595629714	-0.74563430461781	-2.00324310286849	-1.78002445521796	-1.13283760213409	-0.46102239321155	2.29557144816444	3.47259467166613	-0.5598356495827	-1.1878951466893	-1.96865563795572	0.00723028983288998	-0.0810684750144297	-0.51848144791105
ENSG00000133216	EPHB2	chr1	23037332	23037536	+	0.46908101363783	2.07137115485664	-0.89610435380518	-1.05626856821984	0.945324051120813	-3.10508156496118	0.65303768202716	1.3860805547542	0.72649998574185	-1.76985056552561	-0.90863815321644	-0.0205435379515198	-0.19154014570503	2.07562713957613	2.79276796771626	-2.06259648043607	-0.944012833519229	-1.06760184586983	-2.40510845187667	-3.03124213570399	-1.25886713429127
ENSG00000004487	KDM1A	chr1	23345941	23346440	+	-0.40075203399526	-1.19489633919001	-0.42805904976017	-0.79426266596375	0.77749042125384	0.71282353341376	-0.38929106201064	-1.5321552061857	-1.66292496837673	1.40649599413066	0.49926871238859	0.06597275506161	-0.13406186748957	-0.375183635369289	-0.517592747584199	1.17158799495462	0.510545810050351	-0.82226662916269	-0.11541056028996	-0.19558806153349	0.07446579696997
ENSG00000169641	LUZP1	chr1	23410516	23415546	-	-0.321714780298461	-0.9628798258714	-0.0328811588204303	0.00806046871947963	0.35825401594122	0.431187047873441	0.5922550311215	-0.58211674492222	0.00259324073295009	1.38927138085609	0.22211689762737	-0.22439429553305	-0.200123075857119	0.1311779438455	0.535153563255229	0.260046956925049	-0.486904846785359	-0.80218343772319	0.0418154229723005	0.30428950269357	-0.0117967805268302
ENSG00000125944	HNRNPR	chr1	23630264	23630599	-	-0.46911422882547	-1.18536227940303	0.23430652213592	-0.14480948174859	-0.0658642247663002	-0.0606241608844904	0.28566081873923	-0.3196046524117	0.43421027285129	0.84780300228673	0.28819276161146	-0.47837795566743	-0.27850344121706	-0.0341755554925598	0.2274750262147	0.0323501370989208	-0.19308858256733	-0.479124374600681	-0.15546175823104	-0.15378844604167	0.0628741130476502
ENSG00000125945	ZNF436	chr1	23685941	23689714	-	0.5302900543891	-0.0509591765057298	-0.32209675467153	-0.1831651221356	0.18020651830626	-0.73705215075855	0.70077676574494	0.16959196427028	0.59376224951819	0.98452528432599	0.74997915578908	-0.2319295504584	-0.26960722736831	0.53004520137875	0.23026406645119	0.34307736810109	0.0133746016025302	0.12696622245127	-0.66183650137599	-0.85312934866252	-0.87371049587735
ENSG00000249087	C1orf213	chr1	23695490	23695522	+	1.37950688163445	-0.22688867108419	1.34829625474256	-0.10522128735193	-1.60685719796268	1.90125448732939	-0.15885910735918	-1.38056141331839	-1.93595769694367	5.67646900858553	0.073138151983439	0.79547789176771	2.49424313776783	1.14113688013991	-0.43157854210927	0.424319795482246	1.24611198516423	-2.13609902860152	2.26013864575989	1.81858673606846	-0.65898139497853
ENSG00000204219	TCEA3	chr1	23707554	23707967	-	-1.09145853219748	-0.22426296258095	-4.20331427665966	0.90666294147927	-0.02854196141725	0.39241385578553	0.56083046582308	1.00743615344586	2.39917167846186	-0.75206901790247	-1.03848448020241	-0.94763210474279	-1.10755700547225	3.01498321956976	1.89465949889933	-0.284113466485666	0.65341429786025	-0.51219444787883	-1.38239467765294	-2.77646100060095	-4.12011691953018
ENSG00000088280	ASAP3	chr1	23755056	23756423	-	0.34046344759658	-3.01420689280884	-3.02446295907598	-0.94361494560141	-0.0305840282123198	-0.3781198558616	-0.90440660944527	-0.48844312502428	-0.03437679000257	0.5737443640463	-0.74725919815293	0.81146736909803	-0.59565138551688	0.58768325310953	0.15610276646848	1.01711993753893	0.73155524000665	-0.39444854622016	-2.42753835333441	-2.84804722905934	-2.28008855643809
ENSG00000007968	E2F2	chr1	23832922	23836640	-	-0.422287221899212	1.9686082194626	1.23324311258066	0.641177674711421	-1.24853346626943	1.71187189418138	2.19204095096607	-1.6677147914013	-0.589490693327534	3.53963936119402	0.683053978201316	-0.209105556257562	0.353600693804952	-2.37007245439947	0.346144675658431	-1.64001176076591	0.247784402637307	-0.846961901864034	0.62755835209042	1.52103332975198	0.61339445631166
ENSG00000117318	ID3	chr1	23884409	23884906	-	0.585123982656521	-0.96194381471281	-0.967726729766999	-0.980772134633551	3.87040999170794	-0.676328274281186	-0.73363223136011	-0.696215058858365	0.132519383133032	-0.19027029092844	-1.87676740259228	0.948101667998298	0.409431368374069	0.72229467312526	0.46808875367449	-0.733061123139372	0.448349743320984	0.041829104523876	-3.44357274080087	-2.83338438184561	-3.63651981584591
ENSG00000142676	RPL11	chr1	24018269	24018319	+	-0.396934926378339	-0.79236864473036	-0.422148251654191	-0.697673353888401	-0.196150112541199	0.20455255964365	-0.124977403146531	-0.57000776133675	-0.710053842222981	0.754525425275601	0.2673586044745	-0.470210358145801	-0.483409344631401	0.0901144575891397	-0.320406281373911	-0.856020986435281	-0.0112662086837005	-0.861878461958209	0.2086656177744	-0.1459100118955	1.18817088916835
ENSG00000011007	TCEB3	chr1	24069645	24070068	+	-0.51435493126678	-0.40337920675457	-0.0991263450945299	0.40376119499985	0.12530607243987	0.52996029407409	0.88807843737224	0.0113304958147697	0.429320392772619	1.61473152738774	0.18968980502774	0.0467344211946106	0.0848039917217704	0.14586844923301	0.373775908484681	0.0711848476566894	0.14849719128141	-0.50877502075246	0.55202826247551	0.89478997847462	0.85048923617514
ENSG00000057757	PITHD1	chr1	24104895	24105203	+	0.14729523546698	-0.311021998793651	-0.57019116780429	0.26086883016833	0.1009374434444	0.51032577064571	-0.21090419696547	0.46207116619426	0.0962668955512598	0.980811864796451	0.0872155908946208	-0.0486096308008994	-0.51435080810678	0.0609554326801298	-1.05071639493499	0.26267201892848	-0.33904881274612	-0.583526137620551	0.44327600784374	0.0148952804244393	0.4285334614495
ENSG00000011009	LYPLA2	chr1	24117460	24117740	+	-1.23374163288145	0.29435122527682	-0.65284393047494	0.0127580448816302	0.45369474892072	0.99909014227817	-0.15839521724804	0.000590361500719894	0.00205407827480997	0.73939883016963	0.11969431037567	-0.121568343231741	0.04589099375423	-0.27711468612397	-0.53345282364905	-0.15159498788394	-0.0276377125746903	-1.29053633413092	0.25442672488089	0.0132887978718799	-0.0081447336053202
ENSG00000117308	GALE	chr1	24122089	24122497	-	-0.82613465049404	-0.569513540860339	0.90328021908424	0.59804170832295	0.21229202979054	1.3916588432318	0.829604403136839	0.21898957402806	-0.51857187031137	1.12692447424785	0.7472119586991	-0.58667576650225	-0.55665774254492	0.970431098241519	0.260594800516039	0.67685886221773	0.5648266176781	-0.84085306250833	0.98866462357364	0.4691773982084	0.56250484879628
ENSG00000117305	HMGCL	chr1	24128375	24129054	-	-0.20723728661399	-0.0110933586306903	-0.16486188549049	0.585877202829621	0.15225201109899	0.23685799071529	0.22460877547266	-0.29650451993488	-0.37358640412584	1.21068046195164	0.311759098209619	0.44951714724398	-0.37758708124882	0.34519911776633	0.23223376647814	0.64815960560882	-0.15115818045591	-0.72646789908858	0.33349854739489	0.59502942841333	0.0537078175191095
ENSG00000179163	FUCA1	chr1	24171567	24172345	-	1.12407754314066	2.65659258087266	-1.71211174847925	-2.40874540585921	0.0277995762472605	-0.292164779487099	0.11962076204204	-1.33363227388047	-1.12209293813076	-0.0106089023429208	-0.423655687670331	0.0375795230581399	0.24835455085013	1.17920336087581	4.60759448148794	0.19494159831202	-0.22795182678512	-1.08984030526023	0.51309254989389	1.10644306143728	1.19861888462868
ENSG00000189266	PNRC2	chr1	24285599	24285746	+	0.823760262985923	2.30062733775658	-0.00715193518044599	1.55613706809841	-1.16562361339922	4.01755783878937	3.039278626165	2.43037042090668	4.07529620842972	0.22103919543505	-0.0270757533736299	-2.6318882590747	-0.774368542054346	-1.55454540216705	-1.15196512506676	1.24898429324763	-2.56895780704493	-2.8786239079166	0.950168123929193	0.90733574554703	2.23760241401991
ENSG00000188529	SRSF10	chr1	24291294	24294213	-	-0.60868806686598	-1.27707004780155	-0.651055035435942	0.67389831925431	-0.5573209111262	1.71496861420938	0.84192699383376	-0.57040632269303	0.30050606199935	0.12704109296224	0.64182993588491	-1.73257250274904	-0.92499728354278	-0.0683737478478401	-0.76420552631888	0.62898457345689	0.21308507665701	-0.01804079108858	-0.67520538422489	-0.6628781546295	-1.01693922892385
ENSG00000185436	IFNLR1	chr1	24480647	24484381	-	3.82365216634599	-1.9001507829241	-1.45005285283878	-2.27003023072762	0.67822120062383	-2.47253493463296	0.694824928156749	-2.40368341617744	-0.79283648781213	-1.81356607623024	-0.14456337484117	2.20051694999296	1.12972066593807	-1.06117294219063	2.33006598038558	-1.13282714185773	1.56712679972566	-5.74550541802889	7.76914628533168	3.98962325545532	7.02295753554852
ENSG00000001460	STPG1	chr1	24683489	24685109	-	-0.242986043896	-0.44863820680869	0.49813424807854	0.24635743836006	0.29610361083872	0.44997226667124	0.30673520062389	-0.6711003373792	-0.18538250896096	2.4540042809515	0.62944802612099	-0.1208140980707	0.14219807768442	-0.85155536576257	-0.4789172475217	0.14796414581594	-0.33966481153601	0.14882220438072	0.0444463296398299	0.000549904181050387	0.61815977591008
ENSG00000001461	NIPAL3	chr1	24742284	24742394	+	0.30022395414012	0.73525187317193	-0.18896176885253	1.0749489491436	0.0502516731916103	0.50652710634286	-1.03034957849387	0.58114540084004	0.2338075426457	0.979268236737361	-0.0721930369980299	1.01735223846356	0.25051283683231	3.02622933641146	2.46712431620683	-0.45577291073054	-0.36620187833833	-3.07894323501803	0.10674155208964	0.38971274944921	1.12587525439816
ENSG00000117602	RCAN3	chr1	24829387	24829640	+	0.16800960903342	-0.973154758063751	0.09797344375332	-1.22155618796071	0.22950435649235	-5.05692761866709	0.44748741481327	-0.74761138182097	-0.73390498455314	0.76491646264608	0.83489522749628	-1.08359466920336	-0.87871519214253	-0.23932327428809	-1.70898193219538	0.16381114895214	-0.14115125093414	0.42718212276725	0.27702295916328	0.12474501756956	0.58397940619365
ENSG00000133226	SRRM1	chr1	24958207	24958268	+	-0.0495310722144797	-1.47210371028761	-0.163637781149321	-0.109231683183939	0.10201877463842	0.67718854693099	0.115317603531849	-0.0364588066147098	-0.147071704637449	0.0794581746725207	0.50839137963935	0.0840077480876111	-0.121520512185869	-0.40082665087588	-0.70780588312736	0.660490288351991	0.12346035950555	-0.151687915359171	0.52270880971882	0.507580109051689	-0.0790394773321701
ENSG00000169504	CLIC4	chr1	25071848	25072116	+	0.66866372658178	2.30370127312637	-0.878817759078379	0.97254905885497	0.82483209353853	0.48978500725658	-0.469553074962969	-0.1707933621965	-0.109761027521	0.240221915091239	0.38156660267161	0.38278849009932	0.39513052439065	0.16627142847473	-0.8510809059356	-0.35963217269371	-0.15107355835473	-0.638389631533371	0.539091856651	0.41801481339006	0.36077058006869
ENSG00000020633	RUNX3	chr1	25226002	25229157	-	-0.44522713838137	-0.891057980777089	0.5316893826298	-5.47141353051599	-0.78765735073737	-3.54638835632862	-0.66667977846656	0.86936258496062	-0.21678222462039	-0.61040416225509	0.22737064487183	0.1429222458732	-0.2268554236653	-0.125697799054771	0.15418422432655	-0.66929233293082	0.31071724512429	-0.25796109583526	0.22214086901629	0.54790792903234	0.2529034914993
ENSG00000117614	SYF2	chr1	25549170	25549922	-	-0.66408587690494	0.00816756123461992	-0.21091473144277	-0.01117718996914	0.0532794926287998	-0.61263430074514	0.254151209599	-0.69509898119801	-0.1668363717288	0.91063198527056	0.56407607761329	-1.75195672531833	-1.2217043477618	0.0414418117020796	-0.297967240110091	-0.14918329929238	-0.26595553230021	-1.25070797709315	0.58182392194758	0.2796719239648	1.10526293158609
ENSG00000117616	C1orf63	chr1	25568728	25569196	-	-0.16862972954686	-0.94201153715405	-0.64750231288484	-1.12102951447538	-0.61303805109918	-0.0933465941597698	-1.45334399444146	-0.20459327017161	0.714643851844849	-0.75133012283334	-0.9069593807498	-0.40002734227865	-0.0268170048677394	-0.0887648720527805	-0.19090518071721	0.92499191195376	-0.71653609361844	-0.56643416926	0.0865156126497002	0.29134165006424	-0.19788227701482
ENSG00000183726	TMEM50A	chr1	25664408	25664947	+	0.1015736001384	0.4288876071299	-0.67109179712714	0.19727297048117	-0.10401333056013	-0.0536420515662703	-0.43998113683989	-0.13339456798776	-0.0304431343349698	0.10157255344604	-0.31264849480928	0.21652935061234	0.08635910196866	0.10729894780676	-0.483843484596569	-0.00321890623620025	-0.1036013143933	-1.13712711617823	-0.39528881721166	-0.16454297566656	0.18328453982391
ENSG00000188672	RHCE	chr1	25688740	25689044	-	-0.578189863875212	-4.00908219438509	-0.37342471224001	1.77643416133077	0.19369081177602	-1.13504451275305	0.905343942570734	-4.22172495737077	-5.45615494273126	9.55103790107797	1.38882693123882	1.93427021137119	0.69206196452419	3.38582069822215	-2.75532451375491	0.00723852856523799	-2.45944343508739	-1.22299812968777	3.31308544221747	5.24427011339358	7.0121655096755
ENSG00000204178	TMEM57	chr1	25757388	25757669	+	-0.0604912271038103	-0.90945920651642	-0.28797448108409	0.0428750151475308	0.37941669095772	0.0460769068814706	0.32147269628035	0.0189771754223793	0.0144948523808797	0.86413663711668	0.10435519264059	-0.25623192750598	-0.0951492732849495	0.110991982219409	-0.51686829205925	0.72924625362264	-0.0611994015405397	-0.0537495088074502	0.38775796979438	0.52304107529022	0.53758252241477
ENSG00000157978	LDLRAP1	chr1	25870071	25870277	+	0.67183210646919	-0.749373620265519	-0.56982625162679	0.0827275222809103	-0.0514923289515901	0.35524297026143	0.19234508077504	0.351490620417829	0.432714761980059	0.89549235366567	-0.255717648490441	0.23092737758698	-0.118645714514821	-0.26020536560856	-0.46561421459476	0.28261236256256	0.200571681013749	0.433835976887019	-0.120322563267351	0.37376025793082	-0.23722931739484
ENSG00000117643	MAN1C1	chr1	25943959	25944828	+	1.56589868764517	-0.49992891711303	-0.834130223665881	-2.34504498904948	-0.7612098536347	-1.78856989817719	-0.10263007892885	-0.00206331315669006	-0.17308216244806	0.709647269243471	0.0301622952111398	1.94337848888739	1.2514123545812	3.75709705597164	8.39048003611878	0.63863435463671	0.0465797343440202	-0.56132434269022	-2.50105539054302	-3.78532121104559	-4.00992175404962
ENSG00000162430	SEPN1	chr1	26126667	26126904	+	-0.27525565295409	0.33117566361485	-0.16799738066593	0.0130346424120598	-0.15683680432659	0.84530991679518	-0.48296626551896	-0.18544916828601	-0.57694684690895	-0.804298646319239	0.29281900070126	0.50591393118172	0.16808113153709	1.17379357425801	1.08367360728698	-0.17038621663278	0.500945063537941	0.07864044398129	0.0659991087368406	-0.137130169972339	-0.371217896585419
ENSG00000255054	RP1-317E23.6	chr1	26137961	26138026	+	-0.12381741591419	-0.0886179832747196	-0.11420507859009	-0.0232664346147304	0.42793277360587	0.90713884800459	-0.0582475856357796	-0.2573710544295	-0.55727860905205	-0.625424397352869	0.0649884363559208	0.17534723781214	0.0318477355375899	1.34527327870438	1.66598868347478	-0.0788292568908204	0.4136051358336	0.34818417487215	0.16187621493807	-0.02571779382634	-0.20920211148644
ENSG00000117640	MTFR1L	chr1	26145131	26145343	+	0.184945605456201	-0.77313119353904	-0.44649680061905	0.36094477288082	0.10015425181334	1.13983259399253	-0.51925222273663	0.39200757924191	-0.21560597742756	-0.518714219961811	-0.0896474504875	0.77149436942239	0.25647307126112	0.36303338446767	-0.29902935419771	0.80653431811553	0.34619788786699	0.38124879874135	0.50395086093182	0.375724386366129	0.508147097552239
ENSG00000127423	AUNIP	chr1	26158414	26158649	-	-1.32810271951758	0.51407390058749	2.03591141474212	0.969021779484589	0.842899888185704	0.60224972757916	0.356424662580463	-1.97276752212826	-0.0936996330468951	2.85226371019912	1.97726163579704	1.39949859201439	0.56609097062041	-2.15365381390309	0.383595823712067	-0.55597600039862	0.175398302560763	-0.1732195963169	0.99093963093434	1.08338374945807	0.21537791776505
ENSG00000182749	PAQR7	chr1	26187701	26190352	-	-0.30734155291737	-1.38075397783799	-0.4735491224589	0.950655515582704	-0.26784006849759	1.6044345939077	1.00129517820457	-1.33466032986676	0.26981446816908	1.94805628141494	0.55822976335264	1.05703249055386	0.58044463387002	-2.25343327993453	-1.80938801840632	0.43748841347411	0.0300653324693601	0.0624384647204499	1.09513948433999	0.89076563512132	1.53421732250402
ENSG00000117632	STMN1	chr1	26210672	26212360	-	0.0191381189926201	-0.42436275786886	-0.337353261006681	1.7352788667255	0.5137553960585	0.41922129536009	0.86279195844297	-0.31344613048047	0.459461631874451	3.05920531386133	0.586430511010991	1.02109878986012	0.433166385646341	0.3918262459307	2.13152520931963	0.92563856284133	0.06511173428318	-0.32424407346649	0.23244819746876	0.24506412609516	0.0203361640789899
ENSG00000158006	PAFAH2	chr1	26286258	26288574	-	-0.22252180464806	-0.87604649108478	0.0223531833600301	-0.08737571344692	-0.0391616613283801	-0.28126418197083	-0.52733237787295	-0.01807279116615	0.16490398227227	-0.36835814977575	-0.11202137993196	-0.00734272554393023	-0.22756148587648	-0.2995601343527	0.28060802178357	1.11242180182187	-0.84635568417654	0.28289735064025	0.73277953957166	0.98416178119172	0.90519416755476
ENSG00000158008	EXTL1	chr1	26346375	26346435	+	5.06028414601078	-2.07764431675568	2.52762243090722	2.55580553277246	-0.52537375818628	2.58498189300953	0.32616670588468	3.08876341540082	2.38900615115148	0.45585508243183	0.49665295773273	3.21320094193136	-0.258457502794451	-1.92518354253384	1.54556617073596	-4.480287049542	0.278273289400221	0.77609649716971	-2.48122705160036	0.91352012693243	-2.70079381094867
ENSG00000158022	TRIM63	chr1	26377795	26378374	-	2.10892066365121	-0.1935116844942	1.40725900778821	2.11680508996301	0.60794480983583	1.20204888060925	0.10117261366436	-0.21762896559762	-0.21687330693142	1.98724725981541	0.96779982172233	0.00950716028388054	0.0754720632976698	-0.99932116008871	-2.06274671683316	0.58160332749594	0.0417915919781398	-0.20018486288143	1.42399677065449	1.46237536064856	1.65761607310289
ENSG00000175087	PDIK1L	chr1	26437664	26437911	+	0.580215712657	-0.85957338305181	-0.0578020166206601	0.36134949899715	-0.39690311943124	0.0718051792938299	0.2716409669172	-1.00309463477424	-1.50115480477663	1.13777058415707	0.55039225816692	0.24205219858292	0.0523091004004397	-1.01616794652169	-0.75062624586837	0.39575184668917	-0.19282458569763	0.00468366397242992	0.61681635977818	0.32713758198449	1.89773267259958
ENSG00000142684	ZNF593	chr1	26496362	26496674	+	0.09255589700694	0.88782656866572	0.6773361522586	0.776515407983351	0.05369102087458	-0.258686176999139	-0.946989497396626	-0.192455388544862	-0.653197782036942	1.36868923366726	0.889196265182392	0.25609631784658	0.0509737816066	-0.565067510805146	-1.04022455588574	0.0308965841075102	0.3195663854407	-0.0294548850594198	0.42774035011802	0.61890173257986	0.78625892086194
ENSG00000142675	CNKSR1	chr1	26503894	26504090	+	-4.37496441543049	-5.56930260587051	-1.69584073711245	-4.32985536828993	-1.08951928074032	-6.37242374782181	1.04605303480195	-0.175199329920495	-0.986219428359926	-2.97780261490014	-2.52190262051782	4.76821974166834	-0.4282643261253	2.6194809679955	3.27486001066912	0.0433579839156799	-0.0824449845825102	0.03068180070367	-4.83180471295732	-4.9971752762466	-3.19732627180846
ENSG00000130695	CEP85	chr1	26560691	26560801	+	0.27172780556757	-0.71636058192388	0.30447388223045	-0.50956557539137	0.41229381250721	-0.26115952467713	0.0750057014487	0.0142769397898892	-0.55056618271404	2.02459202776178	1.02741611395756	0.0835254385979995	0.0917544368395502	0.98035097238402	0.5240688516978	0.82512357922736	0.59096649989325	0.15241555835678	-0.39377314712778	-0.25781478242968	0.30054514405957
ENSG00000142669	SH3BGRL3	chr1	26605667	26606694	+	0.38710551566498	0.64291436572672	-0.49261631843879	-0.6930209775622	1.59377037309045	-2.04714674706537	-0.91353449835507	-0.46754924502906	-0.94234709350059	-0.63371453331811	-0.0809601189291707	0.3018898880309	0.21967864815532	0.59404321009584	-0.09995753806359	-0.22783845479132	-0.4537849160161	-1.33029039221455	0.86119211101646	0.59282235530332	0.33212112672748
ENSG00000158062	UBXN11	chr1	26607819	26609060	-	0.28836775227586	-0.75879144003119	-0.55040266964988	-0.60410894024295	0.00952918349903031	-0.30462792829946	0.22226446188749	-0.48734054815543	-0.30965663092513	0.70480754848961	0.49970962813043	-0.0417673595000001	-0.18630016439357	1.56798454277494	0.55264906930267	0.192097883872441	0.56960353048955	0.66057767599812	-0.0986331511013301	-0.0913532706452602	-0.54358096603206
ENSG00000169442	CD52	chr1	26644448	26644562	+	-1.42827560125338	0.0611361530961101	-2.12921995572769	-5.42992919505279	1.17073587361258	-9.72643327843262	-1.03691539254421	-1.77777303582833	-1.48314576503784	-0.15620185100458	-1.18094953699673	-2.47499570938752	-1.34715561857361	-0.15162820402138	5.53343146556348	-1.32008187727581	-2.58766049493477	-2.31024200512991	-1.78227094768347	-1.34587995274714	0.485343563151053
ENSG00000117682	DHDDS	chr1	26758773	26758867	+	0.61689921120931	-0.48697862417938	-0.0906315605766501	-0.21009491667991	0.52667473915824	0.27539885475684	-0.23609977029826	-0.16399266008988	-0.435630307193049	-0.37785052168819	-0.0594907603867005	1.00505079451147	0.28940007777453	0.20163438299699	-0.72256587149538	0.42911423841696	-0.05080286036244	-0.44472099908353	0.61835448049443	0.22049411894336	0.129800582316911
ENSG00000198830	HMGN2	chr1	26798941	26799118	+	-0.1341784205707	-0.0886393679625206	-0.26389019020265	-0.590571165144049	0.621835244824131	0.24512833967473	0.0423144852381903	-0.8183961680366	-0.86495570657083	0.799696238374071	0.612183411684421	-0.40538866526641	-0.38496200696759	0.98734392738199	0.745489199920909	-0.0894774364962405	0.8420231997701	-0.37788482178781	-0.25456241210531	-0.0044221262606996	-0.20189082140104
ENSG00000117676	RPS6KA1	chr1	26856252	26856474	+	-0.67089594647539	-0.64033480213152	-0.336660697395501	-2.69698444293824	0.0839698344394901	-3.22956800223677	-0.49576660149186	-0.48671699446452	-0.00915964254248003	0.649566565795871	-0.43664909733075	0.658543469265729	0.560540369587629	0.73468821495589	1.22212194622539	-1.44835768287223	0.12124782060657	-0.26705094194558	-1.31071379303436	-1.40389579299902	-1.24286036961047
ENSG00000117713	ARID1A	chr1	27022524	27024031	+	-0.54307084666798	-1.0264675789013	-0.35806648954365	-0.145643321320531	-0.0684303966996715	-0.00317527324457956	-0.57022058609963	0.46779946184893	0.36999281307846	-0.399453045113969	0.05322758700623	0.15434173886464	-0.17317540996779	-0.0574707893902211	0.12170480278205	0.0948760615107496	-0.406838993014171	-0.29804907788548	-0.0146189617252794	0.076384019583049	0.0329190627267906
ENSG00000060642	PIGV	chr1	27113963	27114297	+	0.40095226272299	0.375569440837149	-0.42358573440601	-8.84982914950427e-06	0.14279024680578	-0.54197598090191	0.16019620533539	-0.04515617225334	-0.69906346625544	0.19863007233297	-0.33782390303784	1.29823150598155	0.78265851395774	-1.17059005318524	0.74490383175449	0.87106971789906	0.3538403042647	-0.11953713386263	-0.44552553811361	-0.10567036847706	-0.98638304003121
ENSG00000204160	ZDHHC18	chr1	27153201	27153630	+	-0.33969448488308	-1.41998664887807	-0.64526049873365	-1.62326496963803	-0.44678251571694	-1.52827169569428	-0.19292457565388	-0.46551301795118	-0.51639390315174	0.31999904919982	0.41215378593163	0.83424512239181	0.5677283370994	0.90102959013969	1.74677813377655	0.104464043590641	0.49211199295122	-0.8697179167285	0.504456256041331	0.24060329953719	1.21479666960198
ENSG00000142751	GPN2	chr1	27202624	27206240	-	-0.81311628632008	-0.84998361915148	-0.41656316385839	-0.26803008434968	-0.23017095677504	0.0466836375517898	-0.56354172553851	-0.22036981851713	-0.42171969585928	0.61327512982958	0.21407763597348	-0.47321895404592	-0.13218249183359	-0.64519098510336	-0.12448522487205	0.27811958977671	-0.10431913464888	-0.25251677695647	0.0770143607879392	0.83004220459225	0.3444878295017
ENSG00000198746	GPATCH3	chr1	27216979	27217342	-	-0.0303359427523699	-1.17668898772816	-0.30879688089331	-0.26565422880559	-0.0788403598904601	0.45677714101846	0.44141863573179	0.0458805336701498	0.3352163517314	0.50109317833403	0.52234665653414	-0.69593907271912	-0.2920078391738	0.46417230735659	1.17020123519651	0.3201819598122	0.0540134453949501	0.49485580630997	0.89630930203244	0.66364361481831	-0.0622000627744597
ENSG00000090273	NUDC	chr1	27226729	27226891	+	0.15118994540235	-0.78194199819404	-0.58623667272818	0.23343397969696	-0.0284680977259795	-0.11243069014678	-0.0841192225357199	-0.72247715091408	-0.75437631451652	0.991244982222651	0.404850748542831	-0.451507508417761	-0.41035064822132	-0.00937925080549995	-0.23544077738369	0.0717492988184807	0.414495303524951	-0.18427306317886	0.304717310339599	0.11891754501908	0.35066490744503
ENSG00000158246	FAM46B	chr1	27331511	27333448	-	0.951027522698979	-0.14743172486231	0.0311275199992131	3.06966008951915	-1.60909714218431	-1.8136132577503	-0.650053733369288	-1.35684219190077	-0.53723255282441	1.64747975961891	1.48244406112182	-1.97119085246064	0.340888337932518	0.971066168880682	-0.379120862726215	-0.33533814521428	0.87299054753825	1.22119872576912	0.79258740027942	1.42324587758273	1.46692051540778
ENSG00000090020	SLC9A1	chr1	27425306	27427135	-	-0.23203396855705	-0.657031116230001	-0.56676900586706	-0.2305538050056	-0.39861737206027	0.12958554710311	-0.582785001103501	-0.742911109414019	-0.50161407893088	0.62407783187384	0.11811874944258	-0.514074073030851	-0.36989851497892	0.850055174979579	0.37452551368101	1.12025883549163	-0.1426517381686	-0.74678741752773	-0.0755134260386603	0.53096391157679	0.95187494811443
ENSG00000142784	WDTC1	chr1	27561007	27561442	+	1.01825966758726	-0.86119308816069	-0.59370932841984	-0.52933157371882	-0.0147395921167499	0.70199113520285	-0.74782158865517	-0.39796862128812	-1.0421669088672	-0.490526187880779	-0.319936735381209	0.48654259244255	0.0845237411360804	0.35907898466019	-0.52053486403354	0.116406929233659	-0.23090503863693	-0.28944051944573	-0.202391279102679	-0.368961590253839	0.0668388570355107
ENSG00000186501	TMEM222	chr1	27648651	27648882	+	-0.15235853402546	0.47311343367899	-0.60568355159893	-0.20220832934862	-0.20823191628549	1.24204857258971	0.0770862512280397	-0.13702914693419	-0.28892139793925	0.0743610619836796	0.08233335701668	0.0730643406286999	0.29600774219114	-0.3330333853274	-0.85751480821619	0.56681108828019	-0.52963971921555	-0.86833642344305	0.68955215284188	0.60090034414618	0.49024512071716
ENSG00000142765	SYTL1	chr1	27668513	27668641	+	-3.79268811591165	-0.918812602972387	-2.01052809331807	-5.1112963941817	-1.05254021367398	-2.21501113145103	-1.52284995510128	-0.915245118991976	-0.881160172053246	-3.25322002981512	-4.56771020295071	-4.46880860430231	-3.80921607708201	-1.45456129339718	-0.460693473098742	-1.28151263978455	-0.827645690407416	-2.77673370736633	-0.036513708607394	0.333923439945761	-0.313869329913979
ENSG00000142733	MAP3K6	chr1	27681675	27681843	-	0.34816094135417	-0.30718495152672	-0.13635430201254	0.37487342531925	0.70885295531146	0.4536719019357	-0.70195495720796	-0.19839562604802	-0.18016625730994	0.580483557280639	-0.25108231615002	-0.45606994650209	-0.59931515825913	0.466010976168199	0.74092800345824	0.40768892605432	0.95143294641437	-0.38205915317297	0.44485202565066	0.526133364917	0.10430935919744
ENSG00000181773	GPR3	chr1	27719148	27719241	+	-7.30045819485055	3.6134649189638	0.819261256414181	7.42088568356852	0.446354796715134	7.58573261924089	-0.609086142922939	-1.04322726160553	0.11799728086871	2.0424725725033	2.94780780253989	2.70689829932974	1.90790679659877	-3.24655208655817	-2.10870259858837	0.910211493336809	-0.00155104734422196	0.78914008274291	1.51990285061784	2.92185996879391	2.37842463558706
ENSG00000158195	WASF2	chr1	27730730	27734840	-	-0.0764330882590407	-0.52837166021597	-0.30081130468304	-0.42765805206321	0.16365800089391	-0.505521385424419	-0.11579955948104	-0.55170478869187	-0.3003668608712	0.51848739560437	-0.01056025306083	0.0338904165586502	-0.09567934640428	-0.17197289911001	-0.103092160017299	-0.19594640736203	-0.0937707072640599	-0.28100131647014	-0.17701370243309	0.0805538777544301	0.38312384596727
ENSG00000126705	AHDC1	chr1	27860546	27861427	-	-0.55581620732159	-2.33176237647885	-0.41439240416782	-0.1080228352425	-0.19001903408912	1.23354950038227	-0.36973168911883	0.2578351949834	0.14262314500823	-0.29577243720803	0.0962198684693494	-0.31381210507836	-0.26327413702299	0.9305171491463	0.269237411372781	-0.63711893881305	0.81450534470086	0.58858127808306	0.37493628690765	0.7661313707418	-0.17726701601352
ENSG00000000938	FGR	chr1	27938575	27939633	-	1.10719204578819	0.35512900096591	-0.3673264772824	-1.42989896207192	2.29986039690389	-5.33249907540379	0.450735571309344	0.0240085093993301	0.04064560900363	0.6169036456667	-0.9948330695488	0.20735761734569	0.80856369942862	1.86424007198578	6.36592447969142	-0.56472661895061	3.15462756722903	-1.12736958654899	0.15521086897525	-0.74217879253762	-0.25533701932023
ENSG00000126709	IFI6	chr1	27992572	27992986	-	-0.39016038019485	0.36761635298886	-0.52554739837635	3.74532435846326	-0.86906883485001	-3.03713656923622	-1.22108636594359	-0.0236723750680801	-0.65604074364459	1.37166403727232	0.79354831051716	-3.00598371776704	-2.44007845174102	1.47920108728995	0.0495138300191202	0.61876910686292	-1.15722739458968	-1.61651034598882	-1.53537574733758	-2.20225702826577	-1.78069892145889
ENSG00000009780	FAM76A	chr1	28052490	28052672	+	0.539380118320631	0.10594693908349	-0.17695085275291	-0.37724901061168	0.14623725465628	0.30957255815768	-0.2657303548025	-0.62968871754938	-0.47907188786919	-0.36157660621766	-0.34712244584463	-0.62196808019762	-0.3431630295264	-0.30808587328878	0.49294483510507	1.47840512670152	-0.0979162053614897	0.46579298060125	0.16571520558725	0.40986516107821	0.0305386811177399
ENSG00000117758	STX12	chr1	28099694	28099936	+	0.15475818990233	-0.47967665642539	-0.32744148846992	0.31729492532129	0.08627582057529	0.0975150572756203	0.25793298673193	-0.0371984942302905	-0.38254424129511	0.978952520410781	-0.24017737229324	-0.18477944347023	-0.55908972394257	1.25319232236317	0.39210231353551	0.16722342294464	-0.1798558884697	0.32554222235795	0.24490165599591	0.57989850177335	0.32596731023575
ENSG00000117751	PPP1R8	chr1	28157289	28157402	+	-0.141539467380261	-0.0191075380365699	-0.09183819646573	0.36912294104197	-0.12787296739566	-0.4154963283562	-0.586018492460269	-0.12049013878542	0.15253752312155	0.630776166735759	0.265087959479479	-0.25237437487675	-0.26231031562214	-0.26266975296789	-0.38431047542877	0.0962153989735794	0.0189061612285695	-0.70227264833027	0.0666197301384805	-0.13616271002873	0.23076982551641
ENSG00000130775	THEMIS2	chr1	28199055	28199176	+	0.61594251276042	-1.60213665476375	-1.05726158661554	-1.7590176008571	-0.12706605400462	-3.34958200905532	-0.55486579596399	-0.2198064656592	-1.00435307331337	-1.91879697014287	-1.67222686851317	0.07888872240515	-0.30390856636867	1.3792595155859	1.35653454868082	-1.32534467333928	1.00342273604118	-1.27992030066813	-0.903835315732	-0.8785777935326	-0.0596170373971896
ENSG00000117748	RPA2	chr1	28218035	28218758	-	-0.98481581768791	-0.112680337646281	-0.13737646494036	-0.69494300225873	-0.0912528904410594	-0.29792435140189	-0.1047962124894	-0.47872285435867	-0.0615197521099695	1.12453606534855	0.27747290733051	0.0234596154543896	0.00228157051144962	-0.25790319302729	0.50508531153549	0.0429281880602703	-0.57591630153104	-0.54787270296979	0.52411418452469	0.50540649333413	0.65393793682696
ENSG00000158156	XKR8	chr1	28285973	28286873	+	4.34971716851128	1.90148262069762	0.265939501762036	-2.76835201466393	-1.82868047559739	5.925958344356	-2.98273829597077	-0.3687170118163	-1.12656616118263	-0.657026377252382	0.71598014971682	0.476713129918923	2.78315735606982	-0.90727692346117	-2.3143822028315	-1.28066803223726	0.78456681080677	2.59947531355576	4.64915442575147	1.95837742993038	0.40877773398894
ENSG00000158161	EYA3	chr1	28296855	28301057	-	-0.609763360166681	0.30614262805074	-0.45713255633713	0.52838777223703	-0.487504622789761	0.76469125494153	-0.10226428261474	-0.15009020495242	0.26568463683381	1.68748928897088	0.64412590211064	-0.16725017910077	0.13866996383402	-0.56236656871509	-0.26125439278296	1.05584741652454	-0.16945028708712	-0.67620748948738	-0.0557412302336804	0.00140825099795006	0.628831556689899
ENSG00000169403	PTAFR	chr1	28473677	28477570	-	0.02018427007072	1.79068157540501	-0.75018501921937	-0.820483410279207	3.0818719124451	-3.57086175136941	0.48718444479525	-0.73329915026168	0.553807211244472	-0.51391290490727	-0.21563877307682	1.66125304614481	1.43871965719658	1.76432141700727	3.23870094292778	-2.21726390080307	1.39711899445924	-0.46126332661044	-1.51290139883067	-1.66653476034711	-0.84115447052757
ENSG00000126698	DNAJC8	chr1	28525967	28526085	-	-0.32477645744174	-0.5756578319979	-0.19055093610936	-0.0737447008479197	-0.0484961379901501	-0.47502506031102	-0.0311194985865404	-0.89241375710406	-0.626849219713519	1.48268424709715	0.597538406715069	-1.00552171615991	-0.660598158831389	0.67495338262442	0.49200091201607	0.354442940147	-0.0926731545400603	-0.22146346418188	-0.193076089585929	0.18412237155693	-0.0653659692262707
ENSG00000215902	AL353354.1	chr1	28527013	28527030	-	-1.57261381058468	1.21585019368802	-0.77004828327053	0.39973084373076	-1.03390567197621	-0.44384844453377	0.0745996827815301	-0.43006393016201	-0.13438674615454	0.87241788679932	0.87440046108602	0.29725389649492	0.21874667812859	-0.71009149581603	0.48046593680531	-0.00497973326281986	-0.37681306735253	-0.18293664772729	-0.0416697409448501	0.67813393868361	1.13874104312755
ENSG00000130770	ATPIF1	chr1	28562620	28562781	+	0.3835425305363	-0.0816002233726998	0.0888145761629997	-0.0434694063465497	0.40788226012172	0.31001733574197	-0.51008416365554	-0.0755141567737501	-0.55228129515313	0.58291296212915	0.26251402029349	-0.30678845772825	-0.12258602591856	0.75678121392868	0.26815471216751	0.42830670137669	0.12658431429776	-0.28270604437123	-0.2620018672995	0.21571426939594	-0.00298102768817987
ENSG00000130766	SESN2	chr1	28586038	28586448	+	0.00400251845568977	0.42859054091927	-0.71067351296616	1.91452901045195	0.0482828416390999	0.44432484637781	-1.24529006479086	-0.95289326136212	-0.88708430709262	0.1417089521786	0.4493483649035	1.10992925529896	0.37081953022396	-0.09745173217348	-2.45986984307844	-1.18636524633278	0.86914828868709	-0.41732297468978	1.80294323174252	0.83173809893515	0.5566271311436
ENSG00000130772	MED18	chr1	28655513	28655635	+	0.0123616699797	-0.27451889648728	-0.56518994227783	0.37964401826504	0.25090675694758	-0.775595863434668	-1.09035536699573	-0.50295931910817	-0.60018744269464	0.10839353764954	0.75028991982495	-0.17915819030789	0.01861983470496	-0.70400239412362	-1.23915940027162	-0.13231354521054	-0.58317501360091	0.0572100792832699	0.9118599949583	0.37511439138879	1.25877317466584
ENSG00000204138	PHACTR4	chr1	28696114	28696336	+	-0.0490500093679795	-0.94062157021921	-0.23875115540214	-0.0215507009752898	-0.190699156339059	0.0196595888576701	-0.0457054715482608	-0.15490446147476	-0.24188501792547	0.37878938887902	0.23956395156284	-0.47834620832617	0.0457860760295601	-0.21219412503222	-0.57278992777187	0.39103091911489	-0.13322235692228	-0.338886402308081	0.0136406282014399	-0.14374443530193	-0.28002660933298
ENSG00000180198	RCC1	chr1	28832455	28832596	+	-0.3971738137368	-1.26076135941047	-0.0755921339744603	-0.96970768947624	0.0446824415154898	-0.0571984509217005	0.4920573361633	-0.78097923475303	-0.82299061775341	1.88725728285791	0.70249768284133	-0.56121757553207	-0.31300846556819	0.62882594050887	-0.439556069646279	-0.0624054813877102	0.0135161643166999	0.143933602967961	-0.56227594402181	-0.34524944085238	0.0416008712469305
ENSG00000180098	TRNAU1AP	chr1	28879597	28879649	+	-0.0179039099043101	-0.99475712213628	-0.52493746565952	0.0836114057567401	-0.166834179873	0.81495005302656	0.74483881980787	-0.0594881864414498	-0.17988067719438	1.5182867108588	0.30564801703712	-0.3355395124787	-0.586013969843239	-0.16079195854678	-0.98924135931941	0.6180056605667	0.4574635279807	-0.47793374671834	-0.136538360905471	-0.0246203016269604	0.0749276123414493
ENSG00000120656	TAF12	chr1	28915835	28916286	-	-0.70410167571192	-0.32652791834505	-1.13933906494014	0.23272946659033	-0.24135506624596	0.0325653374672799	0.51969473751125	-0.83777542069765	0.0022606226481301	1.48010551013755	0.49462240875898	-0.386585450973301	-0.46535669269855	0.57685222305092	2.20881864010417	0.49041286385033	-0.70958285785789	-0.84748272335707	0.63848488195269	1.02016855746422	0.50406433183028
ENSG00000162419	GMEB1	chr1	28995244	28995351	+	0.96076512043426	-0.94512421680256	-0.36397067160814	-0.60215324026308	0.34991191337902	0.08905977909642	0.26558117377724	-0.10700841223034	0.2726474783815	1.05884941938154	-0.18832860570188	-1.14001854776207	-0.97190332167406	0.10466683410935	-1.41392088104539	-0.67131534350431	-0.0729360531419996	-0.17476709362013	0.341468032341409	0.28557283383953	-0.32450248490209
ENSG00000198492	YTHDF2	chr1	29063133	29063321	+	-0.0909762678782897	-0.33982734312942	-0.2996356021283	0.55283067060296	0.0974133333553899	0.851247510902451	-0.451167076284761	0.205676768675469	-0.51852219531077	-0.103991681792071	0.330825130152119	0.29910366371449	0.0709819071392399	-0.27325507216919	-0.40295438164743	-0.0428742801456501	-0.133821440797219	0.27361163037959	0.0886344601138207	0.0818434423897303	0.47415119353857
ENSG00000159023	EPB41	chr1	29213603	29213722	+	-0.20895322961075	-1.68556433676371	-1.00685746819215	-2.21066256245329	0.36877463910886	-0.37147336523429	0.214883758426891	-0.13329462386294	0.56922816316386	1.26995079846717	0.30026895744562	1.13797599146356	0.869064204286	-0.145618893030609	-0.1961530250712	-0.24626856980303	-0.0106737593947397	-0.298504681955921	-0.18383999141237	-0.525915400892449	0.0391243141880402
ENSG00000116350	SRSF4	chr1	29474255	29475738	-	0.18978155692761	-1.60899550287141	0.14582541172465	-0.29164935851728	0.24717344879417	0.14500338736549	0.13486903140605	-0.5064270679166	-0.0775635238681103	0.8253638054041	0.4037308959225	-1.14519406692368	-0.55599969120876	0.52656373373061	-0.0484194926188097	0.726586951334149	0.0697851901699496	-0.42403830847943	0.0351747582661295	0.0923084350820398	0.32699972360009
ENSG00000116353	MECR	chr1	29519385	29520691	-	0.0299914642753403	-1.17580720295107	0.49044444966165	0.50864643937155	-0.3017731487697	0.54321261078627	0.29332412851912	-0.05589888934764	-0.0471806759943503	-0.261683387079829	0.33283898016012	0.15096328736402	0.31503893821527	0.0998965626705401	0.11883481736115	-0.08957306476188	0.19494496491188	0.86729981586943	0.10420378153885	0.21247223374378	-0.19009929728515
ENSG00000060656	PTPRU	chr1	29563028	29563229	+	1.28296314800204	6.0272706267591	1.53213610800519	-2.55788287629321	1.22664924561654	-1.08531608421986	1.67732081252724	-1.47611185880696	-2.15623565248962	-2.05364362292945	-3.07507158434515	1.57394499662963	1.31819123717686	1.61762244738476	1.54474494744123	0.4626758213432	1.87668557589071	-0.2663712012946	-4.28221441227279	-3.78911110402625	-1.70634157561648
ENSG00000162511	LAPTM5	chr1	31205316	31206764	-	0.26879415638617	1.23232426736264	-0.74350038792399	-2.45355666224627	1.27582761464554	-4.6675068751076	-0.24092447812074	-0.50521555509544	-0.86779530645575	-0.42925918760482	-1.08011014001301	-0.92259588887034	-0.18348702030397	1.81491447313827	3.79221476856513	-1.47852417668743	0.19598165021538	-1.39868160989912	-0.0476949092066299	-0.0874546421806803	-0.19168721378901
ENSG00000162512	SDC3	chr1	31342314	31346224	-	0.58031916789567	0.89722942136909	0.93642017311522	1.47881725496361	0.60823301634697	0.57281125853998	0.31551505197483	-0.4836349111186	-0.49018570198149	0.35389055688794	0.26642918350715	0.46319118995157	-0.261497678655299	1.52790079283403	1.15656065393341	-0.8302249813307	0.7398984453644	-0.30353802135207	0.857547888476231	0.838231614633011	0.21623616468493
ENSG00000134644	PUM1	chr1	31404353	31406189	-	0.17745524612043	-1.33406312578255	-0.0805974826213003	-0.1839272966701	-0.19950628594989	0.0642283790835094	0.258530849276061	-0.31593882396114	0.31443748057501	0.972318710162609	0.391941124906399	-0.50960362331717	-0.27155811023816	0.31304907458154	0.1230750400448	-0.0239067717439605	0.0278378836856099	0.0174800499463901	0.54511382205071	0.6235169979098	0.93955455760611
ENSG00000084628	NKAIN1	chr1	31652592	31654559	-	-1.24215260947553	-2.15283387423759	0.41636678867375	4.18643458115225	-2.75202642537881	7.29705897608722	-5.27420011155172	-3.73272345777639	-2.93974771012964	5.1320227846725	3.93544367927197	-1.11922531605449	1.19631257358084	1.15690689829448	-1.3632831802646	-4.24847319682457	2.31567160764651	0.811874876126628	-2.31629882672902	-2.35209415388168	0.77224915315043
ENSG00000060688	SNRNP40	chr1	31732417	31732968	-	-0.86969422082462	-0.90746225038854	-0.108695036253279	-0.31304322658145	-0.13114288138514	0.0165468137880298	-0.0417185214564304	-0.30188779561605	0.16471915211651	1.30481881647663	0.32353857157051	-0.265841988140751	-0.128817873387661	-0.31145148738324	0.31152775272576	-0.107859631036541	0.17562974810813	-0.0229819602165602	-0.36553049166762	-0.0511883620759201	0.14444493560669
ENSG00000121766	ZCCHC17	chr1	31769842	31769922	+	0.60284887214666	-0.51693376415522	-0.70173528131375	1.0504426713294	0.86036913591114	0.45661537761112	0.7031775385181	-0.33664027939086	0.118695645371	1.49708749107667	0.77951662502075	-0.771273658744501	-0.4201281785104	-0.60398340406345	-0.51006307010406	1.21420041001454	0.48659116989393	-0.2660998081181	-0.70183411965074	-0.43513403643596	-0.71782429827952
ENSG00000121769	FABP3	chr1	31838472	31838786	-	0.83485825152114	0.21518280454906	-0.05143093269525	0.902245714830988	1.62549876310159	3.27126581229305	2.71034955392853	-0.53034631316246	-0.53609991611653	1.18662283937639	1.28487001156264	-1.99738374701261	-1.21701737497244	2.34544836000597	5.9028219109861	-0.2182868704604	-0.0544869807293201	-1.0138867878889	1.0607162525357	-0.12846530260893	-1.33787159633292
ENSG00000168528	SERINC2	chr1	31882412	31882699	+	-0.7817253107216	-1.39906068596186	-0.76092311220541	1.24046791465572	-0.59434143826258	1.79309655623398	-1.15591637675492	0.37367942973124	0.392301702189	-0.85709308693913	0.95140781903928	1.02596023033874	1.71457921904521	-0.9012154650134	-0.9186127272571	-0.197114691325	0.0724858436614499	1.00177863644737	-0.0028561502817801	0.70337922291163	0.63408406164306
ENSG00000142910	TINAGL1	chr1	32042116	32042196	+	1.62720385938831	3.88792391142395	-0.16324296969507	-1.4662758358359	-0.10623660744388	-0.32404634990403	-1.80455723219964	3.74861271913786	-0.18534472086745	-0.18545987945412	-0.43909675874515	-0.389241846201746	-0.252611741164113	-0.22620499117399	-1.99499015866496	-1.39655560509963	0.719778532917029	-0.999937570172627	0.20853244457621	-1.09622034174887	-1.95380506760974
ENSG00000162517	PEF1	chr1	32095463	32096443	-	0.15532237397143	-0.77328552754282	0.16691870951854	0.71212207174317	-0.42481327853984	0.208106187213	-0.49611918181645	-0.40996284778645	-0.39486448059849	0.52828328298406	0.10063454053162	0.0856274637071301	0.38358935859677	0.35583401663218	1.15518217373226	-0.0996459146075601	0.20330288774051	-0.75537845117294	0.03658559637881	-0.06916697105786	0.00241150516140998
ENSG00000084636	COL16A1	chr1	32117848	32118454	-	0.45184275451092	5.01937624763177	-1.00594386715081	0.573790893923819	0.25526909947215	-0.0811963715716599	-0.873341977202299	0.988802344563981	0.711789751025121	-2.1332812669429	-0.30532939246635	-2.53237038609593	-2.26346266475069	2.2769219744365	0.79944555732412	-0.53296152137815	-1.2121044098707	3.38911559350717	-1.13643015379231	-1.20005554061197	-1.51266034780827
ENSG00000121753	BAI2	chr1	32192718	32193206	-	-1.06622473168723	1.06199634572669	0.13341806335755	0.26627978122041	1.73314694634675	2.44770669096405	-1.17839554745558	0.20917098038894	0.40368123428042	1.28452333017428	0.50476446270618	2.33813990729971	1.3057251294491	2.05021032367715	2.44974226950457	-2.0872877518653	-0.771511869247962	-0.39918553805439	-1.29225796896645	-1.41238647542356	0.728957853619294
ENSG00000134668	SPOCD1	chr1	32256023	32256853	-	-0.514277925194827	0.34728488687333	1.85296807664299	6.54693404006511	3.75661159874053	-2.84425370678466	6.12908529151419	-0.50512531411785	-1.57597918521272	2.45633858146543	2.76891258425812	-1.65614322300991	-0.95194909106441	1.88474188956525	4.27218673157931	-0.783159647410515	-1.86324498981709	3.42469444673837	1.43222115726424	1.60148299179492	1.27765251137307
ENSG00000184007	PTP4A2	chr1	32372022	32374561	-	-0.478004237464821	-0.34555968921146	-0.468998285241041	-0.90193384105988	-0.26534483979366	-0.600575550341371	0.36464022265509	-0.188606666997551	-0.0828449190662708	1.16308637971377	0.46163944900199	0.214944614064311	0.272425684588351	0.0734111332894702	0.55910510896498	0.10153854571314	-0.14612400894057	-0.733649451138869	-0.220352110669761	-0.232304917118491	0.00356144664831959
ENSG00000121774	KHDRBS1	chr1	32479430	32479978	+	0.140519780283671	-1.43822456931453	-0.36100946677471	-0.30986073596497	0.270788817084999	-0.23752789767932	-0.51337349279789	-0.45842820248297	-0.97694282516917	0.0466630224784899	0.0541089465278697	-0.48629821129921	-0.36906882807634	0.16526522583825	-0.97250747069828	-0.0690503498458899	0.29872989504603	0.0130481406507998	-0.441183419609531	-0.77768031039348	-0.45693475706683
ENSG00000121775	TMEM39B	chr1	32537632	32538053	+	-0.47708966354411	-0.69362630453166	-0.42445397690584	-0.68416114465607	-0.44807035107657	0.0352959334213701	-0.87346070320071	0.27456850179186	-0.3739756323729	1.52733466783329	1.14103265778883	0.3972774854426	-0.23507380660458	1.01712452212902	-0.43025350358228	1.32838663032637	0.15978204328276	0.22906933071712	-0.80635065926061	-1.38825050783846	-1.25120678671892
ENSG00000025800	KPNA6	chr1	32573639	32573735	+	0.17455282644851	-0.35742724161216	-0.4553811056348	-0.105170483296321	0.14728228413516	0.23094417442652	0.18768682972792	-0.0434447526719604	-0.40197296988499	0.61484899376654	-0.0442835997358504	-0.00633571212787931	0.15141060507508	-0.06091735984986	-0.564502109826059	0.0453169928088704	0.15151965590642	0.143584718556681	-0.794471590026069	-0.85511750877182	-0.3939831325258
ENSG00000084652	TXLNA	chr1	32645287	32645377	+	0.12044502104504	-0.765526896305571	-0.1225896696449	0.111431493938791	0.32448227460448	0.00690805838882991	-0.18230127090637	-0.5158573418338	-0.604988126260699	0.50806904684703	-0.0116058659816094	-0.0240937309917699	-0.28314971754301	0.67556879278618	0.76176798393338	0.24641082473817	0.12418854693674	-0.0972030019177899	-0.4315368019363	-0.34845109240495	-0.53107589759524
ENSG00000160050	CCDC28B	chr1	32665987	32666310	+	0.557022851509095	0.62372406173641	1.38605996890484	0.956809942505346	0.377067172032448	1.85336994522999	-0.324845249888738	1.36894461480129	0.994737289420151	-0.021587066614365	0.342648243588454	0.22409273547011	0.667612376108462	-3.26010974471718	-2.39610251408047	0.077817581584061	-0.029334661600703	-0.603133482258783	0.936074351322276	0.611980944303844	1.29817086655762
ENSG00000160051	IQCC	chr1	32671236	32671564	+	-0.890387551002234	-0.99084331857953	0.5009610470303	0.34143547725946	0.3557948003115	2.09806556908255	-0.0789035933404698	-1.37119547109907	-2.09865441737207	1.3121312266071	1.39026930550569	0.85443907222141	-0.23845576627226	-0.274597787079588	-2.98444675370717	0.60484270088288	0.91828646348846	0.84791520960411	-0.4290528981836	0.44636151152461	0.907189547934309
ENSG00000160055	TMEM234	chr1	32680073	32680650	-	0.76108313563526	-0.47668237156198	0.50208134206706	-0.43622300049793	-0.35431393909842	0.83532324593174	-0.97242066794269	0.23954112969677	-0.23049523463379	0.0213486364892099	-0.22811137457849	0.26048698035965	0.0605499341226396	-0.64612898788677	-0.37853970106074	-0.10263314222263	0.55688086316834	0.64200334029241	-0.47146566459392	-0.10683348662363	-0.53726173018879
ENSG00000084623	EIF3I	chr1	32687529	32687633	+	-0.40276518722457	-0.4112864747589	0.19820736044304	-0.01772496607364	0.0821173659536996	0.63339911389522	-0.50606594467766	-0.58487108210642	-0.9655523894483	0.16903573621264	-0.15516666803263	0.04584437117507	-0.1059025378165	0.14642299205998	-0.55866347792657	-0.0901282504047902	0.25060306218887	-0.598067484824869	-0.269123027217209	-0.45400042627624	0.0497088827057803
ENSG00000183615	FAM167B	chr1	32712834	32713283	+	2.15893819233289	4.91687380956916	-0.499742538487899	5.06500597706663	-1.4812802190989	3.08470186438146	-3.70394661967699	0.276375874119874	-0.689766705424	0.587350346098408	0.154183907242268	-2.0281594124888	-2.60645979607595	-2.13336094212314	-1.21752426310474	0.9722681583598	0.54836845245685	-0.38999498065573	-1.87161131686561	-1.62546506417866	-2.89011320694764
ENSG00000182866	LCK	chr1	32716840	32716972	+	-0.94588208869941	-0.5924324199345	-1.33047445677443	-5.67925705634981	0.39972984992924	-9.36353005076179	-0.02000402138792	-0.39772287314241	-0.17488769754584	-1.33844468501492	-1.89842568399683	-1.15564615792458	-2.28322106097325	0.10939617811925	1.05010899107892	-2.31529705320851	-1.04869965478098	-0.60728227489154	-3.38601560634823	-4.36509289971752	-2.04495596392393
ENSG00000116478	HDAC1	chr1	32757687	32757819	+	-0.2208258225394	-0.26115192307021	-0.13437785983066	-1.26137733741444	0.64965320634096	0.21015568090461	-0.571369366962579	-0.3684694830281	-0.48035067833632	0.682020882919161	0.214335335374001	0.62579452043658	0.337754657345489	0.82806049590873	0.21145450476566	0.0347651863022103	0.34595991597364	0.39526738951056	-0.97549916236043	-1.05685219190006	-0.63274898458875
ENSG00000175130	MARCKSL1	chr1	32799433	32800698	-	-1.43805318787731	-1.68780589904606	0.29234464829985	0.30608459424605	-0.61988892342934	1.06775185407187	-0.0673750055398603	0.0218007688310102	-0.0600401681708198	0.2287636566796	0.479638400967421	-1.17518495443277	-0.9888542475409	-0.28394880563351	0.32607338834863	-1.37915429195541	-0.16580691456746	-0.00972728221826014	-0.93745325964684	-0.83265270790987	-0.2086043111754
ENSG00000225828	FAM229A	chr1	32826871	32827136	-	-0.17304815334521	-0.39533250036467	-0.41083419165229	-0.14631611264677	-0.0492685525866301	0.54947402259199	0.37213203268116	0.06690087097204	0.809900527900614	-0.02506688991765	0.37085053191665	4.42002681292346	1.13442315868769	0.14398282420358	0.29743822021976	1.08971631124039	-0.06272649546419	-0.44692183047739	-0.66105053798119	-0.62740248257999	0.11926298045592
ENSG00000160058	BSDC1	chr1	32830704	32832255	-	0.54330096014404	-0.6244322424845	-0.26956898791068	0.42541428209064	0.26428055664949	0.82152167766047	0.14615816185349	-0.431803343707569	0.0725225568932508	0.64326083080224	-0.0472891381932303	-0.38894574165398	-0.395290908560209	1.10429726337543	0.14494624262559	0.311481166522589	-0.0166110270656197	0.50572366042402	0.0257455332088501	-0.0917386004313405	-0.0223654218278106
ENSG00000254553	RP1-27O5.3	chr1	32930658	32930706	+	-0.47580133281232	0.30480634879059	0.24542890551228	1.41563827857187	1.13252393987239	0.115304136981207	0.89674771105657	0.0280051666269401	-0.18437176451988	2.36212834536916	0.34122763600624	0.62569671731263	0.3759868994934	-1.26854468578973	-1.22958044946333	-0.0645098763868899	1.11780245520461	-0.08501530075895	-0.17304109068391	-0.68106101334519	0.683242698244
ENSG00000273274	ZBTB8B	chr1	32930670	32930706	+	-4.80802001498314	-5.98831645715002	2.18220718142067	3.63613845270724	2.07792658734799	3.6910774171121	-4.17482347943001	-0.45762799101059	0.91301884015148	7.59592815870064	3.43670686974962	1.79544146290599	2.43894244356335	1.53360978561148	0.64997898436734	-0.59804103244026	2.05594464828301	1.09087164025525	-0.20829273872669	2.84548122016837	0.77991730188704
ENSG00000160062	ZBTB8A	chr1	33005028	33005173	+	-0.19432371622997	1.13028661368151	0.27069996201967	1.36263670531169	0.41453810943521	0.131392235793554	1.87126883577802	0.0380788151106697	-0.16541508524803	2.17101216131536	0.22618072855693	0.46795375709463	0.21405152728801	-1.63591241019082	-1.64432049957662	-0.0430543389340197	0.85382607131571	-0.25758084962173	-0.1512733574836	-0.67710605311363	0.70616583235554
ENSG00000176261	ZBTB8OS	chr1	33065773	33065951	-	-0.482816410278209	-0.68197187612782	-0.61486584948131	-0.71094688780887	0.19473916948949	-0.59433441542755	0.16452275722168	-0.65594468381811	0.44818167925116	2.02516418312896	-0.0455113711468096	-0.836493839070179	-0.30268486322157	-0.39891737940898	0.64357661301746	0.225303096497639	-0.668397157680801	-1.16049941497534	0.02507451296505	0.363768878113939	0.28168080280281
ENSG00000162521	RBBP4	chr1	33116743	33116923	+	-0.0421654355713397	-0.88577519802991	-0.53796959815525	-0.449151567119101	-0.0774350839851801	0.27894733791645	-0.12649306709074	0.17385389732695	-0.0921028484643998	0.50425923859683	-0.0349361585545402	0.814720756994521	0.35858513247516	-0.17716073182498	0.00863412269621033	-0.37481968929443	-0.06265905152729	-0.27280833503009	-0.71596853816113	-0.756131365563459	-0.25334878063979
ENSG00000162520	SYNC	chr1	33145507	33147461	-	2.30662511826565	3.68759207483155	0.42089910840966	0.29160967441333	3.56497977463589	2.35303981384918	-1.25061277399693	-2.64731035214117	-2.34804037822551	0.681597454644905	-1.22806933791398	-0.00966459881667969	0.20687963958216	4.3951854806995	0.249791672916936	1.0002483352816	0.19869449923532	1.52489801319464	0.50189847176221	2.35751626132089	0.45099544733055
ENSG00000162522	KIAA1522	chr1	33207486	33207790	+	-1.93339216306316	0.62597606422118	0.0359140367466599	1.14527347913702	-0.28887922829524	1.39016209079211	-0.303733680782805	0.437889374387127	-0.60982198239527	0.24296704259688	0.58255007019694	3.92876468112236	1.80532215170627	1.08490786428319	0.673255877885184	0.41204396465564	1.51789139215127	-1.3881210821711	-4.53307287882377	-3.79762473384165	-3.27200541128142
ENSG00000134684	YARS	chr1	33240840	33241692	-	-0.4432191280399	-0.9366447751322	-0.0721683265217301	-0.78673002779631	-0.0771930214625502	-0.277367355391149	0.4288173337227	-0.59989918150048	0.0912398581026901	1.07972061350563	0.32291348187965	-1.01362435124564	-0.593719018302259	0.29037595597999	-0.0708426499252202	-0.299442709225779	-0.0720450967752306	-0.24656193187682	0.06180382622175	0.0015029666393902	-0.399713508430779
ENSG00000116497	S100PBP	chr1	33282368	33282583	+	0.185990078048119	-0.72520926049588	-0.23378858232851	-0.34583283046749	0.49590926565282	-0.71031004820201	0.0439115936365502	0.180300083000581	-0.27533683956752	0.58558038394514	0.38820319006435	0.36403986936894	0.21547500701757	-0.19314164264229	-0.22586861591109	0.0943043724760804	0.28192171909966	0.44636320268432	-0.875149066011289	-0.86968100848888	-0.85063610687914
ENSG00000121900	TMEM54	chr1	33360195	33360480	-	-1.24095034472769	1.64555370901056	2.34604288717446	2.40097507476546	-0.77468672170281	1.65879768141861	-2.79292035202743	1.08607181379452	0.40601515784604	-0.77547519229149	-0.0425095353690301	2.58071389189091	0.813541660632346	-2.87719773432231	-3.10272132564853	0.11748676599026	1.19349257723651	-0.942250521043114	0.79186833083242	1.33235440455661	0.34658800673514
ENSG00000116514	RNF19B	chr1	33402046	33402860	-	-0.10032596543647	0.0536521540939701	-0.32335269617541	-0.218610334461539	-0.28247654547157	-1.1791253921331	-0.57705448873585	0.2010695089335	0.178660329347951	0.25546040589922	-0.28068651868608	0.122554310323101	-0.1325600308254	-0.21556940032	0.15689638033662	-0.91243056374767	-0.28745071314766	-0.81302278970846	-0.33902088320055	-0.367719781267169	-0.27321712340161
ENSG00000004455	AK2	chr1	33473585	33476434	-	-0.1100934455577	-0.455917898523801	-0.678614776867001	0.27923843345121	-0.0376999756079996	-0.433445142304659	0.33433138292073	-0.20889968470488	0.306886648404141	1.01379695979725	-0.103848994790081	0.64007933427747	0.51505344998105	-0.162663456536121	0.66194229983345	-0.2450161087898	-0.172098548468	-0.7812708104303	-1.27853928100359	-1.16388810846141	-0.47333841430445
ENSG00000142920	ADC	chr1	33546705	33546895	+	0.71396793099985	3.83877557329095	0.0544104600750499	0.2688815428074	0.80965626276982	-0.22237674139812	-0.13333134908651	0.0479379649267	0.61277242914366	0.0584323934036299	-0.14500229654997	0.90968167802874	0.0539047962211399	-0.3670220297161	-1.43888467542001	0.16867991155965	0.24894392689689	-0.31763553254188	-1.67243337957163	-1.6123450757665	-2.12478378055556
ENSG00000116525	TRIM62	chr1	33611003	33613328	-	-0.167332437018848	-0.30721453971226	-0.10364122252456	1.24627569197513	-0.66779338718133	0.21364529468959	0.0316555683363697	0.31258868048314	-0.28515978994022	-0.27545167044985	0.45156934355715	0.54021904969904	-0.33609550295631	1.30362771275101	0.67823377669584	0.86551197729188	0.62137636535094	0.101397908985613	-2.14343706092665	-1.28864159780025	-0.91258866112356
ENSG00000160094	ZNF362	chr1	33722146	33722255	+	-0.11559465589507	-0.0332260506516002	-0.419412280778969	0.466998061436	-0.21074876242212	1.32323165177764	-0.702783133239549	0.75666307742091	0.225511085633991	0.20725558496494	0.1517057485139	1.15462166868638	0.18790818038225	-0.0459132807238998	-0.202117523328559	-1.03207698789814	-0.10547207844249	0.103595187366389	-1.19960715032698	-1.05982829095315	-0.22132628855266
ENSG00000134686	PHC2	chr1	33789224	33790620	-	0.14174281031857	-0.48342520307349	0.89381069854774	0.9168697462693	0.58453901380011	0.26139147315532	0.5381603232187	-0.33257617489364	-0.17050657852188	0.767193577381081	0.4579502441115	0.18575517067765	0.50440706919976	0.32471716269399	0.76052953490445	-0.50046529383839	0.58035391352868	0.0438064178240403	-0.20244428658851	-0.22134005879445	-0.54691538616295
ENSG00000121903	ZSCAN20	chr1	33938246	33938288	+	0.66938707107807	-0.4978913187347	0.0350772956982697	0.86794422477818	0.98664274760125	0.42979585375646	0.46644039995002	0.0621514247089698	-0.0881876961682502	0.27417349857889	0.92959628319742	0.0812199296076597	0.33559067804635	-0.0410822045782901	-0.19397218369983	0.54441280508887	0.27747773086889	2.84763518130675	0.0286471617472099	-0.31381129909378	-0.42950663644175
ENSG00000121904	CSMD2	chr1	33979609	33982170	-	1.13570869437007	4.20526883072364	-3.65786554914299	-0.974377148830348	-0.47952697737132	-3.15321111152599	0.24105416083203	-1.27974125525386	-1.42983396372831	-2.86241318679591	0.278069910044956	1.97538844870698	0.242629507648026	5.53537880575958	6.56552362287294	1.12145103269116	0.548049084627938	0.170368856223211	-2.4496155753196	-2.64947526976137	-2.2702229896145
ENSG00000163866	SMIM12	chr1	35178338	35180221	-	0.0136191068192297	0.41743075040776	-0.19726274113826	-0.20572510639727	0.32433849539194	0.3498828870602	-0.13055080393995	-0.25123897155834	0.13509826658496	-0.27819113121142	-0.0259435729975497	-1.1110375779149	-0.61663257479936	-0.35708952772039	-0.52102411542138	0.31025730136287	0.29029056756777	-0.23982669670744	-0.27019527440555	-0.0335280068522503	-0.35108664480681
ENSG00000187513	GJA4	chr1	35258599	35258669	+	3.00947065308393	-1.13177901906828	-0.502476811477593	-0.237600090962582	0.138318974215377	-1.40471140425223	-1.1288456910318	1.8845907650739	0.033649651949496	1.43298271303189	-0.317136704924003	1.23607517656936	-2.13857613453282	-2.09761671406555	0.539449697339645	-0.210333875569447	0.455775682639558	-1.46227547613173	0.53264420256943	-0.21655004853462	0.0714553637112001
ENSG00000116544	DLGAP3	chr1	35331037	35331902	-	-3.6854471045673	-5.49936298852549	2.50926450769746	-5.04437888436448	1.07556890663132	1.40096673134734	6.41748192959052	3.01143379654875	1.32361324286648	1.94063947727582	-2.80060631327323	-2.04809592251613	-1.69080530266584	2.86182467997641	1.16801442624041	-2.69520746215474	-0.31331995569023	1.56282467152326	-2.13130339913583	-1.32102166817688	0.55390302139315
ENSG00000271741	RP11-244H3.4	chr1	35447134	35447720	-	0.2882943021112	-0.83100375837923	-0.140537750597771	-0.719476515477171	0.0920288049746905	-0.33352068623866	0.35384827339739	-0.2407478824192	-0.0134981302141801	0.42830573084415	0.199486644199229	-0.11495535383266	0.0526293258397397	0.12875585504056	0.54737094386108	0.51991686116923	-0.1960984765574	0.143165994537321	-0.0671586887840103	0.42235692843613	-0.0336262619066598
ENSG00000243749	ZMYM6NB	chr1	35447136	35447720	-	1.2116617181461	0.932366877874003	-1.20211444447854	-0.029314923652027	0.202210523492046	1.33190712715919	1.03614295592976	0.627243894720538	0.277788602929062	0.314120058754426	0.832233015255783	-1.07246683057705	-1.74243545756902	-3.95363765047787	-3.7932736577279	-0.650715989956347	-0.473704911320465	-2.12600995982719	-1.52240003520514	-0.20252564984542	-2.86443906690765
ENSG00000163867	ZMYM6	chr1	35449523	35449548	-	0.29384831183958	-0.77823400809823	-0.15645386875385	-0.68279805656321	0.12432411342749	-0.3234695986571	0.47992634490056	-0.24100311840714	0.176526710611649	0.58811668925542	0.20669235646228	0.0352859564208403	0.15487574772559	0.0707175891215606	0.655677890826921	0.499270179252	-0.17594753947135	0.20700285394586	-0.123638256468681	0.35850017909162	-0.0382979950901303
ENSG00000197056	ZMYM1	chr1	35525387	35525526	+	-0.47541723783847	-0.87622902740203	-0.19763612917515	-0.30704944809317	0.30018446333164	0.51192575654125	0.56402473863238	0.34840223200624	0.76393258299252	0.74191805499298	0.2063840014665	0.735534219204141	0.52797633203462	-0.78712044383567	-1.28302963360583	-0.0239476026345997	-0.0190657004061601	0.0743467217855995	-0.77389471455564	-0.71904267142332	-0.24268692656024
ENSG00000116560	SFPQ	chr1	35641979	35642075	-	0.0693538130932811	-0.71983177945374	0.112341875006749	-0.399309508275341	0.0389316412827103	0.379705484518459	0.350556335877021	0.0182619172942005	0.68225240133225	0.864890746036401	0.47045639955809	-0.44770010094703	-0.0708196752807497	0.150983267110611	1.17411462291187	0.38603814504669	0.10565292891817	0.413781790035321	-0.16265378214893	-0.0023057326041398	-0.12918847034925
ENSG00000146463	ZMYM4	chr1	35734568	35734686	+	-0.273524229898089	-0.75121635111271	-0.48445432063996	-0.0629431427135403	-0.0584039257038409	0.39626698121455	-0.27749469370556	-0.342817339082671	-0.2155051086892	0.0285303719932699	-0.16561969491362	0.909209291506209	0.401529009731249	-0.47450987606281	-0.5364813371152	-0.0138707721772313	0.0830323240539093	0.0551613309429797	-1.0420827449988	-1.0684452856111	-0.31597003546563
ENSG00000142687	KIAA0319L	chr1	35899091	35900682	-	-0.43141486563699	-1.41774711862223	-0.29407467747385	-0.2773408842781	-0.0160232750666296	0.0787468600551602	-0.110348383936151	0.11397411243868	0.28302853319858	-0.23990212325177	-0.112199267157679	-0.355764743033119	-0.100600827516439	0.18258485681793	1.0547458518499	0.456335047503091	0.19378518706189	-0.447650332702629	0.0993215333272905	-0.0772248757703098	-0.00459887256372937
ENSG00000020129	NCDN	chr1	36023074	36023484	+	0.0219536204968001	-1.11450758389784	-0.30477184185222	0.01321362164314	0.2082509134765	0.57773644897539	-0.10559384578104	0.12643918470164	-0.78214041399213	0.387793982758101	-0.14157895011867	1.27275903013596	0.76901190478307	0.86318421762543	0.52761742466486	0.38860992619996	0.0885973901404502	0.0141078470943001	-0.0057398404772	0.06796748579759	-0.24163527373589
ENSG00000116819	TFAP2E	chr1	36038971	36039205	+	3.81993493655095	-1.59774306790851	1.69693411959944	-1.17988701778966	0.784084869300743	-0.585457125941773	1.33189875448632	0.035455452492286	1.73838127210138	3.41794241850465	1.76912220360539	-1.0355805853077	0.127287256748206	3.41104780254986	-1.97560551316822	0.111478613971804	0.688841846614258	-2.33158684659973	1.33431244054561	1.49796446645966	0.348748917787742
ENSG00000126067	PSMB2	chr1	36067185	36068975	-	-0.565155115123719	-0.1875529823736	-0.33216137385186	-0.0956344145410597	-0.1418803757102	-0.62340836734773	0.147140936843231	-0.64004173658576	-0.29127360089074	0.894955660026771	-0.0824134550616495	0.20645684657919	0.24824973900757	-0.24883816488837	0.2903496013677	-0.31794275960234	-0.3282425639385	-1.05189019372431	-0.23431863126476	-0.196170532539139	-0.0939700906371996
ENSG00000142686	C1orf216	chr1	36179476	36181927	-	0.40767501315911	1.29617628279426	-0.0446122174182202	0.129170893937961	1.74933049728087	1.79225989188553	0.863522674367316	-0.11159914467751	0.12986692684828	0.90902829530213	0.5775426328603	-0.65762962292763	-0.44204161171943	-0.57359505785553	0.972004516107996	0.96054554160392	-0.49262734241039	-0.318283185016664	0.60998317310441	0.85532828565071	0.7292004820069
ENSG00000092853	CLSPN	chr1	36185819	36186581	-	-2.93833568848958	-1.00379596688409	0.49034195445845	-0.503801699037861	0.0978634558552498	-0.58246780410596	0.88004709139205	-0.582794563176551	-0.139956779289291	2.96529434937379	0.970985788366909	0.579358001088649	0.32917890951722	-0.25737444718404	0.66475553770543	-0.52638612800094	-0.00658351523834	-0.85477248083592	-0.94328491471537	-0.76628236661518	-0.741337283826391
ENSG00000134698	AGO4	chr1	36273773	36274036	+	0.16772822397188	-0.29935438875024	-0.31474122693829	-0.5830235744277	0.48740198731042	-0.00861087735261989	-0.14968563608512	-0.0434047119855201	-0.56915687468198	-0.148366087571969	-0.166515331968149	0.71608061557346	0.43427144344952	0.000781344586479271	-0.33931688203831	0.72247815251099	-0.10782544276156	-0.0265963935498803	-0.77714822467893	-0.806275468970401	-1.01786310457084
ENSG00000092847	AGO1	chr1	36335409	36335504	+	0.42230592709904	-1.12931441784204	-0.29427229956188	-0.27434465454491	0.03630413827947	0.92385229481138	-0.0539500261935499	0.15783524699682	0.0836328468113496	0.7852616124314	0.21139309576316	1.10634927457183	0.6288900868584	0.67007587974873	-0.445663582946421	0.11596407865228	0.0727942927196397	0.32610578193632	-0.28384557815765	-0.14966778313751	0.14983006180718
ENSG00000126070	AGO3	chr1	36396319	36396399	+	0.11911384619143	-1.4354173951537	-0.68358707294841	-0.58555776120346	-0.0182756675958293	0.10814612535284	-0.74144964419142	-0.0410521991114603	-0.0512177096943098	0.216411620338111	-0.173212833129829	0.519730611843531	0.276791666689601	0.355068215333089	-0.38448911187731	0.28873124172966	0.38740166480451	0.18463746355749	-0.47689780008451	-0.182826704197	-1.01265952786799
ENSG00000092850	TEKT2	chr1	36549676	36549750	+	-2.80192184644382	-4.8127997463102	2.54410173886519	-0.765441030870397	-1.62611926785193	6.76997952947905	-6.69476979397591	-0.62312394267941	-2.57171055945144	4.90173708238857	-2.25592989975087	-4.56772083471005	-1.71018542226503	-1.11687938669834	-2.46502152011765	2.25693867780384	0.590715373595468	3.12338876568164	2.13972647364786	6.02898802885614	0.871518423379921
ENSG00000116863	ADPRHL2	chr1	36554476	36554716	+	0.89302270026193	-0.0664986657113897	-0.23691017476151	0.90805817004667	-0.0711594960345399	0.68182514961366	-0.45300888304654	-0.61663660809005	-1.05942052963661	-0.0999835391161699	0.24822197717726	-0.38725689098491	-0.81712387424038	0.13606741696993	0.57001944066805	-0.34851668358241	0.13301054639844	0.11680820933805	0.26369254448586	-0.13274986328859	0.0404913911854003
ENSG00000171812	COL8A2	chr1	36560837	36565088	-	4.7574928790123	2.57207666571093	-2.14316039094923	-0.834813467465214	2.6983156517334	-6.98963883982231	-3.83302082818588	-0.46590301378179	0.670807978517338	-1.27040657575153	-0.180949009098457	1.54565318377592	1.28096277629541	4.04116471708406	4.50929541337606	-2.40942317292158	-0.116422832493855	-6.86809125173925	-1.60119470092135	-1.34082903278886	-1.23288255039616
ENSG00000054116	TRAPPC3	chr1	36602173	36602923	-	0.28134169772112	1.07939937123638	-0.0459776925293305	0.44579247659242	0.02184084345547	-0.13443822197512	-0.74025755967814	-0.36231552662391	-0.42745632303214	0.91780371697361	0.0217339256140194	-0.45961483032182	-0.1162411023506	-0.41341786378381	-0.463820086214771	-0.0561828441142405	0.000955045828670009	0.0862357549329702	0.432137533849421	0.200179360814291	0.576734784892951
ENSG00000116871	MAP7D1	chr1	36621180	36621334	+	0.14690544606837	-0.74348782498318	-0.0056226505042396	-0.54828602266609	0.85783030080795	-0.34437688416747	-0.56140311229582	0.48379611455181	-0.0525880590472001	-0.0460312952006401	-0.21922467112515	-0.60313840310934	-0.65149013548027	1.41942940603274	0.5328787186686	-0.31689856960163	0.734719859999131	0.521762231529021	-0.663235335734799	-0.80325736950154	-1.46303301569164
ENSG00000054118	THRAP3	chr1	36690017	36690106	+	-0.0571102499377902	-0.8636137966335	0.0406918183895799	0.11401707899115	0.23046281379109	0.26091168926712	-0.21465514823366	-0.31787547176906	-0.34142993952357	-0.0343148998538902	0.0912592171004798	-0.806560628998181	-0.6778953660654	-0.334151487740949	-0.765275334180989	0.733215794617619	0.22047283730326	-0.3942160031921	-0.713005804974141	-0.631965957535971	-0.43151823077433
ENSG00000214193	SH3D21	chr1	36771988	36772025	+	0.91367565005947	-0.42199216092328	-0.28633775257348	2.87280401787315	2.16183854433563	3.10917328111925	0.55373648720473	0.22085472259367	0.23945525606099	2.61256330476611	0.21581374927767	1.26889158259649	0.899814980872001	0.35636259383657	0.71296835653515	3.29743983082245	2.25961255567624	-1.26662933963222	-1.13929930506928	-0.60243261527698	-0.48203159907625
ENSG00000142694	EVA1B	chr1	36787632	36788326	-	-0.948143068573915	1.36608747049903	-0.115762327586375	1.6162066860976	-1.13698983407047	2.69210115061251	-1.24780479235047	1.14579876755082	-0.232406936744505	0.410145669635428	1.51912269528446	0.430752215693964	-0.800250864627829	0.54613127327865	-1.13541418524996	0.335650335399789	0.315538082261889	-0.474990027484819	0.74794704982329	1.32653988239189	0.52468106335905
ENSG00000116883	RP11-268J15.5	chr1	36789335	36789670	+	-0.86456064117338	0.31372612820545	-1.14913868748865	2.82869555574585	0.68731656821705	2.33783119784177	2.00189100371515	1.04362065999566	2.3301846388081	6.46917922552764	0.69102758067212	1.26877113373234	1.32353357932248	-1.12898990837063	1.48846753484065	3.01340635580358	1.83772139773567	-1.49181143433825	-1.51663038107409	-0.0681695224498581	4.61745305356845
ENSG00000196182	STK40	chr1	36805225	36807574	-	0.20759809092755	-0.78175386178033	-0.14177511121778	-0.32187308765375	0.56674962195716	-0.45367424277703	-0.97465671556952	0.11391194863085	0.08524832322506	-0.66664514358189	-0.0892121669110297	-0.731717553526749	-0.54742452031752	0.0720719646058603	-0.24860903511634	0.23272668952245	0.63708811476356	-0.29885006710576	0.0348127686274395	-0.14114177851817	-0.495698921211471
ENSG00000181817	LSM10	chr1	36856839	36857205	-	-1.20053765284771	0.40594924294228	0.26535606295683	-0.28194538982603	-0.52189499177691	-0.26951176850547	0.15702576636861	-0.0421470033615803	0.31323145661366	0.57804508858684	0.29089943697433	0.47288956529231	0.2722955816402	0.0809354871090502	0.26974707963391	0.24099440397613	-0.11446449747202	0.27187968594451	-0.11591590103507	0.59227032318426	0.52711528890376
ENSG00000116885	OSCP1	chr1	36881428	36881696	-	0.7393438024839	2.71686529407705	0.142206863613945	1.68572244644445	-0.0314040255813002	0.96214832590877	-0.79763897255093	0.00773560471357693	1.04887989422341	0.35433956534014	0.45050054151769	-0.60710581722392	0.43156521957927	-1.55889583322305	-0.519140655641376	0.180217898347334	0.0130088127608201	0.432095478810963	0.12313156258934	0.83659993975854	0.15479055481066
ENSG00000116898	MRPS15	chr1	36921319	36921526	-	-0.57729247079132	0.166407875816771	0.2083460305028	0.0932746560334001	-0.24374445766664	0.0289726830931398	0.25639595091114	-0.36366864569484	0.0361304549610395	1.42893286946633	0.58515267717019	-0.33812737366188	-0.2785876921463	-0.2565162996296	0.88415077615687	-0.0213563044349598	-0.19221534841021	-0.100081504005161	-0.0806111809944401	0.0494432616936198	0.54593850596565
ENSG00000119535	CSF3R	chr1	36931644	36932509	-	2.43276372948397	1.02197174345829	-0.25700735231148	-0.0836616779523802	0.567027191011517	-3.56096501797189	0.83881062308038	1.7857449896465	1.51013575390068	0.04876693752332	-0.72074663337721	2.78463130964579	1.60379661195194	2.03826076545015	3.41431249053718	-0.31883408421592	4.21368503642181	-0.28413140590002	-0.40588863852995	-0.30050848862869	-0.33898826970348
ENSG00000163873	GRIK3	chr1	37261128	37267646	-	3.023783894327	-0.0202337172537002	-0.22683659803994	1.63726009551857	1.00865220931744	2.63514850790932	-4.31746282993784	0.0898415427561201	-0.205577103100135	3.15289360151554	0.87039809678034	-4.32220919084016	-3.46904817569771	5.38116080181536	3.5578884904733	-0.51246654079116	-5.38756582008985	1.39869864519774	1.22928529301045	-3.22191600668557	-6.20497953708925
ENSG00000163874	ZC3H12A	chr1	37940153	37940230	+	0.89092825483074	-1.7629926965287	-0.3832850196406	-2.11155221740233	1.02320190826259	-1.41301417261207	-1.76425601889061	0.12019479658013	-0.88362131168016	-1.20355547622988	-1.71028695421143	-0.00292195562450015	-0.53490388157286	0.81245270868784	0.550638738843479	-0.65993265924996	1.76490716538988	-0.369255484171142	0.19511396035427	-0.07555045562407	-0.12598285676285
ENSG00000163875	MEAF6	chr1	37958176	37959708	-	-0.60164927159563	-0.0760531853173392	-0.516910768785039	-0.385275059486371	-0.0697800670347295	-0.66342408129273	0.24021703210801	-0.86074691402024	-0.31208275849852	0.70194632745682	0.31374871738242	-0.64734657885148	-0.31454216129235	-0.0595414550565403	0.66866496787036	0.0500539009734897	-0.530397583866661	0.135287497828419	-0.648413379992069	-0.37208621733375	-0.28125428197954
ENSG00000163877	SNIP1	chr1	38000050	38003613	-	-0.65111962775566	-1.33160733440225	-0.14594315044556	-0.0379885613311801	0.09676834617358	0.21953085971437	-0.14868443540477	-0.76422330575427	-0.22720448957401	1.18828376775467	0.26670246864116	-0.34618402588412	-0.67120131712862	-1.50621423966233	-1.66333433102473	0.99374137719636	-0.24041019060596	-0.26909592405467	-0.16573593712881	0.26617610248566	-0.29987762741922
ENSG00000163879	DNALI1	chr1	38022520	38022676	+	5.63947672646417	4.86113573693514	-2.2906553253111	-2.69623674130996	5.31786525469112	-0.03557524918675	6.60434202588804	-0.27429963217419	-2.63551588104992	1.11230540221167	0.92991491186816	-1.98505718496677	-1.73227028225098	1.31000130039834	1.08104308384848	-0.51283367953121	0.0424709508864902	-0.77178279283532	-3.28726522317995	-2.77304750750343	-2.92181673877259
ENSG00000134697	GNL2	chr1	38032417	38032608	-	-1.11374231950772	-1.27404649455897	-0.19179791505346	-0.16506593967889	0.17355334255709	-0.69563547056512	-0.0616012386795797	-0.86303999354152	-0.31769507744493	1.41590367959341	0.561237606270169	-0.834742608326051	-0.56568303211139	-0.15585931260268	0.279957908854439	-0.22909191520379	-0.20752035622192	-0.14536348870408	-0.33078631039514	-0.4184317390319	-0.0924145865463997
ENSG00000116922	C1orf109	chr1	38147242	38148832	-	-0.652050231354739	-0.24928008355557	0.0408606276979802	0.300855878011719	-0.11767504700574	0.59784551731952	-0.147887279332242	-0.26869420041267	0.891266969213221	2.06501500160868	1.00449345936705	0.0357349280158199	-0.10123853987508	-1.76831713393889	-1.33000941810061	0.38117923319675	0.15146720269428	0.42033605488867	0.0940223433411602	0.73561748802216	0.27528716519745
ENSG00000134690	CDCA8	chr1	38158090	38158456	+	-2.25940581358267	-0.78043219008818	1.39200262389737	-0.34271288665446	0.61483761830702	-0.61164497864228	0.77351729446998	-0.5909570358532	0.0983351796806797	1.8641637311133	0.89640448431216	0.0681205313017603	0.1584065934475	0.22377846254678	0.21630045326362	-0.56438057861785	0.60485161473023	-0.40019253155576	-0.36944576207808	0.15512867179891	-0.794837609295699
ENSG00000185090	MANEAL	chr1	38259474	38260404	+	-3.05279901401605	2.00955291728065	1.5565602347109	1.70911632375545	0.00571123390662009	0.71966839666049	-1.29745635562396	-0.90793048414315	-1.1205366729259	2.45508828538752	0.37909986455328	1.50501211875424	0.74670461805625	-1.57999535180352	-1.72752838657629	-0.7704085283992	-1.54094666893983	0.36223619812142	-0.74043466714652	-0.54770169306206	0.94790249978237
ENSG00000196449	YRDC	chr1	38268616	38269669	-	-1.33204280514154	0.0353723458775299	0.28228438157441	-0.073347050438	-0.69623791643774	0.0661414298390901	-0.49891101075812	-0.56414770209151	-0.47103518780952	0.75460953856129	0.23569688733433	-0.85853029858274	-0.0209918810231002	-0.8905757726213	-0.85560144162297	-0.33017358783812	-0.49200271534805	-1.19610680230203	0.28903778622278	0.19663517372491	1.11733842241594
ENSG00000197982	C1orf122	chr1	38272651	38274404	+	0.99565910376257	0.30717372605364	-0.51635402985085	1.49379192487134	0.48820623333878	-0.19423481402507	-0.43352980971717	0.97254845551153	-0.0276014654952403	-0.58051412693906	-0.0616150381253302	0.44677525416705	1.3247287965904	0.51120441690573	-1.99127321731867	-0.1144719495713	1.03490482413662	0.29904045860369	-0.05901591778894	-0.36489697671981	-0.76982268891627
ENSG00000188786	MTF1	chr1	38275239	38281238	-	-0.42515309684013	0.17401883532203	-0.304641108668839	-0.351183175726431	0.0631574905758505	0.13294696185962	-0.315232942369629	-0.43205765461185	-0.0304995211185499	0.69641747826932	0.11518775055119	0.34870045993553	0.0579644410512792	0.31407889561285	0.96963938990524	0.10602142717951	0.04429588272167	-0.0445228279702699	0.0553178446561899	0.36403758828009	-0.40475224958379
ENSG00000204084	INPP5B	chr1	38326369	38328102	-	0.24116396676782	-1.10543264061954	-0.35983247536853	-0.284405780970469	-0.154515845741409	0.2611167810604	0.1214421388867	-0.13425050687604	0.157032354772491	0.19960080848306	-0.00454435854151036	-0.0431919262613896	-0.2410716386995	-0.11541849862695	0.86809070535544	0.56555861019364	-0.30848258162095	0.30444065306933	-0.0572863643323904	-0.15490402435728	-0.456260710218951
ENSG00000183431	SF3A3	chr1	38422647	38423935	-	-0.815889815402961	-1.37454072054522	-0.16592366666522	-0.46740250059552	0.291581579262361	-0.0815705110670306	-0.107128935857411	-0.75366826677092	-0.663787393012511	0.72046652054327	0.33147596077675	-0.6794250320564	-0.56463044124284	0.0792217661423997	-0.334661376581511	-0.11869618896194	0.14348770675826	-0.54738162136145	-0.83270134629113	-0.68393130638432	-0.279527727840801
ENSG00000183386	FHL3	chr1	38462442	38463231	-	-0.461930746944757	-0.21156098784727	-0.78573307291481	0.422819411088593	0.58087265350401	1.5080139675964	0.30817080663909	-1.04424628367506	-0.58204989382293	1.6783634784343	1.32583504602566	0.60605532094099	0.24728040544604	0.0130493165112799	1.74909008257837	-0.332997467730885	-0.34023026500138	0.0448293439624898	-1.01228602087578	-1.07229787328413	-0.1501908215115
ENSG00000183520	UTP11L	chr1	38474930	38475020	+	-1.24510693938379	0.0958471354624102	-0.33255690971517	0.29368938418618	0.13573287695977	0.0503804119423501	0.22787145108195	-0.934625104082101	-0.799711442526941	0.8285525276045	0.48414563304753	0.11034596782317	-0.55173660564531	-0.3574498945654	-0.62131463163362	0.36967818589032	-0.0981832832366702	-0.67262289733491	-0.942696223181041	-0.715628386597301	-0.11664078821485
ENSG00000116954	RRAGC	chr1	39303870	39305376	-	0.42351957574108	0.12754186742144	-0.0152952218368601	0.0131782917806706	-0.0141398691317702	-0.1547831762664	0.88057806295474	-0.51898620793947	1.03353263096959	1.77030244141737	0.2487933922791	-0.12049720306824	-0.297739204690949	-0.80170247588645	0.00665622508413044	-0.182220033300259	-0.55720293707872	-0.76994948189612	-0.54255276840173	-0.21308334476977	-0.0332216694400103
ENSG00000214114	MYCBP	chr1	39328636	39330386	-	-1.29077557591924	0.2805490793034	-0.25684868204306	0.45021240760314	-0.2876124200513	0.8534881476136	0.70519752258397	-0.45215831122573	-0.27675768094429	1.95404201493913	0.28370650175921	1.56283481661348	-0.29514941368046	-0.16871042537694	-0.3768270267132	-0.517320897332	-0.19755277431114	-0.53354711280827	-1.52700028081098	-2.00004780952316	-0.413158496929958
ENSG00000131233	GJA9	chr1	39330175	39330386	-	-1.2911179227865	0.27529900942425	-0.38681523536233	0.44209392507631	-0.23140216839176	0.84652041090229	0.69631427957013	-0.45277749522426	-0.27648002200162	1.92789197947883	0.26641500269881	1.52914483369886	-0.32576086883454	-0.15012675316332	-0.39206580628881	-0.51818011894513	-0.19237834307754	-0.53433591358277	-1.52078152392777	-1.99421036699205	-0.407194692197662
ENSG00000158315	RHBDL2	chr1	39351479	39352355	-	-4.82678023483342	6.51485392871102	0.87678399118703	2.5888761325756	1.40133158464987	1.22017105609574	-5.94463825653553	-3.56173584277441	-0.827471501091741	4.45441062519168	1.89675198940201	0.44436993927148	3.51878948705817	2.99475318037099	1.69325620725042	-0.0702402205492301	-0.81349876117604	3.32498120447878	1.74461111975163	-3.51916080596234	-4.60314379631533
ENSG00000174574	AKIRIN1	chr1	39456895	39457272	+	-0.13707240409113	-0.248809890138871	-0.82085563370672	0.25423315633905	-0.42011579160082	0.61209446019922	0.177151869875231	0.446981190129971	0.3936465004173	1.05772102284706	-0.00969367141184918	1.38963635780502	0.4330724667556	-0.395245687961429	-0.0626262865227094	0.51064133572197	0.02798850065171	-0.44272670418866	-0.74801547730224	-0.46717608352022	0.06775475165648
ENSG00000168653	NDUFS5	chr1	39491990	39492074	+	0.17426794656938	0.0607405475665299	-0.20327478202958	0.40993316449407	0.0324970017639101	0.397185486248611	0.15403357631926	-0.225348870753259	-0.38591563112853	0.62761212879771	0.0305455633253295	-0.86019700862062	-0.5055829612217	0.51231736845713	-0.69554080772897	-0.51703907805507	-0.39068483636277	0.07493484575759	-0.61690621131929	-0.5624346213762	-1.00771559209015
ENSG00000127603	MACF1	chr1	39546988	39547215	+	0.499696228915779	-1.22254122945539	-0.1712971568921	-0.8169320388731	0.44424362799181	-0.1333162729895	0.1011407073069	0.366956375662989	0.0762592369332999	0.111089130927899	-0.9821710031463	0.41682005037736	0.34211716598028	1.03164846909489	0.79283015491727	0.0438307658381003	0.283739344566801	0.51152460354921	-0.36683752876114	-0.45078580538924	-0.92653484499804
ENSG00000255103	KIAA0754	chr1	39876151	39882154	+	0.0647290969384198	-1.40731360115398	0.155802403369081	0.194547027367911	0.152087852243669	0.54085466719332	-0.486145448061951	-0.37312762505265	-1.25619145694659	-0.78072718214594	-0.57484451646201	0.706032159094359	0.74906511499622	-0.0523386583488206	-0.51841742333571	0.52957623778096	0.25987395791671	0.52197585086528	-0.70673868260203	-0.44868525738746	-0.405516627409219
ENSG00000183682	BMP8A	chr1	39957318	39957997	+	-1.88915154029863	0.69996018146351	-0.360313078210358	3.2244677918442	-5.00136992788015	0.0299609939786101	-1.29107339745862	-1.18280403322959	-1.45012493089532	-1.03580517193124	1.71429219582807	-3.49481151997783	1.35841621131548	1.85380089260046	-3.68301800395816	-1.93558043167431	-0.995573218420827	2.22418680041467	-3.45105195948633	-4.36831432866734	-6.92062824736151
ENSG00000090621	PABPC4	chr1	40026488	40026794	-	0.13821642366989	-0.83928411519862	-0.241028404649549	-0.20281631287361	-0.0532910654066301	-0.20864468669882	0.0908989754320304	-1.08075873879131	-1.18038104689093	0.0800394480332294	0.18868757357079	-0.47572546354258	-0.196559275269371	0.44040705364988	0.213874468013279	-0.50528502845347	-0.273917692747189	-0.0178362986418703	0.0366588397551606	0.0631917917733009	0.188965520019451
ENSG00000163909	HEYL	chr1	40089825	40092852	-	0.238617702436428	0.0054547792804	-0.915093278813128	0.123675820668915	-0.028596751950999	-0.45135910948442	-5.72850579935574	-1.34596668292697	-3.74650894031116	1.37218079855993	-1.12801142977724	-2.47070366102012	-0.17164193019	-0.440056821866627	-3.35104700606442	-0.672936875050759	0.181362039846037	0.18721118920373	0.578777503828573	-1.68632717932312	-2.56050940303044
ENSG00000084072	PPIE	chr1	40157854	40158260	+	-0.0806242378300208	-0.879253513889711	-0.1145259342099	-0.187335187879921	0.27074274512688	-0.27805838370896	0.62041065272974	-0.19795970770137	-0.4136797972325	0.46255966943777	-0.1442819530138	-0.637317195910519	-0.47928329472089	-0.18533325532537	-0.65574316204097	-0.14938970793303	0.0625740775839603	-0.18953658885964	-0.32113874270376	-0.40687026090304	-0.0928829127211896
ENSG00000116985	BMP8B	chr1	40222854	40226240	-	2.94363065118283	0.0276610997543605	2.70967320481493	2.48423188769588	-0.815315768775671	2.77544535944528	-1.45612095710257	-1.31211391364174	-1.69726364900636	-0.1871548677771	0.79016221416256	-2.2342212907837	-1.65117568688318	0.47422317763713	1.02059958755241	-3.03228585125218	-0.6614979555044	-6.68310314891687	-1.20394592171895	-0.308338599940125	-1.72215370383799
ENSG00000043514	TRIT1	chr1	40306723	40307585	-	-0.0615992812317998	-1.47255222791694	0.0511437871418599	0.36804044940099	-0.11628000292664	-0.33926141791634	-0.52106727692298	-0.40761416863268	0.0268228179410395	0.2878066622027	0.94655298647282	-0.74394027472291	-0.58386132771888	-0.0135800885136499	-0.46787990735404	0.34195635641416	0.357470916167069	-0.0163047219045707	-0.98563403407922	-0.70673671416073	-1.11377233061671
ENSG00000116990	MYCL	chr1	40361098	40363642	-	0.00353862498008017	-2.54573966637627	1.72294811571527	-3.92806076753598	0.79097561314109	-3.33085015713356	-0.30567558392061	-0.089551130364195	-0.244635533441986	2.8298847388433	-0.70285797334975	-2.96353509015012	0.184071834190621	2.26432638282644	0.77449666500226	-0.534611898781411	-2.37431296718417	-1.12893066218396	1.52672089022664	-2.91036674893175	0.60936634259399
ENSG00000168389	MFSD2A	chr1	40420802	40421057	+	-0.542608833720195	1.2822845034192	-0.26537664505249	-0.48145589597451	1.52619893703403	-0.475405615537563	0.323976806706714	-1.04728334195837	-1.36570419495757	-0.0661173252795899	-0.4436733912846	1.3405419883734	2.13825964591776	6.84404688381335	4.80264082802964	-1.32692206275487	-0.0558164740687099	-0.795666837318683	-1.53363033798968	2.45622472409384	1.66897171138498
ENSG00000131236	CAP1	chr1	40505905	40506455	+	-0.24334192883327	1.06847529180267	-0.0115286949332098	-0.0873335073775596	0.365144798839469	-0.69461258144602	-0.28522111467894	-0.180186353479391	-0.6372595275993	0.56322391230556	0.27220473889785	-0.527458938691539	-0.60187113616105	0.10786742388228	-0.359221568113989	-0.464034814893411	-0.1351284096596	-0.82625146320658	-0.343125001846891	-0.436538143527361	-0.0888546363666212
ENSG00000131238	PPT1	chr1	40538379	40539855	-	-0.373236056373379	0.85462686514284	0.07363825430253	0.22091688873525	-0.116579750600731	0.12376151798532	0.31403512577432	-0.655589553779571	-0.0792476338803096	0.535105207323159	-0.18793762286099	-0.0412662712623204	0.20940781016098	0.696626777907571	1.09885405618148	0.0414831981542596	-0.65963298821982	-0.91791195360093	-0.72543019598019	-0.53731776368193	-0.22220729490699
ENSG00000117000	RLF	chr1	40627045	40627308	+	-0.10373746547773	-1.4613352027783	-0.65676842523317	-0.59086903160749	-0.40678237387831	0.0778592786961996	-0.19419108239907	-0.29089410679097	-0.54198064495742	-0.123015731583299	0.250902425719651	-0.131909170074651	0.0296124189469795	-0.749539646534719	-0.946778583136529	0.49746650482036	0.64177837302608	0.122302336938581	-0.79909577270005	-0.89931951370997	-0.50883348994941
ENSG00000084073	ZMPSTE24	chr1	40723779	40724066	+	-0.10981282659557	0.68782487244977	-0.400214420129401	0.31561239592547	0.34236610080023	-0.0387282850705999	0.54159343523606	-0.46860384300678	-0.0497045437717398	0.61335124937374	-0.0465265170094105	0.226068653944	-0.00296897512544003	-0.61472089477224	-0.385312005593979	0.34060872652996	-0.4375883433932	-0.30274033048675	-0.32967314864598	-0.20172614677483	0.00203415677709984
ENSG00000049089	COL9A2	chr1	40766159	40767053	-	-5.35652396706608	-6.20782378260096	-0.10268597712006	-2.56982048812706	0.53554968613357	-0.539498061666041	-0.085010414410943	-2.00558381151996	-1.8082668162281	-0.75238777092245	-0.5371304560671	-1.76839309309156	-1.29495476144354	3.32448790285605	3.74267645337955	0.34711381198137	0.263889738394827	0.0106519589641401	0.71258990120493	0.22182254730934	4.48312339146099
ENSG00000084070	SMAP2	chr1	40810522	40810582	+	0.97134417539058	-0.13853685491565	-0.80074724626108	-1.69243717747577	0.28563025688737	-0.9429332195028	0.41578985220072	-0.14500457532546	-0.62908494307551	0.85113638056984	0.378088470298001	-0.68858168197383	-0.47349296290359	0.9770202965685	0.72051424354338	0.00448710886817061	0.583772177360929	-0.4669881265414	0.500157657002489	-0.2133740504345	-0.27320950082147
ENSG00000187801	ZFP69B	chr1	40915774	40915847	+	-1.71043362904979	-0.28188448172711	-0.70298469454433	-0.20017892489397	-0.2812787182299	0.72453518838346	-0.74011560695824	0.12663444607984	0.62540069264612	0.50594608607195	0.46602592216142	-1.14616805111977	-0.89192699918474	-1.42937748487308	-1.83712005685531	0.9991845552082	-0.38816632109173	0.99800711369467	-1.18946759285245	-0.75747577688595	0.18518157845982
ENSG00000187815	ZFP69	chr1	40942887	40943566	+	-7.09710512350352	0.14353183432171	-1.21311628029311	-0.52754248428854	0.75948811084854	0.73014062218298	0.6197429032315	-0.29194879828717	0.11663360139494	1.78992270399396	1.56210554819063	0.38240881317381	0.35493240961504	-2.35355942026119	-1.9699703990707	0.58253958963357	0.0127376980452198	0.10337062776017	-5.20578132659976	-5.22842145644376	-3.98063673933558
ENSG00000164002	EXO5	chr1	40974413	40974549	+	-2.14430189756109	-1.62086890382458	-0.20955848476003	0.31410678498553	0.71625655443764	0.52940218258562	1.11339003255036	0.51224036355018	0.60375207328816	0.98915917203351	1.47367516231235	0.69046089522382	0.56011537970752	1.29067681424403	1.57808692115567	0.61788501933349	0.13548897678397	0.15784508343008	-0.73046101178059	-0.88143503382259	2.12266490487219
ENSG00000117010	ZNF684	chr1	40997233	40997459	+	-2.12278338615254	0.37692456696192	0.0364368025570299	0.79738746777635	0.20540278514957	-0.48964604565043	-0.07767200220793	0.18173557801169	0.53579180384233	1.66076618481508	0.57320391772027	0.11737582213866	1.33897061590078	1.44797126636243	-2.06516328348082	0.61222930796251	-0.69792661069731	-0.40908902017974	-1.49479144851153	-1.72165483273993	-1.61645128914068
ENSG00000117016	RIMS3	chr1	41086351	41092401	-	0.033814268489324	6.21145671029626	1.34959239022908	-2.01329862022595	-0.43974768596985	-1.43522538125602	5.00977528827523	-0.44182603787508	-0.204591701217625	1.65544255938425	0.685383520002303	-0.990352815670313	0.142809895041561	-0.872078685752317	-1.27820678882595	0.20279089551146	1.46704224553965	-0.31921060292831	-1.99708121486209	-3.1341346912973	-3.30100421771738
ENSG00000066136	NFYC	chr1	41157320	41157539	+	0.10146438001522	-0.84630595768248	-0.3703535233371	-0.0449233861972296	0.19208630500237	0.309719597895049	-0.31921942263832	0.0617437063858599	-0.0254102798859099	0.70242532846234	0.36174692413594	-0.24009652427489	-0.21022675897329	-0.759697447333051	-0.485376923175051	-0.276095451342909	0.17725247218332	0.32982806911135	-0.377406001094609	-0.522767375887169	-0.34436108261579
ENSG00000117013	KCNQ4	chr1	41249684	41250079	+	-0.791264010535127	3.92791150458761	2.98526944582155	-1.13094693540886	-0.93848964746946	-0.70654437906442	2.01500821442615	1.0247355124759	-0.22755121812551	4.92765526074918	1.66503769614894	-0.43910814214549	1.07338511476182	-1.43754684286038	-0.03326797970885	2.20758663576936	1.05933646715294	-2.48158663475883	-0.31247145590948	-3.01084335807142	-4.74180935663568
ENSG00000171793	CTPS1	chr1	41445007	41445501	+	-0.0470715953638798	-0.820579210980401	0.498932097160671	-0.594569981784709	0.22101472725131	0.16894310057496	-0.0621299640720103	-0.25508502881653	0.0624437081651097	0.85880609574934	0.37876238147071	0.34315892729954	0.46741820367301	0.16275451066314	0.0312867886916699	-0.10790579371259	0.466805397305111	0.619556831822959	-0.451006983856581	-0.46323644636779	-0.36440171314179
ENSG00000010803	SCMH1	chr1	41492872	41493991	-	0.29384903790741	-0.762513285681	-0.298669486239961	-0.36917469317269	-0.14705804332636	1.07299571431087	-0.3463071381127	-0.46964444323609	0.0574389716152197	0.45013097791746	0.26416394769667	0.28953047035933	0.0643504630048097	-0.72528448845512	-0.34669557352222	0.31377389217361	-0.08247015215166	0.44585205908373	-0.34479523558917	-0.38149258878625	-0.82665858732271
ENSG00000127124	HIVEP3	chr1	41972036	41976934	-	-0.75345531037824	-1.69495793577876	0.11665743688821	-2.49420904564902	0.14648844687568	0.554159360290869	-0.25445776169708	0.89807898534182	1.66181239171332	1.63930794477646	0.0766526433668897	1.63937667540117	0.60696073313435	1.5810761211023	3.50820494455265	-1.41300976837795	-1.02128984913605	0.55593190218422	-1.0184557342414	-1.20969140331035	-1.94213963426378
ENSG00000198815	FOXJ3	chr1	42642210	42645496	-	-0.573725794604719	-0.562042127995119	-0.511936527295941	-0.33009457293586	-0.25535300187883	0.157111569288309	-0.24227698891539	-0.19361383977801	0.0638753845289699	0.83410131414444	0.37525864271795	-0.36332259274061	-0.00109971328973035	-1.10435340681857	-0.92172462767497	0.11620850139548	0.00114242741122972	-0.389608337274749	-0.275504990710679	-0.18103625630969	-0.0892287459075094
ENSG00000177181	RIMKLA	chr1	42846466	42846768	+	-4.53634038268498	-4.09284289913717	3.27103870715729	0.5645148480618	-2.86799261878361	0.76799386753961	-2.65875160670269	-4.26103111404165	-5.20078290016481	3.74841560220081	1.35370680235565	1.04159916764228	3.55200300326303	-4.5526050720046	-2.4857729817943	2.22084699129022	1.27774221799335	1.47600242766526	3.87658464716928	2.62915588195677	2.94059112161027
ENSG00000066185	ZMYND12	chr1	42896000	42896529	-	0.37629326487034	0.775301728136298	0.685562054170979	1.52288588909831	0.0515967681018599	2.59482034719406	-0.05706022804343	-1.57798928307977	-2.60006295486993	-1.35627754825162	-0.493727035922015	-1.05067047487296	-0.87298781581517	-2.06051599940836	-3.26025324278814	1.12229649119788	-0.478339796529569	-0.947893850275004	0.738084285339333	0.557297634531654	1.00270413558151
ENSG00000127125	PPCS	chr1	42921788	42922170	+	0.22104582284731	-0.37547444363689	-0.733618582272429	-0.12725528153694	-0.1872721384452	0.13330452741156	-0.0719247172764295	0.16081786678597	-0.12615215621753	-0.20812551160294	-0.30533734063278	-0.28372724387818	0.28833765284341	-1.11365501090429	-1.36568690963781	0.0938722274564396	-0.284497770284259	-0.96540402455233	-0.0514019623439301	-0.0682328138094102	0.85560525200725
ENSG00000186409	CCDC30	chr1	42929001	42929561	+	0.0208496800359099	-1.96333777226531	-0.48687914930217	-0.63918753635705	0.0998235187505703	0.2689819274187	0.56031222389445	-0.152181483961655	2.62534427113274	0.20139944698437	-0.15138736038816	0.01531771265685	-0.18664594391357	0.70908832061941	0.0279665453801399	1.36795346651717	0.14072720519956	0.46559878924004	-3.01778559354479	-3.82522275082338	-3.60571411983818
ENSG00000171960	PPIH	chr1	43124096	43124183	+	-1.15639525509614	-1.09872432577883	-0.23417048160233	-0.95473988260236	0.0379709255810301	-0.43388288341549	1.23574851752964	-0.9887791614257	-0.13677150910563	1.4715124790691	0.0146768295517701	-0.00587872853476057	0.17176210096184	-1.36145931522684	-1.27276080459164	-0.12877384876324	0.3982674725911	0.26644393855859	-1.42971028337782	-1.41314140168328	-1.11996985328495
ENSG00000065978	YBX1	chr1	43148098	43148402	+	-0.340559525881099	-1.05137207440025	0.247876931591749	-0.16285252699481	0.0351654108353401	0.0562335210926594	-0.0111554891875389	-0.806393905285431	-0.945692072830811	0.76760309253183	0.564316935975599	-0.39937395792238	-0.255088351719261	-0.60912514264264	-0.63960117213183	0.118977492996031	-0.0744652117288691	-0.291906619554181	-0.5954787903402	-0.455774054501379	-0.20740615181151
ENSG00000117385	LEPRE1	chr1	43212006	43212523	-	-0.22123299405013	-0.19999420510525	-0.53887400026566	0.78559531623396	0.36565913931963	0.514387542920749	-0.20065733103319	-0.44532823233777	-0.18273114670377	0.62418347737756	0.50944021829623	-0.43851742581076	0.15566850981649	-0.0342107960502505	0.242120624181569	-0.24956770193174	0.00565088352830045	0.18720198562155	-0.48863632884073	-0.40519886292519	-0.47196452104617
ENSG00000164008	C1orf50	chr1	43232940	43233061	+	1.84489728436104	-1.58107722230028	-0.3577006336195	-0.0896363300926299	0.63644069902834	1.52247957016048	-0.10454619431307	-0.04520555194535	-0.9092652483348	-0.63696108916607	0.33006809749638	-0.94652201119592	-1.09515337516095	-0.887949174279374	-2.64850561814441	0.73304218766324	0.444984750775	1.01505915229137	-1.59972080258716	-1.81874328508264	-1.30924045426688
ENSG00000177868	CCDC23	chr1	43272723	43273171	-	1.07104531520522	-1.85937287097763	-0.44119487512021	-0.18365622439139	0.956993649137635	-0.78179410204717	1.37555367154492	0.06300415351597	1.742523371627	4.15752631464273	0.56985544322455	-0.909214915450619	-1.29122626892815	-0.12864549031153	-0.52085725342022	0.668635920218275	-1.09692254933175	-0.3009672236976	-0.19790882469619	-0.12255208797098	1.16063373288475
ENSG00000164010	ERMAP	chr1	43282795	43282924	+	-0.5741963511203	-0.740385028295918	-0.3819357178941	-1.21793465406009	0.00255074735493999	-0.8532223581997	0.42757817135966	-1.14985765590938	-0.420701797980821	-0.42985804589507	-0.14585684389997	2.01239897058456	-0.45415526281895	3.6473180215223	1.92995810706994	1.60143682229362	-0.197946320486596	0.34570483629277	-0.61112038907977	0.1734380937205	-0.69803241834125
ENSG00000164011	ZNF691	chr1	43312280	43312328	+	0.28050491716564	0.2811637999152	0.15683818885881	-0.49544535853019	0.0911700148469099	-0.59952602393527	-0.23981252244078	-0.01091124356783	0.20981452696797	-0.64926734022823	0.37006263351726	1.88203130199352	1.04246333123834	0.49183727574432	-0.81958398719944	0.38218291312725	0.0027988652961799	0.36004176155289	-0.96958074817597	-0.13517210461919	-0.73582405785392
ENSG00000117394	SLC2A1	chr1	43391052	43392912	-	-1.16460113015235	-2.30320056916826	-0.83111041974044	-0.02286585279737	0.392423615446091	0.87562034867727	0.0982573066920898	-0.809673301929711	-0.85975988502266	2.82447986845009	0.89372201824979	0.907003752007149	0.80886238578476	-0.55940639575763	-1.19460051122793	0.44998782064815	2.18699780850441	0.80956458856213	-1.10119316694297	-0.66416821651947	-0.0202179868231598
ENSG00000117395	EBNA1BP2	chr1	43629846	43630164	-	-1.00598398737826	-0.76605894641727	0.37356991324629	0.34932384440938	0.358787563746111	-0.33590500303947	0.20585096321182	-0.38908254719628	0.0960515595617197	1.06940677663673	0.0900292086866701	-0.52918470568233	-0.409194375077631	-0.83478539621078	-0.41783062854271	-0.5946226593381	0.1593679107039	-0.80877602459463	-0.584765678394209	-0.20674500936741	0.0352502514986401
ENSG00000066056	TIE1	chr1	43766664	43766800	+	1.85788976160384	3.96189533996753	-1.49916321249021	-2.30410556932634	-0.90008695482207	0.656813576546558	-1.25783556894607	0.1925439182376	-0.1660290896241	-1.23239115008021	-2.99995230171655	1.27173531597396	0.52451331751391	1.88994669052107	1.51049568849826	-0.821236678206277	0.445084234264372	0.77672575536733	-3.87633241555802	-4.54324786800294	-4.4715823248169
ENSG00000117399	CDC20	chr1	43824626	43824677	+	-1.36702372138053	-1.17166008689255	0.5915345263485	-1.0408786295439	0.53646582691195	0.0586561961782399	0.65288493981713	-0.32137001815471	-1.02735768150961	2.55043223727	1.16812830536582	2.31647484911256	1.14657081075048	-0.78949761068417	-0.79826575217904	-1.02371649564574	0.96341283547588	-0.86725341900645	-0.54635640246739	-0.17316557559122	-0.37800087183586
ENSG00000066322	ELOVL1	chr1	43829068	43829808	-	-0.0299514415995699	1.23034171746319	-0.28207005630181	0.364433882821269	-0.28926057495139	-0.38785736654613	0.0830051272338901	-0.157196591829321	-0.22439416341932	0.59612811613444	0.42409348981769	0.12439672354823	0.35432819115404	0.64488586492334	0.59264206630088	-0.26183373060749	-0.21145102687864	-0.88497589029742	0.0612513247684197	-0.105119901745501	0.0921791365240701
ENSG00000159479	MED8	chr1	43849588	43850223	-	-0.75686864849508	-1.05475616579267	-0.26136112190615	-0.0363690289129801	-0.0836380824106602	0.19905078192952	-0.04352300324891	-0.23941456459742	-0.16792757306207	0.0891675768491895	0.345528045039679	-0.530598983789869	-0.41990359949744	-0.0550890760765004	-0.96905343837886	-0.24194799100335	-0.13551404672879	-0.29833929452815	0.18671113572838	0.0743241755188899	-0.0857136418392699
ENSG00000198198	SZT2	chr1	43855553	43855666	+	0.45708170719946	-1.59100628192123	-0.303000961343369	-0.3206657996606	0.0637254933118303	0.69167414865448	-0.55034158785986	0.17931243356062	-0.15560315346307	-0.319815476249819	-0.07252606593938	0.76274516428558	0.51383210653708	0.24011562186275	-0.544942016350991	0.387817561340739	0.48352777171106	0.50906474812906	-0.47341829997875	-0.6743820431614	-0.706301561705259
ENSG00000178922	HYI	chr1	43916824	43916982	-	-0.24910594298172	-0.47938695644043	0.27554102451453	0.5646829459758	-0.27615384248125	0.5938516142444	-1.00624976738725	0.56374018711059	0.43341717995771	-0.32242732207896	0.20208904589026	-0.49358908823251	-0.45737675903664	-0.49267467900885	0.0321753525761799	0.28977650698357	0.00537694390563992	0.44828156133715	-0.17552693151969	-0.84640590729353	-0.84860156073786
ENSG00000142949	PTPRF	chr1	43990858	43990928	+	-0.55990396892936	-0.92309692428295	0.0465695859052504	-0.53176389897102	1.20525050491843	1.69936750735442	-2.34069518729461	-0.419695755230689	-0.535101481460379	1.56757543760216	-0.23986053602588	0.36857969811894	0.0238402728850104	1.18391050652373	0.87171632636395	-1.20474323869527	0.99189229291189	0.241957509939731	-4.8754535869469	-4.65766685367371	-1.03851497507308
ENSG00000066135	KDM4A	chr1	44115829	44115923	+	0.16259615890664	-1.69778041849511	-0.5665028383628	-0.27781923278047	0.16225728515231	0.59842796612996	-0.62800538666196	-0.0325101619334802	-0.2505768409314	0.35596757834224	-0.0766246470129897	0.91930640088535	0.2293389504133	-0.0664167759495395	-0.60836912136576	0.21754671187073	0.230157835818	0.25671124683659	-1.00894856594518	-1.01970976138982	-0.665586916933949
ENSG00000126091	ST3GAL3	chr1	44171495	44171667	+	1.05547642753646	-1.2469415293593	0.0352453497535095	-0.0216542691391099	-0.0471721486661201	0.61082529956892	-0.26035067715752	0.60018788102708	-0.23814220773536	0.20724645690861	-0.0750553835143997	0.94001111393845	0.51725410307688	-0.44952460777578	-0.98973447395324	0.0886273913714399	0.45866187755361	0.64398967782281	-0.47854985644922	-0.217697427218321	-0.259745869409801
ENSG00000117408	IPO13	chr1	44412611	44413356	+	0.88844582215221	-0.67438922263906	0.77394084832659	0.18901128515565	-0.0206912762426708	0.934298323696161	-0.34177191777085	-0.16651260865978	-0.23791618381124	0.33209016849937	0.00642252287041956	1.07056641512218	0.335160543355419	0.579407805242099	0.41281144925261	0.49404523497312	0.34493280376088	0.8950136673471	-0.23752642156774	-0.30526478590488	0.0319981681033603
ENSG00000132768	DPH2	chr1	44435672	44435994	+	-1.17273668879323	-0.65729192732394	-0.31669890159931	-0.19480866092273	0.29399263014205	0.24438550709432	0.43972405325065	-0.0856599478500004	-0.61774726166248	-0.0149483717040702	0.21792566051187	1.13856724472655	0.51926251202361	-0.76083525335552	-1.43949113455468	0.27961766456577	0.49239571148158	-0.79360374414037	0.01340766481119	-0.64317400633731	0.38739034753296
ENSG00000117410	ATP6V0B	chr1	44440159	44440286	+	0.36207574810109	1.1412869154941	0.3875615294447	-0.25440266221413	0.21274478625074	-0.21274134432919	-0.0879221164401907	0.36760259130286	-0.1627126516584	0.63417270068527	-0.268405022798039	1.26707417092737	0.606191695725659	-0.14115041576872	-1.14612917165063	-0.0647236657125099	-0.0680162230656602	-0.257646589458569	-0.269696347877701	-0.614602653273971	-0.40043124996446
ENSG00000117411	B4GALT2	chr1	44444615	44444755	+	-0.50568078829214	-0.00432425554787041	0.11508879035838	0.80919715021406	0.0655925404259698	1.03773046561649	-0.61981186444197	-0.81058192049288	-1.17406180909803	0.282257094091441	0.449805319893311	0.71355878583872	0.88628327608269	-1.42167903769438	-0.84229834030702	-0.70341279101084	0.07742201003206	-0.08488896965991	-0.86086017750229	-0.78845095337865	-0.63959933072823
ENSG00000159214	CCDC24	chr1	44457031	44457165	+	1.20424754073311	2.20294495715124	0.47898577081829	1.79268736476183	1.42407547772385	-0.746906871054566	-0.32302311468628	0.33771745461078	-0.02904967375901	1.87768907040214	1.13469708622151	1.45932737473942	0.76484753668349	1.20605592893952	-2.1042960605657	0.35482644986644	1.74653509079813	0.900853910879219	-2.86018960833119	-2.27238474320398	-1.44148633726243
ENSG00000196517	SLC6A9	chr1	44457172	44457664	-	2.23388208490828	-1.07996774138543	-0.97169990241092	-0.11947210166575	-0.19522924856762	-0.24759957344715	-1.79208239338847	-0.92300722773231	0.17087571177326	0.0278592150899701	-0.71234730705883	-0.15622710354419	0.23132772653931	5.37036557848703	6.06592430005226	0.56824761519085	-0.816443581895204	0.1035695890072	0.47708239189857	0.0481596007484901	-0.78793878678685
ENSG00000178028	DMAP1	chr1	44679127	44679199	+	0.10790957505872	-0.57777794473552	-0.21368115818191	-0.0908665196151306	0.13805982145675	1.32401970346258	-0.73470656613422	0.16920410614676	-0.41188292014164	-0.595187256746899	0.263595052346971	0.44793020984596	0.47465220266194	-0.37483601610053	-1.09956709955424	1.12031228625457	0.34882643687973	0.30777804243113	-0.0745829807870204	-0.38428896719753	-1.03718884303628
ENSG00000117419	ERI3	chr1	44686742	44687312	-	-0.32565555670918	-0.9334158750485	-0.34370661852259	0.0351494285469296	-0.381920279035469	0.42824032186103	0.0567778761119495	-1.05979694659393	-0.826201430846369	1.2271062765087	0.304216925278999	0.50808177562549	0.19850607591717	-0.0177516465181498	-0.9675350383035	-0.13826635555308	0.0064132997633104	0.22369988928852	-0.52993022787058	-0.37247442730168	-0.0615675538859195
ENSG00000187147	RNF220	chr1	44870866	44871198	+	0.13438624632199	-0.814662659517309	-0.0564010390636795	0.41235609334127	0.20574334626816	0.40495283259124	-0.01586078605352	-0.41001508788307	-0.69992689446678	0.0866777995553702	-0.04005842697714	-0.27568567047496	-0.29363582633305	0.50357145770088	-0.1296564924744	0.125006329664441	-0.07782246630169	0.07278971386223	-0.75800460867318	-0.94572528911134	-1.08804114067882
ENSG00000126106	TMEM53	chr1	45100910	45102129	-	-0.05084031639313	1.49386995282293	-0.31643708325348	1.61187103632622	0.0788044555521201	-0.068587924381753	-0.787510772802927	-0.335026014440999	-0.188306915232374	1.1552886178281	0.78194876559427	3.00791388198934	0.206188265569159	-0.563466033816875	-1.80843471409872	0.576414488739587	-0.257979274627823	-0.08810950562294	1.38306970498802	0.22882028093294	1.16605322913411
ENSG00000198520	C1orf228	chr1	45140364	45140545	+	2.32544568095454	-2.22638321730128	-1.29861952880513	-1.61346853885279	1.86062066421501	-2.47084676732208	4.29581746943644	-0.86366795014487	0.513066766344199	1.75876658958962	0.936982374834992	0.606774403178552	0.0554465357115501	-1.52319663870312	-2.16963340454033	1.30573866348478	0.261177969769864	1.69293349013759	5.94413499325979	0.838980356254697	0.673026613576213
ENSG00000142945	KIF2C	chr1	45205490	45205674	+	-1.93784992166497	-1.10476440087407	1.07756287193694	-0.51929251375269	0.767071958398089	0.46345018697524	0.0833245784162999	-0.34639397662291	-0.31817414727077	1.82908438601189	0.95264068868015	0.27052921578355	0.22018214926634	-1.68311353569805	-1.96465641448095	-1.39809388926033	0.65834061456864	-0.14290860835905	-0.48297472362813	-0.57206138366069	-0.74415598231627
ENSG00000142937	RPS8	chr1	45240923	45241145	+	0.22812074983151	-0.445846110159019	-0.581202182999029	-0.5153202732904	0.0298041509542202	0.66388790162598	-0.59517374913763	-0.27229078199479	-0.78998412306359	0.261404436812841	0.327025119078231	-0.0703306824198204	-0.455994742631031	-0.610511597703519	-1.39208133965762	-0.902044754325231	-0.0868402412752989	0.46797692098053	-0.255203258970949	-0.43823398328332	0.423750768880231
ENSG00000173846	PLK3	chr1	45265897	45266345	+	0.15309682105641	0.51741367221912	-0.17994984706234	-1.21657965399439	0.43690456856094	-0.59142275848441	-0.51007550750689	-0.28178896116758	-1.31591218982935	-0.263944241114039	-0.460732352187479	0.33192591515045	0.08181629879883	-0.93081808241136	-2.15613444063005	0.30868097955066	0.67859519559408	0.55259834617052	-0.43308005275901	-0.55723362145961	-0.99266161100612
ENSG00000222009	BTBD19	chr1	45274154	45274578	+	0.41546687565661	1.0821117066597	-0.12560996236889	-0.36515942003725	0.44027859358568	0.8321523717722	-0.11600244384464	1.03636140024509	-1.16435336922703	-1.76623258804734	-0.42176840658113	-0.76796059681999	-1.20318033462068	0.46503334921189	-0.55167979501064	1.01520357388437	0.1653445006677	0.264135063195598	-0.21654779006555	0.0695617714110095	-0.96668936491492
ENSG00000117425	PTCH2	chr1	45285516	45286376	-	0.0620794923699801	-2.81370415676663	0.29504508999303	-3.1415365565308	-0.791102878898395	0.423712964920036	0.56679808298814	-0.338182065249045	-0.453255096185131	2.87169775961198	0.11863469469039	-0.42169660838154	0.0599349332895498	-1.14972545382189	-1.01530802815181	0.839345221133493	-1.01518520485774	0.514880090480921	-0.146109711577176	-0.354995497838983	0.191626734335425
ENSG00000070785	EIF2B3	chr1	45316450	45316675	-	0.61882882978993	-0.58706841097631	0.00165124489832014	-0.678286071171819	0.01126635702163	-0.504251721922491	0.36467930562358	-0.23674697257688	0.22744598971069	1.52545098368441	0.52654170141438	0.39692722344232	0.61749336301759	-0.906850523825351	-0.33298898441786	-0.12227728946245	-0.199898899898	0.2916146662232	-0.16910117765611	-0.35677516507886	-0.42234595445326
ENSG00000126107	HECTD3	chr1	45468212	45469248	-	0.67021621006975	-0.56070439987009	-0.19919869925261	-0.60646597843144	0.63180035520137	0.41300598169425	0.0279115380014199	-0.20989447567205	-0.38781908903908	0.517851689125551	-0.15909115212759	0.1323999976956	-0.20454925820638	-0.48545889241415	-0.0578406662140898	0.31000791420124	0.1128847969577	-0.0339733776420097	-0.15718494779468	-0.23926982910681	-0.17136317040079
ENSG00000126088	UROD	chr1	45477819	45477957	+	0.34472782196545	0.06062160058472	-0.166597281681151	0.2567223585739	0.1609380167751	0.45331264442919	-0.21982831700561	-0.1216474274451	-0.30805708500967	0.162317441373091	0.0444433720430499	0.409766849611841	0.192031602179251	-0.312198384035891	-0.5615732902979	0.27015760649443	-0.20087025218329	-0.48830965452212	-0.356422175563759	-0.45822806172874	-0.52745984566792
ENSG00000162415	ZSWIM5	chr1	45482071	45484988	-	0.606535952673784	-5.38460363517773	-0.51944983118006	-4.4385269955308	-1.77450101882993	-1.90539339072822	0.80705825056284	0.524346976120569	0.8207802006246	3.23976920701642	1.25740443029456	2.96113881716169	0.857090291732746	1.90553718291041	1.11289786881918	2.3467002273191	0.796531697111765	-1.62163780778757	-3.5091008522671	-1.83178606020057	-3.00489953352992
ENSG00000132781	MUTYH	chr1	45794835	45795109	-	0.44646960196734	-1.08030596326594	0.11605591364066	-0.21382606629159	-0.04081984925066	0.673618077636911	-0.0447238290603797	-0.11183319990386	-0.34660921333484	1.02500024394949	0.22208322422732	0.0508799600937397	0.30692938809386	0.00763145487703998	0.81062115061036	0.33455430250276	0.26075731681316	0.154296870979031	-1.17992006283429	-0.67423974761074	-1.02673881889591
ENSG00000132773	TOE1	chr1	45805342	45805976	+	0.56062198342198	-0.42700250640654	-0.37957813074989	0.66388483547813	0.0871566575138401	1.1589998122976	0.58217829272094	-0.13500893348987	-0.33012049944316	0.96179053323862	0.40396475586631	0.93726731618565	0.69032828583555	-1.11929157720744	-0.98150674143798	0.50487868124511	-0.20922849299529	-0.93233836096645	0.0273474098504702	-0.18918513221594	-0.00154152799443974
ENSG00000070759	TESK2	chr1	45809555	45811230	-	0.79325490687452	-4.50845458825877	-0.974023739980231	-1.56719873125865	0.0708229217467302	-0.28785705278827	0.0704411056635301	-2.44064084929117	-2.08438456811534	0.63814573270857	0.8358438087354	-0.52972010452046	-1.1362138009332	0.0845434888936998	0.35664525568302	-0.83930072505349	0.17340178863272	-1.26618099098776	-1.00643871380771	-0.456785646544	0.49708694363545
ENSG00000236624	CCDC163P	chr1	45959538	45960838	-	-1.61003638644922	-1.26899953308155	-1.19808372643249	0.913909823799652	-1.41275115032145	1.56972281380343	-0.31057216297449	1.34479370354088	-1.19106089174335	3.8765023936995	0.229266270804136	2.22677935545743	-0.663147923970259	-2.06008056788829	2.76591520924153	0.472314151749891	-0.21955360442423	-1.08095901330511	-3.25066568273379	-2.81269197794296	-1.58456006718479
ENSG00000132763	MMACHC	chr1	45965725	45966085	+	-2.00916974279847	-0.16594310847649	-0.80298256502676	1.61114845913434	0.50911092982359	0.0851365580143399	-0.26272832976142	0.304882242106877	0.17462442151613	0.57579140190722	0.93332422823836	0.68479774557553	-1.19243921922845	0.47911674075389	-0.48012698083425	0.1504622062024	-0.35232475729592	-0.44212022692341	-1.37780218165729	-1.7931656445232	-1.29958900878979
ENSG00000117450	PRDX1	chr1	45976708	45977086	-	0.43578249807498	0.39406569180691	-0.333593981941631	0.02103519686497	-0.173239614780599	-1.37886948642335	0.60049232128719	0.70655620219496	1.4538653094367	2.29114958385365	-0.0975750162147904	-2.1240292812773	-1.79152781616351	1.79983511689688	3.12713236173772	-2.54869929048333	-0.33275313216287	-0.93070358159196	0.77295878867918	0.208495365564239	0.13397913102666
ENSG00000117448	AKR1A1	chr1	46016215	46016827	+	-0.04903659883953	-0.20634984459742	-0.431655313654759	-0.670895430051599	0.07514624293196	-0.43656328850272	-0.58912282096483	0.12398554871431	-0.12597689487509	0.49920951721162	0.09311995940429	-0.76087893668859	-0.76092999387273	0.0791175891214504	-0.72591014964188	-0.23328189607112	0.0337060887647098	-0.49273192474785	-0.50231471069919	-0.41003213850315	-0.64174333004547
ENSG00000132780	NASP	chr1	46049518	46049584	+	-0.84791347000921	-2.20228998941661	-0.0358491927353395	-0.76093122269147	0.41784298627473	0.386589075892219	0.12900780403685	-0.50780070674728	-0.73899682272416	0.91545690306891	0.63051710997032	-0.1400062791449	-0.16621220321333	0.32648912428615	-0.53986654790535	0.40648855599312	0.71902398578685	0.145562971832931	-0.89890162405813	-0.99973202712753	-1.14037726372293
ENSG00000159588	CCDC17	chr1	46085716	46086105	-	0.580444481911906	-1.79150518527739	-0.505026522283377	0.37416744822727	-0.390151458339441	3.3910671098158	-0.110925066129044	0.936328215559713	0.833217969412109	0.21898338254205	0.42743361899634	0.488277234520401	0.752733889228311	-0.080516040469212	3.57579994731041	1.54445771190115	-0.2614957012816	0.758075707633049	-1.43001343755935	-0.046180432086593	1.44854634865636
ENSG00000159592	GPBP1L1	chr1	46092976	46094080	-	-0.30766506257449	-1.02715848514433	-0.43972364112445	-0.51452258730773	0.0441841169921107	-0.15694471776867	-0.219744219717311	-0.49633234316472	-0.2950913270619	0.3987415570967	-0.10574770697202	-0.19632080602016	-0.12328807274064	-0.34572955889244	-0.31525726773597	0.07796194609673	0.1734634263585	-0.15069796514577	-0.45235311674924	-0.38333234818929	-0.11577213693003
ENSG00000159596	TMEM69	chr1	46152886	46153947	+	-1.12386767007469	0.309600911486339	-0.84115333838344	0.0276627638788001	-0.15364757392877	-0.0415020084106095	-0.176236444193	-0.50009639955235	-0.52022020092373	0.42102410873407	0.61187853488062	-0.06223841128064	0.13046861076293	-1.83967905740845	-1.83219319995375	-0.10290816947947	-0.22306616890495	-1.07096358628773	-0.0683106993450897	-0.254249304039679	0.55882865195195
ENSG00000197429	IPP	chr1	46159996	46160187	-	0.63443598482358	-0.80786161677637	-0.183962809120509	-0.197029768302199	-0.39516543650447	-0.0890454973096402	0.30448426537007	-0.73406502881721	0.01023129250293	0.0300500352610094	0.13801931390846	-0.11077666382084	-0.19205592961849	-1.4572062044211	-1.51562112316989	0.624091308134161	-0.39512821845458	0.67240013984472	0.0194552609433396	-0.0471574962077002	-0.46617121339458
ENSG00000086015	MAST2	chr1	46252659	46252804	+	0.17213409731716	-1.62911910093062	0.15221144707215	-0.340554320021391	0.27021660572459	0.673401988206621	-0.29315582532836	0.113268013249599	-0.37682881515164	0.398278119118411	0.97377992320126	0.45889290082936	-0.0149347220147504	0.29476822740784	-0.2004602853502	0.8672552495831	0.41703451219656	0.540640397961091	-0.35750123573717	-0.60623814499485	-0.8009087878237
ENSG00000117461	PIK3R3	chr1	46505812	46509543	-	0.73220450407876	-1.09183333573879	-0.86933790045969	0.33887264365617	-1.25113967832115	0.84249294173721	-0.02701834539935	-0.25864327792544	0.82593997817413	0.71587879137645	0.0831039711720694	1.68079585673272	2.7102543712103	-0.12190980643764	0.75952345910231	-0.56479011070334	-1.34609127406363	-0.132682179470169	0.13573762047977	0.25978751168861	-0.3076256222154
ENSG00000117472	TSPAN1	chr1	46640745	46641081	+	-0.30293293868165	0.67673186515756	-0.49002962780801	1.96925023563098	3.43396685180828	-2.87665191437854	-0.0600517482637404	2.15911720441941	6.11348007993982	-1.90824186321331	-2.54062874464644	-3.6395543973161	-3.73891124830242	-7.52944771933628	-10.0189947389747	-2.05002672381283	-1.95056705004486	-3.38889651668198	1.74060771330017	-1.25730393075612	0.68095852810689
ENSG00000085998	POMGNT1	chr1	46654354	46655029	-	-0.12215024861061	-0.46404065071349	0.0472233256017311	0.89050018351274	-0.10670648211505	0.931281765563329	-0.244849036286451	0.0928340032609096	0.263331621673619	0.503266991033	-0.28859444775286	0.7817596037782	0.36725716570535	0.28769465689939	0.67518405123721	-0.0443299953885514	0.15152807153257	0.0938794677463397	-0.33154170352283	-0.225888215907729	-0.36927285798713
ENSG00000171357	LURAP1	chr1	46669006	46669296	+	0.949782337714746	-0.12686724066368	1.55740882615034	3.28914393938204	1.33179871093015	4.31609420161305	2.44699914432703	0.0352070310875089	2.95595918586358	2.23660967900442	1.45112876290851	-1.52411406861269	-0.25138432775873	-1.00385688300851	-2.51587063902757	2.92708457362644	1.13971804264304	-0.16209576901778	1.50160199020566	1.80122689378612	0.60115913091526
ENSG00000085999	RAD54L	chr1	46713360	46713418	+	-0.49078341841347	-1.22237681385937	0.61958757436797	-0.797648862730891	0.375244956514781	-0.18830091495164	-0.53745472535815	-0.35928208385217	-0.64383195074703	-0.18069949934958	0.6648746548708	1.29021722542407	0.99382620105714	-0.53098686244619	-0.0809292087997404	-0.67937683654276	1.09242626573975	-0.33770524815583	-1.081027655019	-1.05415378510249	-0.88923451570753
ENSG00000132128	LRRC41	chr1	46726868	46727076	-	0.30205960417973	-1.15278881384199	-0.47717188354655	0.607166318188181	-0.14735959154803	0.71637046209751	-0.80636405769888	-0.22033580455595	-0.40822015402511	0.16629272215949	0.00123918020550029	0.51792334559932	0.3384211904946	-0.214661479015819	-0.79155425669035	-0.664578737005989	0.0854642628550506	0.26885244564764	-0.187744035314	-0.3546205793685	-0.141586882996981
ENSG00000173660	UQCRH	chr1	46769303	46769492	+	-0.83426716832447	-0.17042942590048	0.42815142647299	0.663912818869281	-0.0299950631723496	-0.0141476053005594	-0.43934356801409	-0.30275020055221	-0.3012315036797	0.84131066662383	0.0934892435530097	-0.49962531864635	-0.431213627933991	-0.716177015712789	-1.43857770833091	-0.137706354335131	-0.0101284398016297	-0.70915037636713	0.40541065553974	0.29748754736585	0.25998470912542
ENSG00000117481	NSUN4	chr1	46805849	46806591	+	-0.10966409512179	-0.9745613050871	-0.15151290776072	-0.22030114770376	0.15451082089939	-0.0791942736253604	0.26266929340609	-0.24057166455821	-0.12077982976815	-0.61419837061079	-0.1100511930243	-0.3207043511921	-0.28035366872964	-0.75619310788396	-2.08756397848191	0.3404939533396	0.21799596276926	0.58087090211602	-1.03332938824862	-0.68980883006557	-0.76054928638171
ENSG00000117480	FAAH	chr1	46859937	46860215	+	2.27290839031651	-9.11875365402008	-1.46950500586634	-1.21499561880316	0.0888992983167198	-0.67834912751909	0.16348718309147	0.45375007277034	0.71082508245969	-0.64233749603928	-1.42205039236521	2.08017144468483	-0.46803401268092	2.26766668201289	1.1368111576181	1.54496042960945	0.0481470613527302	1.51440650222702	-1.02396388432495	-0.32824431021816	0.58306762825858
ENSG00000079277	MKNK1	chr1	47023090	47024472	-	0.27158869517479	-0.72570408410513	-0.36753357896059	-0.10201156487191	0.22001866093439	-0.30520951177793	-0.34158896249711	0.133218602722399	0.11880495298429	0.662070643740019	0.13338288442396	-0.3570850694609	-0.20681691890775	0.88456615444496	0.41967962732002	0.2343062829478	0.0467021730858193	0.24287895572627	-1.06772629083561	-0.88331670005685	-1.05514762352523
ENSG00000142961	MOB3C	chr1	47073387	47075356	-	0.457766435516036	-0.380414291270556	-0.84339097337562	-1.09621206827819	0.09314553784796	-1.11686393663697	0.50251448333229	0.70321355139843	0.74701248164319	-1.7737664447444	-0.71077408330783	-0.19478767193505	-0.40208325442437	0.5639749848421	-1.90375759860404	0.50313622554923	-1.41152966817488	-0.0930896285096998	-0.94698115165356	-0.3569535159617	-0.15169062405708
ENSG00000123472	ATPAF1	chr1	47098409	47101642	-	0.20981780050444	0.0133529294986596	0.18516498396427	0.73628002839497	0.47682251495859	0.214894267794031	0.681999030069401	-0.1438618161896	0.27731192643652	0.99944367696446	0.15493497996637	0.16417059284047	0.18791800760539	-1.08602428235429	-0.425403907158141	0.46620820299306	-0.44873246335768	-0.560502511060769	-0.561226924248021	-0.4367440145356	-0.15927225696001
ENSG00000159658	EFCAB14	chr1	47124366	47124409	-	0.220833753253491	0.26868779099445	-0.43078911343199	-0.1944149703848	0.18481564761386	-0.0878821376311407	0.20570794463057	-0.43017461413378	0.25526790638438	0.70936606191355	-0.29273097735203	-0.263761993450879	-0.0341260897548494	-0.34096885454742	0.0320753430056406	0.10082541014436	-0.34187908503076	-0.0634650183777703	-0.55648256604682	-0.3704113996502	-0.18660112300353
ENSG00000142973	CYP4B1	chr1	47223510	47223604	+	-1.88205319700436	0.57286975016991	-8.39305892267836	-2.32719633541843	0.97774313319848	-0.901259755906028	-5.90412106444093	-0.37619876410033	-5.5788713761854	-8.60078218332481	-11.3791213357805	-1.24764768990324	3.33194830830517	-3.8304253285469	-5.205326663997	1.03759134692805	-0.80449986028823	-0.57411588561128	1.66138189197979	0.48595047488518	-5.01769262515221
ENSG00000186377	CYP4X1	chr1	47427036	47427428	+	4.08059781491549	-0.648790981780878	-2.2869199366625	-3.90362619035454	3.15571647258109	5.25585992162551	-0.54564261859689	-3.4621412708704	-4.38589848763861	0.17367786194255	-4.28948478480768	-3.85748078691577	3.31158559082514	4.34288534175433	2.62462366268084	2.29020085224433	0.958745158188002	-3.99701197853572	-3.8204944692939	-3.30507738195931	-3.3567834871673
ENSG00000162367	TAL1	chr1	47681962	47685846	-	-2.62175975428863	-4.13419484238394	1.81184781928057	0.93905031297336	3.11864125051893	-1.94838656966777	-3.73968183570498	1.93876988203561	3.0611281061013	1.61201046492444	-0.606995392572874	-0.79437675079468	2.23508250599839	-1.50234121082915	1.40225435097107	0.18600322114164	-3.13035627269643	-3.08007043413539	1.69777597568111	-3.54120588166831	-5.96245505364537
ENSG00000123473	STIL	chr1	47715811	47717594	-	-1.29137854584332	-0.3112697362816	0.41508106571902	-0.72069945805827	0.0169635617950803	-0.58763125678942	0.826161930193519	-0.225767358513631	0.630699432242189	2.86355270488769	0.88117272261648	1.55494902783483	0.79962070660393	-0.84973848254605	-0.17822292169649	-0.506645679451251	0.0988041744367498	-0.66002721050401	-1.18001342783858	-1.07442670453314	-0.790512938682149
ENSG00000162368	CMPK1	chr1	47799469	47799788	+	-0.405325065019411	-0.31235231292174	-0.1557749070484	-0.36555976978607	0.2838409600317	-1.07291799492806	0.1555783852617	-0.42280660311455	-0.0366781481686695	1.42579259359931	-0.0231109004342596	-0.917018280757731	-0.24468047476007	-0.54345296105302	-0.685187364412911	-0.37678680508229	-0.32288205693322	-0.39963227050065	-0.1645069166375	-0.0227978002874902	-0.38856212214875
ENSG00000186564	FOXD2	chr1	47901689	47906363	+	-5.65396604665073	1.92412419782793	3.54646048316847	3.76686389536054	-0.778803863191989	0.76825310541997	1.186630790094	0.436919458222228	1.3806343594093	6.52690702477253	1.810534308454	2.59461642795144	0.467288572607675	-5.93279293610464	-3.88606221665094	0.17151496390613	1.17486631155774	0.092300875969503	0.664380727833534	0.347814826964811	1.12717119259564
ENSG00000132122	SPATA6	chr1	48761044	48764565	-	0.649108409978941	-1.4573639556112	-0.19175994048857	0.80850580571685	-0.52324386711839	0.15890502751975	-0.26942329229695	0.0402821125390798	0.12563505714014	0.00458269536888967	-0.45455899543264	0.0248204583269498	-0.0390114627886504	-1.46131611311003	-1.56501009209019	-0.0703177012927902	-0.28578922383995	0.27715549508434	-0.230469974802579	-0.00581084631337969	-0.510087702508829
ENSG00000186094	AGBL4	chr1	48998527	48999965	-	0.4512510119852	4.96558489821997	-1.20837693299958	-0.594954801762284	-1.98987591338535	1.9450700621166	0.114875596061049	-1.10380828477481	1.74830803120298	0.533780125086868	0.871131247416869	0.839479250408426	0.16192521181928	3.63942074096683	-0.783550309529961	4.43077992573439	1.64445884646226	-3.36240488462138	1.39550672646387	1.61200143950249	0.56968852816934
ENSG00000162373	BEND5	chr1	49193195	49193715	-	2.75761058850925	-1.9196015482413	-2.96693769127057	-0.6261071479884	-0.44505306168393	-1.12131794225501	0.98063266991259	-2.26843759246226	-0.801310784996568	1.79039483880097	0.3164945494412	1.005106827089	-0.0569875351181697	-4.16795082270477	-0.9791869190807	1.81843386941641	0.5177894879933	-0.70622775518423	-0.2264156077192	4.34684649885312	3.91984717344649
ENSG00000185104	FAF1	chr1	50905150	50907195	-	-0.55517924112682	-1.04016964569511	0.35775162077606	-0.32582957417259	0.0313533235394203	0.02711560225627	-0.286348387213691	0.0225667752440897	0.01777117076632	0.57631052905946	0.342568169080359	-0.0752023805417696	0.2894914043241	-0.33863817142694	-0.53533953252285	-0.30234386763201	0.20140275410573	-0.0849235559942407	-0.44479554608498	-0.12338723701149	-0.21203744107125
ENSG00000123080	CDKN2C	chr1	51426417	51426475	+	-0.23317766946988	-0.35450364057401	0.37742276363506	0.29636138779189	0.42620669011259	0.16479417932668	1.26425985987343	-0.0187823978702831	-0.327448077140923	1.13820628279011	0.56680186817716	-1.17054846912555	-0.45485333784671	1.66318323663313	5.46704380827425	-0.14841981650983	0.41959527662763	-0.93362741217047	0.00250478242724972	-0.11960662812536	-0.35291489026365
ENSG00000123091	RNF11	chr1	51701943	51702551	+	0.76154266598574	0.47300213725477	-0.226665687655499	0.39443080931386	0.10873518254369	0.76228298880517	-0.0659778385220395	-0.29625667082767	-0.37699109010701	0.62680576095475	-0.139848513450739	0.12224055701928	0.22007743285272	-0.29549742907775	-0.73905918340205	-0.13495710968406	0.93259690249839	-0.0340670762033501	0.17349583972522	0.11552564683759	0.100727677964271
ENSG00000085831	TTC39A	chr1	51752930	51753952	-	1.82455922519989	0.310643202033959	1.82021692578184	1.09460963718173	1.75873484987343	-1.6238417351478	0.54249929970623	-1.29105650460429	-1.37598457230156	1.06082366002854	0.43724578553646	-0.55800156765517	-0.42899124617757	3.36283349468354	1.84817622717446	1.28305508218103	-0.475845212428941	-1.27471513684866	-4.83550323035715	-5.19334240170982	-2.59927801824059
ENSG00000085832	EPS15	chr1	51819935	51822518	-	0.59582976420614	-0.614416708079239	-0.34863649102888	-0.26102120898414	0.14392015626877	0.115990322670129	-0.187096280344891	-0.14037053784069	-0.0699183361201499	0.57788850344211	-0.39555808053783	-0.6206847688471	-0.75691998530271	-0.38024291301757	-0.24881706017199	-0.196822733192	-0.45904216384718	-0.0899670696341595	-0.4896785852444	-0.421503200321011	0.142712354252519
ENSG00000117859	OSBPL9	chr1	52042851	52042928	+	0.62272349126877	-1.06489972704257	0.307902767902799	1.22143784230266	0.406578175766841	1.07752220986444	-0.310298772049311	-0.09291437752512	-0.223859625508131	0.63007111455139	-0.26526431130344	0.675648996539061	0.38839641790881	-0.23397611876475	-0.92757949270928	0.311535090945379	-0.137584042587879	0.301855668502069	-0.934569482634441	-0.83830968258005	-0.48074773381275
ENSG00000078618	NRD1	chr1	52254863	52255105	-	-0.419665373811079	-0.300054229932931	-0.36641927180872	-0.37511188014458	-0.0207762429710296	-0.31207072772092	0.0538515157339408	-0.30615005607144	-0.0725243503998811	0.948484642693921	0.269593656693811	-0.00556876314757915	0.0986891539466903	-0.60992442040347	-0.14936270706016	0.59326641623826	0.18441362391053	-0.403606565235421	-0.53490021353195	-0.38252515182006	-0.284561043987861
ENSG00000117862	TXNDC12	chr1	52485803	52486684	-	-0.683186811524839	0.0189374532082303	-0.61146109812288	-0.15578041935552	-0.06261268336333	-0.0791998362951496	0.0386769083194798	-0.384959494803599	-0.122958912588629	0.34027676746061	0.42802275091415	-1.10200911086597	-0.67867474709181	-0.54092407984976	0.72314599185319	0.28343417505576	-0.0743386224280904	-0.34575938935211	-0.34232230270674	-0.28944407900902	-0.117966931492
ENSG00000198841	KTI12	chr1	52497775	52499488	-	0.163566683557425	-0.31061900931486	0.629794286736566	0.278975331474953	-0.32309644051055	1.65725564891077	-0.53488829593251	1.07859542353383	0.688297388875189	0.683906383445825	0.569601837823344	-1.15128485089402	-0.397762777450652	-1.91391475449804	-2.978921101871	-0.18429751660074	0.362562466489712	0.556206952466967	1.1291317338332	0.63951354136147	0.85415478352333
ENSG00000134717	BTF3L4	chr1	52521797	52522051	+	0.18960958428371	-1.08072626368827	-0.64313391749194	0.58744513719279	0.38588452057783	-0.30928688774707	0.20802133518989	-0.247916415385061	-0.268302345677561	1.23216517296283	-0.00682632282154039	-0.7500799671158	-0.76949099184138	-0.72214139806789	-1.72913378494327	0.26751996567017	-0.0550167229721295	0.3006323719064	-0.681649430751651	-0.41392025546619	-0.573536140935261
ENSG00000157077	ZFYVE9	chr1	52608046	52608075	+	0.62797955364629	-2.25865140513006	-0.0205556296059806	0.52923207879507	0.12072944330234	1.22889634317912	-0.00194992095802071	-0.262762459879839	-0.209112255107209	1.51235362948303	0.352195112317389	0.83754797538487	0.46502206491891	-0.41309074044325	-0.45419976038837	0.266043927609431	0.0710472969871203	0.353646666377879	-0.9078987960233	-0.8304052769868	-0.11678016199504
ENSG00000154222	CC2D1B	chr1	52811395	52811875	-	0.601534767271819	-0.296207363162679	0.18421998951594	-0.00232844268321042	0.4888303245167	0.0916029105792404	-0.17625387776795	0.131688417405861	0.31678678470137	0.61292299684548	0.0108873491053503	-0.83102397274604	-0.29711096423067	-0.19064047051755	0.32104497171436	0.48481416437653	-0.11362292718212	-0.329722793574811	0.22479436980404	0.36719873683175	-0.49669617499914
ENSG00000085840	ORC1	chr1	52838501	52839047	-	-1.75097810760559	-1.18598933159991	1.00315118920064	-0.55538981408771	0.2991678786376	-0.0246518239663098	1.80983784162649	-0.74314379299111	-0.40785904380484	2.38088161541496	1.24117605248689	0.51693671114569	-0.12939741684432	-0.302254646635601	0.45675082613441	-0.595432517745779	0.33921608524975	-0.67547417187202	-1.30071747089351	-0.80653029536307	-1.14032761654781
ENSG00000134748	PRPF38A	chr1	52870236	52870551	+	0.13637479215393	-0.90043371657072	-0.5527564540929	-0.21765594253703	-0.0763604597435803	-0.0669780492836098	-0.537737908390801	-0.46896219844511	-0.54170441570132	0.78801487710105	0.1230969396232	-0.3787154177211	-0.32980650348919	-0.83421862401941	-1.03249813842801	0.36466857901045	-0.0323816162023594	-0.53781050193693	-1.08288386316317	-1.08362057462545	-0.5607947827555
ENSG00000134744	ZCCHC11	chr1	52873954	52874132	-	-0.19823580123522	-1.70210201374999	-0.336531186738759	-0.762239136309519	0.138588407901429	0.290981342948021	0.17366810839689	-0.18670993720902	0.21641515775171	0.86296206878706	0.395786314491359	-0.155961951322	0.0117103313327398	-0.608662165241599	-0.34476169448242	0.33470408798224	-0.0244009520179702	0.316383670081341	-0.73281765090611	-0.66076586422094	-0.51994716307667
ENSG00000116157	GPX7	chr1	53068044	53068219	+	5.23660460104428	-2.21951917422119	-2.37376042309414	-0.10841883669027	-0.97956044001503	-2.01820999586171	-2.01788878906092	-0.81776326642214	0.237056924632889	1.07746547625913	1.42149398602811	1.78745307043697	1.22562603801015	3.0481738706969	1.13999516013966	-1.01636316922402	-0.10678276906694	-0.35750847845348	-2.99766360773522	0.65558461497279	-3.44467296237947
ENSG00000162377	COA7	chr1	53152508	53153840	-	-0.1665662367418	-0.7645775768104	1.3732754133465	1.71820388564552	0.32807435530714	-0.86114725801389	-0.13268088116714	-0.0624216883130999	0.10338650424551	1.24548391500086	0.92637790235042	-1.10361499623686	-0.26975780300123	-0.69715697045836	-1.52021084903205	0.10538321346012	-0.48359931730139	-0.36600548965573	0.867716363043	0.66252264127381	1.32227255692333
ENSG00000162378	ZYG11B	chr1	53192126	53192355	+	0.27770125295846	0.0757344372816107	-0.57214769369871	0.31281828305144	0.18229462052344	0.317227502646499	-0.1300374811363	-0.00482914775680054	0.42593645075736	0.19609909643588	-0.161573976992599	0.68908923203724	-0.00851173372597014	-0.40581894186801	-0.411675823843381	0.27504591791438	-0.186855045055809	0.0510175189123405	-0.17878421048946	-0.57873867630614	0.4497103577327
ENSG00000203995	ZYG11A	chr1	53308183	53308645	+	-0.17187581856491	-2.96811631879029	-2.50282690408687	-5.46166005026363	0.2484587420209	1.88765992065558	2.16327896825905	-4.51386701078105	-2.8643979730164	8.09083366852701	3.81844639882759	-0.59550056772187	-0.94135362234825	-1.87021865049587	-2.97286702386515	-0.78314616759617	-0.629757408110295	-5.95689156932096	-5.99603718393969	-3.7651197856885	-3.50782491949183
ENSG00000121310	ECHDC2	chr1	53361656	53362269	-	-1.15807834207105	0.23297189900545	0.40615476898675	0.58937135823565	-0.11997055725598	-1.81417531445841	2.15705853110597	0.30807271105874	1.00152603524335	1.74973614814906	0.373023796634859	-0.855367010958759	-0.51036935352436	1.15290196217292	0.29650423811969	-1.1356809900724	0.15535952274798	0.17864218315692	-9.19104154572462	-8.96840804889899	-7.19775030506686
ENSG00000116171	SCP2	chr1	53392901	53393137	+	1.01335354975493	0.0897596585694096	-0.479188756916839	0.19319088511514	0.23671116660931	0.48093830540114	0.508821382961179	-0.593425915373619	-0.60454203759225	0.99743847988737	-0.0964607693649704	0.52241187461226	0.176230103621831	0.0844693162927701	0.0363223052456503	-0.24782454727937	-0.21023440916365	-0.20996208201345	-0.57311025237562	-0.55726518260088	-0.74266001126172
ENSG00000174348	PODN	chr1	53527854	53527980	+	-0.50456396528704	-3.69377145652945	-4.01705855144976	-3.10102171277449	3.68598752404	-3.33098730632968	-4.62553838265363	-2.18724638369075	-3.20486469005822	-5.34388173631633	-3.88447008002413	0.93283897348557	-0.37351340689058	1.02556408711142	-1.2340523438259	-0.16940018343295	-0.313271367848761	-0.07361768980123	-2.61331227919429	-2.96518576582156	-3.51426125378575
ENSG00000157184	CPT2	chr1	53662101	53662767	+	-0.298239079790831	-0.0759049588417602	-0.30264667754054	0.87218322678648	-0.14576465470214	0.94852480772575	0.66501251523401	-0.197508800770049	-0.5636133031413	0.10975351148688	0.0532818055470994	0.50954910559485	0.49923670994013	-0.80794044566064	-0.37323691157107	0.589006980283809	-0.1244764790239	-0.96469730017678	-1.11419447287501	-1.18793493909732	-0.786798513767851
ENSG00000162384	C1orf123	chr1	53679771	53680408	-	-0.30195184727936	-0.88450534885155	-0.57455154918313	-0.0325988149266898	0.57729237053254	-0.0346572657101798	0.0134638135235696	-0.86350278304	-0.38737816698884	-0.01611580492149	-0.22460294420988	-0.95158296321711	-0.8680715631678	-0.18543699539197	-1.29032926600386	0.2678363052795	0.27086852051308	0.10067255495784	-0.5381672883269	-0.44904365509806	-0.47261458869759
ENSG00000162385	MAGOH	chr1	53692564	53692816	-	-0.36278932854851	-0.371553300784369	-0.0523610430632804	0.14337435216669	-0.38144448729919	-0.55946308504936	0.22208182945671	-1.10057045721072	-0.49380267739294	1.2477999107063	0.50006685957356	-0.50537689056426	-0.16478867578674	-0.80230135922815	-0.73015778845811	0.16373725624956	-0.17254297156575	-0.37965514336	-0.52177879132414	-0.27750902498357	-0.358535211385481
ENSG00000157193	LRP8	chr1	53711217	53712728	-	-0.43251743307018	-0.263198355801641	0.602978997167541	-1.27756673222232	0.31145452548496	0.22946769888163	0.74267405298308	-0.27422109410189	0.76948164444457	1.78380015786999	0.64886243127616	1.14752175743211	0.36558259031091	-0.33383409748035	0.00271998815513985	0.546923531861901	0.69293615295306	1.46125059100589	1.00482530888211	1.25057843378395	0.13326081303936
ENSG00000058804	NDC1	chr1	54231133	54233706	-	-2.4351781569212	-0.0260794099156101	0.0576286878654901	-0.81638006864655	-0.68835753003789	-0.84473223529207	0.17069885346665	-0.14135773443846	0.487373640859319	1.03184099241891	0.45477911685784	0.30177894978622	0.51233015333943	-1.22444227501102	-0.0548257662584293	-0.54794533997288	0.0568068640106096	-0.50288147010504	-0.73419427760612	-0.4537473920523	-0.14617876116827
ENSG00000058799	YIPF1	chr1	54317392	54317943	-	-0.73289251410355	0.71278463124619	-1.14005295367737	0.13776849025545	-0.0389621063651497	0.15624856574434	0.121959311324519	-0.781311174580249	-0.19815972736422	0.41880781698319	0.00418067287767965	0.0968329481150603	0.32661574911417	-1.77599094350904	-0.71334189536779	-0.0860417205390802	0.0293780653892499	-0.0185933127085502	-0.73054700469455	-0.51052757454039	-0.286675510194341
ENSG00000081870	HSPB11	chr1	54382247	54382789	-	-0.8455183855118	-0.427568076307749	-0.50895815964626	-0.199319067042111	-0.0713442309510492	0.12149949106048	0.53157707093035	0.23883638991318	1.40009349334382	2.27481404117996	0.56202143945945	-0.3122841794502	-0.0586832280429697	-1.6380964655423	-0.69034230555054	-0.20398520883084	-0.32199371904886	-1.09767668177673	-0.75589337599804	-0.53903171049376	-0.93199793385531
ENSG00000116212	LRRC42	chr1	54411750	54412222	+	-0.73757055224258	0.26761430550219	-0.36462064348198	0.0484192390451104	0.20713708212854	0.82567695304442	0.28262164238014	-0.17945894422906	-0.34420443516958	0.157406034885479	0.62987727901393	0.30142665116073	0.0188844704227993	0.15970317475184	-0.75891065714333	-0.0712982580236901	0.33042429799111	-0.74174939236303	-0.60582069318297	-0.5101016749204	-0.625103061216461
ENSG00000116209	TMEM59	chr1	54497347	54497978	-	0.535067491441049	0.657584708985349	-0.69950757977634	1.29142621584687	0.00877664972191017	0.0132242246809096	-0.22828752764768	0.93090724899198	0.987919928338901	0.456377706752741	0.0829543007070308	-0.31519876748504	-0.0845369617874594	-0.59206384831989	0.12209374800799	0.47322797312737	-1.06611698729633	-0.79116633892461	-0.17404322661876	-0.36917364064933	-0.252018421688071
ENSG00000116205	TCEANC2	chr1	54519260	54519431	+	-0.1086120871902	-0.0694916783293902	0.09935543619992	0.75253484137718	-0.42843363933118	2.64564090520832	1.47564721603624	-0.209125552786049	1.15980167792487	1.3559499642663	0.277916051058178	0.54335115732016	0.32667255642497	-2.33484411058973	-1.65890577780328	0.71509758016371	0.09026742424017	0.67370564807004	0.955381012090271	1.09057978253727	0.396446651186038
ENSG00000256407	RP11-446E24.4	chr1	54606897	54607106	-	-0.561058474989502	0.14156371607705	0.928811925885247	1.45315635435298	-0.54603858121549	1.62518818374161	-0.408758111332443	-1.09735355484807	0.174632873930278	1.72337575127564	0.669670391716385	0.606508157839561	0.177824177605541	-2.43616539560362	-2.57646178363302	0.81610327638096	-0.011263207343894	0.564083082929158	2.6342182349143	1.28804047342263	1.07129461661826
ENSG00000248835	AL357673.1	chr1	54635333	54637997	-	-0.215323129426765	-1.22575644904473	0.18043165587459	0.795730075005434	-1.48035966016606	0.81288359167078	-0.685741180902204	-1.09320154467968	0.04291693594825	-0.92842599764677	0.74378827112896	3.91298142556251	1.8306462220769	-1.32304051826838	-1.28506602960224	1.2790845766179	-0.59405349729978	-0.64331018849815	-0.19138492624497	-0.61017802422134	0.40429221341135
ENSG00000215883	CYB5RL	chr1	54638009	54640495	-	-0.56326836826835	-1.44564049280538	0.32772967362841	-0.0719632688507001	0.25145306315179	1.0589273638267	-0.64191810588483	-1.14648958549944	0.10639779935273	0.56269159129277	0.0356961517049501	0.62084710647804	0.35779207844419	0.10059886990529	-0.75857258998942	0.67377000303597	-0.3455227723914	0.78106858219512	-0.99083074132897	-1.11230990378246	0.48121160196567
ENSG00000116221	MRPL37	chr1	54649714	54649973	+	-0.41897883067214	-0.591960521968669	-0.26248710853071	0.07424538248506	0.295197958662159	0.25622675325587	-0.22890275727984	-0.34422457111333	-0.59056670567039	1.08699267565296	0.29607223083523	0.194946031414879	0.42521912525996	-1.1141475910427	-0.9266287132538	-0.41297830069899	0.2815034007828	-0.27242967786625	-0.675653828403879	-0.70048192489322	-0.30329239682984
ENSG00000157216	SSBP3	chr1	54691105	54692833	-	0.0640441975723105	-2.06112574719847	-0.20791530618115	-1.23238288588422	0.19020793332203	0.87127854589369	-0.0465721948253099	-0.18717299362803	-0.84258322369516	0.18428329089555	0.0322385810353101	-0.209929416030421	0.3959316603898	-0.22092786034824	-0.64796284496711	0.30920070198299	-0.0401411699568897	-0.28589372659494	-0.59859884633357	-0.68288408645624	-0.954036031414899
ENSG00000162390	ACOT11	chr1	55007930	55008110	+	0.66789594020354	-2.27273459365066	0.42966616911384	0.85856202369164	0.31366305540302	1.5797472064491	-1.29300278092785	-0.375587286646717	-1.65374663274186	-1.82922029108251	0.0614167838203201	2.38149172586893	2.06839531931927	3.52475267505107	5.44347328618093	-0.064655812635961	1.65730504533032	1.13949474615428	0.783080300083489	5.00308185379663	0.943712481598083
ENSG00000271723	MROH7-TTC4	chr1	55107459	55107641	+	0.511395795630571	-2.09214727256412	-0.25651700659817	-0.1096172487699	0.11188434489283	0.11455043463075	-0.345901878914439	0.13957439018938	0.39096160288461	-1.27731890731823	0.02247863422902	1.23265005698607	0.68342262003489	0.21053550785015	-0.34914677866766	0.29928289939238	0.154468671864049	-0.15554867835458	-0.63160342276046	-1.23286604930243	-0.99459940310261
ENSG00000184313	MROH7	chr1	55107463	55107641	+	1.32714616110815	-4.44020612278176	-1.21128815930813	-0.29397267068937	-0.0252476459729101	0.87598308721931	-1.05926477896243	0.329810277532688	-0.743605317629491	-3.50942833131871	-0.9800576396573	6.6128073856169	2.32166741213971	1.2453535658976	5.73124456778413	-0.22667527563457	-0.081640774119622	1.28932810507906	0.800669609821201	-0.686622313042708	-1.25652286731545
ENSG00000243725	TTC4	chr1	55181495	55181692	+	0.31584658221213	-1.13189051678726	-0.000921680835540784	-0.0216901760738892	0.21154689400475	-0.0709303086900803	0.122284718084829	0.14313102170006	0.45217492922243	0.0610782659406102	0.34198965439857	0.87074295921711	0.399990755557569	-0.21676958054814	-0.79388003328228	0.374059775816621	0.14686831278879	-0.35026058969621	-0.69052384202614	-1.22946938108704	-0.93322614027757
ENSG00000162396	PARS2	chr1	55222571	55224863	-	0.053202738530062	1.98427593084611	-0.31441623085524	0.591267718068885	-0.210354774503158	2.16629066195785	-0.763908873114357	-0.285232349208076	0.15593382292423	1.19241410998442	1.93771379021695	1.07437051300314	0.232606366869774	-2.05763021681607	-0.677154830392374	-0.010959313328336	0.149936531561604	-0.775932800013323	0.58984711307304	0.70691369624525	0.952812297908114
ENSG00000116133	DHCR24	chr1	55315306	55318059	-	-0.44639046168366	1.62696168447736	-3.64904459168735	1.35324654991856	0.434502767315259	3.44850331222233	1.11895661660285	-0.586897070806049	-0.19647118781307	1.05000442346621	0.09943980103386	-0.39799029075689	-0.12259224570998	4.89296109628842	8.23630928707061	0.192297813916049	1.10268821761647	-0.1930330819691	-0.52860115425891	1.02695658664769	1.73321890736163
ENSG00000162402	USP24	chr1	55532032	55534780	-	-0.306729816135261	-0.81880541160843	-0.361743202128011	-0.5702817103463	-0.0837287921056902	-0.169002055357501	0.0612069781476201	-0.19177430090895	0.0443722574240004	0.65025735690745	0.131024594123801	-0.15373845392774	-0.218192050970559	-0.486770454932369	-0.419820288607399	-0.150421818232751	0.376349511546211	0.22735868859754	-0.69220214930438	-0.55340894474668	-0.333303313517909
ENSG00000162407	PPAP2B	chr1	56960419	56962348	-	0.64381769226398	-3.35136646213088	-1.3676921766931	-0.68507077161682	0.669827192647195	-3.58791090496516	1.24691039793102	0.73067079104005	0.16374621161248	-1.15580174971076	-1.2072795703949	0.49956209253928	0.29612480389609	0.22908796140111	3.422422503368	-1.58385397825795	0.71760359201771	-1.36952813149506	-0.62780730019507	-0.71071443609826	-0.73330373622524
ENSG00000162409	PRKAA2	chr1	57110995	57111154	+	-2.58965119065409	-5.69542450013294	-0.61582532735644	-1.24167657206706	-0.99761898343541	1.50020243504945	5.05680191143819	-0.968866397308392	-0.557953099935972	-2.97610413285657	-1.73305131058456	-0.224128291389664	3.92380902491794	4.17912881820818	2.35305896179891	-4.79491056717388	2.68488334716558	-1.75238449541555	-3.16512961377627	-3.9875762522659	-7.10047444397453
ENSG00000173406	DAB1	chr1	57460451	57463801	-	0.95614329871593	-0.57568908322793	-0.0561803276079198	0.0143063815893703	-0.17472714724003	-0.33668491790122	0.32136962561152	-0.83302911092037	-0.51619352473051	-0.17314328628211	-0.4624969471742	1.38047850293256	0.18772070719033	0.26383328085955	1.60840267772598	0.43609865003758	-0.70021435615496	-0.40246477327446	-0.911963909835	-0.77691737284477	1.12472885089309
ENSG00000162600	OMA1	chr1	58881056	58881157	-	1.21000164030485	-0.8807901486627	-0.65180285205978	-0.93209774462575	-0.17238351143725	-0.69223063826227	-0.24879839042639	-0.38747106348041	0.17379107194009	0.374680060604081	-0.39158853066575	-0.0169962985527405	0.21593668700024	-1.01287621809896	0.0154765794542806	0.315593378409941	-0.628822133637541	-0.0448322031154396	-1.10566473044666	-0.952095265182559	-0.77800969319947
ENSG00000162601	MYSM1	chr1	59120411	59125827	-	-0.51598335881785	-1.22907690612437	0.33195241029489	-0.24460364362006	0.05134536794532	0.0920257788842402	0.49902212551971	-0.61850140787256	-0.22024154272845	0.132619612045301	0.19242481042213	-0.39615960302174	-0.38255579424539	-0.951935065778581	-0.871180391780171	0.74640042854187	0.178670531308661	0.63581207020596	-0.64225003305498	-0.530113465466051	-0.81465347970246
ENSG00000177606	JUN	chr1	59246465	59249785	-	3.47352138113818	-2.1588315039942	-1.39660585737322	-0.46191572423495	0.62089909284226	-0.4612938071869	-0.48985264718059	-0.39252300834355	-1.42711812679357	-0.8638674824142	-2.90836546061165	-0.815554541473531	-0.40914776931442	0.63491296996909	1.16861277791921	-0.21069375224282	-0.40404099847077	2.61698270868759	-0.1508400861083	-0.58928576512433	-1.25100595370108
ENSG00000172456	FGGY	chr1	59762310	59762579	+	0.805257850524741	-0.20095681520073	-0.38883637131336	0.90221524370176	0.88239201347235	-0.5476328008489	-0.499199828228829	0.17139976359553	-0.05130146956843	-0.33981660980326	-1.04325421711186	-0.52295398871852	-0.50054750914477	-0.10442011548122	-1.67418681278468	1.51767274445588	0.41473952702687	0.34959060260676	0.48352750085062	-0.0602798633611497	0.76133049436544
ENSG00000134709	HOOK1	chr1	60280458	60280482	+	-0.44981329613712	-5.8071583136431	-3.57811629279885	-0.75824171190564	-0.25789385695367	-3.51792601444149	0.703249447167829	-0.56576913138828	1.01164021399524	3.2832993488152	0.25609246644212	-1.88802654973516	-1.10674138742523	4.96057762713235	-2.46809083465905	0.119537777883957	1.04095642686186	-2.60845597257877	1.04907600250294	-0.76944055624496	2.84835534861462
ENSG00000134716	CYP2J2	chr1	60358980	60359501	-	-4.51492546816106	0.718233924965809	2.68146648076957	2.35860793711052	-0.747426195022695	4.57238742956959	0.150406365427464	-0.29746656514087	0.57807002340488	-0.057027370704847	-0.995442452032184	-2.01555274238127	-1.50394876865848	0.48596744004375	4.00229405461519	1.06647592528551	-0.25067776491772	-1.32809003564577	2.91364627288675	3.07234064632008	0.55401911118245
ENSG00000162599	NFIA	chr1	61330931	61331138	+	0.444199205941151	-0.31547826308359	-2.17357141312518	0.89504746071228	-0.437366069807029	1.50548501549609	-0.55402766282091	-0.13586069258814	-0.20451049996593	-0.39224417910316	-0.80579370625354	0.57761675935564	-0.33584744280107	1.60860312216387	1.92932886778524	0.905886758055289	-0.20449410629411	1.42485767109561	-0.83771312854248	-0.71789374896185	-0.87391498543872
ENSG00000162604	TM2D1	chr1	62146718	62147022	-	-0.57336429884004	0.41425854283418	-0.52421014946091	0.0953289097586998	-0.697663579151389	0.19640684721389	-0.0211719048640004	-0.14304784568198	0.77071680243936	0.2837140605568	-0.10587161981242	-0.56520034352423	-0.22907843087292	-1.44284159998949	0.63611917920933	0.0847503015700299	-0.46813036198083	-0.840684402025031	-0.6619880915343	0.0701154893511093	-0.181962863044981
ENSG00000132849	INADL	chr1	62208149	62208227	+	0.45783973030784	-1.76721541916586	-3.19007008030518	-5.21822878360438	0.17767014790434	-1.51313022230668	0.78718251589911	0.56729297392009	-0.0134037872338002	-0.181509870304239	-0.46599227340212	1.39053653163478	0.66170796196584	2.92606146346968	2.08905554441574	-0.60186573171655	0.32879032457939	-0.89155951990369	-3.38740195470104	-3.24688782288556	-5.1299700741175
ENSG00000240563	L1TD1	chr1	62660503	62660593	+	4.55612477719182	-11.1698574773608	-3.52202724903966	1.02698210385951	-2.27461814767153	0.584301571622867	-0.05275555501141	-0.38832691285399	0.75006106125306	-1.6448887868282	-2.40460527267076	-3.62627526601156	-2.15511646169114	-7.19470411449264	-5.34344492307751	-3.72367078619768	-1.46350875128671	-2.90208558779314	1.72558711317072	-2.77695439364423	-2.13129075019621
ENSG00000132854	KANK4	chr1	62702651	62704053	-	-0.96392641264665	-5.91985307819901	3.54541244894138	-0.65879883878986	-1.81367814371941	1.51819455000128	4.44056693369877	-0.4143603990674	0.80782342687729	1.44838057391573	-1.70133904000273	-3.75677038972413	-0.5580306194919	-1.29635991313389	-2.47379243842925	3.5184359219158	2.34205532334245	4.76423848839378	-1.40111956340476	1.68450332397145	2.30615629186759
ENSG00000162607	USP1	chr1	62901968	62902233	+	-0.694576172113821	-0.677773834907851	-0.37470427993295	-0.48412789408598	0.17225904585332	-0.58978842157244	0.47386313104911	-0.82354872405593	-0.2070015945876	1.1507115285273	0.10639379142839	-0.0205211621809704	0.25310849585329	-1.3372674820038	-0.644243961690201	-0.50597783951408	0.1581929115732	-0.43832608517108	-1.05469019264802	-0.77957112818091	-0.85759758044028
ENSG00000116641	DOCK7	chr1	62920399	62921127	-	0.24429180196236	-0.13449885449967	-0.0357746591553489	0.99003631936809	-0.0268708700930986	0.864500725649881	-0.137866020396281	-0.20302467803241	-0.157827971949791	1.43632672545603	0.384775242714401	0.131009776387929	-0.0153488839762801	-1.17081449746583	-0.711355341578249	-0.00986374169313997	-0.25174582500402	0.111877616659848	-0.53024613458669	-0.50383079109378	0.170238215299429
ENSG00000125703	ATG4C	chr1	63249806	63249896	+	0.0511026521156195	-0.46306434163059	-0.5836049854067	0.55230863911867	-0.22736896526654	0.0929462040103903	0.0469718005754505	-1.13549516574354	-0.76300572837441	1.83098689026223	-0.449440614700571	-0.22438927432237	-0.00254231699354968	-0.98851309298992	-0.477987911748651	0.47253431892872	-0.55642316405235	0.13741870372092	-0.67323254541906	-0.64063039840278	0.0262758331420101
ENSG00000187140	FOXD3	chr1	63788730	63790797	+	-1.14315343458172	-0.36950004449298	0.43608829826087	0.97793154203837	1.06465165839606	0.73539802665208	1.11725884183111	-0.49378142470024	0.69892325253791	1.7984362521499	1.02557297638865	-0.62006276679054	0.0701164440295496	-0.5344679411332	-0.55195324592774	0.52880584006097	-0.71676452304356	-0.659330929471199	0.0964355960377601	-0.71608102869058	1.01845321885591
ENSG00000088035	ALG6	chr1	63833261	63833358	+	0.121269897126989	0.0203232629980095	-0.38367534124432	0.00968459090726981	-0.27655503003054	-0.1360069258215	-0.149589289686729	0.12121573766102	0.0144582434473399	0.78299452240838	0.45744195326856	0.22717590598197	-0.12154583740025	-1.45968322567693	-1.60685313414212	0.26682314995487	-0.1019382823873	-0.2651963627347	-0.64632719011366	-0.69054202731969	-0.331508403828431
ENSG00000142856	ITGB3BP	chr1	63906441	63906774	-	-1.27887559302108	-1.04049907462352	-0.13512021054576	-0.1067781532594	0.0585231646509698	0.24079677015688	0.45943863852233	-0.0110630102794	0.27822215807973	0.88168096725664	0.94786573797695	0.0297917148932196	0.51519501379041	-1.02124609663908	-0.60845788054324	-0.14537370975208	-0.12067212225222	-0.19876072408826	-0.0869823802366998	0.04291605080443	0.57492409229768
ENSG00000203965	EFCAB7	chr1	63989043	63989240	+	-0.0437048635469801	-1.62683960733301	-0.90133023380154	0.0832980643485302	0.0843713539080992	-0.18446988714036	0.52292951859398	-0.13315761570908	0.37672014670831	1.23867879679596	0.21749319757167	0.685294867486561	0.407371791652841	-1.10449726973576	-0.45611992057011	0.5308741727245	-0.2468446400835	0.46221549694059	-1.02884402657588	-0.85658229596878	-0.84210450149856
ENSG00000079739	PGM1	chr1	64058947	64059405	+	-0.60119417926609	1.35784017998491	0.43943970874216	-0.0911538663713101	-0.15885088372832	0.1678881233028	-0.209258413053139	-0.40164067899633	-0.97434294760481	1.07301636586956	0.62939421693228	1.24481543866989	0.92248675319926	-0.28315605946496	-1.24394525949078	1.19261608113408	0.297504241937481	-1.58663111685802	-0.20049482683631	-0.31637008865675	-0.33860029682237
ENSG00000185483	ROR1	chr1	64239693	64240179	+	-1.85117555039022	-3.11232072178966	-1.42252549027089	-1.26326378748263	-0.39086386602594	-3.68317334348994	1.03654204389631	-1.73400091640007	-2.37387909636991	0.448400581549491	0.597303378439791	0.35412873452922	0.0078237731197599	-2.34278260012116	-2.99035554096465	-1.12899843861383	0.38570244941894	-1.42674759784026	0.70825685336942	0.85925176893541	-0.0378979613651502
ENSG00000158966	CACHD1	chr1	64936428	64936625	+	-0.64540447944563	-2.32111039527384	-1.65714522603462	-2.31389600629178	-0.34401537399033	-1.07501632653858	-1.14259870752724	0.230443829930671	0.54167973577149	1.11433607267002	0.22318908315752	1.37678005511304	0.550740943696	-0.53119819648094	-0.500507379181141	-0.81063436488285	-0.000743217372780158	0.610623568870849	-0.4388778819909	-0.87708234537471	0.44145817268191
ENSG00000162437	RAVER2	chr1	65210778	65211104	+	-0.97898732250237	-1.66884638655273	1.23721917297635	-1.7544266423365	-0.68671636062573	0.55942134824553	1.28220760834549	-0.937478022223393	0.1776963243386	4.60151637009378	0.95321225214041	0.62647356116519	0.53693054858858	-1.04778010887108	-0.65087388028277	0.418714012297199	0.94325990477567	0.175417310763709	-0.75727100328658	-0.59689487550969	1.03557541518423
ENSG00000162434	JAK1	chr1	65298912	65300340	-	0.200054195518319	-1.1833438730392	-0.558858745642479	-1.36167193421084	0.342915503981381	-0.109565185483699	0.46454528590684	0.21172695161487	0.19879978784799	0.899135411538601	0.0753681169262208	0.00234702017558952	0.10774356142803	-0.0835905104632504	0.83273774522882	-0.35949049916452	-0.123073877819301	-0.151541178811151	0.36091389885465	0.0477665233676703	-0.4544087179774
ENSG00000162433	AK4	chr1	65613232	65613348	+	-0.522601052442862	-0.23130106350467	-0.72861013686019	-0.020331730659755	-0.4128719414532	-2.77212265974779	0.73225952914448	-0.75380006897205	0.12945239114559	1.59664285377164	1.83719457086114	-0.92131202869468	-0.91300137638077	-2.96197152468833	-4.1258793539988	5.8525956459803	-0.5837095143476	-1.47849265687458	2.34099034335385	1.36519148779222	3.5507291886431
ENSG00000116675	DNAJC6	chr1	65713902	65713986	+	0.9776401576513	-0.251189844389209	-0.05647865729979	1.35663632156368	-0.00435465366764021	-0.141107051578624	1.21853914020533	-0.96693794715511	-0.5417576902747	-1.63714686965745	-0.55104395196001	-0.15360276327807	-0.91097063252327	0.310741050219201	0.27935226324094	0.260549501797509	-0.91136428670089	-0.728176031617602	-0.41643970463689	-0.86408005005346	-0.41630326734957
ENSG00000116678	LEPR	chr1	65886248	65886423	+	1.06396352712121	-1.03962201099773	-0.120590745534789	-1.66960615098151	-0.15735682183308	-2.03275366779204	0.36938128552011	-0.46814311902569	-0.54419183108009	-2.00105409931722	-2.74439130565237	0.00486582583232975	1.31219298114071	-0.47897851356478	-0.61076808584073	-0.69954376237638	-0.18760702511785	0.623791143501379	-1.01638785902124	-0.0592367811831198	-2.2163152813781
ENSG00000213625	LEPROT	chr1	65886270	65886423	+	0.77854265847051	-0.0331908300442798	-0.53058403231762	0.94201928123937	-0.44967538079173	-0.3977993294097	0.26095171709947	0.52851990955175	0.72563407022285	-0.61163599358017	-0.3083268188637	-0.0727280000519799	-0.21692569003453	-1.29115362164157	-1.294045854075	0.68711181216794	-0.43201626987351	-0.42527949925225	-0.38687017561971	0.0795421945519097	0.01741155579455
ENSG00000184588	PDE4B	chr1	66258197	66258313	+	-0.0394408578886098	-5.45761749893525	-1.09793126568774	-0.47210960040787	-2.15441293119039	-0.00019902003949035	-0.0151278878519596	-2.02602624400146	-2.04481855871434	0.89489620687847	-0.22647760990771	-0.28435585782646	0.67935560518797	-0.20783950104881	-0.13620689769147	-2.236221476355	0.554281946126091	-0.62545193348001	-1.26284805999071	-0.82257346541481	0.0096353369054798
ENSG00000118473	SGIP1	chr1	66999066	66999090	+	1.55784911466735	8.21313742358211	0.0179920481856604	0.81727921262732	0.23341049713091	-2.27476698468284	1.23565080358775	-1.38581465542113	-1.76313366092748	-1.49172214281718	-1.48199634391505	-0.0564509489177101	0.40115062971785	1.58401085592537	7.88606358235949	0.0558529605516402	0.978451084198638	-1.93834358037979	-1.80519075604594	-0.83233579665619	-1.01986162731647
ENSG00000152763	WDR78	chr1	67278568	67279863	-	0.75167941665429	1.01254710133241	-1.43870284190472	-0.1598415729884	0.18235368291296	0.79702491251462	0.51376865225793	-0.24482695276157	0.84680707430261	1.19750067997094	-0.0818199293646193	-0.791145711260079	-1.07070271694306	0.0558281053342702	1.12154434775285	1.25399765322703	0.15259225001127	0.34926778749983	-0.68819142311839	-1.14707935738778	-0.0995735134734099
ENSG00000198160	MIER1	chr1	67390578	67390778	+	0.12217863391181	-0.0657970988500995	-0.5551344238774	-0.48791350351048	0.11371476324263	-0.47634541207718	-0.18453523339104	-0.0300106137824798	0.184065945234811	-0.15555879823322	-0.0358655439084092	-0.97313018503033	-0.42554005343922	-1.01102716556046	-1.16335405753623	0.89364124301228	-0.357772172978501	-0.18466702149247	-0.34106619499672	-0.57027458099069	0.00489140182860037
ENSG00000116704	SLC35D1	chr1	67465015	67470131	-	0.36530085570457	-1.16228492890317	-0.696091126864181	-0.59732239066959	-0.51719304622539	0.0298964903446199	-0.44211241711913	0.10144604897692	-0.0269349409314401	0.59214056038368	0.0950147531792602	0.91700629260362	0.86667417336481	-0.55320858206783	-0.0616830203222793	0.39117280842594	-0.87983990470641	-0.11035294294276	0.15300298400959	-0.103508557802219	-0.59294058486461
ENSG00000162594	IL23R	chr1	67632083	67632224	+	-6.09297844689522	0.84369479067856	-2.10562607412161	2.33508449445039	0.70889990839585	-1.15310614553159	1.46249785215072	-1.99870464144147	0.80639376620189	2.8889535708214	-1.7416426610434	-3.75356545229535	-4.64580590448031	-0.68291488899877	-3.97953230273429	-3.50724049139872	-3.63480652035529	-0.0721698303840399	1.86836675670109	2.41548824627596	0.7201843634912
ENSG00000081985	IL12RB2	chr1	67773047	67773650	+	0.80488731211962	0.50046003644113	-0.727450241572731	0.21748018922683	-0.83816100551751	-7.92739478719711	0.311269056135631	-0.0203052682351599	-0.12450102310798	0.12614469208318	0.36046548791111	1.12261846957689	1.06430260023619	0.38729005869297	5.65876319675706	-2.63455304851646	-0.705555599773	-0.69498047483317	-5.57500938665568	-6.97222278921148	-6.13697659515794
ENSG00000142864	SERBP1	chr1	67873493	67878946	-	-0.92402035447754	-0.84335320303753	0.36957430477465	0.0281586978415103	0.144477463639221	0.15692963010825	0.39280537954768	-0.394602363848779	0.0492366654573502	1.58889914526035	0.604262270667389	-0.581833568802679	-0.5087669719182	-0.682389191823701	0.25143343838145	-0.32620785991259	-0.145857088442909	-0.761555589638561	-0.88837948964126	-0.71090073429718	-0.50631022812201
ENSG00000116717	GADD45A	chr1	68150744	68151221	+	1.01543250723958	-1.30803306415159	0.16077377829887	1.29332840761399	0.58838151708862	1.19777087363115	0.8045626364727	0.30240895555217	-0.41137798464375	1.54997403434907	1.06618949751729	-0.6314684154725	-0.42631513973732	-2.14526725342075	-3.61170382074163	-0.43254417241539	-0.2340490111892	-0.6311219130686	0.17138645063786	0.49479939358441	-0.64361613738259
ENSG00000172380	GNG12	chr1	68167149	68171259	-	-0.28602719164555	0.43458481807693	-0.0659936040084004	1.11795250095258	-0.39275927642555	0.67599922362871	0.16426677554404	0.0117835116863994	0.23473055622936	-0.16877050899521	0.2035232324342	-0.9629225992388	-1.15468229263753	-1.8923010239237	-1.24265318426329	-0.82978924138525	-0.07302694058576	0.08211082241895	-0.37128106117336	-0.13188064114751	0.29203991210964
ENSG00000162595	DIRAS3	chr1	68511645	68513045	-	2.01001422028185	-4.76509075979328	1.11330472668837	5.27328038296668	-2.5519574885529	8.39087461716446	1.13309314300435	-0.41453212860656	-1.99913438777353	-0.0568984227790089	1.1269929357604	-3.96411148150128	-0.55794383405763	0.28560815325605	-0.89079451673909	1.01582839713796	0.75697669535492	-1.8157924671196	1.33522325379393	3.67688672212041	1.03181429381385
ENSG00000116729	WLS	chr1	68564142	68564436	-	-0.511225102794071	-3.64900240259155	-1.51572834305378	1.19135455011686	0.00714015391074962	0.671645965566601	0.576123454013209	-1.18293809413729	-1.03017005175199	0.24095692870975	-0.52761007837044	-1.36903581860864	-0.448266692174911	0.25883538417259	0.49976377111572	0.13630502498908	0.67684852797867	0.0982489036554499	-0.481413960034209	-0.32700197097107	-0.880037421498
ENSG00000116745	RPE65	chr1	68894505	68895610	-	-0.30791150408586	1.00837354437981	0.368198840668108	4.72271525648856	-0.838366383006	2.32998494646491	1.04246706620433	-0.403954524673649	-2.67530290863862	-0.95301517687849	-3.03115574271299	-0.790120091270341	-1.05585172914242	4.35379234234507	3.11629678663487	-1.78506798859793	-4.28044886665861	3.23737638007295	-0.99478015169391	-1.13769611230134	0.70365679040902
ENSG00000024526	DEPDC1	chr1	68939835	68942752	-	-1.85940638849345	-1.30646891181709	0.64599538745057	-0.0412237991181001	-0.93732439709256	0.417190839346611	1.57401412892154	-0.43546774508259	0.7389047237287	5.92914913746817	0.93947007868396	1.53198167110241	0.37984041079193	-1.5833283724681	0.34781466822889	-1.42265310565199	0.26596833101379	-0.21334858259275	-0.61810739094659	-0.15922069725833	-0.41770982313441
ENSG00000033122	LRRC7	chr1	70034081	70034324	+	-4.61064512526425	0.44596164854962	4.60428854475961	-0.0383210845788761	1.47288177580924	1.70238010263695	6.50221251945212	-0.29132082955927	0.56662569157203	-0.894623449128099	-5.75913287322497	-2.86306079202499	-0.11005553145389	6.93456327522176	5.21192434326429	2.13707415285371	2.30202239147474	-7.07294599032749	-1.43712951679681	0.189598248278452	0.790469148788062
ENSG00000066557	LRRC40	chr1	70610488	70611588	-	0.0839860456489401	-0.68933287661065	-0.284957021047131	-0.45420038335661	-0.100258504281681	0.20586671907438	0.39131066765501	-0.31852866054718	0.4572561393794	1.62687770327264	0.2867763611331	0.0244907880968297	-0.0212153475644907	-1.34674029252086	-0.61471673821105	0.0645035406252701	-0.21995919552855	0.1559453900208	-0.45441748330719	-0.410812587080979	0.10490089916572
ENSG00000116754	SRSF11	chr1	70671365	70671463	+	-0.14629256891153	-1.72739715984405	-0.0832391940442205	-0.19853192787	0.211964359897481	0.785635823933751	0.511973922954511	0.13483046617428	0.35281503037073	0.87055226503627	0.74802683029572	-0.369327541071	-0.32802744681219	-0.592687569485149	-0.92159009177611	1.17255322672443	0.14234387204759	0.406516064481611	-0.83016842727356	-0.54629246085655	-0.845699706145401
ENSG00000118454	ANKRD13C	chr1	70726271	70728530	-	-0.186321741574051	-0.80776866685544	-0.39388663873314	0.10975096796341	0.14825661089157	0.56518249637358	0.0552969223588304	-0.64135465598172	0.05623601996012	1.0450547495977	-0.09903016991285	-0.50321814713406	-0.3369390286643	-1.30367019274257	-1.03358441884502	-0.16896099481253	-0.62556464195778	0.18163509396049	-0.272364104936329	-0.406632725863679	-0.152707768412149
ENSG00000197568	HHLA3	chr1	70820488	70820790	+	-0.807892105917381	-3.34778148029022	0.423213114725338	0.971220942272358	0.29243082341656	1.45923674985057	1.18808383489906	-0.595412337721189	-1.60510505745916	0.0801031865359798	0.0473535537338898	-0.40164230915978	-0.0832338770408501	-2.2529471496213	-4.05632520864379	0.674400703213327	-0.00735409779900897	-0.142724291363245	-0.72616687910995	-0.35363403265426	-0.51699994746304
ENSG00000116761	CTH	chr1	70876901	70877266	+	2.10622390443186	0.0194910206811194	-0.89373556269738	-5.85992527827169	0.2679942496132	1.03093372188349	0.0841193586031403	-1.3238882179249	-0.65262229604936	2.01728931731086	0.32992496935741	2.03135347708917	1.45420082568548	-0.79306738544358	-1.34396414100159	1.13220725476594	-0.0595892283371198	-1.62686202024236	-0.6026677411771	0.0715132021637102	-0.21465246807643
ENSG00000132485	ZRANB2	chr1	71528974	71530820	-	0.0289772735243199	-1.23310542726694	-0.00459040773554964	-0.0338249196483398	-0.0443419823472198	0.32684686023192	0.0642787394065794	-0.56324031288988	0.23682480712791	0.13151634870938	0.12665364717864	-0.58078323106035	-0.35018025528584	-0.75580298260935	-0.608401517627111	0.390508597797501	-1.16929400671228	-0.24453925778044	-0.71465919730004	-0.557618123217599	-1.11559669084084
ENSG00000172260	NEGR1	chr1	71861623	71873253	-	-2.76573751969315	7.7295048462568	-0.156132917423633	-1.28441048024851	-3.39704193883966	-2.27102046367947	4.82337666127932	0.843418489595518	0.76572175560609	-7.91433807162125	-7.90258494879891	-2.60393812175931	-0.28801726853375	-0.82616491256496	-0.30596695584131	0.520254899021135	-0.53046395554977	-5.9195406525712	0.11786882647477	0.55395771442127	-0.10077820587377
ENSG00000162620	LRRIQ3	chr1	74491699	74492653	-	-1.62717621754687	4.54512706371111	0.144279621682195	3.05678869937958	-0.823744664583331	3.52535545254937	-0.572878888739084	0.847614956868658	1.45900247156379	5.43628062966948	0.48841919402047	2.41414322172532	3.07988888005686	-7.24243902062295	-5.0449598600111	-0.213532699500949	0.25073514237477	-2.65433539327997	0.06913558563494	0.23141099327904	2.2372407866288
ENSG00000254685	FPGT	chr1	74663896	74664044	+	0.565944624723	0.61090133408158	-0.0445622379686199	0.20979651037498	-0.21962132881928	0.7273773972184	0.16680870909249	0.46807043560352	1.24176291247662	1.92985953830172	-0.64750090817129	0.206995512719391	0.2342409605075	-1.34756453735226	-0.0884905610034901	0.64819564392125	-0.66907206775439	0.38504648309936	-0.69048211663033	-0.15146278630346	-0.24276847096224
ENSG00000259030	FPGT-TNNI3K	chr1	74663919	74664044	+	2.5900442778437	-0.53006978329531	0.29030279998411	-0.51061387800618	-0.51686377841629	1.54017625191878	-0.3040194445699	-0.00253931724674006	0.12898207405157	-0.52245848480538	-1.63117198641869	-0.00703279939602997	-0.25060887007395	-0.75253999871291	-1.29545365854808	1.08473073474573	-0.53296394998497	0.858716814886	-0.70497906576221	0.09617489780979	-0.20736540295398
ENSG00000116783	TNNI3K	chr1	74663947	74664044	+	2.56864412868764	-0.78179306282593	0.25985239878262	-0.5517252913299	-0.48028682706423	1.55449162851535	-0.34372946885482	-0.0019165884575596	0.12873449062566	-0.52401769636938	-1.6512759034046	-0.00666799972545995	-0.24881974244399	-0.89094581610239	-1.28305390477545	1.09909821678697	-0.50310025940859	0.83139280569003	-0.69409268682655	0.12356885368832	-0.19847458488666
ENSG00000178965	C1orf173	chr1	75033795	75036123	-	-4.81554926695686	0.48769738196186	-2.39663360793212	-5.09475615107163	1.35024072541252	0.87132975607508	5.29564244562585	1.22171029666569	-2.10808490849459	-1.29046764406262	-4.42725789937866	-6.57138460860703	-3.63825319368268	3.98978964647069	2.56024737119788	1.17503759933054	-0.79746626543464	0.29891435662991	1.59711711437525	-0.84354943080023	-4.57646287244689
ENSG00000116791	CRYZ	chr1	75171170	75172141	-	1.43915236838051	0.21999293915757	-0.47361013355758	0.14097198061726	-0.0939571975358602	0.0228397978318204	-0.50122912584477	-0.45577921727332	-0.0914411253009799	1.48822945241439	0.0174976065037997	-0.82368485262773	-0.39715747494133	-0.76673450441047	-1.62020926521377	0.40929523130835	-0.71926946153419	-0.66671694402576	0.34958977366896	0.46159085144243	0.4738510859271
ENSG00000162623	TYW3	chr1	75198836	75199102	+	-0.74708520585277	-1.28503262189855	-0.313039667295731	0.62124512948614	-0.276137120028459	0.0667854591980799	-0.14559243917984	-0.52661079331686	-0.44057617409145	1.90478057710498	0.382950752909681	-0.90773231591822	-0.13982976136436	-1.41025512122002	-1.14284539797967	0.27055795993	-0.18422570524511	-0.22425638086363	0.22576841605539	0.25556868331847	0.13018147812365
ENSG00000137968	SLC44A5	chr1	75667816	75669518	-	1.78568185870498	-5.51377191856869	-1.44873296409975	0.228613806576658	-0.283529852466226	2.00807344006188	-0.11202886151814	0.952158101079584	6.74169618205672	0.310095300759126	8.12219423850303	-0.40021250068434	2.21025032299911	5.96461787685908	4.20186177274402	2.38621354526948	-0.45799634341894	-7.69412904670312	1.27466187427973	1.38554167424945	0.54395661334182
ENSG00000117054	ACADM	chr1	76190036	76190502	+	0.0668386519916098	-0.754555107060161	-0.17581051598499	0.0208891810603902	-0.12287157392267	0.12455177761818	0.10312852978546	-0.22482265945098	-0.0480475854463398	1.3589896218888	0.14425407174898	-0.74332115912257	-0.34305820241314	-0.79256841728872	-0.557978866380591	0.17980863785299	-0.14647321492122	-0.784690121414561	-0.55355118188277	-0.50181443445918	0.00473263824324022
ENSG00000137955	RABGGTB	chr1	76251879	76251959	+	0.20504107986708	-0.77751802260725	-0.66447192007474	-0.38004920333742	-0.23845640636543	0.0219101936931905	-0.45198162366629	-0.747062323698819	-1.04655626124044	1.18735430148936	0.34610839246007	-1.18157906067532	-0.92334813536775	-0.99699338894927	-2.40784266841231	-0.83284396921683	0.0837147621909597	0.15940785776095	-0.7846544276276	-0.92692713485792	-0.14602111959302
ENSG00000057468	MSH4	chr1	76262567	76262914	+	1.95117976548365	-1.07579480950608	-0.92754653528847	0.389314527578008	-0.519819422014005	1.13142411402701	0.256012926906484	1.03723262160767	0.868540842902882	4.28365761236214	1.73080124837208	0.072067126889755	-1.69427386803467	-0.177572534865557	-1.61084396647363	1.28066905753038	0.847035270845818	1.71733173945218	-3.44975296694722	-1.93098948783909	-4.42362413155498
ENSG00000184005	ST6GALNAC3	chr1	76540404	76540569	+	1.32511388387675	-2.97757261810208	1.08358589974789	1.19633189270564	0.12674743154592	0.0583042718408899	-0.51644498972817	-1.10340330401475	-1.15561985040618	3.56822851472842	1.02905541278425	2.84664608239107	0.52883382845044	1.05407633081745	4.19362336068675	0.4810968512391	1.18829499358871	3.81336725940754	-0.0646841587081401	-1.18501116635742	-1.69080631210086
ENSG00000117069	ST6GALNAC5	chr1	77333126	77333375	+	-5.23244508091489	0.27831828316192	-1.53743107861692	0.687355460968376	4.12021477596736	-1.83472376260806	-2.46882947898352	-2.6497273899313	-4.85841249702356	-2.59950117691475	-2.87180739234415	-4.47132112731004	-2.91032720702173	-3.2199196768344	0.25828835426488	-2.29285579892495	-1.26408619702993	-2.87377620018001	-3.07992782780505	-2.54873385386706	0.58315998415695
ENSG00000142892	PIGK	chr1	77554675	77558175	-	-0.6066949731349	1.14341579677319	-0.706473386452631	0.48003748487099	-0.15850638624682	0.36220290994523	-0.0549762560515203	-0.22368565277876	0.448797616198291	1.79556349340375	0.1100405887625	0.0803974097019102	0.0785449463030199	0.00786143560127073	0.275568897904771	0.73927076333563	-0.72879666250968	-1.3735382515067	-0.56846003641753	0.0748648624976296	0.36146516570936
ENSG00000154027	AK5	chr1	77747736	77748058	+	1.21965060800184	-0.97501378964855	0.261957591781258	-0.14092461248468	4.81409709267081	-4.14019743190973	0.58280088474117	-0.27302074501395	1.19510434535661	0.716458787357298	0.991697781177899	0.42676755384415	-0.61014100787968	2.7578341315561	3.76839460249697	1.41540751250354	1.27733246235006	-4.10953103994495	-1.14355975051391	-1.08424153071877	1.69992211224454
ENSG00000036549	ZZZ3	chr1	78028101	78031469	-	-0.164960414659251	-0.89351544303249	-0.23914138497248	0.22458429540485	-0.12827369263146	-0.05358974354096	1.02633853287537	-0.285159309706921	0.523911056471319	2.1678201030017	0.14351596744602	0.55992423530617	0.62730911303962	-0.78880172249367	0.333498604605951	0.44474991217054	-0.17554168618	-0.0247965215062003	-0.779498881753341	-0.60639981565894	0.27698089334442
ENSG00000077254	USP33	chr1	78161672	78163159	-	-0.1893275621866	-0.0986378251723501	-0.51157177968789	-0.42313513435149	-0.11876507753291	0.1339561738637	0.82621780003302	-0.0618353630421202	0.504904514368159	2.0953024083917	0.2766392109109	-0.607851771917731	-0.29399334312309	-0.653387907085939	-0.291350585542649	0.615091153345561	-0.21353384039954	-0.4999845886094	-0.450165299492429	-0.3631802549561	-0.0502765949074799
ENSG00000180488	FAM73A	chr1	78245309	78245421	+	-0.40144836827206	0.10287646338889	-0.69830605704474	-0.0640726259743998	-0.0156163610027802	-0.22852452828271	-0.323811668268259	-0.271097331137049	-0.41324991336651	1.43056216765536	-0.24905268806298	-0.18015535870209	0.0932098902968299	-0.909811041508229	-1.34266715895383	0.31024546060226	-0.43704696437703	-0.22971280203312	-0.35407637116121	-0.17672861695088	-0.0244522719082303
ENSG00000162614	NEXN	chr1	78354198	78354444	+	1.12389758186495	-0.39821636474023	-2.54030773786615	-0.99717555492276	0.08742760978464	-1.50234307896046	1.3311070002253	-0.78850045433879	-1.20211581442875	-0.2201329244586	-2.49982683489973	1.32351562682004	0.41931436564358	-0.84220791530638	5.10969139810077	1.42499894172935	-0.52514213729448	-1.72542374580776	0.69584581458726	-1.32417279276513	-3.35171671222164
ENSG00000162613	FUBP1	chr1	78409740	78409954	-	-0.0287659752021296	-1.03128172507939	-0.12016151043585	-0.70127693807133	0.0126641031788504	0.31618602082904	-0.0593286601930094	-0.0446369464475707	0.485228764517839	0.681063035290291	-0.00298725800762956	-0.6408076050015	-0.46298118737195	-0.37134424705893	-0.45371006235623	0.366620580504391	0.0710224302573703	0.2934878608429	-0.112986030341061	-0.0408722575637501	-0.38571037434673
ENSG00000162616	DNAJB4	chr1	78444859	78444977	+	1.10268486510914	0.2119349352369	-0.38933373852562	0.4552001472222	0.00224595562109986	0.122588753117441	-0.19249498866831	0.30889662550218	-0.0630598077961704	1.26770770578852	-0.99314593556487	-1.44252428304897	-0.455193687579579	-1.04419341327795	-0.91111759181	1.26139093312397	-0.76310150091365	-0.0271060523157898	-0.27614170971674	0.32293235947427	0.2079856682039
ENSG00000137960	GIPC2	chr1	78445226	78445303	+	2.18821633455029	-3.00635896509539	-2.23058140235619	-5.85629087707665	2.01205534701306	-2.963971878989	1.69303824434977	0.0048080016796499	0.92004801228945	-0.087163524556252	-0.371830931506339	-0.68195362725799	-2.29723539791541	-3.55095218648002	-5.00244243799362	2.18373823310342	0.79040822346652	0.282780472449221	-1.59866781708556	-4.14579428791256	-2.83518582190647
ENSG00000122420	PTGFR	chr1	78769568	78769615	+	5.5275218809674	2.30710523255398	-4.59791895765216	-2.24108141467959	0.59971873781552	-2.07719783232207	-0.0769379412222602	-0.3973514858553	-1.55240587318073	-2.69502784236408	0.53422733643462	-2.93337963633119	-1.05163652095064	0.77962564597094	-0.49336825712884	0.72129256943118	1.5050533512924	-1.07013359586369	0.436588680320821	2.09935929119674	0.387226365486882
ENSG00000137959	IFI44L	chr1	79085607	79085743	+	-0.0639896607297401	-1.58720172512223	-0.166069659243361	-0.37238005106454	-3.16095221975526	-5.06942922895522	-1.02059286872488	-0.78465981863572	0.0641084141562303	0.72575582091837	-2.94942930944329	-3.25609563270093	-2.65798678958523	0.835371434584061	0.36016387093709	-1.34979308038313	-2.40594988436641	-0.71974934691014	-3.28566616599421	-4.22674591595388	-3.58881151712278
ENSG00000137965	IFI44	chr1	79115481	79115590	+	0.52106837100231	-2.61623625970163	-0.64048114377773	-0.82637754541238	-2.71883375399202	-2.87319795222974	-0.22850228107194	0.17284471868237	0.2392116168276	1.10047082374193	-1.39842404124418	-2.30094074224068	-1.54524358368304	0.12681750356239	-0.18408550022888	0.0994922081108998	-1.23980635719709	-0.62297280926282	-1.09216988348222	-1.75716648089328	-1.67635602141987
ENSG00000162618	ELTD1	chr1	79355449	79356901	-	0.49321619605153	2.54749305272199	-0.84735350549698	-0.94720938886641	0.40563210452112	-2.1536899815029	0.26061723735849	0.37307762257962	1.6670435437891	0.33518655236342	-0.2657783375071	-2.720969235307	-1.39032025791287	-0.11280838002165	2.93367670589324	-0.47994872182518	-1.00287442547148	0.0395171305787199	-1.88139290752319	-2.10516247551418	-3.34596757751104
ENSG00000117114	LPHN2	chr1	81771845	81772194	+	0.67757845616396	-3.30419470020561	-1.75447910183637	-2.24536488794917	-1.98234664816629	-1.00337255268103	-1.03703694955899	0.45877753843372	0.26734387147347	-1.83225163279045	-3.08357067967004	-1.10251724427949	-0.13202186151549	1.84787864002784	4.11171442139653	-0.90131299378097	0.17912727389798	1.16447590790424	-1.33324950557517	-1.85101847526399	-2.95921370797236
ENSG00000137941	TTLL7	chr1	84330711	84335765	-	1.01978828164646	-4.84453093099592	-0.25740190419493	-0.0279024268915098	-1.23095815022417	-0.45227527854515	0.38596267723967	-0.72515035672273	0.1941219158012	3.66700875840021	-1.79227631973644	1.18034471678968	1.76867573617931	1.11131619436694	1.86820244310312	2.57556326171804	0.49964701998888	-1.07936621857455	0.74117890314981	1.36975189359452	0.0692028877103201
ENSG00000142875	PRKACB	chr1	84543745	84544054	+	0.6002544855783	-1.874340544733	-0.827044187611141	-0.42616663295389	-0.57310711193181	-0.67646868779795	0.17541795294069	-0.13774458551151	-0.00605529516167014	1.18101795435222	0.16251093491988	0.15507355930591	0.19370514149762	0.438981150037329	0.39058292425383	0.54108921215354	-0.44051390496093	0.20359145712132	0.211426948285991	0.29803191703255	0.594907947626631
ENSG00000203943	SAMD13	chr1	84764049	84764250	+	1.17930249295901	3.40540834533763	0.586246176133093	1.94267616670418	-2.3495096713409	1.12810021691612	0.0681709128629999	-1.06009408133038	-1.12957816981729	0.0847270245181599	2.19460676421592	2.98120483386122	4.08884477039972	-3.26486795473596	-4.2303746429804	-0.0635910551200198	-0.91137117083746	0.811366881034739	-0.47518623967453	-0.91906278345683	-1.52069452711202
ENSG00000137976	DNASE2B	chr1	84864215	84864372	+	4.16452727791184	0.81064776186676	4.28172588507303	6.41093932376899	-0.976822637908368	1.45052768513175	-0.11001621602984	-2.75954290740241	-0.72044677568602	2.44976720438516	3.17975734545715	4.63988730659035	7.81014297341427	0.0134643589477199	-1.19363365606323	4.29206505990728	-1.56147365557611	5.51775260158915	-2.24432967382611	-2.58123922559479	-5.26443826175159
ENSG00000117133	RPF1	chr1	84944942	84945192	+	-0.53022198186032	-0.0361001472673692	-0.31994805150282	0.13701533577616	-0.0810086436188495	-0.13714710960497	-0.385718555654701	-0.1514303380356	-0.0208021714838198	1.30124853516138	0.443942838187239	-0.0232043254559908	-0.04046254567705	-1.47223180526146	-1.39014511947444	0.0999222365268304	-0.0696359492950798	-0.552560220780039	-0.69104822085656	-1.01909196187342	0.0582875633638897
ENSG00000174021	GNG5	chr1	84964008	84964231	-	-0.49601210882327	1.6746141567169	-0.57624899721708	0.246340606065759	-0.00520215975796035	-0.4638097308405	-0.0246938995088506	-0.213531851831281	-0.66983813807756	1.60407919736386	0.37277040222503	-0.30403519966012	-0.3353886807078	-0.64766768434648	-0.95809911084035	-0.308610362257721	-0.0899650475540898	-1.07475110590476	-0.268276564978921	-0.223123476536371	0.19170355324376
ENSG00000117151	CTBS	chr1	85015289	85020882	-	0.0743570718405495	1.40491035311496	-0.641996667291861	0.18872688359578	0.15906390115185	-1.04357984231176	0.00992964165372001	0.34551696079309	0.89000268859492	2.41790974780634	0.43012526885215	-0.98600947603432	-0.22932322705831	-0.75064185483503	-0.45331102356278	0.55009198824918	-0.2587441540539	-0.30607362199151	0.04963617788066	-0.10679416322511	0.21867483144364
ENSG00000117155	SSX2IP	chr1	85109390	85113290	-	0.14349437218972	4.38358079558841	-0.200726669580621	1.97004276361072	-0.5408750606635	-0.656185822240641	1.02887651108781	-0.54698595257175	1.0534402780044	2.16158409390743	0.46871047062	0.65019480937487	0.4298261293517	-1.35266122513753	-0.4109375079688	0.1474212277706	0.0524832690048695	-1.30992954104001	-0.81837983924379	-0.806018237084861	-0.33362993847435
ENSG00000171517	LPAR3	chr1	85277285	85279854	-	-2.40456144724368	-7.26612681067473	-1.65729556741751	2.50856977782435	-0.81008140425226	2.37208404043829	2.42702926608511	-1.08489410768959	1.09356089046798	8.79110625357467	1.96463591508964	4.21210605647996	2.71958497820266	0.86928061742561	-0.58971239518741	-2.12286544688477	0.41614362620603	-1.62066025234903	-3.72295401173223	1.9054118987118	0.621275397244629
ENSG00000153898	MCOLN2	chr1	85391268	85392404	-	-1.48019193828289	-1.69370388763149	-1.163520647977	-3.38833175740893	-0.36616171542785	-2.78557172238593	1.41878306399911	-0.65348595000151	0.2517653679987	2.95611917581407	0.50286941611666	-1.33020540952092	-0.58525798443055	0.05096038570758	0.04884160426182	-0.17714691099833	-0.0584361725081699	0.41387915813831	-1.64703945444803	-1.99384176899792	0.615436578347782
ENSG00000162643	WDR63	chr1	85464830	85465021	+	-2.13044413335535	4.26825383724533	-2.23287248718568	-0.61312863677958	2.10223562965424	0.524512098068	1.86322881694486	-0.435221402236554	-1.34294496102812	2.59158897753296	-0.25114786275616	0.6821356962147	0.50228587659537	-2.43145217111808	-1.61123971523167	-1.55113647289126	-0.84502034410661	1.65643830095932	-0.23244218186948	-0.45571889503554	1.4985185208536
ENSG00000055732	MCOLN3	chr1	85483765	85484940	-	-1.20089702023963	5.29976323628824	1.33133364009761	0.16960262656351	0.827150257362731	1.35641538319552	1.71672738348927	0.2595003293229	0.76431087079877	1.71117747423337	-0.11046543002237	-1.02752519749417	-0.81191463390235	-1.89896500022898	-1.35140384755879	0.435114375085671	-0.69772144941978	0.69853693080111	-1.0870789909008	-1.08137485962706	1.36529778224555
ENSG00000097096	SYDE2	chr1	85622556	85624932	-	-0.35786706240519	1.23422721098868	-1.57664924057514	0.61427127838654	0.80696427949264	2.46595070915084	0.44940773581668	0.0104166887577199	0.98493209682052	-0.64955161586068	-1.98878861186953	-2.34009201147879	-1.58249752094502	-2.73828161346466	-2.92807345725082	0.36708318319895	0.26819101382338	2.14133807017758	-8.61049942959819	-9.17618870227502	-8.21173844867976
ENSG00000162642	C1orf52	chr1	85715639	85718385	-	-1.23264471835341	-1.38923992126485	-0.3020473506406	0.30556917209971	-0.53949104813295	0.324481261670261	-0.19366295773352	-0.12210201233013	0.1553076027325	2.06188125781621	-0.16124292657171	-1.82840473680798	-0.9268281526489	-1.78226021796902	-0.83173018631216	0.29561059970746	0.0400882161799503	0.21337683671675	-0.2909149019367	0.0365461777801599	-0.5284463797284
ENSG00000142867	BCL10	chr1	85731931	85733665	-	-0.34581179367331	0.0501916650922398	-0.504969458561519	-0.71931868868284	-0.14908185539834	-0.153038250114641	0.934264574641499	-0.0451609634302299	0.97746844068403	1.988643035472	-0.617284575508521	-1.15468965073539	-0.30722025211493	-0.6703436588941	-0.381379112440181	0.13521396091228	-0.17002198313914	-0.43117339444651	-0.3041105994678	-0.14780401090656	-0.32474093825032
ENSG00000153904	DDAH1	chr1	85784164	85787251	-	-1.84064198814904	-1.66297015019727	-1.76110638434295	0.776724725399576	1.77103873918062	-1.22690339094466	5.44598939766136	-0.070196542303704	-0.048535171246203	-3.19906901610289	-4.03479848935787	-2.08782177498332	-1.03804965171258	0.44528293306793	2.8616250332053	-0.905411520635871	1.42030574829201	-4.28451086491474	-0.42611452005792	-0.54053078923406	0.40981490350707
ENSG00000142871	CYR61	chr1	86046444	86046730	+	2.62142035926033	-0.14495792055774	-0.83560611593674	-0.5352454235789	0.5065494665357	-1.38736496702742	-2.96315861363058	-1.7647724407421	-2.87370476360951	-2.9792549498003	-5.54032079582556	-2.04003356134283	-1.38465077103545	-1.71516373409752	-2.53043954119215	-1.13056901345989	0.77935185891653	0.495083285518179	-1.24896910711126	-1.27805988978235	-1.29678273250535
ENSG00000117174	ZNHIT6	chr1	86115106	86119781	-	-0.0918093266840803	-0.49246464882996	-0.119238687903549	0.0751739738532198	-0.0717491610134697	-0.3127889039019	-0.30009901106799	-0.230302245575951	0.27838019136241	0.8839593714167	0.35895023592714	-1.18386789346328	-0.40165359511545	-0.58507937212645	-0.628231300844249	-0.07383055669579	-0.45811552608502	0.0372058706343692	-0.91661335289787	-0.87208059499168	-0.66549238344138
ENSG00000171502	COL24A1	chr1	86194916	86196375	-	1.25779661041812	1.77004660340152	-2.97789735071733	0.73649319170566	0.074864612701826	1.87347189927076	-0.78478989524094	1.62789902480446	1.29280324593248	-2.41549826663102	-3.09326317268921	-3.59321516930138	-1.96185893353131	-0.0631934865215502	-0.0225620956953603	-0.42418327104866	0.00835722332605981	2.87908942823115	-3.30356890052118	-2.14053227564276	-4.61087185730888
ENSG00000122417	ODF2L	chr1	86814344	86817891	-	-0.33830604134762	-0.57011376664634	-0.45399232744582	-0.86042822815147	0.18122587640739	-0.944036553987959	0.41751931359246	-0.300452817261659	0.55242570298315	1.79966738231536	-0.12203959386247	-0.90342013414714	-0.88666376798857	-1.50701780608703	-0.51756219241623	0.0991793829730101	-0.07357976672525	0.07370223103546	-0.83980976929736	-0.593926973505361	-0.82369849003624
ENSG00000097033	SH3GLB1	chr1	87170259	87170654	+	-0.18161047482851	0.69091422049673	-0.28472921169868	-0.14676270857626	0.20856223987191	0.167806766979219	0.21790202080946	0.0807269048707902	0.0715439801147397	1.48577035514699	0.0426588357438398	-0.18959481988136	0.0220323417429906	-0.80430707146189	-0.77365690279083	-0.0316829129204903	0.15865270879175	-0.3937424606597	-0.47648714797106	-0.43629166900159	-0.14753618466857
ENSG00000183291	SEP15	chr1	87328132	87329288	-	0.19232773446843	1.04977316537196	-0.23737840952388	-0.45510658749488	-0.11374584435237	0.101054671899	0.0702457249338995	-0.17768184537941	0.05243293679644	1.21890527439098	-0.0870249669009997	-0.62818263889658	-0.6177225259869	-0.65514411941119	-0.0211013944173999	0.14279541371689	-0.35115610946573	-0.933417823661109	-0.11525278081741	-0.18859186308386	-0.05540955314392
ENSG00000153936	HS2ST1	chr1	87380331	87380843	+	-0.617758177294459	-0.0992355202066406	-0.77874252297726	0.65908751565567	0.0737661240589897	1.02754376953665	0.3603781026296	-0.35483864049634	-0.400674482463	2.01326520780041	0.271499268872819	-0.11276007179156	0.0537351862543201	-1.66577309525989	-1.44933447965135	0.68559655266105	0.147985956289171	-0.89478635153594	-0.21980216526493	-0.0693506769848602	0.0255457065871099
ENSG00000267561	RP5-1052I5.2	chr1	87458692	87458810	+	-0.71433582422997	-0.36838032236496	-0.649254372050881	0.81548473615198	-0.0479962380930399	1.27940203142293	0.27980325374562	-0.49304808371847	-0.56711101978962	2.07504237958084	0.19248571493174	-0.218204333921101	-0.0693511171392007	-1.55321682457287	-1.61951544079886	0.59798078773974	0.11554267190391	-0.79007790668334	-0.19435600659663	-0.1013522669696	-0.0851564002126199
ENSG00000143013	LMO4	chr1	87794151	87794927	+	1.42783458493398	-3.49552515270955	-0.62665525466252	-2.98456429340251	-0.6275696748335	0.550964840823649	-0.86705920342968	-0.11836300439086	-0.12511003233856	0.26709373269583	-0.57134497176371	2.13744768554772	1.4853825390186	-0.5353999412968	-1.06965473133149	-1.21197101386092	-0.48611160039679	-1.03544143698559	-0.1273455869975	-0.41233095607356	-0.23782799956147
ENSG00000065243	PKN2	chr1	89149905	89150311	+	0.0803991999555809	-0.26624827399565	-0.50776943072027	-0.207667674725831	-0.0784927158373998	0.70001599730515	0.32037897067265	-0.20809229845297	-0.0981764007080095	1.31255797579604	0.16906549666734	-0.15861743229778	-0.0263998895839599	-1.14996065005849	-1.42686717634602	0.67357548935431	0.100608693701241	-0.228679066722609	-0.50730806873575	-0.54638647070787	-0.151936852978189
ENSG00000137947	GTF2B	chr1	89318615	89319029	-	0.240657323894791	0.205408754268739	-0.1961737189121	-0.0442802775261999	-0.25827306983399	0.26139557063003	0.5167772942863	-0.169443027916549	0.59490090642732	2.59571792964195	0.0473216456796299	-0.0414903271459597	0.19629460898834	-0.46160731145845	-0.29437497969325	-0.09880524513739	-0.52052620662883	-0.36129681732538	-0.43869370917652	-0.22442931720831	0.1290764304634
ENSG00000137944	CCBL2	chr1	89401456	89401928	-	0.88673189864444	-0.0131671648370695	-0.17165643554565	-0.75286047086065	-0.1851436202435	-0.30171052363598	0.43598619042312	-0.13471329117854	-0.00806715599695984	2.32891776577669	0.1306084944234	-1.02590530903497	-0.46663022724014	-0.97523946624449	-0.944915940060699	0.16463740266217	0.17000683066041	-0.10899684238311	-0.59723758398304	-0.35776083358875	-0.44700534824958
ENSG00000213516	RBMXL1	chr1	89445139	89449749	-	0.33983707374194	0.29658175320485	-0.50499414233	-0.12084959804822	0.0982452496572304	0.0400586147976005	0.14707220852109	-0.360583327066649	1.05447566340578	2.80627053742254	0.58451708041324	0.0426113973159601	-0.49505059319323	0.589339269320309	0.30488263310344	0.33797525018673	-0.14287101201605	0.125644009172589	-0.10192458347086	-0.0316664062495198	-0.11521823468352
ENSG00000117226	GBP3	chr1	89472349	89473535	-	-1.44300076332382	-0.71050945775864	-0.75620772118726	-2.15332012846478	-0.20984956368927	-3.56584819041203	0.6193495272609	0.0954923172291204	0.16185325226034	-1.22337810413541	-1.97593112098962	-3.33375415362155	-2.60307028181812	2.75620069766544	2.33548354600629	-0.715714039467209	-2.21615002850373	-0.28157416484505	-0.0261312396892803	-0.15910681552795	0.10796623564164
ENSG00000117228	GBP1	chr1	89518002	89519151	-	-0.3203172452983	-2.05115757619314	-1.41679044226589	-2.37888249351365	-1.51431803601064	-5.18586473643206	-0.26394368081519	-0.25099980113495	0.06176383128944	-0.91020480774382	-3.03659254006891	-5.73221140139925	-5.87243480263451	3.73398655539399	4.42284086278279	-2.59727928109008	-3.31925851644838	0.15011641482661	-1.61008553990571	-2.1003861053947	-2.53881210814462
ENSG00000162645	GBP2	chr1	89571815	89572735	-	0.57046201492347	-0.94111379772035	-1.70769682248184	-3.38173545413598	-0.62045827542826	-4.29025290972608	0.721998499785149	0.201693064603621	0.220642345592641	-0.73181239969171	-1.30367034364323	-4.92742286114607	-3.8053251854368	1.74495053634494	3.70340067183884	-2.59248621961703	-1.88288998886534	-0.32512312557281	-0.622956721550239	-0.64154556762087	-1.00565862151357
ENSG00000213512	GBP7	chr1	89597434	89598086	-	-5.9337165137075	-8.6158795892961	-0.98466701728109	-2.2653908550232	-3.05662020592714	-2.82237051787831	1.15579957900661	0.291416343018747	0.444944827266933	3.93238301040747	-2.36321352031661	-9.49976125276636	-7.8738812981644	-0.91616988694805	-0.76892765701087	-1.48258570342378	-4.55366203192105	0.0481378735631797	-3.78175135061522	-4.86579791394356	-6.02791295467946
ENSG00000162654	GBP4	chr1	89646831	89651152	-	-1.09327300562736	-1.56669289740961	-0.957939079174269	-3.82967870461852	-2.38336384610367	-3.94412873366176	-0.0134479885441694	-0.0863265835157296	-0.22243145870348	-2.04149255837877	-4.80976783368588	-5.37205791446772	-5.17403341447729	2.56976838765108	3.8722789875678	-1.66357245799658	-4.00095458594189	-0.10665441519294	-0.73904650869248	-1.53110052935196	-1.8299070847201
ENSG00000154451	GBP5	chr1	89724633	89726500	-	-0.539557571307021	-1.75860990547922	-0.63173684994953	-4.32369148287186	-1.03519595380064	-7.21102683225819	0.11002119810518	-0.27084389765194	0.0260242911964506	-3.16099069606743	-3.52268003910207	-5.57230405665764	-4.91992937924733	2.01216078655417	6.56838529263874	-2.54976640895332	-2.49369001532558	-1.05241317775204	-2.3125002530026	-3.0089941826626	-2.91592063287073
ENSG00000197147	LRRC8B	chr1	89990395	89990581	+	-0.34045643608213	-0.24291548836407	-0.97045663856352	-0.47532579426853	0.00304468316805018	-0.15571715126871	0.50021708781271	-0.0547953187694592	0.738455960105401	2.22927541374326	0.41066132579319	-0.12253280203465	-0.0880265503224602	0.22810172613026	0.27042109368533	1.04503931590477	0.55948730113111	0.24974330480411	-0.577067076618061	-0.99523611635289	0.4013214538633
ENSG00000171488	LRRC8C	chr1	90098631	90098881	+	1.06943739841414	0.305851279468	-0.57653535529255	-1.36350585333182	0.1382045348447	-1.6275716614267	-0.14842665540321	-1.15322432541647	-1.93906246486456	0.93552801157134	0.50343635935596	0.789397876693935	0.1670254787689	-0.69552871665192	-0.35820367941733	-0.0280521704839805	0.0987503210702299	-0.45536084275004	-0.46159701336236	-0.79917205902514	-0.36952516727772
ENSG00000271949	RP11-302M6.4	chr1	90098699	90098881	+	0.64671639456849	0.89292109996663	-0.11422975584908	-0.12228265455358	0.31054198328684	-0.53123311005715	-1.12550116487068	-1.15510437027349	-1.71472203458083	2.01753147646049	-0.11826132558711	0.132108054602088	0.419388784730199	-0.59848903965549	-0.25851679906522	0.16949970630762	0.25648929819481	0.47647678861656	-0.77381013140452	-0.91392443757231	0.1916988230059
ENSG00000171492	LRRC8D	chr1	90286573	90286850	+	-0.67201622492534	1.53046077803729	-0.0266178139514901	0.14105206568587	-0.302317605258381	-0.51764091865533	-0.953808250399381	-0.702576932906879	-1.57367002100598	1.13314965444283	-0.141454073777719	0.36271019963534	0.1897250123015	-0.68480884224596	-0.917824316507341	0.26620773264056	0.0919963829018604	0.894703540509481	-0.60332283503915	-0.46954721769336	0.52588319460711
ENSG00000162664	ZNF326	chr1	90460671	90460832	+	-0.0729958392821102	-1.37338527709843	0.42179522057272	0.11841667676786	-0.00459015030448029	0.13901243634667	-0.109666049269671	-0.30851139604873	-0.34720350029058	0.58301312586034	0.39356089682094	-0.23019217585783	-0.11511031039112	-0.60928219450328	-0.64730431106319	0.38618040835646	0.1988015089265	0.0264906954811801	-1.05973289138769	-0.650378093657991	-0.870858161096381
ENSG00000122482	ZNF644	chr1	91380859	91382547	-	0.0116940049292698	-0.821259144720971	-0.22371171888223	0.0100245944753699	-0.28823542465725	-0.16159357746489	0.109291020401001	-0.30384908919152	0.27247573115031	1.47940329963111	0.07633953589235	0.0319005177183396	0.31593189964086	-1.12058640472454	-0.105834657010719	0.24293438694297	-0.426085925861029	0.0791226379546899	0.221534131711319	0.290041402772349	0.37009450636339
ENSG00000162669	HFM1	chr1	91726323	91726916	-	-0.49375644097913	-1.37786180698052	-0.604641830243443	-1.32187014336365	-0.38483053042959	0.60991992335112	0.81778665837504	-3.36723827535585	-0.66920005178206	2.57392202679595	1.22988072484499	0.00333011716677989	-0.6167470539982	-1.49439985409845	-0.23288118991252	0.300600317431849	0.0917719886905095	1.24275108432017	-1.72907087453819	-1.21527026054065	0.61542483130665
ENSG00000097046	CDC7	chr1	91966408	91966505	+	-2.1181390333916	-0.25991909376884	-0.474399886704449	-0.68893021846307	0.0217043882951096	-0.360735945483101	-0.47869834264217	-0.92951114732347	-0.936209311171529	2.05337915968195	0.54922622940849	-1.11925879402427	-1.33071634449478	-1.48244507159016	-0.75809030890072	0.0258696984381395	0.501752438030319	-1.17852973421233	-1.08029012910211	-0.79707781216826	-0.80905578747047
ENSG00000069702	TGFBR3	chr1	92145902	92149414	-	0.48177716226631	0.73815752319579	-1.01236332348095	0.45187431897887	-0.741648101096581	0.99460037688903	0.27706270561284	-0.80078734401934	-0.73989702089998	1.91330119935667	-0.461949619242611	-1.72246993329753	-1.26515857032734	-0.716575055082119	-0.0103404191773091	0.27031690946106	-0.38328574986953	-0.21020183781641	0.790614840217031	0.677630108776491	0.921366473613051
ENSG00000172031	EPHX4	chr1	92495539	92495867	+	-6.68126759433506	0.73839278270173	-0.74387605445788	1.54852299296206	-1.08494112331751	-3.16001623291384	6.29204873216217	-2.89032022752073	-2.3042545629784	5.42057391076584	2.62969808518543	0.40606613649438	3.52226607478234	2.79921718592028	1.53795254789796	2.24725601057433	5.33149436454654	-0.799955833596987	-1.67159988543987	-2.57746333338936	0.69599848973003
ENSG00000189195	BTBD8	chr1	92545862	92546277	+	1.47191740831785	3.74094231610421	-0.65402658280251	-1.87554200262118	-0.69241817108373	-0.14869063979322	0.88105508545915	-2.56913616970183	-2.79188811500705	1.02858202602962	2.02296599303622	0.79975742589766	-0.609089935447333	3.04548950340561	2.628536282913	0.897913530766716	-0.980388640236878	-2.98759208811171	1.07780665254985	-3.9023948046853	-2.30311373743315
ENSG00000069712	KIAA1107	chr1	92632542	92632697	+	0.84930652714897	2.11728086554816	-0.1375189062322	-3.0203932224752	0.43091719221336	0.15747297443326	2.88613007305202	0.880333645943557	-0.093130660945986	0.94111784730668	-0.27469869520718	2.46425990680505	0.88311380485407	8.30047256742863	6.80428133368318	0.06725899568837	0.2038169749715	0.0529581308915401	1.07088137508464	-0.043927768884729	-0.361757529983969
ENSG00000174842	GLMN	chr1	92711959	92712203	-	-0.71656753270755	-1.07711988974382	-0.513240248575769	-0.89900203413025	-0.15148443658455	-0.36423193677282	0.15792875064574	-0.36512086205351	0.21580916404997	2.46869818955373	0.529448716350171	-0.69171634545369	-0.41219193831873	-1.57599514002535	-0.52661300570515	-0.0750640255263306	-0.22368017615903	-0.5841700176087	-0.3198931855613	-0.00759353729328005	0.0853023165598605
ENSG00000122484	RPAP2	chr1	92764522	92764703	+	0.427931402998349	-1.50390330360349	-0.67354311519804	-0.56477909718309	0.30216109429826	0.34983849714735	0.27146562015551	-0.0978551036508	0.11434678621721	1.46877958174096	0.43787967709963	0.128635479045831	0.56456756777779	-1.24061223750745	-1.16630807844573	0.4569720935932	0.0463891643246797	0.0246545576325898	0.26992909227019	0.49071048195108	0.89148053179644
ENSG00000162676	GFI1	chr1	92940319	92941764	-	1.81118124680277	-0.8035334100715	-0.7278493895701	-4.63834904385536	0.323856841756102	-7.65970988765273	-1.87925212038135	-0.316877548449386	0.51337217046736	1.41856774093876	0.921867317801895	-4.26202690342112	-5.22289697113162	-0.638879724521672	-0.646350604675892	-1.7035811382173	-1.82235237639375	-0.58940701024923	-1.77923752036081	-2.96400399223007	-2.57550829759512
ENSG00000067208	EVI5	chr1	92974253	92979527	-	0.71803908164993	0.17777790354847	-0.54702268556956	0.22476998960534	-0.48085492488498	0.518956982233409	0.43969871003815	-0.345049294472011	0.581031027291139	1.71873899723918	-0.0131358813628903	-0.458368914967879	-0.0426846662463598	-0.85728121730028	-0.19158023756278	0.17565222315329	-0.53767943509426	-0.0106203274205203	0.5437846943171	0.75677678749569	1.05919635723115
ENSG00000122406	RPL5	chr1	93297582	93297674	+	-0.0295242730385201	-0.5041951142797	-0.537893067828751	-0.43610803145836	-0.0320315967769993	0.172647030028111	0.207702533537569	-0.53586036764324	-0.735650382903511	1.49803803846921	0.422999789745781	-0.4262475967956	-0.667537373923579	-0.650537835791381	-1.1666676446857	-0.8755493592235	0.2995390390195	-0.11060710645393	-0.0254559424912504	-0.356814013678481	0.54168203686114
ENSG00000154511	FAM69A	chr1	93307724	93309752	-	-0.0678512454429701	-0.26068577528652	-0.33815249932913	-0.61192262397006	0.452703725715025	-1.89880547153592	0.71054397278819	-0.76286459367552	-0.99784340670048	2.59988730304164	0.31910790982447	0.6713126843036	0.38150754095974	-1.54261126086609	-0.971797662994121	-0.10020923021416	-0.29853476028751	-1.1470749214232	0.85619033521898	1.14391124535905	1.426159024889
ENSG00000143033	MTF2	chr1	93544792	93545088	+	-0.36765468751418	-0.838009262409409	-0.46066336908466	-0.67901756834779	-0.30633095824207	-0.355865798963801	0.50417462319793	0.00865757927878974	-0.0379918056884998	0.82639250727538	0.1845513707647	0.0340176251245898	0.00889725932061047	-1.34816687629828	-1.64953482021359	0.30394433457954	0.443629548702321	0.0957099103383703	-0.40354994949178	-0.36814663311873	-0.18338943182771
ENSG00000117500	TMED5	chr1	93615299	93620445	-	0.226480699762321	0.17983277517785	-0.54660355198732	-0.36248614166043	0.65492571670608	-0.88855630271226	1.06816596095028	-0.0626782914190303	1.08729145985546	3.05807409786744	0.45063706659569	-1.47396859472882	-0.75261657951174	-1.01860565587963	0.326383934005159	0.65161990668042	-0.27937977310972	-1.15250588077478	-0.0462113873546199	0.26498237195439	-0.0151240871851401
ENSG00000122483	CCDC18	chr1	93645476	93645975	+	-0.81864038430254	-0.92189112177536	0.47790960726234	-1.4267459361553	0.0239696536280798	-0.326988510392161	1.37297594322359	0.172623005247861	0.43841999306366	2.18231229655161	0.42876553927855	0.46287755834832	0.27583242451009	-1.23496303602646	-0.52445933367248	0.37200419729575	0.426108083112459	-0.1491540659062	-0.70834745066683	-0.45110468355038	-0.91877204360439
ENSG00000117505	DR1	chr1	93811445	93812422	+	-0.3657664574008	0.82493598126621	-0.62924541893185	-0.33207991600925	0.0820753741956199	0.13222709970135	0.04898855035262	0.194587101702891	-0.67694988002026	0.73095355399397	-0.0492318556361599	-0.18199309056487	0.22513980941415	-1.20185007559431	-1.37448718516018	-0.0784497585543296	-0.0807802277352003	-0.58851923867689	0.475662211228539	0.30443096553804	0.46524561316292
ENSG00000137942	FNBP1L	chr1	93913688	93913862	+	0.76467943112321	0.0655296394660798	-0.35211395821487	0.65466594027825	0.756112341716721	0.1974634074086	-0.40925787363116	0.39465625735856	-0.465875021071301	2.38151055235714	0.73701479062832	0.0466575089892096	0.16387407010813	-1.15540374602036	-1.00799955171662	0.74242579908643	0.453546520576039	0.16643318153774	-0.14578858841937	0.18741752924135	0.56008498582288
ENSG00000137936	BCAR3	chr1	94027347	94027976	-	1.10759525249197	0.25360541811319	-0.254697779023431	-0.0747728402609598	-0.11937389144274	-1.73962403006883	0.0934651841348595	0.95618016267472	0.75163433302527	2.52656339482225	0.4960102254458	-0.87391881209831	-1.10375666471783	-0.954609121850901	-0.86427262343111	-0.556170285929699	-0.11307217792641	0.348699382467269	0.34160409469206	0.6817235871297	0.91722310261256
ENSG00000067334	DNTTIP2	chr1	94333373	94335500	-	-1.09308017556668	-0.40210729329058	-0.22420472484095	-0.0524037764073908	0.1280424876341	-0.14394673587133	0.522972707817379	-0.65762670523236	-0.0197014014156602	1.41143472998137	0.29868082706416	-1.05049171128843	-0.59976076577821	-1.3468888664742	-0.4002694462348	-0.25895523012225	-0.21577171212234	-0.51724365532834	0.19262957389951	0.45008539923245	0.27597903141041
ENSG00000023909	GCLM	chr1	94350761	94354715	-	-0.38204903343062	1.63976198408837	-0.30019109808059	-0.48026309898106	0.5116611127973	0.32694745755614	-1.12336698874488	-0.48017097555242	-0.0343590714809503	2.78975098987286	0.41096707359931	-0.56200412682067	-0.2136424144078	0.33384586506499	0.26200218061304	0.85217593334793	-0.30132576173421	-1.0100253592486	1.30150601835323	1.22225824303266	1.60435728894302
ENSG00000198691	ABCA4	chr1	94458393	94458798	-	-1.69173873716835	-0.907924295520122	0.786164898111127	-2.56212766354911	0.221367605992024	-5.30400447984309	4.93785703024375	-2.83079507987091	-1.03852983364486	-0.219713092598877	-0.493190439537036	2.35818846801471	-0.715569745791732	-0.784549586550881	1.20986256544033	-1.69017026248337	1.68345011153915	0.782031228096391	3.47607203247157	3.86633721447157	6.21444097616172
ENSG00000137962	ARHGAP29	chr1	94614544	94616071	-	1.09795061435323	-0.2486921534564	-0.86593556411412	-2.417972249091	1.2776512438261	-1.07246963721007	-0.1987188037555	0.50990255594127	0.4696173096482	-0.10152023786917	-1.73895448542902	-0.216015081818489	0.253372407105291	0.10711306614657	1.51416908595419	0.32306098751317	1.34833684707514	-0.922535575926569	-0.84893920464875	-0.99111449251149	-1.38153913109319
ENSG00000117528	ABCD3	chr1	94883933	94884144	+	0.18484892778318	0.102187630459941	-0.77673019888076	1.18679844352299	0.311713205596181	0.80497746213187	-0.0763419826017699	0.0648000264542299	-0.22785374199596	1.46141384980506	-0.457893661188249	0.61882859278382	0.381192952625961	-1.22778242043812	-1.09564863684149	0.17130192594478	0.13349032164936	-0.430050912396	0.18319903633865	0.272966254538719	0.844464030143819
ENSG00000117525	F3	chr1	94994781	94996152	-	5.12233719646698	3.20918396605857	-2.12474210113416	0.54382576685227	1.04423063901979	-1.42588639857528	3.09654075561205	0.555041144202887	-1.49106053038356	1.50229405291933	-0.43413630082461	-0.21963767865807	2.45005253954534	5.00426637147728	5.67425610241098	2.5931510296419	4.38217927159222	2.18073613648564	2.2811835140327	0.923910996261766	0.67118848785919
ENSG00000143036	SLC44A3	chr1	95285898	95286034	+	-0.15235141136382	4.08345997785106	-1.17463075051723	3.45611959973411	0.77582170509046	1.66931846895455	0.37244348721803	0.7372350034934	1.49999351687033	3.38635448991651	0.67013899223977	3.86646817865075	0.526346539281397	-1.64953597611181	-1.181928585447	-1.05191606307713	0.3351595834776	0.46920219487393	-1.05769273385032	-1.01275594238825	0.14380285988869
ENSG00000117519	CNN3	chr1	95362507	95363639	-	-0.6961283353791	0.305599361970819	-0.316927473756571	0.729549084442961	0.173387737071731	0.376336085437591	-0.37406960340439	-0.47878010469813	-0.63480184859706	2.04048095204553	0.456266781530519	-1.94590637094064	-1.08999783621158	-0.31779839417445	-0.296039244732309	-0.51637956938979	-0.54012388551102	-0.16385003840072	-0.688722022940631	-0.48679479936173	0.20055437299622
ENSG00000172339	ALG14	chr1	95439963	95448862	-	-0.13816266621758	0.11412279612777	-0.62958329771659	1.2540745959871	0.1859866778556	0.76401107014348	0.5971602913069	-0.13664131386726	0.1797578651577	1.40557159418851	0.60322261052843	0.71440582033931	-0.2592150990455	-1.36199280679799	-0.21515841861995	0.74346346426736	-0.74037821448763	0.47828472670552	0.38851828429537	0.14391581454224	0.13122059765699
ENSG00000152078	TMEM56	chr1	95582894	95583173	+	-1.57163419113811	2.64882836272762	0.80595671618052	-1.57728635633241	-0.733241422168107	1.64643651737206	-1.02342842625619	-0.82857545999937	-1.07123353619611	9.2086471144828	1.48885191512253	1.71554814124839	0.768839467653821	-1.09488151234199	-1.72653421450175	0.34155850249591	0.055966840754684	-5.85984447864332	-0.66290772540821	-0.54313613046113	0.16529499487437
ENSG00000271092	TMEM56-RWDD3	chr1	95583479	95583647	+	0.59331923147667	0.0157738085041901	0.25153204788092	0.47685411773162	-0.0245728524990203	0.26991376650953	0.78976044039078	-0.0118983902500802	0.39324317230815	3.13286467954872	0.8413634294689	-0.43122450913839	-0.17177989324038	-1.01186148068785	-0.16234037132715	0.6664121861733	-0.12390871709912	0.2373254778168	-0.58892068223017	-0.44356637458912	-0.00183083212052004
ENSG00000122481	RWDD3	chr1	95699711	95699871	+	0.72428464120219	-0.169678836161	0.20575681484319	0.67923395239146	0.0573379616644107	0.40818687675134	0.78446570685721	0.28320810295511	0.45548849684488	1.44046674948986	0.37411403186709	-0.52064710927061	-0.19289857518505	-1.15419145489649	-0.7486692667318	0.86989454581012	-0.0965970020253701	0.42776752809745	-0.16273391036437	-0.36671048209375	0.19493297149406
ENSG00000117569	PTBP2	chr1	97187221	97187428	+	0.67095026370286	-1.20388139788201	-0.35339663411692	-0.29857905600804	-0.12334695301363	0.28204208266889	-0.0682562002055898	0.39792781606306	0.20963606698195	1.25903203402534	0.10311499900449	-0.32030712222302	-0.11228199457387	-1.62120609970959	-1.69260192668535	0.33146367580019	0.2017404566498	0.45248689647211	-0.94058575629634	-0.93137343632322	-0.69861206713226
ENSG00000188641	DPYD	chr1	97543299	97544702	-	0.6916831823265	1.10738346888936	-0.653486229549	-2.49658051698347	-0.97602235366766	-4.13105292634318	0.60270209931403	0.0513711977908198	-0.29590093394536	-2.19532943208428	-2.5879471704896	-0.690492640869699	-0.523015418222149	1.46151685448783	1.63352142656975	0.186329045391631	-0.17010355913871	-1.10215101685057	-0.39873660894611	0.0149992668752903	0.0471327643275901
ENSG00000162627	SNX7	chr1	99127236	99127467	+	0.0744904654625298	4.94601023889369	-0.40326833464247	-2.97995379248459	0.48110955283419	0.113070976442629	0.0341166514548599	-0.649255234886559	-0.113186629905879	1.18407179902042	0.26497817040855	0.57816024217859	0.4968248505776	-1.6242070510301	-1.30387474980468	0.0142171766000301	-0.44705897152188	0.04368664510885	-1.26391525441614	-2.07513951213621	-2.57104033244582
ENSG00000117600	LPPR4	chr1	99729509	99730227	+	-1.53479564149817	-0.42276199044793	-0.94254081485292	-0.882572299520329	2.25164757721338	-0.708099013514122	1.16370267574973	0.32538549446751	-1.21257625575621	-1.60899958666337	-2.41924271738258	-0.5955717798433	-0.22518534886987	-0.27168781827186	0.881545011294402	-1.78181164686538	-1.58843395691857	1.86687222234197	2.33205466873961	4.19825613793763	1.95669182396548
ENSG00000099260	PALMD	chr1	100111499	100111918	+	3.73896131097406	-4.9180323521933	-1.28692363565811	-0.62610684274021	0.016623442727452	0.0744398766371699	-4.25062655065852	1.28238686787913	3.43936720756546	-0.63483673698778	-2.08712643263962	-1.29318617531285	-1.11152523922153	0.86908716385165	6.55941172757128	-0.46936724333154	1.02512575987348	1.14286420547523	-1.99966758526036	-2.01904541911358	-3.34403116415462
ENSG00000156869	FRRS1	chr1	100174259	100174676	-	-0.83997785767155	0.0527739919893095	-0.0407149740062898	0.5908067675486	-1.21804988652107	-0.54080732233698	-0.99875474858527	-1.15711653985573	-0.22214709106173	1.27736260841407	-0.16013180741797	0.733191274931752	0.78079520073309	-1.53025326026071	-0.13528539731968	0.88699289501421	-0.37081372216371	-0.36638761090742	-0.0585093124604192	0.54597112916394	1.05561241782464
ENSG00000162688	AGL	chr1	100315640	100315971	+	-0.36204198099466	-0.664200819411091	-0.40278502034518	-0.52183978505616	0.090769026816	0.431155651177381	0.14572117466977	-0.75956899507541	-0.55052227097204	0.93371002907835	-0.52625136382537	0.26100017417132	0.5529640931439	-0.65110858322176	-0.45874800689961	-0.0748181826512004	0.0174667991297204	0.0492281150846203	-0.0793174058828798	0.1063629886221	0.42861421003329
ENSG00000117620	SLC35A3	chr1	100435345	100435718	+	0.3070890751014	-0.64707005618746	-0.80074320019302	-0.399521400704111	-0.30880480220419	-0.12422857830253	-0.52792354334618	-0.3322596581747	-0.62835079477989	0.0653921964046598	-0.18894871684117	0.17603781104139	1.01914814619764	-1.29394788362525	-1.13144687659732	0.24313940017916	-0.37904727165326	0.13269727434109	-0.14595889467898	-0.34188127908911	0.91749371373347
ENSG00000156875	HIAT1	chr1	100503653	100503872	+	0.0344664666648402	0.45789945909438	-0.482053940968609	0.0822566781361598	0.00624991390260998	0.20206441480733	0.26824116120366	-0.19008998961325	-0.070849507588	1.33054743478003	-0.19861007933326	-0.44094155495995	-0.36107027522877	-1.13900658372287	-0.88936749686665	-0.0756816280394306	-0.10800318858395	-0.21647606210832	0.37909432735983	0.38650122118845	0.84204191160484
ENSG00000156876	SASS6	chr1	100549119	100550990	-	-2.06987862657411	-0.81784681354369	-0.25645259237976	-0.298310871633769	-0.35900340885564	-0.02740479282597	1.14270678612942	-0.65299746589893	0.0974661142914801	3.42403710738278	0.69378874427227	-0.64509671181129	-0.54109069059739	-1.40087910069568	-0.53847616541996	0.40936148014227	-0.16436148804144	-0.69178225020124	-0.18352605248241	-0.0506400994240401	0.61075734696693
ENSG00000122435	TRMT13	chr1	100598706	100598871	+	-0.20390099076656	-1.14287060664646	-0.60462763701678	-0.505101969539259	0.05408283321617	0.35298707954428	-0.3124890155672	0.35799496590224	0.0847547569755402	1.10429354867611	0.123593922231239	-0.21499565510034	-0.38887295097174	-1.12647990517435	-0.977890522122911	0.92401702866194	-0.28758241755235	-0.169198058159989	0.0958914324351197	0.43583363068333	0.52163310531146
ENSG00000122477	LRRC39	chr1	100614409	100614653	-	2.76224130016872	-1.13004084136349	1.57768984692489	1.56353052940636	-0.0494971628200802	1.22583276216839	1.42681534563779	0.43307589372466	1.10970637808098	1.06039601045873	-0.23794577307206	-0.76583338924056	0.980344083758696	-0.73252095687522	0.18501211855504	1.76427887818733	0.51227861482547	0.865005774916439	1.29052369122045	3.51425732717949	-1.2676217818096
ENSG00000137992	DBT	chr1	100652475	100661978	-	0.41837738022962	-0.0696797413464001	-0.702583203111439	0.30873370074408	-0.18795346943487	0.0318164876265303	0.361203353950041	-0.85680898844079	-0.0499408899928699	1.55297752964784	0.33599689827541	-0.16410106053433	-0.0057604383459493	-0.539616274006629	0.50504698408384	0.15515047645224	-0.36182580121903	-0.337126091612681	0.00267166751837955	0.35870216727356	0.71248499795598
ENSG00000137996	RTCA	chr1	100731763	100731976	+	0.05674041814639	-0.5091546186077	-0.45268880925009	-0.14159608894794	0.17670331281718	-0.35635769859319	0.26452571103909	0.09128814823256	0.0961675580025805	1.59682657236316	0.16531141020247	-0.86931132940164	-0.23056046017613	-1.1824436234065	-1.75306673205269	0.15404401526182	0.28700077227393	-0.0371561411028907	0.85011322662273	0.58734092041395	0.577462589715259
ENSG00000079335	CDC14A	chr1	100810584	100810739	+	-0.26799051338139	-0.67608655108427	-1.16438366104478	-1.72230853993119	-0.62296513554178	-1.20098982466864	-0.64284199714771	-0.67683138054221	-0.53301594800243	1.38103335546895	-0.42399123344642	-0.10139336682956	-0.36428422917045	-0.99710061288257	-0.71833553112839	0.71597631558125	-0.3500568401011	0.36810487405972	-1.45400891787648	-1.45911138867336	-1.67676477666414
ENSG00000162692	VCAM1	chr1	101185298	101185480	+	0.75161128915418	0.53465467097711	-2.66434183054905	-4.37690407313952	-0.5307901797318	-0.87491476185488	0.68355053142899	-1.00839149666826	-1.72766507330956	-4.78263137681193	-4.92348267492637	-3.03987140511851	-2.51205797092139	-0.31395915425985	1.46879058690557	-1.47917805773187	-2.74702209690344	-1.77884315282776	-1.77797427846592	-1.65588852858553	-1.66287299970927
ENSG00000162694	EXTL2	chr1	101337943	101339986	-	-1.21481088362608	0.56792359017268	-0.25894260043983	0.63452826110065	-0.33971933613469	0.49260925869053	0.00107672272336989	-0.82219789475004	-0.89637591780451	-0.0534793948135697	-0.35188511517031	-0.90900281425972	-0.0647503378311101	-0.87952514142256	-0.95037424535873	0.81843725016651	-0.21576314433147	-0.17367785802651	0.4396701855787	0.98415330311653	0.93529935485749
ENSG00000162695	SLC30A7	chr1	101361632	101361898	+	-0.77149874095769	0.1858226915062	-0.707833061836831	-0.56048767225686	0.0561314646918101	-0.359439321354101	-0.36885862306087	-0.57995142024301	-0.70382874929739	0.64599208836385	-0.25367560005879	0.56955560061964	0.24968592653315	-0.70479439701138	-1.09558667087638	-0.0628668310958798	-0.134449877585149	-0.36261652374992	0.0819171195040305	0.30722146639105	0.28359443985308
ENSG00000117543	DPH5	chr1	101455179	101456187	-	-0.92123374781922	-1.15733306779769	-0.50044469288417	0.42743381502016	0.16630008783953	-0.6599803137685	-0.24753063789858	-1.33255799702149	-0.17485922297981	1.23665391669004	0.36655813060644	-1.46426945762854	-0.63909728646597	-1.28805222833786	-0.59916719827733	-0.25648454863317	0.11282937301786	-0.45998795435939	0.61471245355873	0.51414889743772	1.21047235818678
ENSG00000170989	S1PR1	chr1	101702444	101702655	+	1.19174316405805	3.91186811214771	-0.47439352031296	-3.06242558286432	-0.13574695607731	-1.56612801475674	0.5379862595408	-0.497917615928288	-0.763917673717158	-0.6415637869978	-2.21005663167295	-1.17518045682559	-0.870757989990709	1.7994492599037	6.75775625718983	0.50180258777141	0.67826233634366	-0.49348510741116	-0.01987266418136	-1.00053569802753	-1.29729756756666
ENSG00000060718	COL11A1	chr1	103342023	103343721	-	-3.76572405952349	5.75814007818203	-2.9175965716656	3.09644859836887	-0.24525356711305	-0.76434679086964	-0.14513017615233	-1.38984925484798	-1.72320973647227	-1.42996194006443	-0.154787439249095	2.02353321899757	4.07467693149167	3.82957008487143	7.42337792787968	2.85639365089791	0.38062988830044	0.103288307544709	-1.67903163619688	-1.3316329179685	-2.38311454984563
ENSG00000185946	RNPC3	chr1	104068313	104068884	+	1.41990299284343	0.63354733575227	0.0153465129462402	0.18763045591901	0.23316812201588	0.00556643739564944	0.78213585902189	0.47563568083107	0.762772034064921	-0.41065686139969	-0.69392988301545	1.37505176754087	1.14942915985513	0.0156412648302098	-0.54466172873885	0.0732365197368905	0.16154754689284	0.74299569026665	0.192261318095801	0.23663351900014	-0.0331053630538101
ENSG00000240038	AMY2B	chr1	104096437	104097731	+	4.05249673573675	-0.761055233441819	-0.0179180544447002	0.10001759557114	0.3930935793289	-1.01533277306639	0.8406008290558	-0.71648838935798	0.59100809499981	-3.15796261286082	-2.84145769318759	0.572323364443419	1.76907706304876	0.0816167944808903	1.12239057744713	-0.00750172173888064	0.1784718173587	1.41721302676797	1.38094057914566	1.66180854510365	0.20017184980973
ENSG00000243480	AMY2A	chr1	104159999	104160230	+	9.4029590713202	-3.20816751347972	-1.47092339207406	0.966164900145318	-0.58640216293175	4.04952360497055	-2.79882197890877	5.1278854350301	6.19251005337895	-7.17924956697802	-2.48257985731224	-1.64108489625476	-3.74905939915192	-3.64296872261066	-5.06960942288172	-0.661789405498192	-1.19377663491546	0.236114023135056	7.62291275488229	7.99192116125634	2.13295756219359
ENSG00000198890	PRMT6	chr1	107599267	107601905	+	0.308714246237548	0.21197004930248	0.842128517591745	1.02794140540476	-0.22124538934634	3.1439227525406	-1.82979209424977	1.3281624901675	0.963288401446351	-0.57212944757202	0.62258201878353	1.86093001667322	0.153149404801355	-0.354637238392408	-4.01490236821024	0.012071994980978	-0.00602016326615007	-0.221621175735533	0.15239255789101	1.09213415113919	1.17034685210988
ENSG00000162631	NTNG1	chr1	107682629	107682821	+	4.22000230345425	2.70458561832208	2.41447603204376	-1.43730079454172	3.37474029562522	5.73360886900259	-0.42946719472215	2.36610561456214	5.66799492577959	4.68212269448772	-3.52344581758749	-0.66057708883225	-1.32645122396383	-3.45760330985134	-3.6081926406088	1.07551831530777	-0.73331672262573	-0.37249974040651	-2.17348701938904	1.18783839446919	0.52517029847301
ENSG00000134215	VAV3	chr1	108113782	108115994	-	1.18506181236322	0.288113055596289	-0.60047470420384	-0.7986132425801	-0.0318979108023201	0.0913337100148404	-1.12585714401202	-0.84620474990453	0.17706360432493	1.92028489060732	-0.18891840288258	-2.18068109774809	0.11029933629839	0.314943285131831	0.65174423579197	-0.987305953300861	-0.48031888065783	-0.18328806776089	-0.50782731504356	-0.73747655809182	-1.57022048812406
ENSG00000085491	SLC25A24	chr1	108676658	108679459	-	0.0301566754389704	-0.21986686401199	-0.0128687368314599	0.0691951191854994	0.106468188372769	-0.73698786889003	0.74416189390546	-0.58746605008564	0.5478519264993	0.758645841222449	-0.0592009568016802	-0.27004991853364	-0.20942636257252	-0.772144531459181	-0.20478886860815	-0.192597165044029	-0.12630663670816	-0.57602087039467	-0.74644400969976	-0.70254540705908	-0.20520097807362
ENSG00000162636	FAM102B	chr1	109102711	109103187	+	-0.0989567726879201	-1.65275887142	-0.0785489064432792	-1.59741226300394	-0.48814797979777	-1.01137747580913	0.06294042146998	0.10913172464771	-0.42836814720288	0.62851124994564	0.43801712197245	1.48091305268067	1.02643000094107	-1.07152439682031	-0.778558603541979	-0.99172249693305	0.04542797396563	-0.65763580634847	-0.95555857100913	-0.77853414302001	-0.707402480015539
ENSG00000162639	HENMT1	chr1	109190912	109191613	-	-5.73851641204553	-0.30967485004638	0.4813734906928	-0.53408468684126	-0.31169980246514	-4.06322365691056	0.52619282920362	-1.44855804332437	-1.0420716114539	0.8174530334683	0.53672595901449	1.34777077876862	0.14496722416502	0.927415417569195	2.315604902953	-1.55084521082514	-0.20685558132909	-1.40514004308219	-0.31264714917492	-0.63189821883358	-0.23088555714769
ENSG00000134186	PRPF38B	chr1	109234945	109235489	+	-0.11929614106206	-1.05476971163659	-0.0583203938676702	-0.59281356364245	-0.13606479761941	0.00689182970690005	0.54303319275397	-0.144062004624559	0.46488960608281	0.72824092012515	0.67003709688217	-0.10745582561532	-0.431040883074759	0.1286285075077	-0.2461239491312	0.5230238951491	-0.0375335341805894	0.00394418108403993	-0.0559334510618399	0.00276293080437995	-0.44417134971763
ENSG00000116266	STXBP3	chr1	109289296	109289408	+	0.19712769442081	0.706006426839441	-0.0910264830594096	-0.0549848100016597	-0.12359040964022	0.0375030948769597	0.37558474721449	0.0177568262455203	0.14189193819151	0.7777067211838	0.13701382846834	-0.0348001878566597	-0.0115000497633702	-0.784658914473201	-0.79223478520253	-0.0937763258593192	-0.24667190151575	-0.176802211920109	-0.96300477815415	-1.03184496073689	-0.82118427443582
ENSG00000162641	AKNAD1	chr1	109358520	109358924	-	0.277687568796721	0.887255916963026	-0.076668400373029	3.41064282861683	0.44652824467399	0.526035363334956	-0.16313148319973	-0.0774040783399099	0.00926923587713002	1.66851241316613	-0.02992452294063	-3.20256281032742	-0.614479078164772	-2.24281875261274	-2.58657119465945	-0.602976722011384	-0.767413679590543	-0.00917504636933397	0.8655414976618	2.31166913976804	0.47488345276055
ENSG00000121957	GPSM2	chr1	109417972	109418004	+	-0.62872347040337	0.14406240889294	0.21514710596935	0.41788353219091	0.615618950597939	0.343272376412401	0.48621762611749	-0.0242990678356501	0.39204696884214	2.13923522547463	0.396836525209959	0.68052389771357	1.14961522705016	-0.843378904578231	0.132377471684779	-0.952236891607771	0.3449763168552	-0.00921132649096013	-0.975688069758521	-0.74643081740213	-0.86725492415468
ENSG00000121940	CLCC1	chr1	109472130	109475123	-	0.249900195794019	-0.36609083096874	-0.25574643781946	-0.16492032118886	-0.53631661388698	0.0637143821264701	-0.40569540969507	-0.0733780679436205	0.20342713028624	0.72665012981495	0.22677420263608	-0.30805029187712	0.125362570598329	-0.67749283575168	-0.28121439596703	-0.23889292073415	-0.56041195649988	0.13456061417583	-0.27354726180393	0.30721444787661	0.20395000808103
ENSG00000085433	WDR47	chr1	109512836	109514194	-	1.1518530782168	1.30694063192926	-0.28998363254279	-0.31608985266091	-0.33983335429748	-0.00763681520074044	-0.71871918291599	-0.45833854343864	-0.47805997694564	1.3708406951975	0.13707787816141	-0.93080171004882	-0.54522408622395	-0.981142786742691	-0.625871849391101	-0.19585370824357	-0.672099689820691	-0.38751194104227	-0.29132827570747	0.0414681452143295	0.49240645478112
ENSG00000197780	TAF13	chr1	109605108	109605694	-	-0.67511544674834	1.07412391319595	-0.90945060892061	0.60746407122992	-0.15078237596196	0.71449003571288	-0.9137735262888	-0.0667559964868705	0.10983031886579	1.10577616426031	-0.0261438367490694	-1.77595718210537	-1.24542624542994	-0.65928751697055	-1.04442816607513	-0.316033276681321	-0.66329636744649	-0.66143060268024	0.16177737131785	0.0928600772036701	-0.24810661373577
ENSG00000215717	TMEM167B	chr1	109632425	109633504	+	0.32104132405738	-0.27746190942333	-0.5328057116186	0.51756950327115	0.0689868515664598	-0.14954721480315	-0.2287049527796	-0.0518040406901199	-0.47621718508425	0.43375216099567	-0.0360380005987899	-0.14549513356817	-0.82113298942622	-0.64595337756281	-2.06417821837343	-0.0319821446056001	-0.00987856725426006	-0.13746670510459	0.17373792691571	0.0110328747845201	0.16773629804103
ENSG00000116299	KIAA1324	chr1	109656301	109656537	+	-5.85255712710279	-0.587713972303894	-1.32239896505497	-3.67079010384961	-0.384763353517567	-3.25612828018509	0.595994176301469	0.466237930187266	0.377039031697951	6.76024907909819	-0.45180396644901	-2.66821469857867	-1.28642895805337	2.41662460859473	4.2572521601163	-0.418312208669176	-0.709334444314488	-4.88793092939793	-1.87293379729091	-2.18476057207763	-2.77009418502651
ENSG00000031698	SARS	chr1	109756540	109756750	+	0.15127219688346	0.0451583814040593	-0.0349470484946997	0.2812692645226	0.0273858688966202	0.0043518992005307	-0.149591855019541	-0.3434271246519	-0.53613180494434	0.630710284195469	0.370852484885829	-1.09688867065766	-0.54236055089208	-0.83940171779075	-1.95190340635565	-0.0510849903435098	-0.419277577755889	-0.13482367296568	0.50021264103693	0.30589261551638	0.0414765434376596
ENSG00000143126	CELSR2	chr1	109792641	109796011	+	1.16642016203698	-0.0654665581244593	-0.348012481689951	1.07791116824082	-0.562314604317461	1.44937236092463	0.03362738858036	0.29802974508894	0.0346178147449203	0.631041362771599	0.112022631598969	0.1449774740134	-0.33351718750225	0.5926889452767	0.30294702883366	0.25617315930147	-0.07536604786472	0.0469151625376396	-1.39684735354383	-1.44635658746679	-0.453133359322719
ENSG00000134222	PSRC1	chr1	109822178	109822778	-	-0.98993076934301	0.6115205069634	0.64191923628238	3.74524639976084	0.44625216664549	0.47012783046818	0.27516532312193	-0.221466846064	-0.0160116871470402	2.59904541948393	0.76227241959857	0.614961603534159	-0.57987578531427	-0.0563173530013898	-1.90177244204793	-1.37035595035871	-0.13206124951835	-0.0616212117963801	-0.36475793775805	0.24006051398282	-0.54384745007817
ENSG00000134243	SORT1	chr1	109852192	109856679	-	0.78685261077408	1.18383935562101	0.276945766910109	2.11173561258457	-0.264195251919841	1.08788847742285	0.105504384881019	0.16514966146538	0.224802507281119	0.96714885598647	0.12221026803102	-0.10289883745238	0.0709131328760106	-0.385961938762721	0.0828544207596398	-0.307941738584809	-0.42579292351187	0.0348038872443999	-0.484577830206731	-0.25819617568225	0.0155881515823602
ENSG00000143106	PSMA5	chr1	109941653	109944712	-	-0.363551012198569	0.66727310741856	-0.38785606428197	-0.216573228414901	-0.24727426015978	-0.4727639477383	0.0196886433589398	-0.507202338039971	-0.22196987161423	0.853326909847629	-0.00640074393221024	-0.663606172433441	-0.44173689639372	-0.0295098090295101	0.14087102419001	-0.82439337986058	-0.0888551748671	-0.51758337979077	-0.41041204755381	-0.45759011200173	-0.23065131403337
ENSG00000143028	SYPL2	chr1	110009180	110009519	+	0.43449964037526	4.75567503457606	4.90164891617047	3.17810977476217	-0.76733122957664	2.78052890769365	-6.12297650446924	-3.55981089014965	-3.77017846523783	-1.21788889629905	2.1205428733833	-4.3707606953004	-2.68496991393102	-4.16871631985824	-2.88334539991961	-0.84411103716518	0.85941138801499	-5.79039466106504	3.31905562485194	-1.58125503158196	-1.43664142208759
ENSG00000162650	ATXN7L2	chr1	110026101	110026702	+	0.517063937236786	-0.9795499311411	-0.461749634898899	-0.45207845280564	0.25010695935636	0.20430752497657	0.669409298107047	-1.19930686658185	-1.15542419853385	0.06666411693998	0.04408850724216	1.87283304815077	0.406308927089114	-0.406617655267905	-0.931351350490925	-0.28297764654608	0.949716419119321	1.4397996445877	-0.84906094339566	-0.82953457792485	-0.48210791253041
ENSG00000174151	CYB561D1	chr1	110036674	110036776	+	0.243016802584208	0.337193720250022	-0.406397146480177	0.975619187824463	-0.46966971453578	-0.795053645158045	-0.110527735028415	1.22716214571199	0.548130025186664	0.901676984832665	1.3630418742224	0.525391727891996	0.482056336030828	-0.682127886237656	-2.06672710765871	1.03716969786866	-1.7584464368099	0.963479875287331	0.769771110790468	0.512189676179103	1.74819107512094
ENSG00000181754	AMIGO1	chr1	110046797	110051621	-	0.442595546709389	-3.78473258929766	0.230466455092832	-1.02654865797726	-1.01835132128948	0.986296295249278	-2.10456212370944	1.24653157518391	0.862976289916719	1.18482660324397	1.20039964987353	-0.523847801844689	0.831480590701969	3.07676416974265	1.18847109454349	-1.24704952263781	-1.01123113933071	-0.605223943498307	-5.12453110776404	-4.21303152277062	-3.37894362437874
ENSG00000065135	GNAI3	chr1	110091233	110091460	+	-0.18323690877509	0.69948075298389	-0.163214219530141	-0.375206079854539	0.0920608095916196	-0.0704718211082795	-0.419336266068701	-0.46235881798431	-0.79708803094928	0.43671840175008	0.2691551689703	-0.60103078573607	-0.42968014156778	-0.783823568099209	-1.96816746916212	-0.55748995993767	0.15077913297858	-0.44904723123081	-0.574109372745951	-0.45296958403763	0.0925318312115797
ENSG00000116337	AMPD2	chr1	110158726	110158857	+	0.0153877596158303	-1.47109871094687	-0.46720462999288	-0.43703559099358	0.0379929639941299	1.23632084300811	-0.35620404169369	0.3304742879925	-0.0234365463606299	0.18018783255142	-0.00362644071828022	1.392378498663	0.21111140681401	0.0264758292469098	-0.46123243368755	-0.593188744805881	0.584917835683471	0.63318539506651	-0.189092762638	-0.3491316527733	-0.23445069124765
ENSG00000168765	GSTM4	chr1	110198703	110199047	+	0.74503008306534	0.23642962000204	-0.0884644191177903	0.69191009154997	-0.2990987644646	1.75155667484319	0.0477565014478198	0.41644865491232	0.19127184998651	0.60573037168026	-0.23115641602581	0.59496386118773	0.70021693709531	-0.60419625439879	-0.1126807888234	-0.243339948324841	0.13796358819277	0.00508741938053969	-0.53980728400989	-0.776581724305299	0.55450375851904
ENSG00000213366	GSTM2	chr1	110210644	110210773	+	2.94287481791816	-0.41871848358664	-0.829726388123921	0.50423162102117	0.16841214792219	3.12838225802113	-0.35993324529863	0.34155444335282	-0.28816051065037	0.75595748112052	0.00991837823189012	-0.15948948824923	0.0438449004100905	1.21123335174224	2.89891515586552	-0.16016490074647	-0.179265993736039	1.1230301067529	-2.30987343619628	-3.30375398318731	-4.39819841880477
ENSG00000134184	GSTM1	chr1	110230436	110230531	+	0.26925307977502	-2.69637385016677	-2.06702334545311	0.474897602922822	0.59669391577871	-0.47714215720482	0.29724305218031	-0.14039704541701	-1.04151027530085	-2.23450624214794	-0.47876899025344	-1.82375354020362	1.13170169289497	0.77777537236845	1.12950805653714	-0.25182647747976	-0.14088064906484	-0.0205267541177399	-3.06976490178039	-2.87876569760726	-3.34168444751732
ENSG00000134201	GSTM5	chr1	110254864	110254970	+	-4.21912483149054	0.7618583284522	-2.92072294131215	-2.42777746965785	1.94437175943326	0.600880112392782	1.51284439999752	-2.96768035377684	-2.79405587360674	-3.12138685069331	-2.01516374276028	0.64965606479253	-0.535400617531487	0.13878312859678	5.17178141658158	2.53174278377259	0.686011314420776	-6.53627893878777	2.56028306063336	-2.32298905735166	-3.8099808534953
ENSG00000134202	GSTM3	chr1	110276554	110279791	-	1.83187083965928	0.83644711593594	-2.44986689822486	2.58507136809009	1.04099022786182	4.03384764199785	0.56473395040997	-0.0369617901190002	-0.3078019857742	0.0737907790470604	-0.25905510929812	-0.41431629079342	-0.14642964311611	2.4156148720398	0.48921262850363	-0.0905099893034507	-0.61694492987495	0.54608600512759	-2.56030244319011	-2.30348286601963	0.47614430238098
ENSG00000184371	CSF1	chr1	110452864	110453049	+	-0.0527314530908001	2.18314968382284	-0.36457194998625	-3.04650265443181	-0.16469378582509	-1.80842686696213	-0.47866096285977	0.59899220508822	0.64420486914719	-1.04592536293948	-1.28760270071743	-0.5481934261993	-0.51693399061658	1.37726267689818	3.42367116471115	-2.23053252718992	-0.38731796673738	-1.13869900077797	-0.22876262932811	-0.94432656219864	-1.07671519591063
ENSG00000168710	AHCYL1	chr1	110527308	110527794	+	0.38028434403011	-0.06647986678444	-0.1987005290353	0.41369642814799	-0.0616369852129903	0.1935429268273	-0.0160969035058791	-0.61873139494043	-1.07490308425238	0.42520067687508	-0.03678417802172	0.79150996106264	0.43185213689905	-0.0173790160245497	-0.523108435509769	-0.58824814871913	-0.20816752243966	0.17963694179232	-1.31652058221483	-1.13465492193986	-0.982873122725341
ENSG00000143093	STRIP1	chr1	110574199	110574262	+	-0.0156307307860093	-0.75185895344867	-0.569584794652339	0.18640483841646	-0.16247609881304	0.34388238919833	-0.45784527416342	0.3579351864153	-0.61838361028571	0.0897051258784094	0.19616714106346	0.0142162563491199	-0.28294482409727	-0.706636465994911	-1.19219802057867	-0.13574109069046	0.19272139129054	0.69775737508606	-0.54813367736913	-0.78707920876972	-0.53895190758488
ENSG00000197106	SLC6A17	chr1	110693108	110693505	+	0.85526644700747	-8.37536753680216	3.98911573423103	3.27067096306454	0.0827956210459107	2.67026387240217	3.49102190401524	-0.62744552366316	-0.47650501375892	3.09956927513923	0.16336218492419	4.55896724230438	1.56743155319932	-1.96417275648083	-2.5900520376262	-1.88423342303502	-0.55284207523767	-0.39366222474501	0.314143662076868	-0.52146151105185	0.86810987789392
ENSG00000116396	KCNC4	chr1	110753965	110754799	+	0.40018156337497	0.14065338907621	-0.0274977696002803	-1.02092932842965	-0.26056668354673	-0.32128615424285	-0.64778219592865	0.55658990178974	0.18565352052315	-0.55087136437871	0.0434255948056599	1.26671380555546	1.17124958560185	0.16373686526769	0.15383353830043	0.0660861114775804	0.31590895477454	0.36851526290288	-0.75921878028334	-1.17091246937675	-0.90923118446674
ENSG00000162775	RBM15	chr1	110881128	110884890	+	-0.0640094645183407	-0.41525797149121	-0.21598390196007	-0.35225716093733	-0.35629308074156	0.11818070350821	-0.27130274357561	0.29088876848965	-0.18945815684031	-0.254207075511149	0.47600843235472	0.50269880759726	0.36731930246787	-0.67657584845186	-1.18572613132386	-0.0277430671329695	0.35763044512304	0.4730755642483	-0.25075521894942	-0.36697100537238	-0.28363585564134
ENSG00000168679	SLC16A4	chr1	110905470	110906515	-	0.14780561242887	1.84779736685988	0.29282117842136	1.59965380366296	-0.20884708947562	0.99762124649575	-0.260655336031021	0.373391997648969	1.2253861431271	-1.6250418517429	0.0180847247161999	-1.44914675158276	-1.58402143277136	-0.92074619960793	-0.361024999578349	0.26380562745389	-0.74083053400149	-1.43576271276252	0.13587757027241	1.26293016224247	1.1892170274652
ENSG00000134248	LAMTOR5	chr1	110943871	110944205	-	-0.52846580119549	1.55133069862466	0.0413786712251198	0.85006152556752	-0.65257058975298	0.31467737368808	0.8793008581587	-0.06347315697246	0.57317796733707	1.70474160048614	0.3346603982744	-0.39722150284234	-0.06891681625889	-1.30254650984186	-0.15325371115869	-0.925669901721321	-0.11077908415412	-0.12759735413043	-0.0287753307029295	-0.0901526622584701	0.37498502155796
ENSG00000177301	KCNA2	chr1	111136202	111136550	-	-1.63709932921464	-0.512014328969015	0.15567041398324	-2.36710560938902	-2.56096400511841	0.873041326066862	6.57501660027907	-2.06306206802372	-0.81464205179739	-1.04724579988882	-0.085952593465015	1.7841550502822	1.53710090209418	2.16422980989971	4.24142054817798	-1.48306785300495	-2.09652869615983	-2.48911625337535	-2.12774447792353	1.58237590189398	5.58010666209596
ENSG00000177272	KCNA3	chr1	111214310	111217655	-	0.101723627711459	0.372078043951841	-3.29293741308847	-4.23195778108774	0.44419215364485	-3.75213718734375	-0.45170958669123	-1.35968924464679	-1.21725266850922	-2.63632553123622	-2.61238076291091	-2.17652377563162	-2.72875882206658	-1.36175060313959	0.720836439939591	-1.02000301341797	-1.57549811895623	-2.04497428678469	-0.101957369785558	0.41198977158598	0.579582059737334
ENSG00000143119	CD53	chr1	111415775	111415870	+	0.50951428356166	0.72074469194218	-1.13114952455131	-3.97642867006923	0.80318142064433	-5.5200794299308	-0.78503338204151	-0.36127602717046	-0.86768136811325	-0.9836585159707	-1.4675650102224	-1.13971511424643	-0.412744597150351	1.33560216464294	5.40384082451668	-1.30276648208027	0.50924963836921	-1.65027461448358	-0.22899417352372	-0.73872114189819	-0.687036661987761
ENSG00000121931	LRIF1	chr1	111489807	111491021	-	-0.36122673680579	-0.43783854291774	-0.244949952019169	0.770463217653959	-0.37486868598585	0.38930082002261	0.63008118997967	0.10003696228516	0.19034173172248	0.19167274730164	0.0648440251249305	0.41412920413829	-0.0486953720403696	-1.29974577200904	0.18226951515824	-0.0555405492780103	-0.21822941453671	-0.54977373215564	0.6917854554637	0.18476410411562	0.18354757878037
ENSG00000156171	DRAM2	chr1	111659955	111660889	-	0.05412500173321	0.0175127452211798	-0.588188482891041	-0.64858282533159	-0.67750841614674	-1.79965712306024	0.09073060967199	-0.309252521512279	0.28503802717391	0.87848238505314	-0.0561190492240504	0.15975957220137	0.34325965893976	-1.21077496633883	0.47070336913792	-0.999582164911351	-0.26983213538643	-0.29799517892051	-0.2525447629701	-0.14856240170718	0.33371809880104
ENSG00000134255	CEPT1	chr1	111682249	111682383	+	0.0852900094098095	-0.30843745790563	-0.83554523018583	-0.990982295717919	-0.29207747695907	-0.54731979862153	0.169354881013329	0.0783342803220801	0.22101896459681	0.38132932837595	0.198820341551111	0.13087169317167	0.32901576307749	0.0511533322436302	-0.55362086981428	-0.23537694654438	0.0159858352923496	-0.202539345608019	-0.229791433052219	-0.583428288340049	-0.10748173782997
ENSG00000162777	DENND2D	chr1	111729796	111730303	-	1.03674875367834	-1.97188397676997	-1.57836190796655	-5.82918650934097	-1.98445470768998	-6.05643109781723	-1.07955474477883	-0.04412984237974	-0.60146124072352	2.9864046158994	0.50558564573396	-0.28936588140667	-0.60208802794083	1.01060561461952	4.22140258273334	-0.36540411592788	1.53520358345568	-1.65980498264981	-0.20429409630083	-0.25760556992323	1.32728931113221
ENSG00000064886	CHI3L2	chr1	111743393	111744007	+	-2.99215978100729	-0.365283447841921	-1.43497425554266	-1.756334725537	1.33446192803334	-5.53026023226463	0.55933832956604	0.50877574467648	-0.797233859812482	-0.19583877706174	-0.27698531162655	0.284200914020574	-0.489388498581658	5.02207898158522	6.57826116677882	0.870526138442092	0.91191060355981	-0.538098910301901	0.6537802941756	-0.479985988027943	4.46895305753825
ENSG00000173947	PIFO	chr1	111888910	111889293	+	-5.26278275567218	-4.99752268373258	0.33309188359181	2.65039551752545	-1.48295497039589	2.98743415356832	-3.8725555014793	-4.49318622634164	-3.29934038967092	4.53160630111953	-0.92763507583088	-3.85681198845323	-1.35875885022009	0.20669954028654	-1.02081246598817	1.02122159230868	-0.581156818395132	-4.28938634745727	1.82263260064424	0.0166625025741602	0.70668658804769
ENSG00000085465	OVGP1	chr1	111956936	111957966	-	0.866238948988513	-1.84119903276986	0.27594985513078	-1.47105255519622	2.15945069510997	0.541264292931531	2.854582850795	-0.641714707911966	-1.69793554716239	-2.61758569416012	-1.34236711619029	-1.09039865375978	0.316746099693904	0.27252159525602	-1.60789596832189	1.01620058127603	0.58567000954637	1.96931700406719	1.93276540657242	1.66902462631676	4.25654824330118
ENSG00000116455	WDR77	chr1	111982512	111984011	-	-0.0877778215083502	0.26434716186056	0.18627510658163	-0.51364420587267	-0.72136299456013	-0.0986157674772996	-0.11078773687338	-0.60888259853055	-0.376015656501	0.44459512953738	-0.0166956659971795	1.14672364308714	1.0589494918625	0.17526703916732	-0.36843910329689	-0.70990983111629	0.0806190315626401	-0.15692863093161	0.14428167095573	-0.0805872824398302	-0.24101589958872
ENSG00000116459	ATP5F1	chr1	111991486	111991571	+	-0.23582167741117	0.0061040586252501	-0.22107968613241	0.18594075420173	-0.23798145850344	0.14708906462777	0.36334235845507	-0.16814867012738	0.1367494204181	0.74303152563675	0.0112765645231505	0.31387863143128	0.0209006712549407	-1.15591738766084	-1.00403632143246	-0.78072217300246	-0.0022596739438594	-0.39186482544744	0.0700292681782901	0.0492501231403404	0.327750892753681
ENSG00000143110	C1orf162	chr1	112016414	112016652	+	0.248867610338079	0.97167846497705	-1.27312738900768	-2.18989592052762	1.57210440158816	-4.19483212263442	0.19944637670788	0.22758483230486	-0.58014684554746	-1.47069582471694	-1.40926086098485	0.93635126216563	1.10002795520336	0.0582979917332	8.31538221269098	-0.13877157960752	-0.24810247930038	-0.78345503082669	-1.26454731487518	-1.38812662053399	-1.27671317791781
ENSG00000121933	ADORA3	chr1	112025970	112026379	-	2.20679069074697	3.6018618185826	0.27894158727472	2.21567302427658	1.66049657458679	-3.33824407709113	0.86198109990059	0.80023708893734	1.44604606903342	-2.20517791998235	0.0454228924858	2.49203714679872	1.87180025722097	1.08330533978619	5.33754329556164	2.45532492869023	1.00611591274901	-0.52162150620323	1.01288946742499	0.54022993068574	0.19457569605266
ENSG00000116473	RAP1A	chr1	112084840	112085131	+	-0.196058206221299	-0.68528302388517	-0.76844601282196	-1.06438155847196	-0.34834183607196	-0.7652100459776	-0.27736626980409	-0.46244556536351	-1.02317752217993	0.38897652137345	-0.0352568082836404	-1.27386324527014	-0.819508288238469	-0.2333704564483	-0.6824334400455	-0.75820365237712	-0.196748565683881	-0.669952269751731	-0.15842592950909	-0.27389971997865	-0.3039942461298
ENSG00000197852	FAM212B	chr1	112223252	112223396	-	2.22252173554714	0.615924075084817	0.388450184474012	-0.21523034414356	-0.96899095969699	2.40820205220886	0.474952654735754	0.737698501422676	-0.757971464907689	2.30761737735435	0.56572763209698	-1.21532129634628	0.440150588475466	0.184964912567428	-1.70313526346735	0.469762480386533	-0.710724270517787	0.541910239281492	-2.15666912323609	-1.44744407499887	0.158581172889816
ENSG00000064703	DDX20	chr1	112297867	112298016	+	-0.30386557698624	0.52974708299146	-0.15716111391787	-0.31971728678167	0.0262911728404198	-0.0778825182414797	0.61471225398968	-0.25981216690009	-0.40355544189682	0.98797031136674	0.32344919187359	0.4588086887517	0.13028654325189	-0.73511141011202	-1.16960289079883	-0.54754924194528	0.0846889404625299	-0.14695572294186	-1.07667319542	-0.85583576329	-0.47373660952203
ENSG00000171385	KCND3	chr1	112313284	112318900	-	-6.32205968422794	-4.27996854957922	-0.42770100977856	0.37439098145973	4.24082581424401	-7.59935723637889	5.26345524594249	-0.27527104255166	1.20699772185844	-0.87726429179052	-0.26295548835046	3.76073925337605	-0.048928701901126	9.46887098256814	7.33965211367554	-2.83787984127857	-4.40667259344066	-1.7460827873652	-2.00668146661321	-2.92973773391941	-3.3839289323984
ENSG00000143079	CTTNBP2NL	chr1	112938803	112938894	+	-0.70655775179085	0.12930547396566	0.2656491915878	-0.16625459483698	0.0370584089259998	-0.22678560387054	1.03122443925537	0.20834227040715	1.43618509357008	0.60139156176969	-0.42540116934914	-0.25319650994736	-0.71436929645863	-0.78403380404501	0.37646408627909	-0.11320864866592	0.0945391561589393	0.41525221652972	-0.80717670321856	-0.5692544914201	-0.73995921171625
ENSG00000134245	WNT2B	chr1	113009163	113010213	+	-0.405032353213037	-1.04677225696647	1.06352074384413	-1.47234258133198	-0.124192530165212	-2.18365375745619	1.47126840612683	1.06409360685142	3.44961012758776	2.79527283910133	-0.501859011592252	-0.736423927340973	-0.209155272459518	-1.06198842765303	-1.4185860397642	-0.892785657002118	0.285782891540393	-0.73615571675507	0.00145225517678405	0.950700464307079	4.44250320075405
ENSG00000007341	ST7L	chr1	113066140	113068733	-	0.11197387718345	-0.84056032878815	-0.57428970643044	0.21806408053649	-0.31734021669597	0.138789753585059	0.37917740160115	-0.18219267843862	0.0711441003990299	0.8179163772911	0.1648500486364	0.07002246001624	-0.25770163914598	-1.11516963813903	-0.20274070352934	-0.28637234528534	-0.33866632200337	-0.0993425583858905	-1.1026660439585	-1.39316865543175	-1.28851175892521
ENSG00000116489	CAPZA1	chr1	113161795	113162505	+	-0.30446124764866	0.02710548059797	-0.59104759331959	-0.745725935399491	-0.0367789688243603	-0.35811388670945	-0.0641126431138606	-0.0622677905004902	-0.0742586973417296	0.13606822603644	-0.17011505715989	-0.34360129853535	-0.62091460422388	-0.59445803528324	-0.954098390104809	-0.739833647609609	-0.12278475919957	-0.5816318926466	-0.62867155284941	-0.82925272723026	-0.6111024502446
ENSG00000155363	MOV10	chr1	113215763	113216073	+	-0.44542649022902	-0.418119035419729	-0.347758506044721	-0.99150065812818	-0.2949200968089	-0.438508953445281	-0.6935269079087	0.31968882457205	0.176612741200739	-0.27622115439038	-0.16473563723535	-0.4765140670212	-0.61931389574712	0.4931788987946	-0.15584133424151	-0.711012494132881	0.0722740463284	-0.06303121617721	-1.04365897548613	-1.06607393362534	-1.33918769474691
ENSG00000155366	RHOC	chr1	113243728	113244335	-	-0.00683863885732983	0.58007966972745	0.52171469254032	0.34406441279846	-0.23229657015663	0.233361797874299	-0.63279288909624	0.17510576105619	0.0552363578590001	0.0277362727132306	-0.0521036312905494	-0.29317291905007	-0.29071400927591	0.16328363667796	-0.1395149134398	-0.84401097489122	0.39858239668606	0.34981123383733	-0.0792549867906693	-0.147047097020829	-0.67539274020573
ENSG00000271810	RP11-426L16.10	chr1	113245236	113245315	-	-0.21056041360795	0.64763091646082	0.61238983345604	0.2348483057628	-0.0921143340483708	-0.21036501811765	-0.0160626652247897	0.10377186278549	0.241853280469471	0.50044542363645	0.10379872331452	-0.51288803036437	-0.39082514973803	-0.00928944526267017	-0.0310139703500898	-0.73744705539224	0.31391268101675	0.23917150417287	-0.14761112393635	0.0396916794627202	-0.596381005443209
ENSG00000155367	PPM1J	chr1	113252616	113252932	-	-1.31185869847885	2.63779838021737	-0.33361359337412	-2.94603610485017	-0.984846456420329	-0.476833052721223	0.18592260658925	-0.10322605563806	-0.939270702996406	2.25079339242944	4.81432774082854	-2.35368478030034	0.093988836497107	-1.27458615649769	-0.00757434459801987	-0.812023811542439	0.642186939267827	0.013541185487998	-3.28425939973184	-2.64521251411851	0.59134640967582
ENSG00000155380	SLC16A1	chr1	113454469	113456787	-	-0.00400393919526998	0.53689410566874	-0.27001259905911	1.85329538209181	0.0591188192757697	1.58028275513158	0.0380708576118298	-0.48449676415467	0.4085372337927	2.35066136005981	0.71665103818964	-0.45200656875715	-0.07200907386129	-0.88808272880325	-0.54283405271617	-0.0809004026853097	0.0498241047814902	-0.254857704817971	-0.20703846847974	0.1318908290791	0.34174497865945
ENSG00000198799	LRIG2	chr1	113615831	113616267	+	0.45229527448679	-0.64918769278161	-0.41436319949611	-0.54190052587848	-0.323127506733281	0.630730768802439	-0.21595752719378	0.14213553749189	0.0164221608675703	-0.0543317722277603	0.193639142044289	0.04771970440944	-0.191630064173	-0.818925389219941	-1.40742839953054	-0.164737342670001	0.247399266799859	0.63764243424756	-0.3875253153636	-0.331297556681021	-0.44043995647295
ENSG00000081026	MAGI3	chr1	113933371	113933971	+	0.33924636484763	-0.559580286242	-0.9515750132325	-0.12576859650822	-0.02839409027409	0.97277715194659	0.93310681876791	0.3896029042616	0.45534640265574	0.75587603657059	-0.1897399490516	-0.0459818635517895	0.035802428957	-0.64635862857418	-0.57902814169931	0.38887418723689	0.38910551547131	-1.29214383077998	-0.0810998783061603	-0.51223532250237	-0.92848385362989
ENSG00000116793	PHTF1	chr1	114239453	114240347	-	-1.09578789041092	0.70930289925452	0.25031912065675	-0.47484595285508	-0.62821594582541	-0.30310613360767	0.72980835401675	0.0279363764069007	1.10919500386785	1.82562756652269	0.18526890118	0.15182641034958	0.312365360623111	-0.52248672953602	0.36931862869545	0.22593372928141	-0.11690954160111	-0.61022246213411	0.0549955430721099	0.16100620096883	-0.0373732210816407
ENSG00000081019	RSBN1	chr1	114304454	114309075	-	-0.24142686262112	-0.707309880578999	-0.52451582930608	-0.63079569599256	-0.70082800419728	-0.5621017652887	-0.0204201251867797	-0.260874200910429	-0.0658743609528902	1.35863154767628	-0.0690219149695706	-0.27757425870544	-0.21071491781556	-1.7163848811073	-1.16875898928548	-0.33576558528597	-0.35165651109801	-0.16371067088108	-0.739349070921739	-0.71593141919992	0.17121264788091
ENSG00000134242	PTPN22	chr1	114356433	114357591	-	-1.02563266360663	-1.64793408559346	-0.98117785873947	-4.86131571617139	1.38095957514914	-8.55402185584283	-0.18074138711142	-0.70163145184382	-0.75694276321824	-0.94663451071441	-2.19658137300831	-3.52066242197067	-3.16317608040489	1.06773692313549	2.45257307822408	-1.88698071006988	-2.11776554178584	-1.60718143801554	-1.15601689457176	-1.74329825868644	-0.92294945557022
ENSG00000134262	AP4B1	chr1	114437370	114438114	-	0.0504510179841597	-0.77002234336141	-0.10352465829388	-1.1397725054637	-0.26978510354038	-0.477977477182471	-0.441855766212459	0.105910171929651	0.42253167457508	0.58725320246714	0.00815324816105001	-0.22761079640316	0.12177384971752	-0.36478318023501	0.462668402648171	-0.22226250698191	0.0237852793653994	0.13303139657863	-0.23768424247011	-0.2081369218113	-0.23104112839227
ENSG00000118655	DCLRE1B	chr1	114447763	114448397	+	-2.62016524313301	1.36532746034833	0.02989025359174	-0.32665058900075	0.3739857965505	-1.52834022136375	1.06271503112524	0.11793793366661	1.00318109628412	1.24643232241857	0.82229893079901	0.64860482116348	0.29192564184668	-0.43181834762038	1.61356156002195	-0.74419030916786	-0.25213678988401	-0.74000077986988	-0.65811551814412	-0.42649739342904	0.75294047599714
ENSG00000163349	HIPK1	chr1	114471814	114472154	+	-0.21708303899479	0.0378331163297903	-0.57761615817142	-0.63083681675442	-0.293996011289	-0.26820199911084	-0.0540807013951303	-0.18951110362058	-0.21557955711828	-0.183862062262929	-0.42370688191032	0.557193196580291	0.45879795911282	-0.55999155469249	-0.49176327085628	-0.0394063297583402	-0.00810033697799994	-0.19825908386535	-0.44878893049281	-0.68023861374599	-0.36558660010982
ENSG00000116774	OLFML3	chr1	114522063	114522252	+	1.45306907865375	4.3776928137845	0.0107230540262	3.16460562491328	0.660886871873	-5.34344757478235	0.612453262089296	1.15595981286914	1.73508272464021	0.34272460638695	0.74960697458998	-1.62049215306939	-0.23207092549108	3.19455696139136	8.34516618325273	0.69131557899597	-0.237071941755187	-1.13630569026789	0.86033067848835	0.23824779422562	-0.26037505979675
ENSG00000134207	SYT6	chr1	114631913	114634704	-	-3.4898551251479	6.14615609981423	4.04955982717082	5.2087880297864	-3.37796003502373	-3.06791313569808	-1.7738569523731	2.73310615195508	1.70910598065108	5.45482494396638	4.2746632769825	-1.39668216645449	-1.52768765115314	1.82434577555291	0.79087977727446	-0.58358700920272	-0.84376167789096	2.85497208783447	1.99937941785598	2.64080959151047	0.75492321753795
ENSG00000197323	TRIM33	chr1	114935399	114940482	-	-0.92317730910455	-0.44305832120559	-0.37075078838231	-0.24784764638674	-0.4160660611943	-0.0245745941399003	-0.277771916428709	-0.11148956919132	0.24166131730912	1.07973318070867	0.447158279721441	-0.15137050894935	-0.304803297716679	-0.84348200701245	-0.54368467460289	0.0944301700025099	-0.31948453870976	-0.3017548461719	-1.1989045714069	-1.04330729506855	-0.93868577260765
ENSG00000116752	BCAS2	chr1	115110178	115110877	-	-0.10344242708347	0.00982406247097956	-0.13456537849381	-0.0226562806700104	-0.20937441756849	-0.205946367880039	0.10387367305286	-0.56579889835564	-0.35857768347289	0.77752517473421	0.38993842234095	-1.13220708520651	-0.4475800944569	-1.11452698355918	-1.37708831873933	-0.5387475133885	-0.58266626838941	-0.79085859393733	-0.23550902927543	-0.0519261604017194	-0.25465445399455
ENSG00000175984	DENND2C	chr1	115125469	115128252	-	-0.829822918242184	0.706507247876765	0.75960632120683	-4.93057714287841	-0.10204608266272	-1.59265978910054	0.82001457737384	-0.678675663014989	-0.159754821016439	0.48376867712812	-0.55234419584002	0.65704133486088	0.933889526761057	-0.67157866701162	-0.49962835637516	0.84287854404976	-1.54506040379631	1.8694415452688	-2.14806380388029	-2.6648908914882	-3.71504199200326
ENSG00000116748	AMPD1	chr1	115215719	115215893	-	-5.84818803365289	-4.12978430645911	-1.63446717388216	-7.10428808854604	-2.62031293956087	-2.54048096201158	-0.867808117412328	-1.28488324136773	-0.64638857143	3.85955685078991	-0.30695390948331	-7.61761438273699	-6.30596152281312	-5.10450826853365	-2.91902371011254	-0.796179381283591	-0.799658496202112	-7.84591172303416	6.47490418892634	1.18250251681657	-2.76440864534085
ENSG00000213281	NRAS	chr1	115247090	115250671	-	-0.33015040322971	0.64248676065962	0.4474267429026	-0.10974411268068	0.0599348822765098	-0.0153401742314303	0.18706718048177	-0.20859690884881	0.14076712576489	1.25864981563382	0.20539153559165	-0.34361006499448	-0.43460818985377	-1.15970697621094	-0.72455697975083	-1.26838707447609	-0.111804142379451	-0.34015134946914	-0.37173304812419	-0.0766547210508204	-0.15008618919202
ENSG00000009307	CSDE1	chr1	115259534	115260837	-	-0.83675392005012	-0.1728240233344	-0.477233009255169	-0.14738977308221	-0.5598603531619	-0.2911984200923	-0.41813805497414	-0.59569186007559	-0.578696575912678	0.51125989332329	-0.193666476870739	-0.457245806795649	-0.31795244332244	-1.04542284775544	-0.50967381559358	-0.9525996243897	-0.108135973842151	-0.421823015817131	-0.466124207873571	-0.359217459038531	-0.199251713590781
ENSG00000052723	SIKE1	chr1	115312100	115316993	-	-2.27874133080561	-0.15839736685302	-0.12150034197715	-0.0388375409309298	-1.03745412045015	0.16862516267235	-0.35573055949063	-0.95014523857604	-0.70920014535127	0.20162320855175	-0.49961098863923	-1.20332232498807	-0.38719922861389	-0.53558203345945	-1.04161452602305	-0.8948500756277	-0.41113027719154	-0.1623475280903	-0.47514991461405	-0.63047584580436	-0.28136731260509
ENSG00000134198	TSPAN2	chr1	115590632	115593176	-	-0.39755406729811	0.26410152727152	-2.79930480413623	-1.75792832099301	-0.302761859119141	-4.94309247225019	-2.53770163354008	-1.40321069281362	-1.81603475067478	4.62039243662327	-2.16287349323395	-2.29801552302465	3.93462942649244	-0.838134520582114	0.75556711403945	-0.81598176448854	0.0707589195634903	-1.49417087517268	-3.69582031279686	-3.44830591387151	-5.03452743918129
ENSG00000173218	VANGL1	chr1	116184574	116184707	+	-1.55773449878115	2.53162614041362	-0.0856320366236503	1.19828021847417	-0.0307045857645107	0.12038559323947	0.98400058384172	0.208755378780159	0.28893725742753	0.788389917568869	0.955727437400689	-0.0800181401234097	0.44943005858937	-0.86484768091263	-1.58367718612909	-0.0569121896157201	-0.16939425368911	-0.50201711100952	-0.92334829437594	-0.76148348464496	-0.74061586849617
ENSG00000118729	CASQ2	chr1	116242628	116244047	-	1.28267186036246	5.68510224431653	-0.671863226488524	-0.515176993335075	2.37807586860222	1.23776197720222	4.14112291510744	1.14484189923997	0.397956399269753	4.58544101908986	0.25412408933165	0.283213032992429	0.486326671654209	3.77217137986497	1.82122422927394	4.06485583656715	1.50899266213891	0.16941162341283	0.0668008896926731	-0.72554167502122	-2.85529312889955
ENSG00000163393	SLC22A15	chr1	116519119	116519335	+	1.09268583575018	-5.0384805261328	0.1222745015394	-0.349286823668775	-0.2469007667681	-4.45244336109952	2.4801996290489	-0.245861283857487	-0.998126051156583	0.61471012532395	0.3896303823094	2.43746452840655	1.3732889100265	-0.85969547086565	-1.21667216811777	-0.30877281394516	1.54507165476148	1.87562416111001	0.8324392246371	0.12241017255337	-0.15804992534987
ENSG00000163399	ATP1A1	chr1	116915290	116915543	+	-0.124871389233899	1.48751711404284	0.433006896144901	1.92607195351608	0.2077849947686	0.874093364272511	0.570435272453199	-0.3913632934356	-0.7144177068733	1.6481248197128	0.490292152179199	0.5548775810806	0.16419296479347	-0.723785449951698	-1.2794717787151	-0.130387513771101	-0.00340173244229902	-0.6883664823252	-0.186957656436299	-0.439853409958699	0.343958698081
ENSG00000116815	CD58	chr1	117057157	117057444	-	-1.48599026900853	0.85046556940575	0.324059933660219	-0.5739480170279	0.453694151027991	-0.58564340906955	1.16115024332506	-0.30244623711891	-0.32958618522054	1.02934243396285	0.32547074309623	-0.4651816275292	-0.14949409489658	-1.27883231371917	-0.67125954558067	-0.38688043480841	-0.6770788117341	-0.96097251422316	0.0914454375367697	0.38918955274261	0.39474611537315
ENSG00000143061	IGSF3	chr1	117117031	117120184	-	-0.330515083315279	-0.847919091379341	0.64260535876002	1.66461857529658	0.24583609693379	1.03912646945413	0.21110915431107	-0.1247406802807	0.62026838429353	-0.0515071868115902	-0.75603424260374	1.09879631940064	0.37746604775272	-0.00465983121355062	0.50667265467534	-1.16034506920142	-0.28302004668487	-0.0050922351626399	-0.4063352756649	-0.37294323590958	0.000620237648279343
ENSG00000116824	CD2	chr1	117297007	117297175	+	-1.44374639264002	-0.97845225325277	-1.34451193308999	-6.10874214218987	0.41715048498387	-9.94505656322267	-1.08945659991418	-0.59401964962141	-0.61118893817922	-3.02228075637911	-2.99087739113132	-7.46219145441211	-5.86355391825507	2.08496471578593	2.18712014350834	-1.74799016873783	-2.43970117800117	-0.8544685777783	-0.42142095136599	-0.87148204391872	0.18581352603332
ENSG00000134247	PTGFRN	chr1	117452679	117452874	+	0.45833588587226	-2.65846481693259	0.21083782696215	1.94388393667509	-0.09044721007412	0.921907369340071	-0.0665933947018393	0.40612353831392	-0.1921952697274	1.55714094741007	0.33881497799374	0.89665164142604	0.28354934654926	-0.1901048114723	1.78516525175114	0.061982565710091	0.28430256021604	0.33123542377641	-0.37892561973554	-0.38510300466063	0.8573552041784
ENSG00000134256	CD101	chr1	117544382	117544482	+	0.837835230538794	-2.57610186372069	-0.96288844962309	-0.29588791659844	0.9311824262437	0.96194642975747	-0.0626786870689702	-2.25178052762103	-2.23928355434795	4.88328426412548	0.60802294245241	1.4629595463365	-0.41754047150259	-1.91141738116523	2.72374554726472	-1.95478987751748	1.50155169905313	-0.30659561026895	-1.67660382129335	-1.62361148634776	-0.992708170462492
ENSG00000116830	TTF2	chr1	117602925	117602996	+	-0.62491885686506	-0.709143678182039	0.00763331811128953	-0.80824186669423	0.16740816602067	-0.305585031463	0.89126826129224	-0.16360500719977	-0.349002951206351	0.79508746762127	0.79959940043914	0.94300458581107	0.58766840776793	-0.20395941446526	-0.95039125359311	-0.353183374266361	0.41457183754563	0.356699310417009	0.42127905992258	0.27199931064299	-0.04218233203129
ENSG00000134253	TRIM45	chr1	117653682	117655075	-	-0.39210945897842	-2.0431574670593	0.59268096447916	1.485188330036	0.18763751033212	0.59378102752625	1.03204664513089	-0.31775019250732	-0.94918237381949	0.82928059437467	1.07501863830463	3.4635358815511	0.514813257408206	-0.71974325542015	0.51677802181199	1.75293331645319	1.39729026655835	0.98575844706161	0.70572813648129	1.14046023298439	1.1796519196858
ENSG00000198162	MAN1A2	chr1	117910071	117911107	+	-1.15174555191821	-1.4536472269361	-0.77414554559498	-0.926965238606051	-0.248962117658259	-0.55927664379211	-0.1740552180179	-0.545259806384499	-0.635995163944879	0.62764654090247	0.0917748883744691	-0.26523423071272	0.14460017519054	-0.15566629205397	-0.25666478199367	-0.390277283781399	-0.19246455139931	-0.97435580327409	0.4947575260544	0.57635975194421	1.16645716910695
ENSG00000183508	FAM46C	chr1	118148556	118148775	+	-0.26674239023541	-0.7408884897103	-5.06343969574389	-3.5787599686261	1.0756302924608	-2.91216726379631	-1.72385297263592	-1.93200015581882	-3.32281701934136	-1.1278196727834	-0.61601704242997	-2.7269504565025	-2.11185268859926	0.415419900864496	-1.90068517467958	-0.32225620662132	-0.58651667346193	-4.44829573245043	-0.1408410237868	-0.55511001871116	-0.19820956161504
ENSG00000196505	GDAP2	chr1	118406107	118413238	-	-0.70668804532486	0.25491014339489	-0.29931256555134	0.10147171322461	-0.321382801044701	-0.11196409099838	0.35570813432263	-0.708773522641851	0.0838381433704996	0.621291624611491	-0.0104201845237197	-0.0277510421379805	0.22761802834543	-1.35906653219475	-0.75247546944515	-0.4285789098642	0.25212758825205	-0.36823985096332	0.130464349801329	0.45671848989724	0.3758544288533
ENSG00000065183	WDR3	chr1	118472343	118472405	+	-1.7446444034218	-0.42504740057883	-0.19655480104934	0.222859201888451	-0.37530875919515	0.57483048424647	0.27510470261149	-0.248210309852769	-0.00518856307159954	0.69315502512243	0.0774640002054099	-0.0389925771321602	-0.100124350485959	-0.70840382366312	-0.938375124151881	-0.712576735128669	0.29187730596878	-0.36500830655482	-0.00122915394730061	-0.129216673191211	0.14043976548361
ENSG00000155761	SPAG17	chr1	118496484	118496672	-	-3.00680550697216	-0.317752452454985	1.2069160177948	0.15856528197511	0.42377561619416	-3.49561924046408	0.11776588445951	-1.89884623314079	-2.19915131369691	-1.84172136901713	-3.43993821080512	-0.11962824253061	5.6453236360741	-5.22411104715984	-0.6557816662987	0.77245849677482	3.82609889295986	-3.35343793614407	1.64165748886595	6.24593562050966	0.00269710564005499
ENSG00000092607	TBX15	chr1	119425669	119428139	-	2.14507036692863	5.61055500143753	0.47866795569256	-2.11008893959692	1.83193490600959	-1.35233854091973	2.2852561274446	2.54396685175368	2.52455178030705	7.96621780780678	2.22901492890429	0.0314482189916101	-0.39540873943504	1.46019016125667	-1.15132513899635	1.34625136401152	1.72767562183554	-0.67368215388313	-0.65646996174036	-1.16309806230386	-1.33685825395779
ENSG00000116874	WARS2	chr1	119573839	119576011	-	-0.56189108978683	-0.10723393726879	-0.87296046944856	0.0450226864466803	-0.89104763872042	1.24698592193824	0.2796678379713	-1.46743284051555	-1.79241268392682	1.39294734832224	-0.16361918518523	-0.97584732591461	-1.13479276280465	-0.94863916919465	-1.10013828451242	-1.01335574762299	-0.408457617252361	-0.59254305833983	0.242375907378349	0.304710801736269	1.17049321356368
ENSG00000143067	ZNF697	chr1	120162045	120166739	-	-2.07161736516597	-0.71615485592533	1.50585296848271	1.08959687233989	-0.37671603468644	0.260069672310379	0.33048398930054	0.56904412842743	0.88381834648075	0.87465556569794	0.20729539596213	-0.73472528444647	-0.97646365709032	-1.03070863157243	-1.11010970319755	-0.29701058858827	-0.306691296958181	1.9260833610736	1.10413738198132	0.81735833636552	0.72566797530044
ENSG00000092621	PHGDH	chr1	120202421	120202536	+	-0.00332037803064011	-2.38668746817686	-1.64478915073983	-1.73418651078673	-0.41445927595681	0.77738021746546	0.71226494101739	-1.23916428647285	-2.06294062261662	2.55485663391993	0.594734214822379	0.302406319497861	-0.14544151843334	1.84475211925831	7.21349372416349	-1.31813238832477	-1.56161239924314	-0.33770006315956	-2.94694936316371	-3.6359897512553	-3.15903801655585
ENSG00000134250	NOTCH2	chr1	120454176	120459317	-	-0.356961463320159	-0.32566944957115	-0.76397717557643	-0.3982934996646	0.0520626886398006	-0.655541539121341	-0.148905455075131	0.50837413779618	0.86716664411288	-0.474548605756301	0.0200375159238	0.487211499546071	0.228476188020901	-0.463654590507739	-0.282949648712599	-1.16466493046828	0.0415831080738212	0.208603716168529	0.22711432837488	0.13871586364893	0.2189179968516
ENSG00000188610	FAM72B	chr1	120837756	120838005	+	-2.15179830928103	0.24113004883816	0.54252014144249	-1.12803460407366	-0.09071947385846	-1.76346529962278	4.41140626909467	-2.25844953012253	-1.42076542953479	1.19583587626516	1.33905986500652	2.76920354425565	0.12727383985669	-1.21969680620693	-1.35676207179175	-1.2305121527717	-0.88837619965206	-0.2773477321203	-1.37769383188176	-1.01852605458612	7.11685095505166
ENSG00000198019	FCGR1B	chr1	120926979	120927417	-	2.00012074741255	1.83993405755792	-0.33939464173236	1.40758705675424	4.81542781547871	-6.36107166285453	-3.90638801744187	-1.12776935231855	-0.128536164811937	-0.000220929968956951	-0.746681625868619	1.85480498232886	1.36580543140805	4.54226955136678	2.86659469470188	-0.62198175038068	2.04407951402628	-7.639119650875	-1.86305339382918	-0.933743152849192	2.51646646485422
ENSG00000236334	PPIAL4G	chr1	143767144	143767881	-	0.4057962048835	-4.16739466635383	-0.348762413424401	-2.7825492566569	2.99365564012165	0.104992449224267	-8.68588909526798	3.32272199584437	2.71258872683438	-1.19828232182355	-0.6374432988703	2.54082909717095	-0.923415106177345	-6.36564346882708	-4.74338302564508	0.999974096021388	-0.25076381325936	-3.24951897045578	4.56719471873634	2.9117234365861	4.43025538455207
ENSG00000215784	FAM72D	chr1	143896452	143897641	-	-8.94901110599406	-0.68095126366607	3.1912977675897	-0.0249189926558397	0.75323334944525	-0.93154966063644	-1.31282644250462	-1.63117221266328	-0.48330988750495	4.21874841531954	2.0820857503379	-1.4226785937459	1.3344861369784	-1.86696256499185	1.62864656195778	-0.78129082477367	-0.67872409354719	-0.51437889050087	0.97404878031305	0.17447985540796	2.97059609034995
ENSG00000162825	NBPF8	chr1	144146808	144147021	+	1.99500153677409	-2.10811487712746	2.37079133273179	-0.15557196264645	3.42913004391951	-1.11441491418601	-1.62931840708184	0.24507509288484	-0.58169150439973	-0.29964137937737	1.65073586827407	1.09781926390498	0.53407861340371	-2.13959898037248	-1.28297050593621	0.43117042479325	-0.84939203367597	1.16432446010198	0.698005207870683	-1.16926910902053	-2.09412344042912
ENSG00000168614	NBPF9	chr1	144811744	144811957	+	-0.419012547407149	-1.11256088473125	0.36228714599513	-0.474780756255361	0.70723695251315	0.23824289050199	0.48563163955843	0.37223452342386	0.00364151834629034	-0.615432270253631	0.46111616349951	1.69167551500996	0.826875167647291	-0.0958906347701802	-0.45121963431807	0.0780044176741495	0.43461947255021	1.38666265576801	0.33551232494565	0.41238317048409	-0.0525029207754102
ENSG00000178104	PDE4DIP	chr1	144836157	144836558	-	1.20334364004619	-1.11110709433483	-0.492719021573469	-0.920058572465459	0.79763370072746	-0.78363805819127	0.510602524451779	-0.54765839048627	-0.503670718668279	0.0159573516181499	-0.324521419459659	0.54042296622646	1.09335725773403	1.18207311399227	1.19338222467536	-0.0675747756704599	-0.54802092354509	0.187437539038321	1.18179415520592	0.833908648247359	-0.355952318704121
ENSG00000213240	NOTCH2NL	chr1	145209119	145209436	+	-0.21569552637555	-0.85328696392983	0.0359908900660004	-0.40908400467207	0.4080999515764	-0.31285236760295	-0.0574000318912997	0.94943196668249	1.34338151853241	-0.99123664384203	-0.41013952294826	-0.5209198681043	-0.1301495878198	-0.21266457295532	0.08085637600706	-1.00420809725689	0.78251601093811	1.22125542650414	1.25593729831441	1.02022285360931	0.0346434740979404
ENSG00000255168	RP11-458D21.5	chr1	145209145	145209436	+	-0.27786510175145	-1.05611368903604	0.22323923198501	-0.466632586878569	0.752512014096981	-0.24327364170853	-0.0289275438860912	0.905194620861619	0.330784903990969	-0.950107711171372	-0.211572641461711	0.02613716641374	0.0810682078809393	0.0675435751273206	-0.71361596038129	-0.629233096448241	0.54707020137757	0.9752116788344	0.664106036736429	0.855045894402711	-0.297544166604771
ENSG00000163386	NBPF10	chr1	145289772	145289906	+	-0.25128252191449	-1.14742486630186	0.0734697757265792	-0.623478047778891	0.758838202294649	-0.31784396307569	0.100857968538779	0.92685232482058	0.291974257852269	-1.02320475804432	-0.255942749567009	0.0249708962676198	0.121808562417629	0.0291239276035302	-0.684868315962369	-0.554925360477789	0.38365654349734	0.881628018583051	0.76185759267768	0.89919902067831	-0.221302346329749
ENSG00000117289	TXNIP	chr1	145438469	145439052	+	1.02942642770398	0.22911567866917	-0.835432389609691	-0.763593166474661	0.745138992707551	-2.13566380196959	-0.26878734575995	0.45107997475426	-0.44741498857436	-1.40167292249372	-0.839353457633839	0.56263151003758	0.95186084607302	2.08134969748354	2.81845787308096	0.571248696602551	0.0138088396653595	0.60325976435905	-0.72541239060561	-1.06643318687111	-1.2243633668024
ENSG00000121851	POLR3GL	chr1	145456236	145456723	-	-0.823158705037479	-0.0287760153315801	0.12208831417134	0.318276948696401	0.45889243928091	-0.9327551821768	0.74774613211474	0.0574848811318196	0.634252208195599	0.28244951259016	0.35883504504353	-1.00530150894573	-0.54155414696203	-0.655094558074	0.577891859228029	0.811262104033481	-0.58892094737198	0.20320055039084	-0.08606400923673	0.16812777968621	0.40545086925647
ENSG00000152022	LIX1L	chr1	145477085	145477450	+	-1.54314739436199	0.63287236071358	0.216366133194439	0.0627652905251699	0.38866784379705	0.689216510303891	-0.474294433503871	0.34886627276529	-0.21941039052615	-0.98831257661834	-0.31312084571756	0.216580635198129	-0.2028750203587	-0.606517491225031	-0.82588841760077	-0.00470022422333027	-0.0461970620401502	0.83726355736699	0.30642039093533	0.16823668025374	0.70322946219102
ENSG00000131795	RBM8A	chr1	145507598	145507733	+	-1.26406132790384	-0.23828148785135	0.5154213669092	0.49411565663663	0.0918918197155705	0.25136848549863	-0.635223347203451	-0.23805323910529	-0.4924742207779	-0.85030768317368	-0.18342731198911	-0.42335627380178	-0.24787987971251	0.0671043522653001	-1.39486488073443	-0.36213873519306	0.0796019809984791	0.464919454574869	-0.40584787001603	-0.21289971559622	-0.05605808202872
ENSG00000131779	PEX11B	chr1	145516252	145516456	+	-1.25762416336004	-0.00360268283494003	-0.86946090349372	0.98890190537455	-0.24680886900338	0.74474174986283	0.96971814893739	0.42544010517475	-0.18643038435195	-1.15224950552839	0.0847915873609701	1.87273575390357	0.30231942111723	-0.47211118649247	-0.63079098613764	-0.6329182981795	-0.39878963321416	0.84641924026015	0.29860994492414	0.0295413073213502	1.09929617792163
ENSG00000143127	ITGA10	chr1	145524891	145525117	+	-0.90711029936988	2.2258775827862	2.54305381276587	2.15661832679477	-1.28589732115806	3.01804337889408	1.67606479631685	0.861367918746266	1.98750569175112	-2.10150553496971	0.17674513118547	0.691786881519	0.23037408542791	-0.28606625488754	-1.09600108931548	1.09634644834019	1.89282424879859	1.18180279676033	0.61643202447474	-0.753087008758	-0.27838233174107
ENSG00000198483	ANKRD35	chr1	145549230	145549355	+	2.52314925288196	1.95101201077498	-1.52822570960482	2.58315028477273	-0.40497452437327	-0.935208008053	4.00075660449851	0.87907408892141	2.24667510933742	-1.47865978180184	-1.31765827948366	-0.26104363053339	1.00006091690111	3.5509715829561	2.04384886830448	-0.77384359803921	-0.78696193525126	0.37428713737423	1.50706570919641	-3.14349987428426	-5.22996481048845
ENSG00000131788	PIAS3	chr1	145575233	145575404	+	-1.74019702531661	0.29404001387323	0.0352151928689901	0.44655360580554	0.73021843448281	0.60062730931235	-0.194251055093949	0.706636034851519	0.441537508347889	-0.776893735183839	-0.319790367556769	0.54472364479068	0.36560513815359	-1.32922005405935	-1.41697884375909	0.0411771846426605	0.402074202302511	0.0734292033695594	0.41783445188498	0.58139779856547	-0.28920526907532
ENSG00000186364	NUDT17	chr1	145586115	145586691	-	-3.58866546302456	0.85962977426055	1.37919283957425	1.15470465347172	-0.51194940805455	0.21919476666994	-0.38310499461827	-0.11932884691603	1.58945200694972	1.00068273177957	0.101939496991187	-0.53840086737791	0.13331867816733	-0.11297960404081	-1.85322403834382	0.312239307167611	0.824983518825993	0.16807591754585	1.20708550226504	0.48068235978494	0.785500333499654
ENSG00000186141	POLR3C	chr1	145592605	145592771	-	-1.22734063042512	-0.75100830967377	0.63309592943384	0.46033359014702	-0.11896717818645	-0.17040729658404	0.271141973659829	0.3121629247317	1.02032601755279	0.18309758412126	0.46848616856664	-0.55923306447729	-0.208371463360421	-0.48064259418063	-0.00587637948271968	-0.78162147935433	0.0972271855169602	0.439699528994971	1.23898908832244	1.07512689353697	0.89959525327893
ENSG00000121848	RNF115	chr1	145611036	145611341	+	-1.34368186094923	-0.146633941779371	0.26863856418298	0.44111100402667	0.143449862011391	-0.137093591804621	0.0400393521086198	0.38427714446796	0.6259492985721	-0.24717540566859	-0.11273963656317	-0.25724257059597	0.0686502636383599	-0.56961689596695	-0.81885882297714	-0.19385088460688	-0.15546959693439	0.46690541572923	0.133067735075859	0.46177480806567	0.25666306664325
ENSG00000117262	GPR89A	chr1	145764411	145765225	-	-2.02839626093324	0.25116054306854	0.24133558617235	1.1399669111827	-0.24629028709864	0.46246683400083	-0.22329369480073	-0.0278333631973906	0.74141794466255	-1.36210792528923	-0.0386351247139198	-0.25800356605081	0.6874517757306	-0.67882180677844	-0.81405346073921	-0.21605615241116	-0.22017452379643	0.576738136887	1.47796609912622	1.3299254453581	2.68718332212165
ENSG00000152042	NBPF11	chr1	146032647	146034408	-	-0.28051689335898	-0.17002894226864	-0.37362111145663	0.38182473644605	-0.0459225996245296	0.307177097656259	0.35645820902677	0.99631114443067	0.103986408280339	-0.85257391423586	0.25429417710539	-0.0109602948260301	0.49537624758063	0.0585008468855799	-0.33089265753942	-0.34205468761548	0.0852098385850697	0.10125508367278	0.92363435334791	0.68139031784685	0.33228434089725
ENSG00000186275	NBPF12	chr1	146373546	146373752	+	-0.29891596497415	-0.71343480718988	0.0680254720991096	-0.0665959545915298	0.314045295001501	0.97734434102561	0.0258640620040094	0.594362453126901	0.641006726197261	0.10023142851294	0.64032657761173	0.55859768200778	0.5058509057498	0.88549346688127	0.28134395766305	0.1988558566301	0.284819718917251	1.53862441568353	-0.27259375897902	-0.1996949298954	0.71188761900013
ENSG00000131791	PRKAB2	chr1	146626685	146631221	-	-0.524587900834369	-0.84489717605099	0.534776705839449	0.85492435380123	0.10659790906573	0.90665729468724	-0.4786469952785	0.18410542145447	0.534126263004949	1.04387146465814	0.24558117360215	0.69001011506257	-0.21473288144654	-1.42855442625258	-1.79763583501973	0.20253857643949	-0.5233455275279	-0.55791493328744	0.87883376268254	0.94441625235826	-0.0228560060755907
ENSG00000131781	FMO5	chr1	146646930	146647969	-	2.82296953133109	2.52557143114504	-0.69683158352042	3.21613270005786	0.61828938372217	-3.30848541999689	0.46058793643486	-0.336875728705036	0.206328527583185	0.53192591765322	0.7380156855995	-3.21756775244498	-2.15896680836305	0.90343115255158	1.61736040802432	-0.661223388598617	-0.963257987829403	1.90448645322024	1.35276399593231	1.00575218511928	6.37927275859311
ENSG00000131778	CHD1L	chr1	146714291	146714480	+	-0.280292016685739	-1.25463794354054	0.45440046034044	0.92180647076234	0.20702411851107	0.97022740783849	0.19199569736674	0.45032486544961	0.83017068067471	1.45802338065673	0.15486301053493	-0.44533631166505	-0.24656687321344	-0.78517399739148	-0.84371338937536	-0.20063451610019	0.0186651635117601	1.09977840401932	0.62744935857113	0.75328925594346	0.63683433116612
ENSG00000116128	BCL9	chr1	147013182	147013444	+	-1.50384936123656	-0.1109903530228	-0.0278951706330606	0.55070016442402	0.0826901540911003	0.2995557569789	-0.21745463343204	1.03632306557113	1.06174850368477	-0.49428440207999	0.42458491090441	0.85845084216311	0.46682584781871	-0.73837360039687	-0.74724755427677	-0.17007346245145	-0.13608521941845	0.0458451835530704	0.41210787224898	0.439884468952251	0.38134222417926
ENSG00000162836	ACP6	chr1	147101453	147102866	-	-1.63041920300829	-0.18554068182125	0.4862539808535	0.85052683361148	-0.0305017692397698	-0.14562867638991	0.5775435135589	0.06664170640334	0.37560319260619	-0.38387033915102	0.63636375161951	0.33627448619664	0.61659539390592	-0.73045649048178	-0.28759362638421	-0.48735246630272	-0.21231713114381	-0.17382384739265	-0.37473862481962	-0.51754701723207	-0.25110760827094
ENSG00000143140	GJA5	chr1	147228332	147231379	-	2.98993142317	6.50527980906431	-2.97329757233712	-2.41848077591782	1.01600457496067	1.86986975098686	-1.17811526314254	3.56870145267838	2.59073096907093	-2.71116522215676	-2.7903453580896	2.47824420598952	1.34862305905414	-1.67473325234532	4.13849223481576	-1.24731480543343	-0.038307935342699	1.46198517737523	-0.68577583295602	-1.15210049004949	-2.5740491966097
ENSG00000188092	GPR89B	chr1	147400506	147400691	+	-0.27411814965292	0.61062212921173	-0.14621045707344	-0.0306913603091301	0.17999267116586	0.10671553152793	0.36351630775382	-0.38719763306444	-0.0302412576567797	-0.38767029179797	-0.46912207159752	0.4285592766508	0.05685423580961	-1.64417838160249	-0.83825434492371	-0.28165587179611	-0.54935596477865	0.95171297091528	-1.14949005379646	0.23482182234657	-0.0606846282296396
ENSG00000203836	NBPF24	chr1	147574428	147576189	-	0.602714020167531	-0.33218971090699	-0.0223944394906797	0.21971971822426	-0.13989722390779	0.291166717088911	0.67592609063845	1.51180819803156	1.07196612533506	-0.700950672683851	0.359727490696749	1.88812561986108	-0.26314221349018	1.34685604043977	-0.61718812137287	-0.3533994693096	0.23294311316633	1.41804947721035	0.54727836010671	-0.52581516637388	-0.11428598341422
ENSG00000122497	NBPF14	chr1	148003642	148004791	-	-0.647294376132709	-0.87221638131633	-0.50485223759566	-0.66966928328018	0.42916653257848	-0.10933684996811	0.166242766998789	0.368088401820301	0.20703097205296	-0.0688881435237914	0.36953127880731	0.21186398588752	-0.0343736792247205	0.079821894072909	-0.925468064919681	-0.376878713345221	0.343486783357649	0.50450451517238	0.626676740568611	0.96479222394193	-0.0251582743920693
ENSG00000203832	NBPF20	chr1	148250249	148252118	-	-0.550229447315179	-1.26770575626137	0.60290413263872	-0.806297976598789	0.258926906238949	0.67235821916046	1.60588300370258	0.179740669973261	0.0789902149137305	-0.766967615284449	0.393471771260741	0.23991293795686	1.10672296696643	0.10524741004736	-0.98038590466627	-0.2060314236452	0.29093357612596	0.84380337101274	0.6758094320731	0.66991371779248	-0.3622429912135
ENSG00000243452	NBPF15	chr1	148555979	148556272	+	-0.70567028128359	-0.60071612865218	0.76352636423728	-0.40751967741812	0.30516598985972	-0.24058401318246	0.74632238657221	0.544677422834608	0.637714601637459	-1.41943380199309	0.00426745549532992	0.913272064671451	0.831732052248261	-0.672395054508271	-0.641696003586911	-0.20318321846765	0.26992704697133	0.628279335063141	0.598388121633771	0.484876882340051	-0.16403510037724
ENSG00000203827	NBPF16	chr1	148739443	148739597	+	-0.69713645473589	-0.77292266519326	-0.12278269004321	-0.80470883384411	0.3303800547634	-0.83031229763323	0.748402884885079	0.96421024477151	0.90051650673328	-0.30535254128697	0.29949163950043	0.771913017664249	0.648961548478939	-1.02448889014987	-0.751239651009429	-0.12315331481907	0.27406633160025	0.60331127244212	0.188310013972	0.5306588009389	-0.24752736429874
ENSG00000203815	FAM231D	chr1	149675978	149676609	+	-0.019160399659075	-0.702114756896375	-1.1433985399152	-2.80270982125679	-0.37383644201119	-5.24304932787914	-0.553910014195191	1.96771041721596	0.365085084293699	-7.53214448395239	-6.27575824357786	0.0508733751702799	-1.1100830421403	5.62088817872485	3.82217989756682	-1.35205247669235	-0.643753888544935	-5.74122554338658	-4.90206425539484	-4.15655880515611	0.53945833051176
ENSG00000150337	FCGR1A	chr1	149754227	149754330	+	0.72770383328817	1.44662718110572	-0.666766251536339	0.27022045467589	2.17156629066811	-5.10013843738727	0.78274327419422	0.25957862977691	-0.63393679387662	1.95609729172255	-0.41154795930013	0.895692298622613	-0.486432330109	2.85807348350513	3.28195869876636	-1.68271725981158	-0.0830191249266101	-1.88010133785435	0.59284871094489	0.07504390525067	-0.17122927009712
ENSG00000203814	HIST2H2BF	chr1	149754245	149754816	-	-2.92060237726989	-1.70844569369686	0.1025828768864	-4.87807504051422	-0.249198793062489	-1.36653224228183	-0.4796685190014	-0.62474966619631	-0.90585009706153	0.58941189946403	0.59774401944722	1.01168803230658	0.788918560765389	0.640322779856691	0.35019115685742	-1.78612699457419	0.45394438256983	-0.875127638328849	-0.63651634710254	-0.36120052591261	-0.26077173617044
ENSG00000183598	HIST2H3D	chr1	149784826	149785236	-	-3.91289632769498	0.0960110525767202	1.69844296667763	-4.41108263991469	-1.11088362138296	-4.34333632327352	0.33091062048991	-1.0894720189236	-0.378541901480844	2.17905810021162	1.24528775776825	6.64022583664576	2.96705168129839	0.69559706966505	-0.0515183374554899	-1.31948111592184	0.75732941618125	0.40313630829739	-0.10144805385809	1.14436726634304	1.02107049880076
ENSG00000183558	HIST2H2AA3	chr1	149813505	149814478	-	-4.69847605415717	-3.51919129660791	0.288917094406886	1.94215463976684	1.31006034144013	2.07160510538955	0.038271483730303	0.53918397039002	0.789620415817217	-0.437519292781132	1.32195991822177	-0.42025323207201	0.928573497287809	-2.00730752198704	-1.03926912140846	-1.17838082855633	0.131270160891728	-2.65027333941847	0.14765684556655	-0.27711351934136	0.62351240874808
ENSG00000203812	HIST2H2AA4	chr1	149822643	149823191	+	-4.69541182545451	-0.0746653134241	1.13209732173232	-1.40923971153631	-0.176548498450171	-4.59153757432396	-0.68315192243835	-0.235399776038686	-0.563964152287015	-0.754198885481343	0.566677892379819	1.63623689070084	0.770733448151627	-3.93804778328345	-5.79783007971286	-0.887891381984738	-1.42727931280713	-0.270930825513033	0.616796109656964	-0.91263001309244	1.24756358246731
ENSG00000182217	HIST2H4B	chr1	149825607	149825779	-	-1.1323581389609	1.03356157239448	-0.032081791349271	1.27892977894652	0.818684958142095	0.7627566861593	-0.988215529603896	0.442795632293635	-1.45454081394616	1.48083852683165	2.3458137411353	-0.57010828931962	0.269480609872215	-4.2798411387553	-2.72179528586867	-2.77402153190932	1.35444119871675	-1.72084917686456	0.15083524148762	0.8659687646835	1.90240114576415
ENSG00000184678	HIST2H2BE	chr1	149856010	149858232	-	-1.918662117239	-0.53584157473332	0.37343916981408	-0.900934023335091	-0.0752196031724104	-0.37761820340611	-0.499270632202069	-0.57019838923973	-0.74425810461609	0.60567039238874	0.34155413081227	0.6551486255432	0.66588892186356	0.81988958583789	0.32808092022572	-1.21223625037505	-0.15178535137135	-1.15586067402161	-0.14875160703932	-0.170150848549739	0.36888949006296
ENSG00000184260	HIST2H2AC	chr1	149858525	149858961	+	-1.62154679380209	-0.831836653773069	-0.16600742812412	0.51185574672683	0.0302082670254595	-0.470115047135041	-0.62941726851886	0.22917108404535	-0.43008089037535	0.56944733263238	0.26040114979093	1.70253803719269	1.86664023956802	0.70377532304599	0.85829918027372	-0.477009059630539	-0.10179970683283	-0.321199547196	0.20414572429836	0.36050498440943	0.44351581535449
ENSG00000184270	HIST2H2AB	chr1	149859019	149859466	-	-3.22078622921706	-0.30003400283584	0.536094970169539	0.34783882382894	-0.13371641428345	0.650105509547488	-0.859644920583879	-1.12535824703427	-0.520059606933028	1.8479834675304	0.787098300350843	0.00281601838202106	-0.0371262160998389	-0.345858693851602	-1.39217256112266	-1.09520730947467	-0.908538909384204	0.19791261871308	0.92406798457409	0.42438700279376	0.82929734958576
ENSG00000159164	SV2A	chr1	149874870	149876749	-	-1.74939348791991	0.60348038889453	-0.794756731976861	0.342494541429849	-0.50221888625691	1.37770580863071	0.580460001976157	-0.42641756808836	0.839630175754991	0.54478063622004	0.48577256955569	4.90307173313085	2.96305060223379	1.13622261965646	5.5302080851821	-1.27500623109652	2.46423003975068	0.256300411131757	-3.2832674290056	0.70682638719055	-1.94684774720178
ENSG00000143368	SF3B4	chr1	149895209	149895621	-	-1.34774183274366	0.5181245800122	0.23907026332747	0.40781726177054	-0.286616794726131	-0.0883348529935004	0.2325648898088	0.88654682585921	1.39185168969447	-0.0603407034341599	0.18886011330169	0.37246428033405	0.26230783046353	-0.661752649792041	0.20876007823975	-0.78758080789411	-0.265373527964091	-0.2310310692822	0.3495869527462	0.344788255505279	0.53826669751387
ENSG00000014914	MTMR11	chr1	149900543	149901209	-	0.15010170895838	-0.14157697069038	0.64972461362912	1.70319945198386	0.70375566152757	0.99592244126531	0.19067345874101	0.509510660004119	0.844645917489539	-1.3281953243733	-0.70973039701305	-1.29077105848333	-1.13241100284416	-0.24737802932338	-0.79493819299214	0.34767681652392	0.47234545909261	1.65312816954264	-0.15069394116277	-0.97749161154668	-2.06397815568201
ENSG00000163113	OTUD7B	chr1	149909705	149916964	-	0.29882474502875	2.15831289536107	1.21584192367767	2.11584285366531	0.67703351599408	0.26735067654308	0.38488370976734	0.8806934358103	0.618871293178501	-0.67884770796031	0.12897753051679	-1.25059421504238	-1.00308598019881	-0.35953459182056	-0.49095737048333	0.163677947349891	-0.13304403390475	1.46430313230868	0.45401892417294	0.28848633935049	0.190554402529299
ENSG00000136631	VPS45	chr1	150039369	150040007	+	-0.41571909660221	-0.49555046123025	0.36300784084764	0.7208348708734	-0.0973965929896101	0.68418156747186	0.30346186791604	0.84364403339094	0.64089333788014	-1.17572161288968	-0.24894182094692	0.9100574104927	0.27732129551498	-0.48110726419771	-1.03824445684476	0.24169343021554	-0.13303126895737	0.41037075746704	0.658862000678139	0.0964985485674692	0.105190745072489
ENSG00000023902	PLEKHO1	chr1	150121373	150121976	+	-1.91300157086781	-1.03410902698268	-0.85047437566392	-2.00644470098488	0.0392825150123302	-1.37850790861541	-0.87038937482229	-0.66071821378839	-0.89832187359277	-1.1461514915675	-0.306135417485359	0.386187091171029	0.345762918004239	0.84568973995947	1.04008137868624	-1.82323717845829	-0.12015771956913	0.70534151052075	-0.42995027272014	-1.00490072167967	-1.82112692181623
ENSG00000143401	ANP32E	chr1	150190717	150193063	-	-1.41147318350305	-0.47969393279369	0.963661160845731	0.0734686073625204	0.415491645413949	-0.831823409512199	0.60632182064445	-0.37485899973194	0.7225667721549	0.90922393535252	0.0968386042334899	-1.34923885988178	-0.923170250520671	-0.191165068701491	0.346392055687949	-0.28238947654802	-0.18759257757551	-0.17100743191093	0.26446144691425	0.37793919785203	-0.24587428666751
ENSG00000118298	CA14	chr1	150229554	150230578	+	0.99138156640062	2.92394727875554	6.02152772761537	3.20196025547757	0.23805200386585	1.3817633045312	-0.33618895134439	0.42036867455804	0.52916249082814	-2.6852603470175	-0.342236662637795	-2.99304656694324	-2.69071680556916	-0.97773711592749	-2.12815166143409	-1.07902719555924	-0.729739560892639	2.4550750928443	0.622426422880371	0.88360819297514	1.75708859002214
ENSG00000117362	APH1A	chr1	150237804	150238594	-	-1.45515007844494	0.812273688605001	0.10384865951303	0.16767681387515	-0.2445647691178	0.65887359347079	-0.47405878517329	0.0421022686499404	-0.22358634621946	-0.70721179502839	-0.41650847214778	-0.11613239284604	-0.0611244713593697	0.0717578487757597	-0.06652830017486	-0.81612846023989	0.25399432881545	0.00460753881240006	0.57802031478605	0.3426924829803	1.00546028257324
ENSG00000118292	C1orf54	chr1	150240600	150241220	+	-0.66880849459299	1.27857460477142	-0.18830259461399	-1.07054144802183	1.18850329436834	-1.835389609301	1.10269913308059	-0.27558038541191	0.09747287738687	-0.0451662733511902	-0.94130002130115	-2.35718988534019	-1.42079225924602	1.79123080788161	-0.48604581620693	0.1826924796205	0.26215212214765	0.36241076803499	-1.32028571564237	-0.73949708963386	-1.59604487154699
ENSG00000159208	C1orf51	chr1	150254953	150255028	+	-1.68106971765636	5.11512099133342	1.77110840851019	-0.704861392366862	0.627296934715373	0.59429319350403	-0.390126121476417	-0.0486784128881901	0.18240769735668	-0.13526046267689	0.70204803004857	0.12472662421497	0.0968579601478998	-1.17844963182992	-2.03967855769096	1.99989007085552	-0.36939530303805	1.57382074793573	-1.14574798222017	-0.0544564551784199	-0.9038796758759
ENSG00000187145	MRPS21	chr1	150266289	150266318	+	-1.51841983625801	0.43479654967626	0.596936555750051	0.79254239110303	-0.0251388553986605	-0.30415638865863	-0.273830853955199	0.42850199957879	-0.31959478000087	-1.43743083471477	0.19514772697713	-0.37674021971533	-0.32781574088311	-0.353793781912001	-1.6132935707159	-0.309242018726	-0.0894076118780296	-0.00694097505518965	0.29740981708107	0.18346573927593	0.200800433223851
ENSG00000117360	PRPF3	chr1	150293925	150294041	+	-0.0354715595655311	-0.36500318116515	0.0611827978091704	0.0914319625924698	0.176816424578179	0.292823803078059	0.53544538150056	0.81017076535476	0.91146991379071	0.0277277214632701	0.0841518588705297	-0.0841299184316693	0.0561172911229804	-0.0509990255452797	-0.40251643990444	0.134971688228651	0.23013661456154	0.803860932162531	0.716186333000239	1.03198607792014	0.126044007722379
ENSG00000163125	RPRD2	chr1	150335567	150335874	+	-0.55665338548716	-0.298557468777719	0.42184682911597	0.24269625898214	-0.139179993793791	0.80528753534435	-0.10709995025686	0.42711674449168	0.35136726000351	-0.53908567393456	-0.19785847607834	0.56336735171824	0.29020094074985	-0.43189798501682	-0.68651923328006	-0.31175143099619	-0.17014108774739	0.219990060314791	-0.131454671186701	0.0218529399179799	0.155015068378989
ENSG00000143374	TARS2	chr1	150459887	150459992	+	-0.58793094048102	-0.6906562080925	0.492007007643609	0.30072634377124	0.26309845175095	0.12447603686654	-0.628962447016741	0.13770878977084	-0.3303095847967	-1.64907680616458	-0.46337974676718	0.0761542771115797	0.16684305265291	-0.60841427968314	-1.63956887915828	-0.77178318956765	-0.0188020379159299	0.53125520450246	0.0868469561323	-0.24659895760448	-0.48400914679395
ENSG00000143369	ECM1	chr1	150480538	150480755	+	-2.05759528731591	2.05833613208727	2.02937129154873	1.51402245769505	1.803517759646	-2.58235567138942	0.98032292962978	0.893396082838611	0.66160981220842	-0.74947480178451	-0.25037142274579	-0.0827953808321098	-0.64742506314424	0.41515366131357	0.429540149791809	0.24808319209201	-0.933765564105721	1.12469956478504	0.12704567942637	0.10090568947364	-0.37866643005876
ENSG00000143382	ADAMTSL4	chr1	150521884	150521975	+	-1.73330464913117	-1.30334099110135	-0.67000600308975	-2.24459273006128	0.54176634089032	-1.30733371098864	-0.63554739621099	-0.1000970902014	0.0365450656249897	-2.1433350699527	-2.7701625740184	-0.45575779697077	-0.109118675849969	0.6704270622619	1.39706805897952	-1.32229600529309	0.38518907651315	-1.31380625192848	-1.56117447093132	-1.94120362426868	0.0146263965750202
ENSG00000143384	MCL1	chr1	150547032	150549967	-	0.18093413892785	0.28128297503405	-0.52609704996898	-0.26441711111365	0.00570972190814967	-0.5818964279113	-0.09473760388871	-0.0350069716479098	-0.32471264301405	-0.18883762729612	-0.65836429178011	-0.77441977016549	-0.57892939958359	0.206035404457349	-0.1799454264064	-0.277101416999741	0.26791863648776	-0.0133185928258905	0.40865501630988	0.13804606699801	0.0473415110488302
ENSG00000143420	ENSA	chr1	150573327	150573755	-	-0.73879912170409	-0.0513718901631703	0.55077874792704	0.9321566912757	-0.0373643251457199	0.22093737369073	0.25647563934216	-0.17758169672753	-0.06836595213188	0.18204095615904	-0.35198484279881	-0.91579057120826	-0.54366227370755	-0.617670099422519	0.10110747596567	-0.10186700181294	-0.19163787462475	0.34638640972017	0.64476397566689	1.03488620732083	0.340081803281151
ENSG00000143457	GOLPH3L	chr1	150618701	150621224	-	-0.535396694262881	0.0911369669643998	-2.20464224228716	0.46457049578352	1.54595677977163	-0.19805336843632	-0.53393912034732	-0.1223151727734	-0.00598732813508995	-0.0483820244525299	0.26457632149873	-0.37798421989818	-0.4326371549734	-1.05500323702179	-0.97256869331059	-0.19182082194112	-0.637558671246301	1.30277483405429	-0.41264548142645	-0.95990340750918	0.21704454328285
ENSG00000143452	HORMAD1	chr1	150670536	150671210	-	-4.11612248676899	1.84456403634179	0.365835256462454	2.7538671373758	1.09559103331375	-5.8271574387939	0.625668418966232	2.41252299433946	1.56565177955447	2.07609036470384	-0.32118515412611	-1.60259292429816	-1.14156197956648	2.52166218235027	0.54580575250083	-1.48216851991931	-6.49095013465992	-1.14903473219916	-5.97398181862984	-5.53077731038707	-4.36720089333322
ENSG00000163131	CTSS	chr1	150702672	150705621	-	0.88262347483634	1.32613530723078	-1.19983010156812	-1.84718622497139	0.59844565099878	-6.66782375808228	0.39242841453615	0.523490065544959	0.81537876380847	-1.0424252706983	-2.10441048291251	-1.90890162929637	-0.3585500463911	2.11089675474552	4.5375403831032	-1.48695846124854	-1.22196061791356	-2.13815370443514	-0.52465645786222	-0.70184468625107	-0.66702269973588
ENSG00000143387	CTSK	chr1	150768684	150769374	-	1.62024361257713	-0.44579342297074	-1.42820482111237	1.01355485710874	1.41357885600715	-0.31495344693207	1.23764828243463	0.89425938329168	0.26689648128194	-0.58198384267121	0.0070401941806999	-0.412082466939101	-0.64018400247423	0.14985090460703	0.92838163813431	-0.46477117695425	-1.1887102890585	1.28904949851378	-1.77883478983075	-1.60385305986347	-1.94660710812032
ENSG00000143437	ARNT	chr1	150782181	150784586	-	-0.56523424706117	0.105860409354229	0.0944822917511798	0.21398630211112	0.11229848724264	0.0449140936220793	-0.10059868661615	0.188760155356849	0.131695788450219	-0.30978306904345	-0.3200517223086	-0.28511764217306	-0.55826500539711	-0.30820288333449	-0.37725591106931	-0.00663461692666978	-0.0543038212844804	0.25863113564924	0.500600634645751	0.54531363415061	0.159669321182751
ENSG00000143379	SETDB1	chr1	150898739	150898824	+	-0.28523563846014	-1.05145030398911	0.0201682472957199	0.11479865967759	0.35161475520287	-0.14753267479465	-0.26958058618604	0.267292674578861	-0.0559467285751101	-0.724867206116381	-0.0516441797833007	0.0868640294149099	-0.26497828008544	-0.60865156241909	-0.71975590772109	-0.34922143789734	0.51176693059948	0.97806363435542	0.0306411955733799	-0.0291889207417801	0.27471836122139
ENSG00000143418	CERS2	chr1	150933059	150933231	-	-0.457153570116009	1.41249564465767	0.65123167538735	0.5592235598731	-0.28295602865075	0.29376099626267	0.0940167536445902	0.445244432058169	0.36024055543351	0.0796057001506201	0.16009556014597	0.82438399948508	0.660489713361089	-0.0882168933142795	-0.00718148372853999	-1.03677468732963	0.0868915453591699	-0.0624620884075702	0.44905984174703	0.737335662089709	0.636355372395149
ENSG00000143409	FAM63A	chr1	150969025	150969843	-	-0.24981719007081	-0.502334445130471	1.29493201854073	1.21141230313511	0.27406345415384	2.10622125844566	-0.0596768212530501	0.71409600338799	0.47647414084123	-0.42325952058141	-0.42491746207155	-0.0788401897078099	-0.30340344530183	-0.2637195600786	1.75414902578287	0.37406046822011	-0.30712062976632	0.95198458640833	1.72652920836473	0.90316776751668	0.0971224831498096
ENSG00000143363	PRUNE	chr1	150980896	150981147	+	-0.90718539412625	-0.644284670003811	0.47623882173866	0.69053877016857	0.19288145765793	0.3994241463149	-0.29897732701665	0.7454841136029	0.42235067655698	-0.0314691431956007	0.0278728352390196	-0.0915063264982798	0.68159916434913	-1.37108884600088	-1.50696641871072	-0.35470564726487	-0.0946369506499698	0.783163767720731	0.49731235958866	0.381361273577	0.55810403560016
ENSG00000163141	BNIPL	chr1	151009046	151009242	+	-1.36566346448265	-0.47714401623682	-0.75602929919942	0.870857075318999	-0.824478760772986	5.24499061344016	-0.2775539819285	-4.96182784855432	-2.19172256546746	0.138340565353919	-0.811483739512069	1.52251367717152	-1.08995167035658	1.86153549619643	0.2566884926111	2.32823047233708	0.81177736425262	-1.6118793586115	0.635095076345944	2.54802502708365	2.3379177077922
ENSG00000143443	C1orf56	chr1	151020216	151021328	+	-0.633532103699879	1.63969978730548	1.44133886730263	2.29790517542462	-1.37225139978859	4.20891338809746	-0.394209144266051	0.805096509850712	0.178608214357613	-0.890103299922253	1.47561138924302	-0.327096320407378	-0.186984897139413	2.09312008674452	-3.38376799551969	0.29612271566719	-0.816087501416669	0.219085558220644	1.54870416890106	1.45126574651034	1.31899360336746
ENSG00000197622	CDC42SE1	chr1	151023447	151025803	-	-1.16766459387884	0.20698505994307	1.24895056733551	-0.266430947724389	0.275089142032161	-0.90354104797971	-0.21356738296809	0.29225469445592	0.19105176600329	-0.20719333662811	-0.155693785103701	-0.77173307276757	-0.0956732983870703	0.21565755491221	-0.48788509830129	-0.70954736076748	0.10239035942549	0.71772350243341	0.0307817387848601	0.1450775235158	-0.98674967144339
ENSG00000213190	MLLT11	chr1	151030234	151033029	+	-4.55219844638766	-4.11000473011763	-0.60101532875658	1.18351653302539	-0.282164013669215	4.0257867823493	-2.50772911702853	1.44771837507107	-0.551994118250476	1.08642697765389	0.33092432673981	2.57663957637478	0.67126611691621	-4.00885236728423	-3.01289214725917	0.086768708036725	0.522419990138441	0.065300825809177	-0.792910253079065	-0.251651306167389	-1.9090828840085
ENSG00000143458	GABPB2	chr1	151043054	151043410	+	-0.10313231149879	-1.47666561418035	0.37675754935708	0.0668070634436697	0.8425286139103	-0.59532488693231	-0.12899176162477	-0.23654578840266	0.0165374669567298	-0.7169619202598	-0.3575535318657	-0.59979925867734	-0.667729768718139	-0.49539574781927	-0.5819023498451	0.43781814618374	-0.43222899892332	1.13334267906908	-0.12376252510689	-0.20300672720504	-0.54840048730209
ENSG00000143434	SEMA6C	chr1	151104161	151105993	-	1.40328551395035	-2.59123693602991	0.54978059349282	-0.65415930007677	0.39809067219119	1.21426909288849	-0.59545682425408	0.28019985727699	0.62079250818903	-0.83273649530572	-0.28453364020525	1.68249003782514	1.10713889584992	-0.73368608976535	5.67210837893301	0.13472858046312	-0.20340968675529	0.83287913224047	-0.958482742480444	-2.64335098988668	-2.48774123733222
ENSG00000163154	TNFAIP8L2	chr1	151129105	151129198	+	2.72958489151882	-0.487573482550657	0.23319926433613	-3.34598999389082	1.34896117661472	-1.34824885290426	-4.72551571699003	-1.98404698055569	-1.27729697664309	-2.02060627253728	-1.98280100308261	-1.35703807938227	1.75650855717133	2.02504260076111	-1.56072972792792	-1.00727559707665	-4.27738131008099	-3.33281770152094	-2.46283193724651	-1.81149630667701	-5.13775310242665
ENSG00000163156	SCNM1	chr1	151129140	151129198	+	-0.6208202315176	-0.47152534427863	0.41876731634117	0.34523554140144	0.26838972868721	-0.0365075667243699	-0.626906657492159	0.0330421118600901	-0.471182660349309	-0.0183377556673401	0.0954792713125903	-0.59677104464058	-0.14005836860736	-0.482433131561811	-1.37532728324741	-0.54850792860511	0.17358845472055	0.18051390998563	0.24827155491938	0.32298170559611	0.0239713876131198
ENSG00000163155	LYSMD1	chr1	151132224	151133496	-	-0.115975271210981	-0.77800719846211	1.15465349419343	1.64471532998584	0.58660477363335	0.88710575556217	1.90360633812115	-0.46891385679877	1.63271500185057	1.7067507446871	0.27948128140294	0.12972533102136	0.26844368542562	-1.48304525157899	2.33422347808392	-0.18635197390965	-0.2657785090094	0.56389084832233	0.967104955393534	0.36162197166705	2.49756888951334
ENSG00000163157	TMOD4	chr1	151142462	151142579	-	4.47330101111101	-1.25797621761576	0.51476780409028	-0.207315144815697	-2.8538003470277	2.34609922956433	-2.11694493136545	0.710790666451817	1.90302195953447	0.267143890149469	2.70123180865109	-2.97404416180198	-0.27616182967976	-1.26263430044711	-3.25009631291186	-0.13439450614234	-1.52032383427048	1.41638795826927	-1.69125415968691	-1.20225382172968	-3.82567830177446
ENSG00000163159	VPS72	chr1	151142463	151142579	-	-0.91665741347274	0.000244720782039742	0.77282278309678	0.175604731065859	0.36728408667367	0.556302143953	0.45587614503195	0.385416544468	0.47424756890186	0.2261209486862	0.43780875151555	-0.19486706374645	-0.15401910343654	-0.32202530869254	0.0666247512000195	-0.85037425804173	-0.22279052498191	0.14143823918121	0.0990458619478503	-0.0954004670882398	-0.35610282925666
ENSG00000143398	PIP5K1A	chr1	151170425	151170593	+	-1.28334815345562	-0.276235757616099	0.27215706059213	0.32248872498149	-0.20260021865147	0.382392857417091	-0.21862329765862	0.49225593213025	0.26146423163167	-0.39908320169509	0.12503721119861	0.510010532784451	0.39594498347971	-0.438677550231089	-0.53291224628782	-0.68880749386248	0.0600717620495201	0.747246831837201	0.28998117544302	0.407425984848031	0.38695244606291
ENSG00000159352	PSMD4	chr1	151227179	151227284	+	-1.12532903129215	-0.0514182332992403	0.61773977989811	0.46590564334312	0.479189624842	-0.0640434152602696	-0.0204758395661901	0.1043947986583	0.390480229105179	0.5614423846158	0.0868433269258206	-0.0456289697007195	-0.0534285797534695	0.13386450473986	0.12799790523722	-0.29340333094209	0.00280075056509954	-0.00642003274469083	0.19052375849391	0.31439068470079	0.0979575116445099
ENSG00000143373	ZNF687	chr1	151254094	151254555	+	-0.546784853257	-0.17080281823513	0.26322623019063	-0.12825402815853	0.79975818049003	0.66951385080652	-0.382828312374141	0.85083372389814	0.38958362129182	-0.93571144485885	-0.18053751388441	0.76631183324314	0.49490611591479	-0.579925776539359	-0.680079349069429	-0.67172196190879	0.08673160123179	0.5022828446292	-0.104746446278909	0.105372504515881	0.242828055892931
ENSG00000143393	PI4KB	chr1	151264273	151265509	-	-0.255059679966401	-0.234285178597849	0.49656515587795	0.21228289241547	-0.0581892305259197	0.52943009815677	-0.21618296166212	0.711016344745549	0.73912636932935	-1.12043646861612	-0.31355217815077	-0.0236227621398095	-0.180457048661539	0.416049314435471	0.545041327925071	-0.34484043884452	0.23022010258436	1.00099142342971	0.32114645652313	0.363919709462881	0.0940696769643905
ENSG00000143390	RFX5	chr1	151313116	151315654	-	-0.839188840707499	-0.06004581098074	0.22137920755518	-0.70159219527002	-0.60962154567127	-0.922449152097561	0.11470549285999	0.36483910825651	0.604927884770651	-0.55257273471533	-0.615564741904669	-0.0864994993981894	-0.41119210865885	0.23038961177138	0.42718825749461	-0.691778285898169	-0.42904560487271	-0.12507004373298	0.0510873995270194	-0.17970721830389	-0.54194036117882
ENSG00000143416	SELENBP1	chr1	151336778	151337181	-	1.23027390345521	-1.32638136514341	-5.34094736262736	1.52450582549598	-0.419114189476939	1.62463747526597	-0.22652654514298	-2.44665875498424	-5.42721474493658	-4.92754038108396	-3.87716869667221	-0.73634452215119	-1.02166211785636	1.82376071200678	3.57923450202739	-0.676985054970563	-0.45900671234191	0.22944330890172	-0.31499259797625	0.09967023707505	-1.64010318311735
ENSG00000159377	PSMB4	chr1	151372010	151372203	+	-0.860713193348159	0.40891124448131	0.72150788963192	1.07652784570122	0.0779878921659609	0.5577614031523	-0.2574659542014	0.44751159814228	-0.21901101786346	-0.0423270941974403	0.14811257847091	0.7741123203879	0.4866416685241	0.05950576921503	-0.8190695845021	-0.64953236784774	0.0107344819965203	0.207468729324821	0.510363776046399	0.36348088449326	0.817887559770099
ENSG00000143442	POGZ	chr1	151375200	151378940	-	-0.488349999495621	-0.425593680086419	0.42689004098365	0.64217525374462	-0.215736778216	0.240110663919229	-0.041404130736721	0.37766633362233	0.456785237265291	-0.636769811904281	-0.14792069653246	0.268023728518051	0.0881887416122602	-0.16723294486118	0.352241040444571	0.0827168530096003	-0.16359768284118	0.56732731445259	0.39682337313059	0.44245622718832	0.0611581504491898
ENSG00000143375	CGN	chr1	151482986	151483025	+	-1.95117123689649	-6.63730743544699	0.20886999846135	-0.806079687901668	0.19753667723662	2.19543438110641	-4.07712208319368	-1.97739993613419	-2.23104417532438	0.35534818570623	-1.80060491226644	-1.75575514469704	-1.68915816651149	1.34663170078027	1.92942763349893	1.53627232076415	1.62807763962787	-2.31324848494409	0.39647516229764	0.46558344715588	1.09102654476997
ENSG00000143367	TUFT1	chr1	151512781	151512902	+	-1.00355529721655	-0.99622201287759	-0.99894876207302	2.96741790325735	0.95467501853726	2.06944319946812	-0.13958734624514	0.86794722794245	0.43322825166556	0.66957280546371	-0.0152655618732096	-0.15485475369388	-0.41094552389968	4.82689945694877	-1.94781925755841	3.70921073315686	0.55259055648831	-0.0319286768378402	-0.29273964812296	-0.24254338013609	0.63552216166498
ENSG00000143376	SNX27	chr1	151584541	151584857	+	-0.738234028958621	-0.6782698299793	0.200719924265139	1.15359490710747	0.36505805934486	0.11525443288899	0.20281099812712	-0.18508577285239	-0.4034901453053	-0.12113674867109	-0.29353787421586	0.37188463641757	-0.12394195770763	-1.09515653923188	-1.23700006995235	-0.189648321354801	-0.387214562900319	0.626916213734209	-0.172258733368371	-0.179302517052871	0.45695285015563
ENSG00000143436	MRPL9	chr1	151732119	151732657	-	-0.76201990920398	-0.136795831750741	0.45327700612774	0.13073634700318	0.240499729821621	-0.00197670744748013	-0.510267042480471	-0.10853964696725	-0.33898014739	-0.13064611974899	-0.0591300061066402	-0.545711060200579	-0.51011382345975	-0.33105788582627	0.0828360223005795	-0.93472732563969	0.191392687920939	0.25626862492554	0.4875921771232	0.30052522889479	0.6987491887444
ENSG00000182134	TDRKH	chr1	151742583	151743038	-	-1.20019290459835	3.19512226086175	0.43143696088757	-1.95845972980281	-0.70672132382779	-1.87147064660781	0.19020237744465	-0.60692163986009	-0.48012599603495	1.03592464668129	0.62257128113863	1.03002356634827	0.11025799003818	0.54404808253747	1.42730793051978	0.84465589248408	-0.89831528676292	0.12329447052469	-1.64471452651972	-1.2398869887091	-1.45473931705769
ENSG00000143365	RORC	chr1	151778547	151780109	-	1.0938742099918	0.70904929689873	-5.7380387839713	-4.71102031436735	-1.58890265128372	2.85357179415018	1.51290155300452	1.65506462140963	1.10000908558972	-3.04598668815165	-4.55074587612262	-5.24640303545498	-2.15198835796865	-4.02410973039478	-0.78299250133682	-1.45086591942797	-0.81576441463244	2.87563071906357	1.76536617902587	-0.92677493003296	-2.77050722116455
ENSG00000159445	THEM4	chr1	151846060	151847404	-	-0.79454989835185	0.18669702091168	0.23009157168867	-0.13133312767843	-0.47508676074396	0.1585848625119	1.14308175358206	0.32462242549187	1.18729351552148	-0.41996132228683	-0.10533680771776	0.80025517257797	0.2859561878087	-1.19909499072824	0.80957401122824	0.0913391342307701	-0.297335613995901	0.78355085274831	-0.27463671936366	0.58908719476125	-0.58456761399856
ENSG00000197747	S100A10	chr1	151955391	151955800	-	-0.28664739099382	0.95281644186379	0.84364329573515	0.43569443210651	0.69365814083259	-1.08440932590457	0.20998745112615	-1.04368001227009	-0.75375898264959	-0.20543863518087	-0.61049896068495	-2.36945569751995	-1.53398650768996	-0.42616969803	-0.99922493241427	-0.47015767663127	-0.16401700909483	-1.47031773949599	0.67929935026518	0.27590714865046	0.34069679927016
ENSG00000163191	S100A11	chr1	152004982	152005299	-	-1.07616048075761	3.50165800647181	0.45611748796005	1.19306718340137	0.58379628975689	-1.61275561883029	-0.72501161306376	-0.2462933558454	-0.77601042233012	-0.72764260183719	-0.28936809469607	-0.6443859976541	-0.51559519750628	-0.38638926942235	-1.04303913078823	-1.71908168151469	-0.43902669297396	-0.35348630099335	0.2941170670799	0.50524404065379	0.0455927720974696
ENSG00000159450	TCHH	chr1	152078793	152085554	-	1.54175485559744	-3.65499701603799	6.6047651813055	-0.876618885563602	-1.04127107841081	-1.14723068919111	0.882720669640703	0.944514813781756	2.39912705580969	-1.9120207795094	-0.00711200935338985	-1.76888193541666	-1.05505158905661	-8.79196033795082	-8.19336655833432	0.114065271738828	1.18336400193063	-4.15185187005072	2.8705579492105	3.44549858586738	5.2965092127348
ENSG00000143631	FLG	chr1	152274651	152287223	-	1.29581993106437	0.442145902142	-7.22205851042091	1.2294933641363	-4.38666024696818	-3.40009946464871	-4.72760758964853	-4.32563080242526	-2.58764125669415	5.918092020071	6.78524790241353	-6.28934770202297	-5.01894811266387	-12.579576991404	-11.6607445335711	-2.046979397185	-0.79362729936178	0.47308323765909	1.56312528567007	0.32159832837761	0.62150240678925
ENSG00000163220	S100A9	chr1	153330330	153330357	+	2.4835284331383	2.89485375718808	-1.61751071274854	2.0407416920665	2.35632076327004	-0.19265484743653	-1.20591726130246	-1.76078646313732	-1.88373747462207	2.11700285090461	1.94334928210132	0.19328718243342	1.19389339132513	-1.78498043031434	2.39676720818814	-0.57991899371321	3.66982983053692	-0.531982561612821	-1.00750163228452	-1.06384932519446	-1.46669849890793
ENSG00000143546	S100A8	chr1	153362508	153362719	-	3.46075031136043	2.12980084773155	-1.24492883636529	2.48753235743547	0.84361283939368	-1.42907727597716	0.975820947278765	-0.562903668277356	0.809570246159166	8.7758916331854	1.99063742284892	-0.346974881185442	0.869653553930126	1.28443557030181	3.01736921263473	-0.211877861050852	4.56041575381554	-0.22659718761189	-1.60192462009944	0.139322505552697	1.23478288451278
ENSG00000197956	S100A6	chr1	153507075	153507306	-	-0.21226953465863	2.80078296681048	1.47716689391365	0.219514675889941	1.31355408914517	-0.162456474353331	1.28378604939418	-0.98458568629584	-0.71500920013474	-1.0698572924703	-1.12518714430375	-3.05466620220076	-1.9915188559877	0.79846566902735	1.15820637159837	-1.29170023888708	0.14880374273289	-0.23795469163378	0.48166637207078	0.542225820544791	-0.625492219590019
ENSG00000196154	S100A4	chr1	153516089	153516415	-	-0.15787393665347	1.1938368568394	-1.49720329991772	-1.08326191401408	3.09320928472849	-3.15800225224781	-0.23503140491241	-1.01483535194039	-1.56777286036408	-5.50387764521046	-3.26411031849646	-2.10820455823805	-1.42375639818172	0.13313959622563	0.95290692321368	-1.47951342100091	0.30002677494439	-2.35963177751575	-0.82411217982715	-0.49013679056963	-0.71765081836788
ENSG00000188643	S100A16	chr1	153579362	153580168	-	-1.12408673163997	2.71359855132914	0.40529024474769	1.32977067739474	-0.56331462664708	-1.36891932766723	0.953949286474742	1.72146300836555	0.46885201349203	-3.61047855962236	-1.23100438996784	0.410443401676438	-0.054953311097403	-0.624091858239789	-0.95300726548534	0.129108501656275	-0.439905272214339	1.63336556873868	0.62889434269803	0.80734940829101	-0.0198449491227803
ENSG00000189171	S100A13	chr1	153591263	153591514	-	-0.32960704301695	0.70024194127753	1.40892482473743	-0.0904543994544893	-0.0956862030442398	-0.95335561140637	0.35083467763238	0.48474397987813	0.17496161560452	-1.8074033577838	-0.33052433943419	-1.77102608677314	-1.37682363925022	-0.34255217098867	-0.76927149118052	-0.0820197137026897	-0.62959786734756	-0.14489956331461	0.54841812080738	0.80366612059947	0.70476292157886
ENSG00000160678	S100A1	chr1	153600402	153600624	+	0.798342079209679	5.68504863794881	2.32447806440705	1.71428267425314	0.663137908875241	0.35034949272665	-0.17531093261965	1.41376565956049	1.51230159676979	-2.51537092352339	-1.43592052604775	-2.17020163526919	-2.32952762788201	-0.31933099177479	-0.43678781178844	-0.5131298371595	-0.70819110763624	4.67817054183549	-1.71048371337156	-1.3391589793643	-2.12774766278092
ENSG00000160679	CHTOP	chr1	153606525	153606819	+	-0.14555725877125	-1.08198161212972	0.88587808098548	0.54445962393729	0.0578978448732004	-0.49834511756994	-0.0156037361012	0.33979520701544	0.5448347217362	-0.3876299542072	0.17817790920874	0.54974860159769	-0.114271074792391	-0.154197188835591	-0.44680053978617	-0.10143584527313	0.0734400141763603	1.12634755958902	-0.16513614999943	-0.26217547542575	-0.48169081885166
ENSG00000143553	SNAPIN	chr1	153631130	153631362	+	-0.43865155985691	0.59082781752523	0.33780218582066	0.77675099687717	-0.21540157419716	0.86218593076336	0.24636220573203	0.61972051577988	0.67531153071051	-0.35247723679944	0.0319205346346698	3.53424451405795	0.27831037048234	-0.0626691849210199	-0.18152256439975	-0.30637633017196	-0.0247511876256001	0.59879910582122	-0.0821080951470297	0.27756505094104	0.35840871295085
ENSG00000143621	ILF2	chr1	153634512	153635032	-	-0.44386851320845	-0.20520672879481	0.6783342961311	0.46529475886146	0.0819435992163502	-0.25988757279737	-0.43169726952728	-0.0672634111731707	-0.196814186874221	-0.18285718553731	0.0373327869307394	0.18012038190441	0.0530767173202999	-0.4181878933012	-0.463853700006389	-0.90938107385633	-0.00526627165914029	0.64218085548753	0.716070971058699	0.89304323363767	0.82107086535976
ENSG00000169418	NPR1	chr1	153651113	153652305	+	-1.71441016601377	-0.216108701466313	-0.84272228961608	-2.67599200940919	2.0987845444315	-2.05208630707842	-4.29468010514892	-3.30280655288101	-3.07371156542118	-3.1200580207384	-5.102511635262	0.02861347288659	-1.03762875316805	-1.42414234060616	2.69321687988407	-0.184882783876184	-0.983937019631991	-3.61450626099557	-3.3756482714902	-4.363774977141	-4.21350969932609
ENSG00000143624	INTS3	chr1	153700543	153701260	+	-0.35505302666642	-0.79428361769155	0.509481775243439	0.613434421682811	-0.00358291660229959	0.21330550827868	-0.58306952369905	0.0637497164829002	-0.436326177854699	-0.97438285535787	-0.224503515446	0.945281061100241	0.554879269614201	0.43575956934161	-0.506303091207079	-0.14907952339491	0.19223997302711	0.579582184317809	-0.03011157587847	0.152226864720818	-0.083624066657821
ENSG00000143554	SLC27A3	chr1	153746830	153748640	+	0.24725875526828	-0.51050349353842	1.01997081132021	0.36505166590346	0.0356167297315304	0.55512646593397	-0.30035951163238	-1.1744850798663	-1.83883000069023	-3.70283246126916	-0.24555118974086	1.35507651559999	0.78551472231876	0.87809326462427	0.08173946779256	0.5717608157952	0.0197787869243498	1.08729608524199	-0.63561836968702	-0.55471228791362	-0.51237790700933
ENSG00000143614	GATAD2B	chr1	153777201	153782786	-	-0.0682632694462502	-0.37366714846769	0.27109748814496	-0.1760754947402	-0.2343161726185	0.32399631082371	0.0422917566873799	-0.60862587024876	-0.48410674416084	-0.43849248455522	0.00749278252590013	-0.46413631823471	-0.41932626373506	-0.5528505131759	-0.25834833086544	-0.404637682014769	-0.12463825400786	0.83063628323004	0.37547934703631	0.1487657814006	0.4959946949186
ENSG00000198837	DENND4B	chr1	153901977	153902918	-	-0.19073786838498	-0.660239723146771	0.43385400877983	-0.551675595344379	-0.61182436049755	-0.16764821641982	-0.53947183774034	0.31005649980922	-0.24116827927293	-1.69664754532748	-0.43695940328856	-0.1934181167093	-0.0619853906116505	0.64932667459131	0.36015333209308	-1.10823544130817	0.33072642537848	0.938376794398979	0.42159249398587	0.40310351669804	0.16143344170734
ENSG00000160741	CRTC2	chr1	153920145	153920805	-	-0.65703797701462	-0.3086186111346	0.11547399001418	-0.58761947121756	-0.45292677906312	0.28044955208922	-0.371879389772141	0.0865657462869303	0.57025232122392	-0.1547044852204	-0.281472962592771	0.00774256331360057	-0.26603252880474	-0.109405205458169	0.0835854984336706	-0.46875608257421	-0.0472102967666004	0.275561014155961	0.70522996702706	0.45991970483014	-0.2087991100471
ENSG00000143570	SLC39A1	chr1	153931575	153933230	-	-0.74163827108165	0.23397006378621	0.13029577905315	0.67222888284694	0.14352344411727	0.04713976941439	-0.31747341904607	0.45185466285542	-0.0746839025785597	-0.88080243131875	-0.43203241946094	0.0493804141088803	-0.39917584097187	0.68854842363184	-0.955234006205909	-0.68677102598515	0.61908478501534	0.50265379019947	0.64356185223165	0.41448491931234	-0.0825596936031197
ENSG00000143578	CREB3L4	chr1	153940010	153940360	+	-0.14838862269397	-1.36430275545784	-0.35476232849798	0.50436937983631	0.0406625424174596	0.13573349803615	-1.37203038864368	-0.42887692427124	-0.83552043895124	-0.82063179911583	-0.21366349407945	0.8265895855898	0.14619751725194	1.86821922106446	-1.41516099940671	-0.82260417999605	-0.20737873547247	0.88796013890544	-1.57961491053668	-1.15797006370688	-1.49131743597161
ENSG00000143543	JTB	chr1	153946745	153947311	-	-0.0401059436271698	0.57344129963335	-0.15803598435152	0.81625290577651	0.13062039407465	-0.23285564858658	-0.32753461700502	0.29700268302265	0.29451073013795	-0.5006024647761	-0.00266293291212971	0.0928752190798603	-0.27500540936188	-0.64612418034175	0.70737313099967	-0.89003688680241	0.00632322328271062	0.4316915572599	0.721051534498931	0.520642417963121	0.343190168739101
ENSG00000143545	RAB13	chr1	153954127	153954652	-	-0.40566360302915	1.07972592989362	0.33331809008067	1.13616606923094	0.41159727828595	0.42051506038802	0.525618536467539	0.43443468321425	0.51974545748081	0.0231646349558501	0.18812720795086	-0.84048293992658	-0.2218765762291	0.27839158154997	1.03727737401694	-0.66794766884878	-0.0401112697455401	0.49877235407922	0.199596542816621	0.33072057175045	-0.63500615304863
ENSG00000177954	RPS27	chr1	153963235	153963278	+	-0.373445671404491	0.994420493606871	-0.3818641939454	-0.21294166205782	0.13001062607314	0.24018091150197	0.003733733623001	0.30115575180681	0.237606639168	0.154778783708231	0.209018014269711	0.180626916286039	0.0308442119707895	0.222892278525741	0.178866332079961	-1.52006974733574	-0.0300937119998412	0.518277350939121	0.475701649199189	0.31305984126039	1.01823984306011
ENSG00000143552	NUP210L	chr1	153965161	153965411	-	0.98083822750161	0.51569175575045	-0.281902095395293	3.50520256877269	-3.23673125088481	5.19597246270844	0.69274537374364	-1.27025381277319	-0.304018248856614	-2.03981726037762	1.23580571011832	-0.954857602735416	-0.386679857119944	-3.61257088597244	-5.29460041614377	1.91313250340934	-0.3980607083841	1.29594566951458	-0.817700820091284	-0.48487521249289	3.33265554956155
[truncated: 14,007 more rows]
