# Supplementary material for: Personalized identification and characterization of genome-wide gene expression differences between patient-matched intracranial and extracranial melanoma metastasis pairs
Source: Acta Neuropathol Commun. 2024 Apr 24;12:67. doi: 10.1186/s40478-024-01764-5 (PMC11055243; doi:10.1186/s40478-024-01764-5)
Supplement: Supplementary file 10 — Additional file 10: Table S5: State-posterior decodings of the gene expression states by the HMM for all patient-matched melanoma metastasis pairs. [file 40478_2024_1764_MOESM10_ESM.tsv]

GeneID	P101_BLiv	P106_BLym	P107_BLun	P108_BLym	P111_BLym	P13_BLym	P16_BLun	P18_BLun-1	P18_BLun-2	P3_BLun	P39_BLun	P4_BSki-1	P4_BSki-2	P42_BLym-1	P42_BLym-2	P74_BLym	P77_Blym	P78_BSmi	P8_BSof-1	P8_BSof-2	P8_BSof-3
ENSG00000237683	=	-	=	-	=	=	=	=	=	=	=	=	=	=	+	=	=	=	=	=	=
ENSG00000188976	=	-	=	=	=	=	=	=	=	=	=	=	=	=	=	=	=	=	=	=	=
ENSG00000187961	=	-	=	=	=	=	-	=	-	=	=	=	=	=	=	=	=	=	=	=	=
ENSG00000188290	=	=	=	=	-	-	+	=	=	+	=	=	=	=	=	=	=	=	=	+	=
ENSG00000187608	=	-	=	=	-	=	=	=	+	+	=	-	-	=	=	=	-	-	=	-	-
ENSG00000188157	=	=	=	=	=	=	=	=	=	=	=	=	=	=	=	=	=	=	=	=	=
ENSG00000131591	=	=	=	=	=	=	=	=	=	=	=	=	=	=	=	=	=	=	=	=	=
ENSG00000078808	=	=	=	=	=	=	=	=	=	=	=	=	=	=	=	=	=	=	=	=	=
ENSG00000160087	=	=	=	=	=	=	=	=	=	=	=	=	=	=	=	=	=	=	=	=	=
ENSG00000162572	=	=	=	=	=	=	+	=	=	=	=	=	=	=	=	=	=	=	=	=	=
ENSG00000131584	=	=	=	=	=	=	=	=	=	=	=	=	=	=	=	=	=	=	=	=	=
ENSG00000169972	=	=	=	=	=	+	=	=	=	=	=	=	=	=	-	=	=	=	=	=	=
ENSG00000127054	=	=	=	=	=	=	=	=	=	=	=	=	=	=	=	=	=	=	=	=	=
ENSG00000224051	=	=	=	=	=	=	=	=	=	=	=	=	=	=	=	=	=	=	=	=	=
ENSG00000107404	=	=	=	=	=	=	=	=	=	=	=	=	=	=	=	=	=	=	=	=	=
ENSG00000162576	=	=	-	=	=	-	-	-	-	-	=	=	=	=	=	=	=	=	-	-	-
ENSG00000175756	=	=	=	=	=	=	=	=	=	=	=	=	=	=	=	=	=	=	=	=	=
ENSG00000221978	=	=	=	=	=	=	=	=	=	=	=	=	=	=	=	=	=	=	=	=	=
ENSG00000224870	=	=	=	=	=	+	=	=	=	=	=	=	=	+	=	=	=	=	=	=	=
ENSG00000242485	=	=	=	=	=	=	=	=	=	=	=	=	=	=	=	=	=	=	=	=	=
ENSG00000179403	=	=	=	=	=	=	-	=	=	=	=	=	=	+	=	=	=	=	=	=	=
ENSG00000215915	-	-	=	=	=	+	+	+	=	=	=	=	=	=	=	=	+	+	+	=	=
ENSG00000160072	=	=	=	=	=	=	=	=	=	=	=	=	=	=	=	=	=	=	=	=	=
ENSG00000197785	=	=	=	=	=	=	=	=	=	=	=	=	=	=	=	=	=	=	=	=	=
ENSG00000160075	=	=	=	=	=	=	=	=	=	=	=	=	=	=	=	=	=	=	=	=	=
ENSG00000197530	=	-	=	=	=	=	=	=	=	=	=	=	=	=	=	=	=	=	=	=	=
ENSG00000248333	=	-	=	=	=	=	=	=	=	=	=	=	=	=	=	=	=	=	=	=	=
ENSG00000189339	=	-	=	=	=	=	=	=	=	=	=	=	=	=	=	=	=	=	=	=	=
ENSG00000008128	=	-	=	=	=	=	=	=	=	=	=	=	=	=	=	=	=	=	=	=	=
ENSG00000215790	=	-	=	=	=	=	=	=	=	=	=	=	=	=	+	=	=	=	=	=	=
ENSG00000008130	=	-	=	=	=	=	=	=	=	=	=	=	=	=	=	=	=	=	=	=	=
ENSG00000078369	=	=	=	=	=	=	=	=	=	=	=	=	=	=	=	=	=	=	=	=	=
ENSG00000187730	-	=	-	+	-	=	+	=	+	+	+	=	+	=	-	=	+	-	=	+	+
ENSG00000067606	=	=	=	=	=	=	=	=	=	=	=	+	+	+	+	=	=	-	=	=	=
ENSG00000162585	=	=	=	=	=	=	=	=	=	=	=	=	=	=	=	=	=	=	=	=	=
ENSG00000157933	=	=	=	=	=	=	=	=	=	=	=	=	=	=	=	=	=	=	=	=	=
ENSG00000116151	=	=	=	=	=	=	=	=	=	=	=	=	=	=	=	=	=	=	=	=	+
ENSG00000157916	=	=	=	=	=	=	=	=	=	=	=	=	=	=	=	=	=	=	=	=	=
ENSG00000157911	=	=	=	=	=	=	=	=	=	=	=	=	=	=	=	=	=	=	=	=	=
ENSG00000149527	=	=	=	-	=	-	=	=	=	+	-	-	=	+	=	=	=	=	=	-	-
ENSG00000157881	=	=	=	=	=	=	=	=	=	=	=	=	=	=	=	=	=	=	=	=	=
ENSG00000157873	=	=	=	=	=	=	=	=	=	=	=	=	=	=	=	=	=	=	=	=	=
ENSG00000157870	=	=	=	=	=	+	=	=	=	=	=	=	=	=	=	=	=	=	=	=	=
ENSG00000142606	+	-	+	-	=	+	=	+	+	=	=	-	=	=	=	=	=	=	+	+	=
ENSG00000142611	=	=	+	=	-	-	+	+	-	-	-	-	=	-	=	-	-	=	+	=	+
ENSG00000130762	=	=	=	+	-	+	=	=	=	+	-	=	=	-	=	=	-	+	=	+	+
ENSG00000162591	=	=	=	=	+	=	=	=	=	-	-	=	=	=	=	=	=	=	=	=	-
ENSG00000158109	=	=	=	=	=	=	=	=	=	=	=	=	=	=	=	=	=	=	=	=	=
ENSG00000116213	=	=	=	=	=	=	=	=	=	=	=	=	=	=	=	=	=	=	=	=	=
ENSG00000078900	=	-	=	=	=	-	-	=	=	+	+	=	=	-	=	=	=	-	+	+	+
ENSG00000130764	=	=	=	=	=	=	=	=	=	=	=	=	=	=	=	=	=	=	=	=	=
ENSG00000116198	=	=	=	=	=	=	=	=	=	=	=	=	=	=	=	=	=	=	=	=	=
ENSG00000169598	=	=	=	=	=	=	=	=	=	=	=	=	=	=	=	=	=	=	=	=	=
ENSG00000198912	=	=	=	=	=	=	=	=	=	=	=	=	=	=	=	=	=	=	=	=	=
ENSG00000196581	=	=	=	=	=	+	=	+	+	=	-	=	+	+	+	=	=	-	-	-	=
ENSG00000131697	=	=	=	=	=	=	=	=	=	+	=	=	=	=	=	=	=	=	=	=	=
ENSG00000069424	+	=	=	=	=	-	=	=	=	=	=	=	=	+	+	=	=	=	=	=	=
ENSG00000116254	+	-	=	=	=	=	+	=	=	=	=	=	=	+	+	=	=	+	=	=	=
ENSG00000116251	=	=	=	=	=	=	=	=	=	=	=	=	=	=	=	=	=	=	=	=	=
ENSG00000158286	=	=	=	=	=	=	-	=	=	=	=	=	=	=	=	=	=	=	=	=	=
ENSG00000116237	=	=	=	=	=	=	=	=	=	=	=	=	=	=	=	=	=	=	=	=	=
ENSG00000158292	=	-	=	=	=	=	=	=	=	=	=	=	=	=	=	=	=	=	=	=	=
ENSG00000097021	=	=	=	=	=	=	=	=	=	=	=	=	=	=	=	=	=	=	=	=	=
ENSG00000187017	-	=	+	+	=	=	-	=	=	+	+	=	+	-	-	+	=	=	+	+	+
ENSG00000215788	-	=	=	-	=	-	-	=	=	=	=	+	=	=	=	=	=	=	-	-	-
ENSG00000171680	=	=	=	-	=	=	=	=	+	=	=	=	=	+	=	=	=	=	-	-	-
ENSG00000162408	=	-	=	=	=	=	=	=	=	=	=	=	=	=	=	=	=	=	=	=	=
ENSG00000204859	=	=	=	=	=	=	=	=	=	=	=	=	=	=	=	=	=	=	=	=	=
ENSG00000162413	=	=	=	=	=	=	=	=	=	=	=	=	=	=	=	=	=	=	=	=	=
ENSG00000116273	=	=	=	=	=	=	=	=	=	=	=	+	=	=	=	=	=	=	=	=	=
ENSG00000041988	=	=	=	=	=	=	=	=	=	=	=	=	=	+	=	=	=	=	=	=	=
ENSG00000007923	=	=	=	=	=	=	=	=	=	=	=	=	=	=	=	=	=	=	=	=	=
ENSG00000171735	=	=	=	=	=	=	=	=	=	=	=	=	=	=	=	=	=	=	=	=	=
ENSG00000049245	=	=	=	=	=	=	=	=	=	=	=	=	=	=	=	=	=	=	=	=	=
ENSG00000049246	=	=	=	=	=	=	=	=	=	=	=	=	=	=	=	=	=	=	=	=	=
ENSG00000049249	=	=	=	-	=	-	=	=	=	=	-	-	-	-	+	-	-	=	+	+	-
ENSG00000116288	=	=	=	=	=	=	=	=	=	=	=	=	=	=	=	=	=	=	=	=	=
ENSG00000116285	=	=	=	=	=	=	=	=	-	+	=	=	=	=	=	=	=	=	=	=	=
ENSG00000162426	+	=	=	=	=	=	=	+	+	=	=	=	=	-	=	=	=	=	+	+	=
ENSG00000142599	=	=	=	=	=	=	=	=	=	=	=	=	=	=	=	=	=	=	=	=	=
ENSG00000074800	=	=	=	=	=	=	=	=	=	+	=	=	=	=	=	=	=	=	=	=	=
ENSG00000142583	+	=	=	=	=	=	=	-	-	+	=	=	=	+	+	=	=	=	=	=	=
ENSG00000180758	=	=	=	=	=	-	=	=	-	+	=	=	=	+	=	=	=	=	=	=	=
ENSG00000049239	=	=	=	=	=	=	=	=	=	=	=	=	=	=	=	=	=	=	=	=	=
ENSG00000171621	+	=	=	=	=	+	=	=	=	=	=	+	=	=	=	=	=	=	=	=	=
ENSG00000171612	=	=	=	=	=	=	=	=	=	+	=	=	=	=	=	=	=	=	=	=	=
ENSG00000188807	=	=	=	=	=	+	=	=	=	=	=	=	=	=	=	=	=	=	=	=	=
ENSG00000171608	=	=	=	-	=	=	=	=	=	=	=	=	=	=	=	=	=	=	=	=	=
ENSG00000171603	=	=	=	=	=	=	=	=	=	=	=	=	=	=	=	=	=	=	=	=	=
ENSG00000178585	=	-	=	=	=	+	=	=	=	+	=	=	=	=	=	=	=	=	=	=	=
ENSG00000162441	=	=	=	=	=	=	=	=	=	=	=	=	=	=	=	=	=	=	=	=	=
ENSG00000173614	=	=	=	=	=	=	=	=	=	=	=	=	=	=	=	=	=	=	=	=	=
ENSG00000162444	=	-	-	=	=	+	=	-	=	+	+	-	-	-	+	=	=	-	-	-	-
ENSG00000130939	=	=	=	=	=	=	=	=	=	=	=	=	=	=	=	=	=	=	=	=	=
ENSG00000054523	=	=	=	=	=	=	=	=	=	=	=	=	=	=	=	=	=	=	=	=	=
ENSG00000142657	=	=	=	=	=	=	=	=	=	=	=	=	=	=	=	=	=	=	=	=	=
ENSG00000175279	-	=	=	=	=	=	=	=	=	+	=	=	=	=	=	=	=	=	=	=	=
ENSG00000251503	-	=	=	=	=	=	=	=	=	+	=	=	=	=	=	=	=	=	=	=	=
ENSG00000160049	=	=	=	=	=	=	=	=	=	=	=	=	=	=	=	=	=	=	=	=	=
ENSG00000142655	=	=	=	=	=	=	=	=	=	=	=	=	=	=	=	=	=	=	=	=	=
ENSG00000130940	=	-	=	-	=	-	=	=	=	-	-	=	=	=	+	-	-	=	=	=	=
ENSG00000120948	=	=	=	=	=	=	=	=	=	=	=	=	=	=	=	=	=	=	=	=	=
ENSG00000116649	=	=	=	=	=	=	=	=	=	=	=	=	=	=	=	=	=	=	=	=	=
ENSG00000171824	=	=	=	=	=	=	=	=	=	=	=	=	=	=	=	=	=	=	=	=	=
ENSG00000198793	=	=	=	=	=	=	=	=	=	=	=	=	=	=	=	=	=	=	=	=	=
ENSG00000171819	+	=	=	=	-	+	=	=	+	=	=	=	=	-	-	=	=	-	+	+	+
ENSG00000120942	=	=	=	=	=	=	=	=	=	=	=	=	=	=	=	=	=	=	=	=	=
ENSG00000204624	-	-	=	=	-	+	+	=	=	+	+	+	+	=	=	=	=	=	=	+	+
ENSG00000116661	+	=	=	+	=	=	=	=	=	+	=	=	=	=	-	=	=	-	=	+	+
ENSG00000132879	=	=	=	=	=	=	=	=	=	=	=	=	=	=	=	=	=	=	=	=	=
ENSG00000116663	=	=	=	=	=	-	=	=	=	+	=	=	=	=	=	=	=	=	=	=	=
ENSG00000116670	=	=	=	=	=	=	=	=	=	+	=	=	=	=	+	=	=	=	=	=	=
ENSG00000177674	=	=	=	=	=	=	=	=	=	=	=	=	=	=	=	=	=	=	=	=	=
ENSG00000177000	=	=	=	=	=	=	=	=	=	=	=	=	=	=	=	=	=	=	=	=	=
ENSG00000011021	=	=	=	=	=	=	=	=	=	=	=	=	=	=	=	=	=	=	=	=	=
ENSG00000116685	=	=	=	=	=	=	=	=	=	=	=	=	=	=	=	=	=	=	=	=	=
ENSG00000083444	=	=	=	=	=	=	=	=	=	=	=	=	=	=	=	=	=	=	=	=	=
ENSG00000116688	=	=	=	=	=	=	=	=	=	=	=	=	=	=	=	=	=	=	=	=	=
ENSG00000116691	=	=	=	=	=	=	=	=	=	=	=	=	=	=	=	=	=	=	=	=	=
ENSG00000028137	=	=	=	-	=	-	=	=	=	=	=	=	=	=	+	=	=	=	=	=	=
ENSG00000048707	=	=	=	=	=	=	=	=	=	=	=	=	=	=	=	=	=	=	=	=	=
ENSG00000162496	=	+	=	-	=	-	-	=	=	=	=	=	=	+	+	=	=	=	=	=	=
ENSG00000162493	+	+	-	=	=	-	=	-	-	=	=	=	=	+	+	=	=	=	=	=	=
ENSG00000116731	=	=	=	=	=	=	=	=	=	=	=	=	=	=	=	=	=	=	=	=	=
ENSG00000189337	=	=	=	+	=	=	=	=	=	=	=	=	=	=	=	=	=	=	=	=	=
ENSG00000171729	=	=	=	+	=	-	=	=	=	=	=	+	=	=	=	=	=	=	=	=	=
ENSG00000142621	=	-	=	=	=	=	=	=	=	-	=	=	=	+	+	=	-	-	=	=	=
ENSG00000142634	=	=	=	-	=	=	=	=	+	+	=	=	=	=	=	=	=	=	=	=	=
ENSG00000132906	=	=	=	-	=	=	=	=	=	=	=	=	=	=	+	=	=	=	=	=	=
ENSG00000116138	=	=	=	-	=	=	=	=	=	=	=	=	=	=	=	=	=	=	=	=	=
ENSG00000116771	-	-	=	-	=	-	=	-	=	+	=	=	=	=	=	-	=	=	-	-	+
ENSG00000197312	=	=	=	=	=	=	=	=	=	=	=	=	=	=	=	=	=	=	=	=	=
ENSG00000215695	=	=	=	=	=	=	=	=	=	=	=	=	=	=	=	=	=	=	=	=	=
ENSG00000116786	=	=	=	=	=	=	=	=	=	=	=	=	=	=	=	=	=	=	=	=	=
ENSG00000162458	=	+	=	=	+	=	=	=	=	=	=	=	=	=	=	=	=	=	-	-	-
ENSG00000065526	=	=	=	=	=	=	=	=	=	=	=	=	=	=	=	=	=	=	=	=	=
ENSG00000116809	=	=	=	=	=	=	=	=	=	=	=	=	=	=	=	=	=	=	=	=	=
ENSG00000173641	=	+	-	-	=	+	=	=	=	=	-	=	+	=	=	+	=	=	=	=	-
ENSG00000186510	=	=	+	+	=	=	+	=	=	=	=	+	+	+	=	+	=	-	=	=	=
ENSG00000142627	=	-	=	=	=	=	=	=	=	+	=	=	=	=	=	-	=	=	=	=	=
ENSG00000142632	=	-	=	=	=	=	=	=	=	=	=	=	=	-	=	=	=	=	=	=	=
ENSG00000132881	=	=	=	=	=	+	=	=	=	=	=	-	=	+	=	=	=	-	+	+	+
ENSG00000037637	=	=	=	=	=	=	=	=	=	=	=	=	=	=	=	=	=	=	=	=	=
ENSG00000055070	=	=	=	=	=	=	=	=	=	=	=	=	=	=	=	=	=	=	=	=	=
ENSG00000157191	=	=	=	=	=	=	=	=	=	=	=	=	=	=	=	=	=	=	=	=	=
ENSG00000219481	=	=	=	=	=	=	=	=	=	=	=	=	=	=	=	=	=	=	=	=	=
ENSG00000058453	=	-	=	=	=	=	=	=	=	=	=	=	=	+	+	=	=	=	=	=	=
ENSG00000117122	+	=	-	+	=	=	+	=	=	+	=	=	=	+	+	=	=	=	-	-	-
ENSG00000159363	=	=	=	=	=	=	=	=	=	=	=	=	=	=	=	=	=	=	=	=	=
ENSG00000117118	=	=	=	=	=	=	=	=	=	=	=	=	=	=	=	=	=	=	=	=	=
ENSG00000117115	=	=	=	+	=	-	+	=	=	+	=	=	=	+	+	=	+	+	+	=	=
ENSG00000179051	=	=	=	=	=	=	=	=	=	=	=	=	=	=	=	=	=	=	=	=	=
ENSG00000074964	=	=	=	=	=	=	=	=	=	=	=	=	=	=	=	=	=	=	=	=	=
ENSG00000117154	-	=	=	=	=	+	=	=	+	=	=	-	=	=	=	=	+	=	+	=	=
ENSG00000255275	=	=	=	=	=	=	=	=	=	=	=	=	=	=	=	=	=	=	=	=	=
ENSG00000159423	=	=	=	=	=	=	=	=	=	=	=	=	=	=	=	=	=	=	=	=	=
ENSG00000169991	=	=	=	=	=	=	=	=	=	=	=	=	=	=	=	=	=	=	=	=	=
ENSG00000127481	=	=	=	=	=	=	=	=	=	=	=	=	=	=	=	=	=	=	=	=	=
ENSG00000127463	=	=	=	=	=	=	=	=	=	=	=	=	=	=	=	=	=	=	=	=	=
ENSG00000053372	=	-	=	=	=	=	=	=	=	=	=	=	=	=	=	=	=	=	=	=	=
ENSG00000162482	=	-	=	-	=	+	-	=	=	=	=	=	=	+	=	=	=	=	=	+	=
ENSG00000053371	=	=	=	=	=	=	=	=	=	=	=	=	=	=	=	=	=	=	=	=	=
ENSG00000040487	=	=	=	=	=	=	=	=	=	=	=	=	=	=	=	=	=	=	=	=	=
ENSG00000077549	=	=	=	=	=	=	=	=	=	=	=	=	=	=	=	=	=	=	=	=	=
ENSG00000270136	=	=	=	=	=	=	=	=	-	=	=	=	=	=	=	=	=	=	=	=	=
ENSG00000173436	=	=	=	=	=	=	=	=	=	=	=	=	=	=	=	=	=	=	=	=	=
ENSG00000158747	=	-	-	=	=	=	=	=	-	=	=	=	=	=	=	=	=	=	=	-	-
ENSG00000162542	=	=	=	=	=	-	=	=	=	=	=	=	=	=	=	=	=	=	=	=	=
ENSG00000169914	=	=	=	=	=	=	=	=	=	=	=	=	=	=	=	=	=	=	=	=	=
ENSG00000188257	-	=	-	=	-	-	-	=	-	-	+	-	=	-	-	-	-	=	-	-	-
ENSG00000127472	+	=	-	-	-	+	+	=	-	=	=	=	=	-	-	=	-	=	-	=	-
ENSG00000117215	=	-	-	-	+	-	+	-	-	-	-	-	-	-	-	-	-	-	=	+	=
ENSG00000162543	=	=	=	-	=	-	=	-	-	=	=	=	=	-	-	=	-	-	=	=	=
ENSG00000162545	=	=	=	+	+	-	=	=	=	=	=	=	=	+	=	=	-	-	=	=	=
ENSG00000090432	=	=	=	+	=	=	=	=	=	=	=	=	=	=	=	=	=	=	=	=	=
ENSG00000158825	-	=	=	+	-	+	+	+	=	+	+	+	=	=	=	=	+	=	-	=	-
ENSG00000158828	+	=	=	=	=	+	=	=	=	=	=	=	=	=	=	=	=	=	=	=	=
ENSG00000244038	=	=	=	=	=	=	=	=	=	=	=	=	=	=	=	=	=	=	=	=	=
ENSG00000117245	=	+	=	=	=	=	+	+	+	=	=	=	=	+	+	=	-	-	-	-	-
ENSG00000127483	=	=	=	=	=	=	=	=	=	=	=	=	=	=	=	=	=	=	=	=	=
ENSG00000075151	=	=	=	=	=	=	=	=	=	=	=	=	=	=	=	=	=	=	=	=	=
ENSG00000117298	=	=	=	-	=	=	=	=	=	=	=	=	=	+	+	=	=	=	=	=	=
ENSG00000142794	=	-	=	=	=	=	=	=	=	=	=	=	=	+	=	=	=	=	=	=	=
ENSG00000162551	=	+	-	=	=	-	=	=	=	=	-	+	=	+	+	=	+	=	-	-	-
ENSG00000076864	-	=	=	=	=	-	=	=	=	+	=	=	=	+	=	=	=	=	=	=	=
ENSG00000090686	=	=	=	=	=	=	=	=	=	=	=	=	=	=	=	=	=	=	=	=	=
ENSG00000187942	=	-	-	-	=	=	=	-	-	-	=	+	=	-	-	+	=	-	-	=	-
ENSG00000142798	=	=	=	=	=	=	=	=	=	=	=	=	=	=	=	=	=	=	=	=	=
ENSG00000070831	=	=	=	=	=	=	=	=	=	=	=	=	=	=	=	=	=	=	=	=	=
ENSG00000162552	+	+	=	+	=	=	=	=	=	-	=	+	=	=	+	=	=	=	+	+	=
ENSG00000184677	=	=	=	=	=	=	=	=	=	=	=	=	=	=	=	=	=	=	=	=	=
ENSG00000173372	=	=	=	=	=	-	=	=	=	-	-	=	=	+	+	=	=	-	=	=	=
ENSG00000159189	=	=	=	=	=	-	=	=	=	-	-	=	=	+	+	=	=	-	=	=	=
ENSG00000173369	=	=	=	=	=	-	=	=	=	-	-	=	=	+	+	=	=	-	=	=	=
ENSG00000133216	=	+	=	=	=	-	=	=	=	-	=	=	=	+	+	-	=	=	-	-	=
ENSG00000004487	=	=	=	=	=	=	=	=	=	=	=	=	=	=	=	=	=	=	=	=	=
ENSG00000169641	=	=	=	=	=	=	=	=	=	=	=	=	=	=	=	=	=	=	=	=	=
ENSG00000125944	=	=	=	=	=	=	=	=	=	=	=	=	=	=	=	=	=	=	=	=	=
ENSG00000125945	=	=	=	=	=	=	=	=	=	=	=	=	=	=	=	=	=	=	=	=	=
ENSG00000249087	=	=	=	=	=	=	=	=	-	+	=	=	+	=	=	=	=	-	+	+	=
ENSG00000204219	=	=	-	=	=	=	=	=	+	=	=	=	=	+	=	=	=	=	-	-	-
ENSG00000088280	=	-	-	=	=	=	=	=	=	=	=	=	=	=	=	=	=	=	-	-	-
ENSG00000007968	=	+	=	=	=	=	+	=	=	+	=	=	=	-	=	=	=	=	=	=	=
ENSG00000117318	=	=	=	=	+	=	=	=	=	=	-	=	=	=	=	=	=	=	-	-	-
ENSG00000142676	=	=	=	=	=	=	=	=	=	=	=	=	=	=	=	=	=	=	=	=	=
ENSG00000011007	=	=	=	=	=	=	=	=	=	=	=	=	=	=	=	=	=	=	=	=	=
ENSG00000057757	=	=	=	=	=	=	=	=	=	=	=	=	=	=	=	=	=	=	=	=	=
ENSG00000011009	=	=	=	=	=	=	=	=	=	=	=	=	=	=	=	=	=	=	=	=	=
ENSG00000117308	=	=	=	=	=	=	=	=	=	=	=	=	=	=	=	=	=	=	=	=	=
ENSG00000117305	=	=	=	=	=	=	=	=	=	=	=	=	=	=	=	=	=	=	=	=	=
ENSG00000179163	=	+	=	-	=	=	=	=	=	=	=	=	=	=	+	=	=	=	=	=	=
ENSG00000189266	=	+	=	=	=	+	+	+	+	=	=	-	=	=	=	=	-	-	=	=	+
ENSG00000188529	=	=	=	=	=	+	=	=	=	=	=	-	=	=	=	=	=	=	=	=	=
ENSG00000185436	+	-	=	-	=	-	=	-	=	-	=	+	=	=	+	=	=	-	+	+	+
ENSG00000001460	=	=	=	=	=	=	=	=	=	+	=	=	=	=	=	=	=	=	=	=	=
ENSG00000001461	=	=	=	=	=	=	=	=	=	=	=	=	=	+	+	=	=	-	=	=	=
ENSG00000117602	=	=	=	=	=	-	=	=	=	=	=	=	=	=	-	=	=	=	=	=	=
ENSG00000133226	=	=	=	=	=	=	=	=	=	=	=	=	=	=	=	=	=	=	=	=	=
ENSG00000169504	=	+	=	=	=	=	=	=	=	=	=	=	=	=	=	=	=	=	=	=	=
ENSG00000020633	=	=	=	-	=	-	=	=	=	=	=	=	=	=	=	=	=	=	=	=	=
ENSG00000117614	=	=	=	=	=	=	=	=	=	=	=	=	=	=	=	=	=	=	=	=	=
ENSG00000117616	=	=	=	=	=	=	=	=	=	=	=	=	=	=	=	=	=	=	=	=	=
ENSG00000183726	=	=	=	=	=	=	=	=	=	=	=	=	=	=	=	=	=	=	=	=	=
ENSG00000188672	=	-	=	=	=	=	=	-	-	+	=	+	=	+	-	=	-	=	+	+	+
ENSG00000204178	=	=	=	=	=	=	=	=	=	=	=	=	=	=	=	=	=	=	=	=	=
ENSG00000157978	=	=	=	=	=	=	=	=	=	=	=	=	=	=	=	=	=	=	=	=	=
ENSG00000117643	=	=	=	-	=	=	=	=	=	=	=	+	=	+	+	=	=	=	-	-	-
ENSG00000162430	=	=	=	=	=	=	=	=	=	=	=	=	=	=	=	=	=	=	=	=	=
ENSG00000255054	=	=	=	=	=	=	=	=	=	=	=	=	=	=	=	=	=	=	=	=	=
ENSG00000117640	=	=	=	=	=	=	=	=	=	=	=	=	=	=	=	=	=	=	=	=	=
ENSG00000127423	=	=	+	=	=	=	=	-	=	+	+	=	=	-	=	=	=	=	=	=	=
ENSG00000182749	=	=	=	=	=	=	=	=	=	+	=	=	=	-	-	=	=	=	=	=	=
ENSG00000117632	=	=	=	=	=	=	=	=	=	+	=	=	=	=	+	=	=	=	=	=	=
ENSG00000158006	=	=	=	=	=	=	=	=	=	=	=	=	=	=	=	=	=	=	=	=	=
ENSG00000158008	+	-	+	+	=	+	=	+	+	=	=	+	=	-	=	-	=	=	-	=	-
ENSG00000158022	+	=	=	+	=	=	=	=	=	+	=	=	=	=	-	=	=	=	=	=	+
ENSG00000175087	=	=	=	=	=	=	=	=	=	=	=	=	=	=	=	=	=	=	=	=	+
ENSG00000142684	=	=	=	=	=	=	=	=	=	=	=	=	=	=	=	=	=	=	=	=	=
ENSG00000142675	-	-	=	-	=	-	=	=	=	-	-	+	=	+	+	=	=	=	-	-	-
ENSG00000130695	=	=	=	=	=	=	=	=	=	+	=	=	=	=	=	=	=	=	=	=	=
ENSG00000142669	=	=	=	=	=	-	=	=	=	=	=	=	=	=	=	=	=	=	=	=	=
ENSG00000158062	=	=	=	=	=	=	=	=	=	=	=	=	=	=	=	=	=	=	=	=	=
ENSG00000169442	=	=	-	-	=	-	=	=	=	=	=	-	=	=	+	=	-	-	=	=	=
ENSG00000117682	=	=	=	=	=	=	=	=	=	=	=	=	=	=	=	=	=	=	=	=	=
ENSG00000198830	=	=	=	=	=	=	=	=	=	=	=	=	=	=	=	=	=	=	=	=	=
ENSG00000117676	=	=	=	-	=	-	=	=	=	=	=	=	=	=	=	=	=	=	=	=	=
ENSG00000117713	=	=	=	=	=	=	=	=	=	=	=	=	=	=	=	=	=	=	=	=	=
ENSG00000060642	=	=	=	=	=	=	=	=	=	=	=	=	=	=	=	=	=	=	=	=	=
ENSG00000204160	=	=	=	=	=	=	=	=	=	=	=	=	=	=	=	=	=	=	=	=	=
ENSG00000142751	=	=	=	=	=	=	=	=	=	=	=	=	=	=	=	=	=	=	=	=	=
ENSG00000198746	=	=	=	=	=	=	=	=	=	=	=	=	=	=	=	=	=	=	=	=	=
ENSG00000090273	=	=	=	=	=	=	=	=	=	=	=	=	=	=	=	=	=	=	=	=	=
ENSG00000158246	=	=	=	+	=	=	=	=	=	=	=	-	=	=	=	=	=	=	=	=	=
ENSG00000090020	=	=	=	=	=	=	=	=	=	=	=	=	=	=	=	=	=	=	=	=	=
ENSG00000142784	=	=	=	=	=	=	=	=	=	=	=	=	=	=	=	=	=	=	=	=	=
ENSG00000186501	=	=	=	=	=	=	=	=	=	=	=	=	=	=	=	=	=	=	=	=	=
ENSG00000142765	-	=	-	-	=	-	=	=	=	-	-	-	-	=	=	=	=	-	=	=	=
ENSG00000142733	=	=	=	=	=	=	=	=	=	=	=	=	=	=	=	=	=	=	=	=	=
ENSG00000181773	-	+	=	+	=	+	=	=	=	+	+	+	+	-	-	=	=	=	=	+	+
ENSG00000158195	=	=	=	=	=	=	=	=	=	=	=	=	=	=	=	=	=	=	=	=	=
ENSG00000126705	=	-	=	=	=	=	=	=	=	=	=	=	=	=	=	=	=	=	=	=	=
ENSG00000000938	=	=	=	=	+	-	=	=	=	=	=	=	=	+	+	=	+	=	=	=	=
ENSG00000126709	=	=	=	+	=	-	=	=	=	=	=	-	-	=	=	=	=	=	=	-	=
ENSG00000009780	=	=	=	=	=	=	=	=	=	=	=	=	=	=	=	=	=	=	=	=	=
ENSG00000117758	=	=	=	=	=	=	=	=	=	=	=	=	=	=	=	=	=	=	=	=	=
ENSG00000117751	=	=	=	=	=	=	=	=	=	=	=	=	=	=	=	=	=	=	=	=	=
ENSG00000130775	=	=	=	-	=	-	=	=	=	-	=	=	=	=	=	=	=	=	=	=	=
ENSG00000117748	=	=	=	=	=	=	=	=	=	=	=	=	=	=	=	=	=	=	=	=	=
ENSG00000158156	+	=	=	-	-	+	-	=	=	=	=	=	+	=	-	=	=	+	+	+	=
ENSG00000158161	=	=	=	=	=	=	=	=	=	=	=	=	=	=	=	=	=	=	=	=	=
ENSG00000169403	=	=	=	=	+	-	=	=	=	=	=	=	=	=	+	-	=	=	=	=	=
ENSG00000126698	=	=	=	=	=	=	=	=	=	=	=	=	=	=	=	=	=	=	=	=	=
ENSG00000215902	=	=	=	=	=	=	=	=	=	=	=	=	=	=	=	=	=	=	=	=	=
ENSG00000130770	=	=	=	=	=	=	=	=	=	=	=	=	=	=	=	=	=	=	=	=	=
ENSG00000130766	=	=	=	=	=	=	=	=	=	=	=	=	=	=	-	=	=	=	=	=	=
ENSG00000130772	=	=	=	=	=	=	=	=	=	=	=	=	=	=	=	=	=	=	=	=	=
ENSG00000204138	=	=	=	=	=	=	=	=	=	=	=	=	=	=	=	=	=	=	=	=	=
ENSG00000180198	=	=	=	=	=	=	=	=	=	+	=	=	=	=	=	=	=	=	=	=	=
ENSG00000180098	=	=	=	=	=	=	=	=	=	=	=	=	=	=	=	=	=	=	=	=	=
ENSG00000120656	=	=	=	=	=	=	=	=	=	=	=	=	=	=	+	=	=	=	=	=	=
ENSG00000162419	=	=	=	=	=	=	=	=	=	=	=	=	=	=	=	=	=	=	=	=	=
ENSG00000198492	=	=	=	=	=	=	=	=	=	=	=	=	=	=	=	=	=	=	=	=	=
ENSG00000159023	=	-	=	-	=	=	=	=	=	=	=	=	=	=	=	=	=	=	=	=	=
ENSG00000116350	=	-	=	=	=	=	=	=	=	=	=	=	=	=	=	=	=	=	=	=	=
ENSG00000116353	=	=	=	=	=	=	=	=	=	=	=	=	=	=	=	=	=	=	=	=	=
ENSG00000060656	=	+	=	-	=	=	=	=	-	-	-	=	=	=	=	=	=	=	-	-	=
ENSG00000162511	=	=	=	-	=	-	=	=	=	=	=	=	=	+	+	=	=	=	=	=	=
ENSG00000162512	=	=	=	=	=	=	=	=	=	=	=	=	=	=	=	=	=	=	=	=	=
ENSG00000134644	=	=	=	=	=	=	=	=	=	=	=	=	=	=	=	=	=	=	=	=	=
ENSG00000084628	=	-	=	+	-	+	-	-	-	+	+	=	=	=	=	-	+	=	-	-	=
ENSG00000060688	=	=	=	=	=	=	=	=	=	=	=	=	=	=	=	=	=	=	=	=	=
ENSG00000121766	=	=	=	=	=	=	=	=	=	=	=	=	=	=	=	=	=	=	=	=	=
ENSG00000121769	=	=	=	=	=	+	+	=	=	=	=	-	=	+	+	=	=	=	=	=	=
ENSG00000168528	=	=	=	=	=	+	=	=	=	=	=	=	=	=	=	=	=	=	=	=	=
ENSG00000142910	=	+	=	=	=	=	-	+	=	=	=	=	=	=	-	=	=	=	=	=	-
ENSG00000162517	=	=	=	=	=	=	=	=	=	=	=	=	=	=	=	=	=	=	=	=	=
ENSG00000084636	=	+	=	=	=	=	=	=	=	-	=	-	-	+	=	=	=	+	=	=	=
ENSG00000121753	=	=	=	=	+	+	=	=	=	=	=	+	=	+	+	-	=	=	=	=	=
ENSG00000134668	=	=	=	+	+	-	+	=	=	+	+	=	=	+	+	=	-	+	=	=	=
ENSG00000184007	=	=	=	=	=	=	=	=	=	=	=	=	=	=	=	=	=	=	=	=	=
ENSG00000121774	=	=	=	=	=	=	=	=	=	=	=	=	=	=	=	=	=	=	=	=	=
ENSG00000121775	=	=	=	=	=	=	=	=	=	=	=	=	=	=	=	=	=	=	=	=	=
ENSG00000025800	=	=	=	=	=	=	=	=	=	=	=	=	=	=	=	=	=	=	=	=	=
ENSG00000084652	=	=	=	=	=	=	=	=	=	=	=	=	=	=	=	=	=	=	=	=	=
ENSG00000160050	=	=	=	=	=	+	=	=	=	=	=	=	=	-	-	=	=	=	=	=	=
ENSG00000160051	=	=	=	=	=	+	=	=	-	=	=	=	=	=	-	=	=	=	=	=	=
ENSG00000160055	=	=	=	=	=	=	=	=	=	=	=	=	=	=	=	=	=	=	=	=	=
ENSG00000084623	=	=	=	=	=	=	=	=	=	=	=	=	=	=	=	=	=	=	=	=	=
ENSG00000183615	+	+	=	+	=	+	-	=	=	=	=	-	-	-	=	=	=	=	-	-	-
ENSG00000182866	=	=	=	-	=	-	=	=	=	=	-	=	-	=	=	-	=	=	-	-	-
ENSG00000116478	=	=	=	=	=	=	=	=	=	=	=	=	=	=	=	=	=	=	=	=	=
ENSG00000175130	=	=	=	=	=	=	=	=	=	=	=	=	=	=	=	=	=	=	=	=	=
ENSG00000225828	=	=	=	=	=	=	=	=	=	=	=	+	=	=	=	=	=	=	=	=	=
ENSG00000160058	=	=	=	=	=	=	=	=	=	=	=	=	=	=	=	=	=	=	=	=	=
ENSG00000254553	=	=	=	=	=	=	=	=	=	+	=	=	=	=	=	=	=	=	=	=	=
ENSG00000273274	-	-	+	+	+	+	-	=	=	+	+	=	+	=	=	=	+	=	=	+	=
ENSG00000160062	=	=	=	=	=	=	+	=	=	+	=	=	=	=	=	=	=	=	=	=	=
ENSG00000176261	=	=	=	=	=	=	=	=	=	+	=	=	=	=	=	=	=	=	=	=	=
ENSG00000162521	=	=	=	=	=	=	=	=	=	=	=	=	=	=	=	=	=	=	=	=	=
ENSG00000162520	+	+	=	=	+	+	=	-	-	=	=	=	=	+	=	=	=	=	=	+	=
ENSG00000162522	-	=	=	=	=	=	=	=	=	=	=	+	=	=	=	=	=	=	-	-	-
ENSG00000134684	=	=	=	=	=	=	=	=	=	=	=	=	=	=	=	=	=	=	=	=	=
ENSG00000116497	=	=	=	=	=	=	=	=	=	=	=	=	=	=	=	=	=	=	=	=	=
ENSG00000121900	=	=	+	+	=	=	-	=	=	=	=	+	=	-	-	=	=	=	=	=	=
ENSG00000116514	=	=	=	=	=	=	=	=	=	=	=	=	=	=	=	=	=	=	=	=	=
ENSG00000004455	=	=	=	=	=	=	=	=	=	=	=	=	=	=	=	=	=	=	=	=	=
ENSG00000142920	=	+	=	=	=	=	=	=	=	=	=	=	=	=	=	=	=	=	-	=	-
ENSG00000116525	=	=	=	=	=	=	=	=	=	=	=	=	=	=	=	=	=	=	-	=	=
ENSG00000160094	=	=	=	=	=	=	=	=	=	=	=	=	=	=	=	=	=	=	=	=	=
ENSG00000134686	=	=	=	=	=	=	=	=	=	=	=	=	=	=	=	=	=	=	=	=	=
ENSG00000121903	=	=	=	=	=	=	=	=	=	=	=	=	=	=	=	=	=	+	=	=	=
ENSG00000121904	=	+	-	=	=	-	=	=	=	-	=	+	=	+	+	=	=	=	-	-	-
ENSG00000163866	=	=	=	=	=	=	=	=	=	=	=	=	=	=	=	=	=	=	=	=	=
ENSG00000187513	+	=	=	=	=	=	=	+	=	=	=	=	-	-	=	=	=	=	=	=	=
ENSG00000116544	-	-	+	-	=	=	+	+	=	+	-	-	-	+	=	-	=	=	-	=	=
ENSG00000271741	=	=	=	=	=	=	=	=	=	=	=	=	=	=	=	=	=	=	=	=	=
ENSG00000243749	=	=	=	=	=	=	=	=	=	=	=	=	=	-	-	=	=	-	=	=	-
ENSG00000163867	=	=	=	=	=	=	=	=	=	=	=	=	=	=	=	=	=	=	=	=	=
ENSG00000197056	=	=	=	=	=	=	=	=	=	=	=	=	=	=	=	=	=	=	=	=	=
ENSG00000116560	=	=	=	=	=	=	=	=	=	=	=	=	=	=	=	=	=	=	=	=	=
ENSG00000146463	=	=	=	=	=	=	=	=	=	=	=	=	=	=	=	=	=	=	=	=	=
ENSG00000142687	=	=	=	=	=	=	=	=	=	=	=	=	=	=	=	=	=	=	=	=	=
ENSG00000020129	=	=	=	=	=	=	=	=	=	=	=	=	=	=	=	=	=	=	=	=	=
ENSG00000116819	+	=	=	=	=	=	=	=	=	+	=	=	=	+	-	=	=	-	=	=	=
ENSG00000126067	=	=	=	=	=	=	=	=	=	=	=	=	=	=	=	=	=	=	=	=	=
ENSG00000142686	=	=	=	=	=	=	=	=	=	=	=	=	=	=	=	=	=	=	=	=	=
ENSG00000092853	-	=	=	=	=	=	=	=	=	+	=	=	=	=	=	=	=	=	=	=	=
ENSG00000134698	=	=	=	=	=	=	=	=	=	=	=	=	=	=	=	=	=	=	=	=	=
ENSG00000092847	=	=	=	=	=	=	=	=	=	=	=	=	=	=	=	=	=	=	=	=	=
ENSG00000126070	=	-	=	=	=	=	=	=	=	=	=	=	=	=	=	=	=	=	=	=	=
ENSG00000092850	-	-	+	=	=	+	-	=	-	+	-	-	=	=	-	+	=	+	+	+	=
ENSG00000116863	=	=	=	=	=	=	=	=	=	=	=	=	=	=	=	=	=	=	=	=	=
ENSG00000171812	+	+	-	=	+	-	-	=	=	=	=	=	=	+	+	-	=	-	=	=	=
ENSG00000054116	=	=	=	=	=	=	=	=	=	=	=	=	=	=	=	=	=	=	=	=	=
ENSG00000116871	=	=	=	=	=	=	=	=	=	=	=	=	=	=	=	=	=	=	=	=	=
ENSG00000054118	=	=	=	=	=	=	=	=	=	=	=	=	=	=	=	=	=	=	=	=	=
ENSG00000214193	=	=	=	+	+	+	=	=	=	+	=	=	=	=	=	+	+	=	=	=	=
ENSG00000142694	=	=	=	+	=	+	=	=	=	=	=	=	=	=	=	=	=	=	=	=	=
ENSG00000116883	=	=	=	+	=	+	+	=	+	+	=	=	=	=	=	+	=	=	=	=	+
ENSG00000196182	=	=	=	=	=	=	=	=	=	=	=	=	=	=	=	=	=	=	=	=	=
ENSG00000181817	=	=	=	=	=	=	=	=	=	=	=	=	=	=	=	=	=	=	=	=	=
ENSG00000116885	=	+	=	=	=	=	=	=	=	=	=	=	=	=	=	=	=	=	=	=	=
ENSG00000116898	=	=	=	=	=	=	=	=	=	=	=	=	=	=	=	=	=	=	=	=	=
ENSG00000119535	+	=	=	=	=	-	=	=	=	=	=	+	=	+	+	=	+	=	=	=	=
ENSG00000163873	+	=	=	=	=	+	-	=	=	+	=	-	-	+	+	=	-	=	=	-	-
ENSG00000163874	=	=	=	-	=	=	-	=	=	=	=	=	=	=	=	=	=	=	=	=	=
ENSG00000163875	=	=	=	=	=	=	=	=	=	=	=	=	=	=	=	=	=	=	=	=	=
ENSG00000163877	=	=	=	=	=	=	=	=	=	=	=	=	=	=	=	=	=	=	=	=	=
ENSG00000163879	+	+	-	-	+	=	+	=	-	=	=	-	=	=	=	=	=	=	-	-	-
ENSG00000134697	=	=	=	=	=	=	=	=	=	=	=	=	=	=	=	=	=	=	=	=	=
ENSG00000116922	=	=	=	=	=	=	=	=	=	+	=	=	=	=	=	=	=	=	=	=	=
ENSG00000134690	-	=	=	=	=	=	=	=	=	+	=	=	=	=	=	=	=	=	=	=	=
ENSG00000185090	-	+	=	=	=	=	=	=	=	+	=	=	=	=	=	=	=	=	=	=	=
ENSG00000196449	=	=	=	=	=	=	=	=	=	=	=	=	=	=	=	=	=	=	=	=	=
ENSG00000197982	=	=	=	=	=	=	=	=	=	=	=	=	=	=	-	=	=	=	=	=	=
ENSG00000188786	=	=	=	=	=	=	=	=	=	=	=	=	=	=	=	=	=	=	=	=	=
ENSG00000204084	=	=	=	=	=	=	=	=	=	=	=	=	=	=	=	=	=	=	=	=	=
ENSG00000183431	=	=	=	=	=	=	=	=	=	=	=	=	=	=	=	=	=	=	=	=	=
ENSG00000183386	=	=	=	=	=	=	=	=	=	=	=	=	=	=	=	=	=	=	=	=	=
ENSG00000183520	=	=	=	=	=	=	=	=	=	=	=	=	=	=	=	=	=	=	=	=	=
ENSG00000116954	=	=	=	=	=	=	=	=	=	+	=	=	=	=	=	=	=	=	=	=	=
ENSG00000214114	=	=	=	=	=	=	=	=	=	+	=	=	=	=	=	=	=	=	=	-	=
ENSG00000131233	=	=	=	=	=	=	=	=	=	+	=	=	=	=	=	=	=	=	=	-	=
ENSG00000158315	-	+	=	+	=	=	-	-	=	+	=	=	+	+	=	=	=	+	=	-	-
ENSG00000174574	=	=	=	=	=	=	=	=	=	=	=	=	=	=	=	=	=	=	=	=	=
ENSG00000168653	=	=	=	=	=	=	=	=	=	=	=	=	=	=	=	=	=	=	=	=	=
ENSG00000127603	=	=	=	=	=	=	=	=	=	=	=	=	=	=	=	=	=	=	=	=	=
ENSG00000255103	=	=	=	=	=	=	=	=	=	=	=	=	=	=	=	=	=	=	=	=	=
ENSG00000183682	-	=	=	+	-	=	=	=	=	=	=	-	=	=	-	-	=	+	-	-	-
ENSG00000090621	=	=	=	=	=	=	=	=	=	=	=	=	=	=	=	=	=	=	=	=	=
ENSG00000163909	=	=	=	=	=	=	-	=	-	=	=	-	=	=	-	=	=	=	=	=	-
ENSG00000084072	=	=	=	=	=	=	=	=	=	=	=	=	=	=	=	=	=	=	=	=	=
ENSG00000116985	+	=	+	+	=	+	=	=	=	=	=	-	=	=	=	-	=	-	=	=	=
ENSG00000043514	=	-	=	=	=	=	=	=	=	=	=	=	=	=	=	=	=	=	=	=	=
ENSG00000116990	=	-	=	-	=	-	=	=	=	+	=	-	=	+	=	=	-	=	=	-	=
ENSG00000168389	=	=	=	=	=	=	=	=	=	=	=	=	+	+	+	=	=	=	=	+	=
ENSG00000131236	=	=	=	=	=	=	=	=	=	=	=	=	=	=	=	=	=	=	=	=	=
ENSG00000131238	=	=	=	=	=	=	=	=	=	=	=	=	=	=	=	=	=	=	=	=	=
ENSG00000117000	=	=	=	=	=	=	=	=	=	=	=	=	=	=	=	=	=	=	=	=	=
ENSG00000084073	=	=	=	=	=	=	=	=	=	=	=	=	=	=	=	=	=	=	=	=	=
ENSG00000049089	-	-	=	-	=	=	=	-	=	=	=	=	=	+	+	=	=	=	=	=	+
ENSG00000084070	=	=	=	-	=	=	=	=	=	=	=	=	=	=	=	=	=	=	=	=	=
ENSG00000187801	-	=	=	=	=	=	=	=	=	=	=	=	=	-	-	=	=	=	=	=	=
ENSG00000187815	-	=	=	=	=	=	=	=	=	=	=	=	=	-	-	=	=	=	-	-	-
ENSG00000164002	-	=	=	=	=	=	=	=	=	=	=	=	=	=	=	=	=	=	=	=	+
ENSG00000117010	-	=	=	=	=	=	=	=	=	=	=	=	=	=	-	=	=	=	-	-	-
ENSG00000117016	=	+	=	-	=	=	+	=	=	=	=	=	=	=	=	=	=	=	-	-	-
ENSG00000066136	=	=	=	=	=	=	=	=	=	=	=	=	=	=	=	=	=	=	=	=	=
ENSG00000117013	=	+	+	=	=	=	+	=	=	+	=	=	=	=	=	+	=	-	=	-	-
ENSG00000171793	=	=	=	=	=	=	=	=	=	=	=	=	=	=	=	=	=	=	=	=	=
ENSG00000010803	=	=	=	=	=	=	=	=	=	=	=	=	=	=	=	=	=	=	=	=	=
ENSG00000127124	=	=	=	-	=	=	=	=	=	=	=	=	=	=	+	=	=	=	=	=	-
ENSG00000198815	=	=	=	=	=	=	=	=	=	=	=	=	=	=	=	=	=	=	=	=	=
ENSG00000177181	-	-	+	=	-	=	-	-	-	+	=	=	+	-	-	+	=	=	+	+	+
ENSG00000066185	=	=	=	=	=	+	=	-	-	=	=	=	=	-	-	=	=	=	=	=	=
ENSG00000127125	=	=	=	=	=	=	=	=	=	=	=	=	=	=	=	=	=	=	=	=	=
ENSG00000186409	=	-	=	=	=	=	=	=	+	=	=	=	=	=	=	=	=	=	-	-	-
ENSG00000171960	=	=	=	=	=	=	=	=	=	=	=	=	=	=	=	=	=	=	-	-	=
ENSG00000065978	=	=	=	=	=	=	=	=	=	=	=	=	=	=	=	=	=	=	=	=	=
ENSG00000117385	=	=	=	=	=	=	=	=	=	=	=	=	=	=	=	=	=	=	=	=	=
ENSG00000164008	=	-	=	=	=	=	=	=	=	=	=	=	=	=	-	=	=	=	=	=	=
ENSG00000177868	=	-	=	=	=	=	=	=	=	+	=	=	=	=	=	=	=	=	=	=	=
ENSG00000164010	=	=	=	=	=	=	=	=	=	=	=	+	=	+	+	=	=	=	=	=	=
ENSG00000164011	=	=	=	=	=	=	=	=	=	=	=	+	=	=	=	=	=	=	=	=	=
ENSG00000117394	=	-	=	=	=	=	=	=	=	+	=	=	=	=	=	=	+	=	=	=	=
ENSG00000117395	=	=	=	=	=	=	=	=	=	=	=	=	=	=	=	=	=	=	=	=	=
ENSG00000066056	=	+	=	-	=	=	=	=	=	=	-	=	=	=	=	=	=	=	-	-	-
ENSG00000117399	=	=	=	=	=	=	=	=	=	+	=	+	=	=	=	=	=	=	=	=	=
ENSG00000066322	=	=	=	=	=	=	=	=	=	=	=	=	=	=	=	=	=	=	=	=	=
ENSG00000159479	=	=	=	=	=	=	=	=	=	=	=	=	=	=	=	=	=	=	=	=	=
ENSG00000198198	=	=	=	=	=	=	=	=	=	=	=	=	=	=	=	=	=	=	=	=	=
ENSG00000178922	=	=	=	=	=	=	=	=	=	=	=	=	=	=	=	=	=	=	=	=	=
ENSG00000142949	=	=	=	=	=	=	-	=	=	=	=	=	=	=	=	=	=	=	-	-	=
ENSG00000066135	=	=	=	=	=	=	=	=	=	=	=	=	=	=	=	=	=	=	=	=	=
ENSG00000126091	=	=	=	=	=	=	=	=	=	=	=	=	=	=	=	=	=	=	=	=	=
ENSG00000117408	=	=	=	=	=	=	=	=	=	=	=	=	=	=	=	=	=	=	=	=	=
ENSG00000132768	=	=	=	=	=	=	=	=	=	=	=	=	=	=	=	=	=	=	=	=	=
ENSG00000117410	=	=	=	=	=	=	=	=	=	=	=	=	=	=	=	=	=	=	=	=	=
ENSG00000117411	=	=	=	=	=	=	=	=	=	=	=	=	=	=	=	=	=	=	=	=	=
ENSG00000159214	=	+	=	=	=	=	=	=	=	=	=	=	=	=	-	=	=	=	-	-	=
ENSG00000196517	+	=	=	=	=	=	=	=	=	=	=	=	=	+	+	=	=	=	=	=	=
ENSG00000178028	=	=	=	=	=	=	=	=	=	=	=	=	=	=	=	=	=	=	=	=	=
ENSG00000117419	=	=	=	=	=	=	=	=	=	=	=	=	=	=	=	=	=	=	=	=	=
ENSG00000187147	=	=	=	=	=	=	=	=	=	=	=	=	=	=	=	=	=	=	=	=	=
ENSG00000126106	=	=	=	=	=	=	=	=	=	=	=	+	=	=	-	=	=	=	=	=	=
ENSG00000198520	+	-	=	=	=	-	+	=	=	+	=	=	=	=	-	=	=	=	+	=	=
ENSG00000142945	-	=	=	=	=	=	=	=	=	+	=	=	=	-	-	=	=	=	=	=	=
ENSG00000142937	=	=	=	=	=	=	=	=	=	=	=	=	=	=	-	=	=	=	=	=	=
ENSG00000173846	=	=	=	=	=	=	=	=	=	=	=	=	=	=	-	=	=	=	=	=	=
ENSG00000222009	=	=	=	=	=	=	=	=	=	-	=	=	=	=	=	=	=	=	=	=	=
ENSG00000117425	=	-	=	-	=	=	=	=	=	+	=	=	=	=	=	=	=	=	=	=	=
ENSG00000070785	=	=	=	=	=	=	=	=	=	=	=	=	=	=	=	=	=	=	=	=	=
ENSG00000126107	=	=	=	=	=	=	=	=	=	=	=	=	=	=	=	=	=	=	=	=	=
ENSG00000126088	=	=	=	=	=	=	=	=	=	=	=	=	=	=	=	=	=	=	=	=	=
ENSG00000162415	=	-	=	-	=	-	=	=	=	+	=	+	=	=	=	+	=	=	-	-	-
ENSG00000132781	=	=	=	=	=	=	=	=	=	=	=	=	=	=	=	=	=	=	=	=	=
ENSG00000132773	=	=	=	=	=	=	=	=	=	=	=	=	=	=	=	=	=	=	=	=	=
ENSG00000070759	=	-	=	=	=	=	=	-	-	=	=	=	=	=	=	=	=	=	=	=	=
ENSG00000236624	-	=	=	=	=	=	=	=	=	+	=	+	=	-	+	=	=	=	-	-	=
ENSG00000132763	-	=	=	=	=	=	=	=	=	=	=	=	=	=	=	=	=	=	=	-	=
ENSG00000117450	=	=	=	=	=	=	=	=	=	+	=	-	-	=	+	-	=	=	=	=	=
ENSG00000117448	=	=	=	=	=	=	=	=	=	=	=	=	=	=	=	=	=	=	=	=	=
ENSG00000132780	=	-	=	=	=	=	=	=	=	=	=	=	=	=	=	=	=	=	=	=	=
ENSG00000159588	=	-	=	=	=	+	=	=	=	=	=	=	=	=	+	=	=	=	=	=	=
ENSG00000159592	=	=	=	=	=	=	=	=	=	=	=	=	=	=	=	=	=	=	=	=	=
ENSG00000159596	=	=	=	=	=	=	=	=	=	=	=	=	=	-	-	=	=	=	=	=	=
ENSG00000197429	=	=	=	=	=	=	=	=	=	=	=	=	=	=	=	=	=	=	=	=	=
ENSG00000086015	=	=	=	=	=	=	=	=	=	=	=	=	=	=	=	=	=	=	=	=	=
ENSG00000117461	=	=	=	=	=	=	=	=	=	=	=	=	+	=	=	=	=	=	=	=	=
ENSG00000117472	=	=	=	+	+	-	=	+	+	-	-	-	-	-	-	-	-	-	=	=	=
ENSG00000085998	=	=	=	=	=	=	=	=	=	=	=	=	=	=	=	=	=	=	=	=	=
ENSG00000171357	=	=	=	+	=	+	+	=	+	+	=	=	=	=	-	+	=	=	=	=	=
ENSG00000085999	=	=	=	=	=	=	=	=	=	=	=	=	=	=	=	=	=	=	=	=	=
ENSG00000132128	=	=	=	=	=	=	=	=	=	=	=	=	=	=	=	=	=	=	=	=	=
ENSG00000173660	=	=	=	=	=	=	=	=	=	=	=	=	=	=	=	=	=	=	=	=	=
ENSG00000117481	=	=	=	=	=	=	=	=	=	=	=	=	=	=	-	=	=	=	=	=	=
ENSG00000117480	+	-	=	=	=	=	=	=	=	=	=	+	=	+	=	=	=	=	=	=	=
ENSG00000079277	=	=	=	=	=	=	=	=	=	=	=	=	=	=	=	=	=	=	=	=	=
ENSG00000142961	=	=	=	=	=	=	=	=	=	=	=	=	=	=	-	=	=	=	=	=	=
ENSG00000123472	=	=	=	=	=	=	=	=	=	=	=	=	=	=	=	=	=	=	=	=	=
ENSG00000159658	=	=	=	=	=	=	=	=	=	=	=	=	=	=	=	=	=	=	=	=	=
ENSG00000142973	-	=	-	-	=	=	-	=	-	-	-	=	+	-	-	=	=	=	=	=	-
ENSG00000186377	+	=	-	-	+	+	=	-	-	=	-	-	+	+	+	+	=	-	-	-	-
ENSG00000162367	-	-	+	=	+	-	-	+	+	+	=	=	+	=	=	=	-	-	=	-	-
ENSG00000123473	=	=	=	=	=	=	=	=	=	+	=	=	=	=	=	=	=	=	=	=	=
ENSG00000162368	=	=	=	=	=	=	=	=	=	+	=	=	=	=	=	=	=	=	=	=	=
ENSG00000186564	-	+	+	+	=	=	=	=	=	+	=	+	=	-	-	=	=	=	=	=	=
ENSG00000132122	=	=	=	=	=	=	=	=	=	=	=	=	=	-	-	=	=	=	=	=	=
ENSG00000186094	=	+	=	=	-	+	=	=	=	=	=	=	=	+	=	+	=	-	=	+	=
ENSG00000162373	+	-	-	=	=	=	=	-	=	=	=	=	=	-	=	+	=	=	=	+	+
ENSG00000185104	=	=	=	=	=	=	=	=	=	=	=	=	=	=	=	=	=	=	=	=	=
ENSG00000123080	=	=	=	=	=	=	=	=	=	=	=	=	=	=	+	=	=	=	=	=	=
ENSG00000123091	=	=	=	=	=	=	=	=	=	=	=	=	=	=	=	=	=	=	=	=	=
ENSG00000085831	=	=	=	=	=	=	=	=	=	=	=	=	=	+	=	=	=	=	-	-	-
ENSG00000085832	=	=	=	=	=	=	=	=	=	=	=	=	=	=	=	=	=	=	=	=	=
ENSG00000117859	=	=	=	=	=	=	=	=	=	=	=	=	=	=	=	=	=	=	=	=	=
ENSG00000078618	=	=	=	=	=	=	=	=	=	=	=	=	=	=	=	=	=	=	=	=	=
ENSG00000117862	=	=	=	=	=	=	=	=	=	=	=	=	=	=	=	=	=	=	=	=	=
ENSG00000198841	=	=	=	=	=	=	=	=	=	=	=	=	=	-	-	=	=	=	=	=	=
ENSG00000134717	=	=	=	=	=	=	=	=	=	=	=	=	=	=	-	=	=	=	=	=	=
ENSG00000157077	=	-	=	=	=	=	=	=	=	=	=	=	=	=	=	=	=	=	=	=	=
ENSG00000154222	=	=	=	=	=	=	=	=	=	=	=	=	=	=	=	=	=	=	=	=	=
ENSG00000085840	=	=	=	=	=	=	=	=	=	+	=	=	=	=	=	=	=	=	=	=	=
ENSG00000134748	=	=	=	=	=	=	=	=	=	=	=	=	=	=	=	=	=	=	=	=	=
ENSG00000134744	=	-	=	=	=	=	=	=	=	=	=	=	=	=	=	=	=	=	=	=	=
ENSG00000116157	+	-	-	=	=	-	-	=	=	=	=	=	=	+	=	=	=	=	-	=	-
ENSG00000162377	=	=	=	=	=	=	=	=	=	=	=	=	=	=	=	=	=	=	=	=	=
ENSG00000162378	=	=	=	=	=	=	=	=	=	=	=	=	=	=	=	=	=	=	=	=	=
ENSG00000203995	=	-	-	-	=	+	+	-	-	+	+	=	=	-	-	=	=	-	-	-	-
ENSG00000121310	=	=	=	=	=	-	+	=	=	+	=	=	=	=	=	=	=	=	-	-	-
ENSG00000116171	=	=	=	=	=	=	=	=	=	=	=	=	=	=	=	=	=	=	=	=	=
ENSG00000174348	=	-	-	-	+	-	-	-	-	-	-	=	=	=	=	=	=	=	-	-	-
ENSG00000157184	=	=	=	=	=	=	=	=	=	=	=	=	=	=	=	=	=	=	=	=	=
ENSG00000162384	=	=	=	=	=	=	=	=	=	=	=	=	=	=	=	=	=	=	=	=	=
ENSG00000162385	=	=	=	=	=	=	=	=	=	=	=	=	=	=	=	=	=	=	=	=	=
ENSG00000157193	=	=	=	=	=	=	=	=	=	=	=	=	=	=	=	=	=	=	=	=	=
ENSG00000058804	-	=	=	=	=	=	=	=	=	=	=	=	=	=	=	=	=	=	=	=	=
ENSG00000058799	=	=	=	=	=	=	=	=	=	=	=	=	=	-	=	=	=	=	=	=	=
ENSG00000081870	=	=	=	=	=	=	=	=	=	+	=	=	=	-	=	=	=	=	=	=	=
ENSG00000116212	=	=	=	=	=	=	=	=	=	=	=	=	=	=	=	=	=	=	=	=	=
ENSG00000116209	=	=	=	=	=	=	=	=	=	=	=	=	=	=	=	=	=	=	=	=	=
ENSG00000116205	=	=	=	=	=	+	=	=	=	=	=	=	=	-	-	=	=	=	=	=	=
ENSG00000256407	=	=	=	=	=	+	=	=	=	=	=	=	=	-	-	=	=	=	+	=	=
ENSG00000248835	=	=	=	=	=	=	=	=	=	=	=	+	=	=	=	=	=	=	=	=	=
ENSG00000215883	=	=	=	=	=	=	=	=	=	=	=	=	=	=	=	=	=	=	=	=	=
ENSG00000116221	=	=	=	=	=	=	=	=	=	=	=	=	=	=	=	=	=	=	=	=	=
ENSG00000157216	=	-	=	=	=	=	=	=	=	=	=	=	=	=	=	=	=	=	=	=	=
ENSG00000162390	=	-	=	=	=	=	=	=	=	-	=	+	+	+	+	=	=	=	=	+	=
ENSG00000271723	=	-	=	=	=	=	=	=	=	-	=	+	=	=	=	=	=	=	=	=	=
ENSG00000184313	=	-	=	=	=	=	=	=	=	-	=	+	+	=	+	=	=	=	=	=	=
ENSG00000243725	=	=	=	=	=	=	=	=	=	=	=	=	=	=	=	=	=	=	=	=	=
ENSG00000162396	=	+	=	=	=	+	=	=	=	=	+	=	=	-	=	=	=	=	=	=	=
ENSG00000116133	=	=	-	=	=	+	=	=	=	=	=	=	=	+	+	=	=	=	=	=	=
ENSG00000162402	=	=	=	=	=	=	=	=	=	=	=	=	=	=	=	=	=	=	=	=	=
ENSG00000162407	=	-	=	=	=	-	=	=	=	=	=	=	=	=	+	-	=	=	=	=	=
ENSG00000162409	-	-	=	=	=	=	+	=	=	-	=	=	+	+	+	-	+	-	-	-	-
ENSG00000173406	=	=	=	=	=	=	=	=	=	=	=	=	=	=	+	=	=	=	=	=	=
ENSG00000162600	=	=	=	=	=	=	=	=	=	=	=	=	=	=	=	=	=	=	=	=	=
ENSG00000162601	=	=	=	=	=	=	=	=	=	=	=	=	=	=	=	=	=	=	=	=	=
ENSG00000177606	+	-	=	=	=	=	=	=	=	=	-	=	=	=	=	=	=	+	=	=	=
ENSG00000172456	=	=	=	=	=	=	=	=	=	=	=	=	=	=	-	=	=	=	=	=	=
ENSG00000134709	=	-	-	=	=	-	=	=	=	+	=	-	=	+	-	=	=	-	=	=	+
ENSG00000134716	-	=	+	+	=	+	=	=	=	=	=	-	=	=	+	=	=	=	+	+	=
ENSG00000162599	=	=	-	=	=	=	=	=	=	=	=	=	=	=	+	=	=	=	=	=	=
ENSG00000162604	=	=	=	=	=	=	=	=	=	=	=	=	=	=	=	=	=	=	=	=	=
ENSG00000132849	=	-	-	-	=	=	=	=	=	=	=	=	=	+	+	=	=	=	-	-	-
ENSG00000240563	+	-	-	=	-	=	=	=	=	=	-	-	-	-	-	-	=	-	=	-	-
ENSG00000132854	=	-	+	=	-	=	+	=	=	=	-	-	=	-	-	+	+	+	=	=	+
ENSG00000162607	=	=	=	=	=	=	=	=	=	=	=	=	=	=	=	=	=	=	=	=	=
ENSG00000116641	=	=	=	=	=	=	=	=	=	=	=	=	=	=	=	=	=	=	=	=	=
ENSG00000125703	=	=	=	=	=	=	=	=	=	+	=	=	=	=	=	=	=	=	=	=	=
ENSG00000187140	=	=	=	=	=	=	=	=	=	+	=	=	=	=	=	=	=	=	=	=	=
ENSG00000088035	=	=	=	=	=	=	=	=	=	=	=	=	=	=	=	=	=	=	=	=	=
ENSG00000142856	=	=	=	=	=	=	=	=	=	=	=	=	=	=	=	=	=	=	=	=	=
ENSG00000203965	=	=	=	=	=	=	=	=	=	=	=	=	=	=	=	=	=	=	=	=	=
ENSG00000079739	=	=	=	=	=	=	=	=	=	=	=	=	=	=	=	=	=	=	=	=	=
ENSG00000185483	-	-	=	=	=	-	=	=	-	=	=	=	=	-	-	=	=	=	=	=	=
ENSG00000158966	=	-	=	-	=	=	=	=	=	=	=	=	=	=	=	=	=	=	=	=	=
ENSG00000162437	=	-	=	-	=	=	=	=	=	+	=	=	=	=	=	=	=	=	=	=	=
ENSG00000162434	=	=	=	=	=	=	=	=	=	=	=	=	=	=	=	=	=	=	=	=	=
ENSG00000162433	=	=	=	=	=	-	=	=	=	=	=	=	=	-	-	+	=	=	+	=	+
ENSG00000116675	=	=	=	=	=	=	=	=	=	-	=	=	=	=	=	=	=	=	=	=	=
ENSG00000116678	=	=	=	=	=	-	=	=	=	-	-	=	=	=	=	=	=	=	=	=	-
ENSG00000213625	=	=	=	=	=	=	=	=	=	=	=	=	=	=	=	=	=	=	=	=	=
ENSG00000184588	=	-	=	=	-	=	=	-	-	=	=	=	=	=	=	-	=	=	=	=	=
ENSG00000118473	=	+	=	=	=	-	=	=	-	=	=	=	=	=	+	=	=	-	-	=	=
ENSG00000152763	=	=	=	=	=	=	=	=	=	=	=	=	=	=	=	=	=	=	=	=	=
ENSG00000198160	=	=	=	=	=	=	=	=	=	=	=	=	=	=	=	=	=	=	=	=	=
ENSG00000116704	=	=	=	=	=	=	=	=	=	=	=	=	=	=	=	=	=	=	=	=	=
ENSG00000162594	-	=	-	+	=	=	=	-	=	+	=	-	-	=	-	-	-	=	+	+	=
ENSG00000081985	=	=	=	=	=	-	=	=	=	=	=	=	=	=	+	-	=	=	-	-	-
ENSG00000142864	=	=	=	=	=	=	=	=	=	=	=	=	=	=	=	=	=	=	=	=	=
ENSG00000116717	=	=	=	=	=	=	=	=	=	=	=	=	=	-	-	=	=	=	=	=	=
ENSG00000172380	=	=	=	=	=	=	=	=	=	=	=	=	=	-	=	=	=	=	=	=	=
ENSG00000162595	+	-	=	+	-	+	=	=	-	=	=	-	=	=	=	=	=	=	=	+	=
ENSG00000116729	=	-	=	+	=	=	=	=	-	=	=	=	=	=	=	=	=	=	=	=	=
ENSG00000116745	=	=	=	+	=	+	=	=	-	=	-	=	=	+	+	-	-	+	=	=	=
ENSG00000024526	-	=	=	=	=	=	+	=	=	+	=	=	=	=	=	=	=	=	=	=	=
ENSG00000033122	-	=	+	=	=	=	+	=	=	=	-	-	=	+	+	+	+	-	=	=	=
ENSG00000066557	=	=	=	=	=	=	=	=	=	=	=	=	=	=	=	=	=	=	=	=	=
ENSG00000116754	=	-	=	=	=	=	=	=	=	=	=	=	=	=	=	=	=	=	=	=	=
ENSG00000118454	=	=	=	=	=	=	=	=	=	=	=	=	=	=	=	=	=	=	=	=	=
ENSG00000197568	=	-	=	=	=	=	=	=	=	=	=	=	=	-	-	=	=	=	=	=	=
ENSG00000116761	+	=	=	-	=	=	=	=	=	+	=	+	=	=	=	=	=	=	=	=	=
ENSG00000132485	=	=	=	=	=	=	=	=	=	=	=	=	=	=	=	=	=	=	=	=	=
ENSG00000172260	-	+	=	=	-	-	+	=	=	-	-	-	=	=	=	=	=	-	=	=	=
ENSG00000162620	-	+	=	+	=	+	=	=	=	+	=	+	+	-	-	=	=	-	=	=	+
ENSG00000254685	=	=	=	=	=	=	=	=	=	+	=	=	=	=	=	=	=	=	=	=	=
ENSG00000259030	+	=	=	=	=	=	=	=	=	=	-	=	=	=	=	=	=	=	=	=	=
ENSG00000116783	+	=	=	=	=	=	=	=	=	=	-	=	=	=	=	=	=	=	=	=	=
ENSG00000178965	-	=	-	-	=	=	+	=	-	=	-	-	-	+	+	=	=	=	=	=	-
ENSG00000116791	=	=	=	=	=	=	=	=	=	=	=	=	=	=	-	=	=	=	=	=	=
ENSG00000162623	=	=	=	=	=	=	=	=	=	+	=	=	=	=	=	=	=	=	=	=	=
ENSG00000137968	=	-	=	=	=	+	=	=	+	=	+	=	+	+	+	+	=	-	=	=	=
ENSG00000117054	=	=	=	=	=	=	=	=	=	=	=	=	=	=	=	=	=	=	=	=	=
ENSG00000137955	=	=	=	=	=	=	=	=	=	=	=	=	=	=	-	=	=	=	=	=	=
ENSG00000057468	+	=	=	=	=	=	=	=	=	+	=	=	=	=	-	=	=	+	-	-	-
ENSG00000184005	=	-	=	=	=	=	=	=	=	+	=	+	=	=	+	=	=	+	=	-	-
ENSG00000117069	-	=	=	=	+	-	-	-	-	-	-	-	-	-	=	-	=	-	-	-	=
ENSG00000142892	=	=	=	=	=	=	=	=	=	+	=	=	=	=	=	=	=	-	=	=	=
ENSG00000154027	=	=	=	=	+	-	=	=	=	=	=	=	=	+	+	=	=	-	=	=	=
ENSG00000036549	=	=	=	=	=	=	=	=	=	+	=	=	=	=	=	=	=	=	=	=	=
ENSG00000077254	=	=	=	=	=	=	=	=	=	+	=	=	=	=	=	=	=	=	=	=	=
ENSG00000180488	=	=	=	=	=	=	=	=	=	=	=	=	=	=	=	=	=	=	=	=	=
ENSG00000162614	=	=	-	=	=	=	=	=	=	=	-	=	=	=	+	=	=	=	=	=	-
ENSG00000162613	=	=	=	=	=	=	=	=	=	=	=	=	=	=	=	=	=	=	=	=	=
ENSG00000162616	=	=	=	=	=	=	=	=	=	=	=	=	=	=	=	=	=	=	=	=	=
ENSG00000137960	+	-	-	-	+	-	=	=	=	=	=	=	-	-	-	+	=	=	=	-	-
ENSG00000122420	+	+	-	-	=	-	=	=	=	-	=	-	-	=	=	=	=	=	=	+	=
ENSG00000137959	=	-	=	=	-	-	=	=	=	=	-	-	-	=	=	=	-	=	-	-	-
ENSG00000137965	=	-	=	=	-	-	=	=	=	=	-	-	-	=	=	=	=	=	-	-	-
ENSG00000162618	=	+	=	=	=	-	=	=	=	=	=	-	=	=	+	=	=	=	-	-	-
ENSG00000117114	=	-	=	-	-	=	=	=	=	-	-	=	=	=	+	=	=	=	=	-	-
ENSG00000137941	=	-	=	=	=	=	=	=	=	+	-	=	=	=	+	+	=	=	=	=	=
ENSG00000142875	=	-	=	=	=	=	=	=	=	=	=	=	=	=	=	=	=	=	=	=	=
ENSG00000203943	=	+	=	+	-	=	=	=	=	=	+	+	+	-	-	=	=	=	=	=	-
ENSG00000137976	+	=	+	+	=	=	=	-	=	+	+	+	+	=	=	+	=	+	-	-	-
ENSG00000117133	=	=	=	=	=	=	=	=	=	+	=	=	=	=	=	=	=	=	=	=	=
ENSG00000174021	=	=	=	=	=	=	=	=	=	+	=	=	=	=	=	=	=	=	=	=	=
ENSG00000117151	=	+	=	=	=	=	=	=	=	+	=	=	=	=	=	=	=	=	=	=	=
ENSG00000117155	=	+	=	+	=	=	=	=	=	+	=	=	=	=	=	=	=	=	=	=	=
ENSG00000171517	-	-	-	+	=	+	+	=	=	+	+	+	+	=	=	-	=	=	-	+	=
ENSG00000153898	-	-	=	-	=	-	+	=	=	+	=	=	=	=	=	=	=	=	-	-	=
ENSG00000162643	-	+	-	=	+	=	+	=	=	+	=	=	=	-	-	=	=	=	=	=	=
ENSG00000055732	=	+	=	=	=	=	+	=	=	+	=	=	=	-	-	=	=	=	=	=	=
ENSG00000097096	=	=	=	=	=	+	=	=	=	=	-	-	=	-	-	=	=	+	-	-	-
ENSG00000162642	=	=	=	=	=	=	=	=	=	+	=	-	=	-	=	=	=	=	=	=	=
ENSG00000142867	=	=	=	=	=	=	=	=	=	+	=	-	=	=	=	=	=	=	=	=	=
ENSG00000153904	-	=	=	=	=	=	+	=	=	-	-	-	=	=	+	=	=	-	=	=	=
ENSG00000142871	+	=	=	=	=	=	-	=	-	-	-	-	=	=	-	=	=	=	=	=	=
ENSG00000117174	=	=	=	=	=	=	=	=	=	=	=	-	=	=	=	=	=	=	=	=	=
ENSG00000171502	=	=	-	=	=	=	=	=	=	-	-	-	-	=	=	=	=	+	-	-	-
ENSG00000122417	=	=	=	=	=	=	=	=	=	+	=	=	=	=	=	=	=	=	=	=	=
ENSG00000097033	=	=	=	=	=	=	=	=	=	=	=	=	=	=	=	=	=	=	=	=	=
ENSG00000183291	=	=	=	=	=	=	=	=	=	=	=	=	=	=	=	=	=	=	=	=	=
ENSG00000153936	=	=	=	=	=	=	=	=	=	+	=	=	=	-	=	=	=	=	=	=	=
ENSG00000267561	=	=	=	=	=	=	=	=	=	+	=	=	=	=	-	=	=	=	=	=	=
ENSG00000143013	=	-	=	-	=	=	=	=	=	=	=	+	=	=	=	=	=	=	=	=	=
ENSG00000065243	=	=	=	=	=	=	=	=	=	=	=	=	=	=	=	=	=	=	=	=	=
ENSG00000137947	=	=	=	=	=	=	=	=	=	+	=	=	=	=	=	=	=	=	=	=	=
ENSG00000137944	=	=	=	=	=	=	=	=	=	+	=	=	=	=	=	=	=	=	=	=	=
ENSG00000213516	=	=	=	=	=	=	=	=	=	+	=	=	=	=	=	=	=	=	=	=	=
ENSG00000117226	=	=	=	-	=	-	=	=	=	=	-	-	-	+	+	=	-	=	=	=	=
ENSG00000117228	=	-	=	-	=	-	=	=	=	=	-	-	-	+	+	-	-	=	=	-	-
ENSG00000162645	=	=	-	-	=	-	=	=	=	=	-	-	-	+	+	-	-	=	=	=	-
ENSG00000213512	-	-	=	-	-	-	=	=	=	+	-	-	-	=	=	-	-	=	-	-	-
ENSG00000162654	=	-	=	-	-	-	=	=	=	-	-	-	-	+	+	-	-	=	=	-	-
ENSG00000154451	=	-	=	-	=	-	=	=	=	-	-	-	-	+	+	-	-	=	-	-	-
ENSG00000197147	=	=	=	=	=	=	=	=	=	+	=	=	=	=	=	=	=	=	=	=	=
ENSG00000171488	=	=	=	=	=	=	=	=	-	=	=	=	=	=	=	=	=	=	=	=	=
ENSG00000271949	=	=	=	=	=	=	=	=	-	+	=	=	=	=	=	=	=	=	=	=	=
ENSG00000171492	=	=	=	=	=	=	=	=	-	=	=	=	=	=	=	=	=	=	=	=	=
ENSG00000162664	=	=	=	=	=	=	=	=	=	=	=	=	=	=	=	=	=	=	=	=	=
ENSG00000122482	=	=	=	=	=	=	=	=	=	=	=	=	=	=	=	=	=	=	=	=	=
ENSG00000162669	=	=	=	=	=	=	=	-	=	+	=	=	=	=	=	=	=	=	=	=	=
ENSG00000097046	-	=	=	=	=	=	=	=	=	+	=	=	=	=	=	=	=	=	=	=	=
ENSG00000069702	=	=	=	=	=	=	=	=	=	+	=	=	=	=	=	=	=	=	=	=	=
ENSG00000172031	-	=	=	=	=	-	+	-	-	+	+	=	+	+	=	+	+	=	=	-	=
ENSG00000189195	=	+	=	-	=	=	=	-	-	=	+	=	=	+	+	=	=	-	=	-	-
ENSG00000069712	=	+	=	-	=	=	+	=	=	=	=	+	=	+	+	=	=	=	=	=	=
ENSG00000174842	=	=	=	=	=	=	=	=	=	+	=	=	=	=	=	=	=	=	=	=	=
ENSG00000122484	=	=	=	=	=	=	=	=	=	+	=	=	=	=	=	=	=	=	=	=	=
ENSG00000162676	=	=	=	-	=	-	-	=	=	=	=	-	-	=	=	=	=	=	=	-	-
ENSG00000067208	=	=	=	=	=	=	=	=	=	+	=	=	=	=	=	=	=	=	=	=	=
ENSG00000122406	=	=	=	=	=	=	=	=	=	+	=	=	=	=	=	=	=	=	=	=	=
ENSG00000154511	=	=	=	=	=	-	=	=	=	+	=	=	=	=	=	=	=	=	=	=	=
ENSG00000143033	=	=	=	=	=	=	=	=	=	=	=	=	=	=	=	=	=	=	=	=	=
ENSG00000117500	=	=	=	=	=	=	=	=	=	+	=	=	=	=	=	=	=	=	=	=	=
ENSG00000122483	=	=	=	=	=	=	=	=	=	+	=	=	=	=	=	=	=	=	=	=	=
ENSG00000117505	=	=	=	=	=	=	=	=	=	=	=	=	=	=	=	=	=	=	=	=	=
ENSG00000137942	=	=	=	=	=	=	=	=	=	+	=	=	=	=	=	=	=	=	=	=	=
ENSG00000137936	=	=	=	=	=	=	=	=	=	+	=	=	=	=	=	=	=	=	=	=	=
ENSG00000067334	=	=	=	=	=	=	=	=	=	+	=	=	=	=	=	=	=	=	=	=	=
ENSG00000023909	=	=	=	=	=	=	=	=	=	+	=	=	=	=	=	=	=	=	=	=	+
ENSG00000198691	=	=	=	-	=	-	+	-	=	=	=	+	=	=	=	=	=	=	+	+	+
ENSG00000137962	=	=	=	-	=	=	=	=	=	=	=	=	=	=	=	=	=	=	=	=	=
ENSG00000117528	=	=	=	=	=	=	=	=	=	=	=	=	=	=	=	=	=	=	=	=	=
ENSG00000117525	+	+	-	=	=	=	+	=	=	+	=	=	+	+	+	+	+	+	+	=	=
ENSG00000143036	=	+	=	+	=	=	=	=	=	+	=	+	=	=	=	=	=	=	=	=	=
ENSG00000117519	=	=	=	=	=	=	=	=	=	+	=	-	=	=	=	=	=	=	=	=	=
ENSG00000172339	=	=	=	=	=	=	=	=	=	+	=	=	=	=	=	=	=	=	=	=	=
ENSG00000152078	=	+	=	=	=	=	=	=	=	+	=	=	=	=	=	=	=	-	=	=	=
ENSG00000271092	=	=	=	=	=	=	=	=	=	+	=	=	=	=	=	=	=	=	=	=	=
ENSG00000122481	=	=	=	=	=	=	=	=	=	=	=	=	=	=	=	=	=	=	=	=	=
ENSG00000117569	=	=	=	=	=	=	=	=	=	=	=	=	=	=	=	=	=	=	=	=	=
ENSG00000188641	=	=	=	-	=	-	=	=	=	-	-	=	=	=	=	=	=	=	=	=	=
ENSG00000162627	=	+	=	-	=	=	=	=	=	=	=	=	=	=	=	=	=	=	=	-	-
ENSG00000117600	=	=	=	=	+	=	=	=	=	=	-	=	=	=	=	=	=	=	+	+	+
ENSG00000099260	+	-	=	=	=	=	-	=	+	=	-	=	=	=	+	=	=	=	-	-	-
ENSG00000156869	=	=	=	=	=	=	=	=	=	=	=	=	=	=	=	=	=	=	=	=	=
ENSG00000162688	=	=	=	=	=	=	=	=	=	=	=	=	=	=	=	=	=	=	=	=	=
ENSG00000117620	=	=	=	=	=	=	=	=	=	=	=	=	=	=	=	=	=	=	=	=	=
ENSG00000156875	=	=	=	=	=	=	=	=	=	=	=	=	=	=	=	=	=	=	=	=	=
ENSG00000156876	-	=	=	=	=	=	=	=	=	+	=	=	=	=	=	=	=	=	=	=	=
ENSG00000122435	=	=	=	=	=	=	=	=	=	=	=	=	=	=	=	=	=	=	=	=	=
ENSG00000122477	+	=	=	=	=	=	=	=	=	=	=	=	=	=	=	=	=	=	=	+	=
ENSG00000137992	=	=	=	=	=	=	=	=	=	=	=	=	=	=	=	=	=	=	=	=	=
ENSG00000137996	=	=	=	=	=	=	=	=	=	=	=	=	=	=	=	=	=	=	=	=	=
ENSG00000079335	=	=	=	-	=	=	=	=	=	=	=	=	=	=	=	=	=	=	=	=	-
ENSG00000162692	=	=	-	-	=	=	=	=	=	-	-	-	-	=	=	=	-	=	-	=	-
ENSG00000162694	=	=	=	=	=	=	=	=	=	=	=	=	=	=	=	=	=	=	=	=	=
ENSG00000162695	=	=	=	=	=	=	=	=	=	=	=	=	=	=	=	=	=	=	=	=	=
ENSG00000117543	=	=	=	=	=	=	=	=	=	=	=	=	=	=	=	=	=	=	=	=	=
ENSG00000170989	=	+	=	-	=	=	=	=	=	=	-	=	=	+	+	=	=	=	=	=	=
ENSG00000060718	-	+	-	+	=	=	=	=	=	=	=	+	+	+	+	+	=	=	=	=	-
ENSG00000185946	=	=	=	=	=	=	=	=	=	=	=	=	=	=	=	=	=	=	=	=	=
ENSG00000240038	+	=	=	=	=	=	=	=	=	-	-	=	+	=	=	=	=	=	=	+	=
ENSG00000243480	+	-	=	=	=	+	-	+	+	-	-	=	-	-	-	=	=	=	+	+	+
ENSG00000198890	=	=	=	=	=	+	-	+	=	=	=	=	=	=	-	=	=	=	=	=	=
ENSG00000162631	+	+	+	=	+	+	=	+	+	+	-	=	=	-	-	=	=	=	-	=	=
ENSG00000134215	=	=	=	=	=	=	=	=	=	+	=	-	=	=	=	=	=	=	=	=	=
ENSG00000085491	=	=	=	=	=	=	=	=	=	=	=	=	=	=	=	=	=	=	=	=	=
ENSG00000162636	=	=	=	=	=	=	=	=	=	=	=	=	=	=	=	=	=	=	=	=	=
ENSG00000162639	-	=	=	=	=	-	=	=	=	=	=	=	=	=	+	=	=	=	=	=	=
ENSG00000134186	=	=	=	=	=	=	=	=	=	=	=	=	=	=	=	=	=	=	=	=	=
ENSG00000116266	=	=	=	=	=	=	=	=	=	=	=	=	=	=	=	=	=	=	=	=	=
ENSG00000162641	=	=	=	+	=	=	=	=	=	+	=	-	=	-	-	=	=	=	=	+	=
ENSG00000121957	=	=	=	=	=	=	=	=	=	+	=	=	=	=	=	=	=	=	=	=	=
ENSG00000121940	=	=	=	=	=	=	=	=	=	=	=	=	=	=	=	=	=	=	=	=	=
ENSG00000085433	=	=	=	=	=	=	=	=	=	=	=	=	=	=	=	=	=	=	=	=	=
ENSG00000197780	=	=	=	=	=	=	=	=	=	=	=	-	=	=	=	=	=	=	=	=	=
ENSG00000215717	=	=	=	=	=	=	=	=	=	=	=	=	=	=	-	=	=	=	=	=	=
ENSG00000116299	-	=	=	-	=	-	=	=	=	+	=	-	=	+	+	=	=	-	-	-	-
ENSG00000031698	=	=	=	=	=	=	=	=	=	=	=	=	=	=	-	=	=	=	=	=	=
ENSG00000143126	=	=	=	=	=	=	=	=	=	=	=	=	=	=	=	=	=	=	=	=	=
ENSG00000134222	=	=	=	+	=	=	=	=	=	+	=	=	=	=	-	=	=	=	=	=	=
ENSG00000134243	=	=	=	+	=	=	=	=	=	=	=	=	=	=	=	=	=	=	=	=	=
ENSG00000143106	=	=	=	=	=	=	=	=	=	=	=	=	=	=	=	=	=	=	=	=	=
ENSG00000143028	=	+	+	+	=	+	-	-	-	=	+	-	-	-	-	=	=	-	+	=	=
ENSG00000162650	=	=	=	=	=	=	=	=	=	=	=	+	=	=	=	=	=	=	=	=	=
ENSG00000174151	=	=	=	=	=	=	=	=	=	=	=	=	=	=	-	=	=	=	=	=	=
ENSG00000181754	=	-	=	=	=	=	-	=	=	=	=	=	=	+	=	=	=	=	-	-	-
ENSG00000065135	=	=	=	=	=	=	=	=	=	=	=	=	=	=	-	=	=	=	=	=	=
ENSG00000116337	=	=	=	=	=	=	=	=	=	=	=	=	=	=	=	=	=	=	=	=	=
ENSG00000168765	=	=	=	=	=	+	=	=	=	=	=	=	=	=	=	=	=	=	=	=	=
ENSG00000213366	+	=	=	=	=	+	=	=	=	=	=	=	=	=	+	=	=	=	-	-	-
ENSG00000134184	=	-	-	=	=	=	=	=	=	-	=	=	=	=	+	=	=	=	-	-	-
ENSG00000134201	-	=	-	-	+	=	=	-	-	-	-	=	=	=	+	+	=	-	+	-	-
ENSG00000134202	+	=	-	+	=	+	=	=	=	=	=	=	=	+	=	=	=	=	-	-	=
ENSG00000184371	=	+	=	-	=	-	=	=	=	=	=	=	=	=	+	-	=	=	=	=	=
ENSG00000168710	=	=	=	=	=	=	=	=	=	=	=	=	=	=	=	=	=	=	=	=	=
ENSG00000143093	=	=	=	=	=	=	=	=	=	=	=	=	=	=	=	=	=	=	=	=	=
ENSG00000197106	=	-	+	+	=	+	+	=	=	+	=	+	=	-	-	-	=	=	=	=	=
ENSG00000116396	=	=	=	=	=	=	=	=	=	=	=	=	=	=	=	=	=	=	=	=	=
ENSG00000162775	=	=	=	=	=	=	=	=	=	=	=	=	=	=	=	=	=	=	=	=	=
ENSG00000168679	=	+	=	=	=	=	=	=	=	=	=	=	=	=	=	=	=	=	=	=	=
ENSG00000134248	=	=	=	=	=	=	=	=	=	=	=	=	=	=	=	=	=	=	=	=	=
ENSG00000177301	=	=	=	-	-	=	+	-	=	=	=	=	=	+	+	=	-	-	-	=	+
ENSG00000177272	=	=	-	-	=	-	=	=	=	-	-	-	-	=	=	=	-	-	=	=	=
ENSG00000143119	=	=	=	-	=	-	=	=	=	=	-	=	=	=	+	=	=	-	=	=	=
ENSG00000121931	=	=	=	=	=	=	=	=	=	=	=	=	=	=	=	=	=	=	=	=	=
ENSG00000156171	=	=	=	=	=	-	=	=	=	=	=	=	=	=	=	=	=	=	=	=	=
ENSG00000134255	=	=	=	=	=	=	=	=	=	=	=	=	=	=	=	=	=	=	=	=	=
ENSG00000162777	=	-	=	-	-	-	=	=	=	+	=	=	=	=	+	=	=	=	=	=	=
ENSG00000064886	-	=	=	-	=	-	=	=	=	=	=	=	=	+	+	=	=	=	=	=	+
ENSG00000173947	-	-	=	+	=	+	-	-	-	+	=	-	=	=	=	=	=	-	+	=	=
ENSG00000085465	=	-	=	=	+	=	+	=	-	-	=	=	=	=	=	=	=	+	+	=	+
ENSG00000116455	=	=	=	=	=	=	=	=	=	=	=	=	=	=	=	=	=	=	=	=	=
ENSG00000116459	=	=	=	=	=	=	=	=	=	=	=	=	=	=	=	=	=	=	=	=	=
ENSG00000143110	=	=	=	-	=	-	=	=	=	-	=	=	=	=	+	=	=	=	=	=	=
ENSG00000121933	+	+	=	+	=	-	=	=	=	-	=	+	=	=	+	+	=	=	=	=	=
ENSG00000116473	=	=	=	=	=	=	=	=	=	=	=	=	=	=	=	=	=	=	=	=	=
ENSG00000197852	+	=	=	=	=	+	=	=	=	+	=	=	=	=	=	=	=	=	-	=	=
ENSG00000064703	=	=	=	=	=	=	=	=	=	=	=	=	=	=	=	=	=	=	-	=	=
ENSG00000171385	-	-	=	=	+	-	+	=	=	=	=	+	=	+	+	-	-	=	-	-	-
ENSG00000143079	=	=	=	=	=	=	=	=	=	=	=	=	=	=	=	=	=	=	=	=	=
ENSG00000134245	=	=	=	=	=	-	=	=	+	+	=	=	=	=	=	=	=	=	=	=	+
ENSG00000007341	=	=	=	=	=	=	=	=	=	=	=	=	=	=	=	=	=	=	=	=	=
ENSG00000116489	=	=	=	=	=	=	=	=	=	=	=	=	=	=	=	=	=	=	=	=	=
ENSG00000155363	=	=	=	=	=	=	=	=	=	=	=	=	=	=	=	=	=	=	=	=	=
ENSG00000155366	=	=	=	=	=	=	=	=	=	=	=	=	=	=	=	=	=	=	=	=	=
ENSG00000271810	=	=	=	=	=	=	=	=	=	=	=	=	=	=	=	=	=	=	=	=	=
ENSG00000155367	=	+	=	-	=	=	=	=	=	+	+	-	=	=	=	=	=	=	-	-	=
ENSG00000155380	=	=	=	+	=	=	=	=	=	+	=	=	=	=	=	=	=	=	=	=	=
ENSG00000198799	=	=	=	=	=	=	=	=	=	=	=	=	=	=	=	=	=	=	=	=	=
ENSG00000081026	=	=	=	=	=	=	=	=	=	=	=	=	=	=	=	=	=	=	=	=	=
ENSG00000116793	=	=	=	=	=	=	=	=	=	=	=	=	=	=	=	=	=	=	=	=	=
ENSG00000081019	=	=	=	=	=	=	=	=	=	=	=	=	=	=	=	=	=	=	=	=	=
ENSG00000134242	=	=	=	-	=	-	=	=	=	=	-	-	-	=	+	-	-	=	=	=	=
ENSG00000134262	=	=	=	=	=	=	=	=	=	=	=	=	=	=	=	=	=	=	=	=	=
ENSG00000118655	-	=	=	=	=	=	=	=	=	=	=	=	=	=	=	=	=	=	=	=	=
ENSG00000163349	=	=	=	=	=	=	=	=	=	=	=	=	=	=	=	=	=	=	=	=	=
ENSG00000116774	=	+	=	+	=	-	=	=	=	=	=	=	=	+	+	=	=	=	=	=	=
ENSG00000134207	-	+	+	+	-	-	=	+	=	+	+	=	=	+	=	=	=	+	+	+	=
ENSG00000197323	=	=	=	=	=	=	=	=	=	=	=	=	=	=	=	=	=	=	=	=	=
ENSG00000116752	=	=	=	=	=	=	=	=	=	=	=	=	=	=	=	=	=	=	=	=	=
ENSG00000175984	=	=	=	-	=	-	=	=	=	=	=	=	=	=	=	=	=	+	-	-	-
ENSG00000116748	-	-	=	-	-	-	=	=	=	+	=	-	-	-	-	=	=	-	+	=	-
ENSG00000213281	=	=	=	=	=	=	=	=	=	=	=	=	=	=	=	=	=	=	=	=	=
ENSG00000009307	=	=	=	=	=	=	=	=	=	=	=	=	=	=	=	=	=	=	=	=	=
ENSG00000052723	-	=	=	=	=	=	=	=	=	=	=	=	=	=	=	=	=	=	=	=	=
ENSG00000134198	=	=	-	=	=	-	-	=	-	+	-	-	+	=	=	=	=	=	-	-	-
ENSG00000173218	=	+	=	=	=	=	=	=	=	=	=	=	=	=	=	=	=	=	=	=	=
ENSG00000118729	=	+	=	=	+	=	+	=	=	+	=	=	=	+	=	+	=	=	=	=	-
ENSG00000163393	=	-	=	=	=	-	+	=	=	=	=	+	=	=	=	=	=	=	=	=	=
ENSG00000163399	=	=	=	+	=	=	=	=	=	=	=	=	=	=	=	=	=	=	=	=	=
ENSG00000116815	=	=	=	=	=	=	=	=	=	=	=	=	=	=	=	=	=	=	=	=	=
ENSG00000143061	=	=	=	=	=	=	=	=	=	=	=	=	=	=	=	=	=	=	=	=	=
ENSG00000116824	=	=	=	-	=	-	=	=	=	-	-	-	-	+	+	=	-	=	=	=	=
ENSG00000134247	=	-	=	+	=	=	=	=	=	+	=	=	=	=	+	=	=	=	=	=	=
ENSG00000134256	=	-	=	=	=	=	=	-	-	+	=	=	=	-	+	-	=	=	=	=	=
ENSG00000116830	=	=	=	=	=	=	=	=	=	=	=	=	=	=	=	=	=	=	=	=	=
ENSG00000134253	=	-	=	=	=	=	=	=	=	=	=	+	=	=	=	=	=	=	=	=	=
ENSG00000198162	=	-	=	=	=	=	=	=	=	=	=	=	=	=	=	=	=	=	=	=	=
ENSG00000183508	=	=	-	-	=	-	=	-	-	=	=	-	-	=	-	=	=	-	=	=	=
ENSG00000196505	=	=	=	=	=	=	=	=	=	=	=	=	=	=	=	=	=	=	=	=	=
ENSG00000065183	-	=	=	=	=	=	=	=	=	=	=	=	=	=	=	=	=	=	=	=	=
ENSG00000155761	-	=	=	=	=	-	=	-	-	-	-	=	+	-	=	=	+	-	=	+	=
ENSG00000092607	+	+	=	-	=	=	+	+	+	+	+	=	=	=	=	=	+	=	=	=	=
ENSG00000116874	=	=	=	=	=	=	=	=	-	=	=	=	=	=	=	=	=	=	=	=	=
ENSG00000143067	-	=	=	=	=	=	=	=	=	=	=	=	=	=	=	=	=	+	=	=	=
ENSG00000092621	=	-	=	=	=	=	=	=	-	+	=	=	=	=	+	=	=	=	-	-	-
ENSG00000134250	=	=	=	=	=	=	=	=	=	=	=	=	=	=	=	=	=	=	=	=	=
ENSG00000188610	-	=	=	=	=	-	+	-	=	=	=	+	=	=	=	=	=	=	=	=	+
ENSG00000198019	+	+	=	=	+	-	-	=	=	=	=	+	=	+	+	=	+	-	-	=	+
ENSG00000236334	=	-	=	-	+	=	-	+	+	=	=	+	=	-	-	=	=	-	+	+	+
ENSG00000215784	-	=	+	=	=	=	-	=	=	+	+	=	=	-	=	=	=	=	=	=	+
ENSG00000162825	+	-	+	=	+	=	-	=	=	=	+	=	=	-	=	=	=	=	=	=	-
ENSG00000168614	=	=	=	=	=	=	=	=	=	=	=	=	=	=	=	=	=	=	=	=	=
ENSG00000178104	=	=	=	=	=	=	=	=	=	=	=	=	=	=	=	=	=	=	=	=	=
ENSG00000213240	=	=	=	=	=	=	=	=	=	=	=	=	=	=	=	=	=	=	=	=	=
ENSG00000255168	=	=	=	=	=	=	=	=	=	=	=	=	=	=	=	=	=	=	=	=	=
ENSG00000163386	=	=	=	=	=	=	=	=	=	=	=	=	=	=	=	=	=	=	=	=	=
ENSG00000117289	=	=	=	=	=	-	=	=	=	=	=	=	=	+	+	=	=	=	=	=	=
ENSG00000121851	=	=	=	=	=	=	=	=	=	=	=	=	=	=	=	=	=	=	=	=	=
ENSG00000152022	=	=	=	=	=	=	=	=	=	=	=	=	=	=	=	=	=	=	=	=	=
ENSG00000131795	=	=	=	=	=	=	=	=	=	=	=	=	=	=	=	=	=	=	=	=	=
ENSG00000131779	=	=	=	=	=	=	=	=	=	=	=	=	=	=	=	=	=	=	=	=	=
ENSG00000143127	=	+	+	+	=	+	+	=	+	-	=	=	=	=	=	=	=	=	=	=	=
ENSG00000198483	+	+	=	+	=	=	+	=	+	-	=	=	=	+	+	=	=	=	=	-	-
ENSG00000131788	-	=	=	=	=	=	=	=	=	=	=	=	=	=	=	=	=	=	=	=	=
ENSG00000186364	-	=	=	=	=	=	=	=	=	=	=	=	=	=	-	=	=	=	=	=	=
ENSG00000186141	-	=	=	=	=	=	=	=	=	=	=	=	=	=	=	=	=	=	=	=	=
ENSG00000121848	-	=	=	=	=	=	=	=	=	=	=	=	=	=	=	=	=	=	=	=	=
ENSG00000117262	-	=	=	=	=	=	=	=	=	=	=	=	=	=	=	=	=	=	=	=	+
ENSG00000152042	=	=	=	=	=	=	=	=	=	=	=	=	=	=	=	=	=	=	=	=	=
ENSG00000186275	=	=	=	=	=	=	=	=	=	=	=	=	=	=	=	=	=	=	=	=	=
ENSG00000131791	=	=	=	=	=	=	=	=	=	=	=	=	=	=	-	=	=	=	=	=	=
ENSG00000131781	+	+	=	+	=	-	=	=	=	=	=	-	-	=	=	=	=	+	=	=	+
ENSG00000131778	=	=	=	=	=	=	=	=	=	=	=	=	=	=	=	=	=	=	=	=	=
ENSG00000116128	=	=	=	=	=	=	=	=	=	=	=	=	=	=	=	=	=	=	=	=	=
ENSG00000162836	-	=	=	=	=	=	=	=	=	=	=	=	=	=	=	=	=	=	=	=	=
ENSG00000143140	+	+	-	-	=	=	=	+	+	-	-	+	=	-	+	=	=	=	=	=	-
ENSG00000188092	=	=	=	=	=	=	=	=	=	=	=	=	=	-	=	=	=	=	=	=	=
ENSG00000203836	=	=	=	=	=	=	=	=	=	=	=	=	=	=	=	=	=	=	=	=	=
ENSG00000122497	=	=	=	=	=	=	=	=	=	=	=	=	=	=	=	=	=	=	=	=	=
ENSG00000203832	=	=	=	=	=	=	=	=	=	=	=	=	=	=	=	=	=	=	=	=	=
ENSG00000243452	=	=	=	=	=	=	=	=	=	=	=	=	=	=	=	=	=	=	=	=	=
ENSG00000203827	=	=	=	=	=	=	=	=	=	=	=	=	=	=	=	=	=	=	=	=	=
ENSG00000203815	=	=	=	-	=	-	=	+	=	-	-	=	=	+	+	=	=	-	-	-	=
ENSG00000150337	=	=	=	=	+	-	=	=	=	+	=	=	=	+	+	-	=	-	=	=	=
ENSG00000203814	-	=	=	-	=	-	=	=	=	=	=	=	=	=	=	-	=	=	=	=	=
ENSG00000183598	-	=	=	-	=	-	=	=	=	+	=	+	+	=	=	=	=	=	=	=	=
ENSG00000183558	-	-	=	+	=	+	=	=	=	=	=	=	=	-	=	=	=	-	=	=	=
ENSG00000203812	-	=	=	=	=	-	=	=	=	=	=	=	=	-	-	=	=	=	=	=	=
ENSG00000182217	-	=	=	=	=	=	=	=	=	=	+	=	=	-	-	-	=	=	=	=	+
ENSG00000184678	-	=	=	=	=	=	=	=	=	=	=	=	=	=	=	=	=	=	=	=	=
ENSG00000184260	-	=	=	=	=	=	=	=	=	=	=	=	=	=	=	=	=	=	=	=	=
ENSG00000184270	-	=	=	=	=	=	=	=	=	=	=	=	=	=	=	=	=	=	=	=	=
ENSG00000159164	-	=	=	=	=	=	=	=	=	=	=	+	+	=	+	=	+	=	-	=	-
ENSG00000143368	=	=	=	=	=	=	=	=	=	=	=	=	=	=	=	=	=	=	=	=	=
ENSG00000014914	=	=	=	+	=	=	=	=	=	=	=	=	=	=	=	=	=	=	=	=	-
ENSG00000163113	=	+	=	+	=	=	=	=	=	=	=	=	=	=	=	=	=	=	=	=	=
ENSG00000136631	=	=	=	=	=	=	=	=	=	=	=	=	=	=	=	=	=	=	=	=	=
ENSG00000023902	-	=	=	-	=	=	=	=	=	=	=	=	=	=	=	=	=	=	=	=	=
ENSG00000143401	=	=	=	=	=	=	=	=	=	=	=	=	=	=	=	=	=	=	=	=	=
ENSG00000118298	=	+	+	+	=	=	=	=	=	-	=	-	-	=	-	=	=	+	=	=	=
ENSG00000117362	=	=	=	=	=	=	=	=	=	=	=	=	=	=	=	=	=	=	=	=	=
ENSG00000118292	=	=	=	=	=	-	=	=	=	=	=	-	=	=	=	=	=	=	=	=	=
ENSG00000159208	-	+	=	=	=	=	=	=	=	=	=	=	=	=	-	+	=	=	=	=	=
ENSG00000187145	=	=	=	=	=	=	=	=	=	=	=	=	=	=	-	=	=	=	=	=	=
ENSG00000117360	=	=	=	=	=	=	=	=	=	=	=	=	=	=	=	=	=	=	=	=	=
ENSG00000163125	=	=	=	=	=	=	=	=	=	=	=	=	=	=	=	=	=	=	=	=	=
ENSG00000143374	=	=	=	=	=	=	=	=	=	=	=	=	=	=	=	=	=	=	=	=	=
ENSG00000143369	-	+	+	=	=	-	=	=	=	=	=	=	=	=	=	=	=	=	=	=	=
ENSG00000143382	-	=	=	-	=	=	=	=	=	-	-	=	=	=	=	=	=	=	=	-	=
ENSG00000143384	=	=	=	=	=	=	=	=	=	=	=	=	=	=	=	=	=	=	=	=	=
ENSG00000143420	=	=	=	=	=	=	=	=	=	=	=	=	=	=	=	=	=	=	=	=	=
ENSG00000143457	=	=	-	=	=	=	=	=	=	=	=	=	=	=	=	=	=	=	=	=	=
ENSG00000143452	-	=	=	+	=	-	=	+	=	+	=	-	=	+	=	=	-	=	-	-	-
ENSG00000163131	=	=	=	-	=	-	=	=	=	=	-	-	=	+	+	=	=	-	=	=	=
ENSG00000143387	=	=	=	=	=	=	=	=	=	=	=	=	=	=	=	=	=	=	-	=	-
ENSG00000143437	=	=	=	=	=	=	=	=	=	=	=	=	=	=	=	=	=	=	=	=	=
ENSG00000143379	=	=	=	=	=	=	=	=	=	=	=	=	=	=	=	=	=	=	=	=	=
ENSG00000143418	=	=	=	=	=	=	=	=	=	=	=	=	=	=	=	=	=	=	=	=	=
ENSG00000143409	=	=	=	=	=	+	=	=	=	=	=	=	=	=	=	=	=	=	=	=	=
ENSG00000143363	=	=	=	=	=	=	=	=	=	=	=	=	=	=	=	=	=	=	=	=	=
ENSG00000163141	=	=	=	=	=	+	=	-	-	=	=	=	=	+	=	+	=	=	=	+	+
ENSG00000143443	=	=	=	+	=	+	=	=	=	=	=	=	=	+	-	=	=	=	=	=	=
ENSG00000197622	=	=	=	=	=	=	=	=	=	=	=	=	=	=	=	=	=	=	=	=	=
ENSG00000213190	-	-	=	=	=	+	-	=	=	=	=	+	=	-	-	=	=	=	=	=	-
ENSG00000143458	=	-	=	=	=	=	=	=	=	=	=	=	=	=	=	=	=	=	=	=	=
ENSG00000143434	=	-	=	=	=	=	=	=	=	=	=	=	=	=	+	=	=	=	=	-	-
ENSG00000163154	+	=	=	-	=	=	-	-	=	-	-	=	=	+	-	=	-	-	-	-	-
ENSG00000163156	=	=	=	=	=	=	=	=	=	=	=	=	=	=	=	=	=	=	=	=	=
ENSG00000163155	=	=	=	=	=	=	+	=	=	=	=	=	=	=	+	=	=	=	=	=	+
ENSG00000163157	+	=	=	=	-	+	-	=	+	=	+	-	=	=	-	=	=	=	=	=	-
ENSG00000163159	=	=	=	=	=	=	=	=	=	=	=	=	=	=	=	=	=	=	=	=	=
ENSG00000143398	=	=	=	=	=	=	=	=	=	=	=	=	=	=	=	=	=	=	=	=	=
ENSG00000159352	=	=	=	=	=	=	=	=	=	=	=	=	=	=	=	=	=	=	=	=	=
ENSG00000143373	=	=	=	=	=	=	=	=	=	=	=	=	=	=	=	=	=	=	=	=	=
ENSG00000143393	=	=	=	=	=	=	=	=	=	=	=	=	=	=	=	=	=	=	=	=	=
ENSG00000143390	=	=	=	=	=	=	=	=	=	=	=	=	=	=	=	=	=	=	=	=	=
ENSG00000143416	=	=	-	=	=	=	=	-	-	-	-	=	=	=	+	=	=	=	=	=	=
ENSG00000159377	=	=	=	=	=	=	=	=	=	=	=	=	=	=	=	=	=	=	=	=	=
ENSG00000143442	=	=	=	=	=	=	=	=	=	=	=	=	=	=	=	=	=	=	=	=	=
ENSG00000143375	-	-	=	=	=	+	-	-	-	=	=	=	=	=	+	=	=	-	=	=	=
ENSG00000143367	=	=	=	+	=	+	=	=	=	=	=	=	=	+	-	+	=	=	=	=	=
ENSG00000143376	=	=	=	=	=	=	=	=	=	=	=	=	=	=	=	=	=	=	=	=	=
ENSG00000143436	=	=	=	=	=	=	=	=	=	=	=	=	=	=	=	=	=	=	=	=	=
ENSG00000182134	=	+	=	-	=	-	=	=	=	=	=	=	=	=	=	=	=	=	=	=	-
ENSG00000143365	=	=	-	-	=	+	=	=	=	-	-	-	-	-	=	=	=	+	=	=	-
ENSG00000159445	=	=	=	=	=	=	=	=	=	=	=	=	=	=	=	=	=	=	=	=	=
ENSG00000197747	=	=	=	=	=	=	=	=	=	=	=	-	=	=	=	=	=	=	=	=	=
ENSG00000163191	=	+	=	=	=	-	=	=	=	=	=	=	=	=	=	=	=	=	=	=	=
ENSG00000159450	=	-	+	=	=	=	=	=	+	-	=	-	=	-	-	=	=	-	+	+	+
ENSG00000143631	=	=	-	=	-	-	-	-	-	+	+	-	-	-	-	-	=	=	+	=	=
ENSG00000163220	+	+	-	+	+	=	=	-	-	+	+	=	=	-	+	=	+	=	=	=	=
ENSG00000143546	+	+	=	+	=	=	=	=	=	+	+	=	=	=	+	=	+	=	=	=	=
ENSG00000197956	=	+	=	=	=	=	=	=	=	=	=	-	-	=	=	=	=	=	=	=	=
ENSG00000196154	=	+	=	=	+	-	=	=	=	-	-	-	=	=	=	=	=	-	=	=	=
ENSG00000188643	=	+	=	=	=	-	=	=	=	-	=	=	=	=	=	=	=	=	=	=	=
ENSG00000189171	=	=	=	=	=	=	=	=	=	-	=	-	=	=	=	=	=	=	=	=	=
ENSG00000160678	=	+	+	=	=	=	=	=	=	-	=	-	-	=	=	=	=	+	=	=	-
ENSG00000160679	=	=	=	=	=	=	=	=	=	=	=	=	=	=	=	=	=	=	=	=	=
ENSG00000143553	=	=	=	=	=	=	=	=	=	=	=	+	=	=	=	=	=	=	=	=	=
ENSG00000143621	=	=	=	=	=	=	=	=	=	=	=	=	=	=	=	=	=	=	=	=	=
ENSG00000169418	=	=	=	-	+	-	-	-	-	-	-	=	=	=	+	=	=	-	-	-	-
ENSG00000143624	=	=	=	=	=	=	=	=	=	-	=	=	=	=	=	=	=	=	=	=	=
ENSG00000143554	=	=	=	=	=	=	=	=	-	-	=	=	=	=	=	=	=	=	=	=	=
ENSG00000143614	=	=	=	=	=	=	=	=	=	=	=	=	=	=	=	=	=	=	=	=	=
ENSG00000198837	=	=	=	=	=	=	=	=	=	=	=	=	=	=	=	=	=	=	=	=	=
ENSG00000160741	=	=	=	=	=	=	=	=	=	=	=	=	=	=	=	=	=	=	=	=	=
ENSG00000143570	=	=	=	=	=	=	=	=	=	=	=	=	=	=	=	=	=	=	=	=	=
ENSG00000143578	=	=	=	=	=	=	=	=	=	=	=	=	=	=	=	=	=	=	=	=	=
ENSG00000143543	=	=	=	=	=	=	=	=	=	=	=	=	=	=	=	=	=	=	=	=	=
ENSG00000143545	=	=	=	=	=	=	=	=	=	=	=	=	=	=	=	=	=	=	=	=	=
ENSG00000177954	=	=	=	=	=	=	=	=	=	=	=	=	=	=	=	=	=	=	=	=	=
ENSG00000143552	=	=	=	+	-	+	=	=	=	-	=	=	=	-	-	+	=	=	=	=	+
ENSG00000143549	=	=	=	=	=	=	=	=	=	=	=	=	=	=	=	=	=	=	=	=	=
ENSG00000143612	=	=	=	=	=	=	=	=	=	=	=	=	=	=	=	=	=	=	=	=	=
ENSG00000143569	=	=	=	=	=	=	=	=	=	=	=	=	=	=	=	=	=	=	=	=	=
ENSG00000143575	=	=	=	=	=	=	=	=	=	=	=	=	=	=	=	=	=	=	=	=	=
ENSG00000143515	=	=	=	=	=	=	=	=	=	-	=	=	=	=	=	=	=	=	=	=	=
ENSG00000160712	=	+	=	-	=	-	=	=	=	-	=	=	=	=	=	=	=	-	=	=	=
ENSG00000169291	=	-	=	=	=	+	=	=	=	+	=	+	+	=	+	=	+	=	=	=	=
ENSG00000163239	=	=	=	=	=	+	=	=	=	+	=	+	+	-	-	=	+	=	+	=	=
ENSG00000160714	=	=	=	=	=	=	=	=	=	=	=	=	=	=	=	=	=	=	=	=	=
ENSG00000160716	=	-	+	=	=	+	=	-	=	+	=	+	+	+	=	+	+	+	-	+	=
ENSG00000160710	=	=	=	=	=	=	=	=	=	=	=	=	=	=	=	=	=	=	=	=	=
ENSG00000143603	+	-	-	=	-	=	+	=	=	=	=	+	=	=	+	=	=	=	=	=	-
ENSG00000163344	=	=	=	=	=	=	=	=	=	=	=	=	=	=	=	=	=	=	=	=	=
ENSG00000163346	=	=	=	=	=	=	=	=	=	=	=	=	=	=	=	=	=	=	=	=	=
ENSG00000163348	=	=	=	=	=	=	=	=	=	=	=	=	=	=	=	=	=	=	=	=	=
ENSG00000160691	=	=	=	=	=	=	=	=	=	=	=	=	=	=	=	=	=	=	=	=	=
ENSG00000173207	=	=	=	=	=	=	=	=	=	=	=	=	=	=	=	=	=	=	=	=	=
ENSG00000160688	=	=	=	=	=	=	=	=	=	=	=	=	=	=	=	=	=	=	=	=	=
ENSG00000160685	=	+	=	=	=	=	=	=	=	=	=	=	=	=	=	=	=	=	=	=	=
ENSG00000163354	=	+	=	+	=	=	+	=	=	=	=	=	=	-	-	=	=	+	=	-	-
ENSG00000143537	=	=	=	=	=	=	=	=	=	=	=	=	=	=	=	=	=	=	=	=	=
ENSG00000243364	=	=	=	+	=	+	-	=	=	=	=	=	=	=	=	=	=	=	=	=	=
ENSG00000143590	=	=	=	+	=	+	-	=	=	+	+	=	=	-	-	=	+	-	=	=	+
ENSG00000251246	=	=	=	+	=	+	-	=	=	+	+	=	=	-	-	=	+	-	=	=	+
ENSG00000169242	=	=	=	=	=	=	=	=	=	-	=	=	=	=	-	=	=	=	-	=	=
ENSG00000169241	=	=	=	=	=	=	=	=	=	=	=	=	=	-	-	=	=	=	=	=	=
ENSG00000179085	=	+	=	=	=	=	=	=	=	=	=	=	=	=	-	=	=	=	=	=	=
ENSG00000163463	=	+	=	=	=	=	=	=	=	=	=	=	=	=	=	=	=	=	=	=	=
ENSG00000273088	=	+	=	=	=	=	=	=	=	=	=	=	=	=	=	=	=	=	=	=	=
ENSG00000163462	-	=	+	=	+	=	=	=	=	-	=	=	=	=	-	=	=	-	=	=	=
ENSG00000185499	-	+	-	=	=	-	=	=	=	-	-	+	=	=	=	=	=	-	-	=	-
ENSG00000169231	=	=	=	=	=	=	=	=	=	-	=	=	=	=	=	=	=	=	=	=	=
ENSG00000173171	=	=	=	=	=	=	=	=	=	=	=	=	=	=	=	=	=	=	=	=	=
ENSG00000177628	=	=	=	=	=	=	=	=	=	=	=	=	=	=	=	=	=	=	=	=	=
ENSG00000160767	=	=	=	=	=	=	=	=	=	=	=	=	=	=	=	=	=	=	=	=	=
ENSG00000116521	=	=	=	=	=	=	=	=	=	=	=	=	=	=	=	=	=	=	=	=	=
ENSG00000176444	=	=	=	=	=	=	=	=	=	=	=	=	=	=	=	=	=	=	=	=	=
ENSG00000143630	=	-	=	=	=	=	=	=	=	=	=	+	=	=	-	=	=	=	=	=	=
ENSG00000143627	=	=	+	=	=	+	+	=	=	+	=	+	+	-	-	=	=	=	+	+	+
ENSG00000160752	=	=	=	=	=	=	=	=	=	=	=	=	=	=	=	=	=	=	=	=	=
ENSG00000160753	=	=	=	=	=	=	=	=	=	=	=	=	=	=	=	=	=	=	=	-	-
ENSG00000116539	=	=	=	=	=	=	=	=	=	=	=	=	=	=	=	=	=	=	=	=	=
ENSG00000125459	=	=	=	=	=	=	=	=	=	=	=	=	=	=	=	=	=	=	=	=	=
ENSG00000163374	=	=	=	=	=	=	=	=	=	=	=	=	=	=	=	=	=	=	=	=	=
ENSG00000132676	=	=	=	=	=	=	=	=	=	=	=	=	=	=	=	=	=	=	=	=	=
ENSG00000116580	=	=	=	=	=	=	=	=	=	=	=	=	=	=	=	=	=	=	=	=	=
ENSG00000132718	=	=	=	=	=	=	=	=	=	=	=	=	=	+	+	=	=	=	=	=	-
ENSG00000143622	=	=	=	=	=	=	=	=	=	=	=	=	=	=	=	=	=	=	=	=	=
ENSG00000132680	=	=	=	=	=	=	=	=	=	=	=	=	=	=	=	=	=	=	=	=	=
ENSG00000116584	=	=	=	=	=	=	=	=	=	=	=	=	=	=	=	-	=	=	=	=	=
ENSG00000163479	=	=	=	=	=	=	=	=	=	=	=	=	=	=	=	=	=	=	=	=	=
ENSG00000160803	=	=	=	=	=	=	=	=	=	=	=	=	=	=	=	=	=	=	=	=	=
ENSG00000116586	=	=	=	=	=	=	=	=	=	=	=	=	=	=	=	=	=	=	=	=	=
ENSG00000254726	-	=	+	=	=	=	=	=	=	+	=	=	=	=	=	=	=	+	=	=	=
ENSG00000160789	=	=	=	=	=	=	=	=	=	=	=	=	=	=	=	=	=	=	=	=	=
ENSG00000196189	+	=	=	-	=	-	=	=	=	-	-	=	=	=	+	-	=	=	-	=	=
ENSG00000160785	=	=	=	=	=	=	=	=	=	=	=	=	=	=	=	=	=	=	=	=	=
ENSG00000260238	=	=	=	=	=	=	=	=	=	=	=	=	=	=	=	=	=	=	=	=	=
ENSG00000160783	=	=	=	=	=	=	=	=	=	=	=	=	=	=	=	=	=	=	=	=	=
ENSG00000242252	=	=	=	=	=	+	=	=	=	+	=	+	=	-	-	=	-	=	=	=	=
ENSG00000160781	=	-	=	=	=	=	=	=	=	+	+	-	-	=	=	=	=	+	=	=	=
ENSG00000198952	=	=	=	=	=	=	=	=	=	=	=	=	=	=	=	=	=	=	=	=	=
ENSG00000163472	=	-	=	+	=	=	-	=	=	=	=	=	=	=	-	=	=	=	=	=	=
ENSG00000198715	=	=	=	+	=	=	=	=	=	=	=	=	=	=	=	=	=	=	=	=	=
ENSG00000163468	=	=	=	=	=	=	=	=	=	=	=	=	=	=	=	=	=	=	=	=	=
ENSG00000116604	=	=	=	=	=	=	=	=	=	=	=	=	=	=	=	=	=	=	=	=	=
ENSG00000183856	=	=	+	=	=	=	=	=	=	=	=	=	=	=	=	=	=	=	=	=	=
ENSG00000163382	=	=	=	=	=	=	=	=	=	=	=	=	=	=	=	=	=	=	=	=	=
ENSG00000160818	=	=	+	=	=	=	=	=	=	=	=	=	=	=	=	=	=	=	=	=	=
ENSG00000132692	=	-	+	+	=	+	+	=	=	+	=	=	=	=	+	=	=	+	=	=	+
ENSG00000132688	=	=	+	=	=	=	=	=	+	-	=	=	=	+	+	=	=	=	=	=	-
ENSG00000143320	-	=	=	=	=	+	=	=	+	=	=	=	=	+	=	=	=	-	-	-	-
ENSG00000143319	=	=	=	=	=	=	=	=	=	=	=	=	=	=	=	=	=	=	=	=	=
ENSG00000143303	=	-	=	=	=	=	=	=	=	=	=	=	=	=	=	=	=	=	=	=	=
ENSG00000143314	=	=	=	=	=	=	=	=	=	=	=	=	=	=	=	=	=	=	=	=	=
ENSG00000143321	=	=	=	=	=	=	=	=	=	=	=	=	=	=	=	=	=	=	=	=	=
ENSG00000143294	=	=	=	=	=	=	=	=	=	=	=	=	=	=	=	=	=	=	=	=	=
ENSG00000027869	-	-	=	-	=	-	=	=	=	=	-	=	=	=	=	-	=	=	-	-	-
ENSG00000198400	-	=	=	+	+	-	+	=	=	+	=	=	=	-	=	-	=	=	-	-	-
ENSG00000187800	=	-	=	-	=	=	=	=	=	=	=	=	=	=	=	=	=	=	=	=	=
ENSG00000132694	=	=	=	=	=	=	=	=	=	=	=	=	=	=	=	=	=	=	=	=	=
ENSG00000117036	=	=	=	=	=	=	=	=	=	=	=	=	=	=	=	=	=	=	=	=	=
ENSG00000143297	-	-	-	-	=	=	=	-	-	-	-	-	-	=	+	=	=	-	=	=	=
ENSG00000160856	-	-	-	-	=	-	=	=	=	-	-	-	-	=	+	=	-	-	+	=	+
ENSG00000132704	-	-	-	-	-	-	=	+	+	=	-	-	-	=	+	+	-	-	+	=	+
ENSG00000163534	-	-	-	-	-	-	-	+	+	=	=	=	=	=	-	+	-	-	=	-	-
ENSG00000073754	-	-	+	-	-	+	=	+	+	=	-	-	=	+	=	+	-	-	=	+	=
ENSG00000183853	-	=	=	=	=	=	=	=	=	=	=	=	=	=	=	=	=	=	=	=	=
ENSG00000158473	-	-	=	=	=	-	-	+	-	-	=	+	=	+	=	=	=	-	-	-	-
ENSG00000158481	-	-	=	-	=	-	-	+	+	-	-	-	-	-	=	-	-	=	-	-	=
ENSG00000163554	=	-	=	-	=	=	+	=	+	+	=	-	-	-	=	=	-	-	+	+	=
ENSG00000163563	=	+	=	-	+	-	=	=	=	=	=	=	=	=	=	-	=	-	=	=	=
ENSG00000163564	=	=	=	-	=	-	=	=	=	-	-	-	=	=	=	-	=	=	=	=	=
ENSG00000163565	=	=	=	=	=	=	=	=	=	=	=	=	=	=	=	=	=	=	=	=	=
ENSG00000163568	=	-	=	-	=	-	=	-	-	=	=	-	-	+	+	-	-	-	=	-	-
ENSG00000162706	=	-	=	-	+	-	+	=	=	+	=	-	-	+	+	+	=	+	+	=	+
ENSG00000213088	=	+	-	-	=	-	=	+	=	-	-	=	-	+	=	=	+	=	=	=	-
ENSG00000179639	=	=	+	+	=	+	-	+	=	=	-	-	=	-	=	+	=	=	+	=	+
ENSG00000158716	=	+	=	+	=	-	=	+	=	=	=	=	=	+	+	=	=	=	=	=	=
ENSG00000181036	+	+	=	-	+	-	-	-	-	=	=	-	-	+	=	=	=	=	+	+	=
ENSG00000158714	=	=	=	-	=	-	=	=	=	=	-	-	=	+	=	=	=	=	=	=	=
ENSG00000188004	=	+	+	=	=	-	=	=	=	+	+	+	=	=	=	=	=	=	+	+	=
ENSG00000213085	=	-	+	=	=	-	=	-	=	+	=	-	=	=	=	=	=	+	-	+	=
ENSG00000158710	-	=	=	=	=	-	=	=	=	=	=	=	=	=	=	=	=	=	=	=	=
ENSG00000143315	-	=	=	=	=	=	=	=	=	=	=	=	=	=	=	=	=	=	=	=	=
ENSG00000177807	-	=	=	=	=	+	+	=	=	+	=	=	=	+	+	-	-	=	+	+	+
ENSG00000162729	=	=	=	+	=	=	=	=	=	=	=	=	=	=	+	=	=	=	=	=	=
ENSG00000018625	+	+	=	+	+	=	+	+	=	=	=	+	+	+	+	+	+	+	+	=	-
ENSG00000143318	=	+	=	-	-	=	=	+	+	-	=	=	+	-	-	=	=	+	+	-	-
ENSG00000162734	=	=	=	=	=	=	=	=	=	=	=	=	=	=	=	=	=	=	=	=	=
ENSG00000132716	=	=	=	=	=	=	=	=	=	=	=	=	=	=	=	=	=	=	=	=	=
ENSG00000258465	=	=	=	=	=	=	=	=	=	=	=	=	=	=	=	=	=	=	=	=	=
ENSG00000162735	=	=	=	=	=	=	=	=	=	=	=	=	=	=	=	=	=	=	=	=	=
ENSG00000122218	=	=	=	=	=	=	=	=	=	=	=	=	=	=	=	=	=	=	=	=	=
ENSG00000162736	=	=	=	=	=	=	=	=	=	=	=	=	=	=	=	=	=	=	=	=	=
ENSG00000162738	=	-	=	=	=	=	=	=	=	=	=	=	=	+	+	=	=	=	-	-	-
ENSG00000162739	=	=	-	-	=	-	=	=	=	=	-	-	-	=	+	=	=	=	=	=	-
ENSG00000066294	=	=	-	-	=	-	=	=	=	=	=	-	-	+	+	=	=	=	=	=	=
ENSG00000117090	=	-	-	-	=	-	=	=	=	+	=	-	-	+	=	-	=	-	-	-	-
ENSG00000117091	=	-	-	-	-	-	=	=	=	-	-	-	-	=	+	-	=	-	-	-	-
ENSG00000026751	=	-	-	-	+	-	=	=	=	=	=	-	-	+	+	-	-	-	=	=	=
ENSG00000122224	+	-	-	-	-	-	-	-	-	=	=	-	-	+	+	-	=	-	=	=	+
ENSG00000122223	+	-	=	-	=	-	-	=	=	-	-	-	-	+	=	-	-	=	=	-	=
ENSG00000158769	=	=	=	-	=	=	=	=	=	=	=	=	=	+	+	=	=	=	=	=	=
ENSG00000270149	=	=	=	-	=	=	=	=	=	=	=	=	=	+	+	=	=	=	=	=	=
ENSG00000215845	=	+	=	-	=	=	=	=	=	-	-	=	=	+	=	=	=	=	-	-	=
ENSG00000158773	=	=	=	=	=	=	=	=	=	=	=	=	=	=	=	=	=	=	=	=	=
ENSG00000186517	=	=	=	-	=	-	=	=	=	=	-	-	=	=	+	=	=	=	=	=	=
ENSG00000143217	=	=	-	+	=	=	=	-	-	=	-	-	+	=	-	-	=	+	-	-	=
ENSG00000143256	=	=	=	=	=	=	=	=	=	=	=	-	=	=	=	=	=	=	=	=	=
ENSG00000158793	=	=	=	=	=	=	=	=	=	=	=	=	=	=	=	=	=	=	=	=	=
ENSG00000158796	=	=	=	=	=	=	=	=	=	=	=	=	=	=	=	=	=	=	=	=	=
ENSG00000143222	=	=	=	=	=	=	=	=	=	=	=	=	=	=	=	=	=	=	=	=	=
ENSG00000143258	=	=	=	=	=	=	=	=	=	=	=	=	=	=	=	=	=	=	=	=	=
ENSG00000143224	=	=	=	=	=	=	=	=	=	=	=	=	=	=	=	=	=	=	=	=	=
ENSG00000158850	=	=	=	=	=	=	=	=	=	=	=	=	=	=	=	=	=	=	=	=	=
ENSG00000158859	=	=	=	=	=	=	=	=	=	=	=	-	=	=	=	=	=	+	-	-	-
ENSG00000158864	=	=	=	=	=	=	=	=	=	=	=	=	=	=	=	=	=	=	=	=	=
ENSG00000158869	=	=	=	=	=	-	=	=	=	-	=	=	=	=	+	-	=	-	=	=	=
ENSG00000158882	=	=	=	=	=	=	=	=	=	-	=	=	=	=	=	=	=	=	=	=	=
ENSG00000158887	=	=	+	=	=	-	-	-	=	-	=	-	-	+	=	=	-	=	-	-	-
ENSG00000143252	=	+	=	=	=	=	=	=	=	=	=	=	=	=	=	=	=	=	=	=	=
ENSG00000143226	=	+	=	=	=	=	=	=	=	-	=	=	=	=	+	=	=	=	=	=	=
ENSG00000173110	=	-	=	+	=	=	=	=	=	-	=	-	-	=	=	+	=	=	=	=	=
ENSG00000203747	=	+	=	=	+	-	=	=	=	-	=	=	=	=	+	=	=	=	=	=	=
ENSG00000072694	=	=	-	=	-	=	=	=	=	-	=	+	+	+	+	=	=	=	=	=	=
ENSG00000162747	=	-	+	+	-	-	=	=	=	+	+	-	=	-	+	=	+	=	-	-	-
ENSG00000132185	=	=	+	+	-	-	=	=	=	-	=	=	=	=	=	=	=	=	+	+	=
ENSG00000081721	=	=	=	=	=	=	=	=	=	=	=	=	=	=	=	=	=	=	=	=	=
ENSG00000118217	=	=	=	=	=	=	=	=	=	=	=	=	=	=	=	=	=	=	=	=	=
ENSG00000162745	=	+	=	=	+	-	=	=	=	=	=	=	=	=	+	=	=	=	-	-	-
ENSG00000198929	-	+	=	-	+	-	=	=	=	+	=	=	=	-	=	=	=	-	-	+	=
ENSG00000254706	-	+	=	+	+	+	+	=	=	+	=	=	=	-	=	-	=	-	-	+	=
ENSG00000239887	-	+	=	=	+	=	-	=	=	+	=	=	+	-	=	-	=	-	-	=	=
ENSG00000152332	=	=	=	=	=	=	=	=	=	=	=	=	=	=	=	=	=	=	=	=	=
ENSG00000117143	=	=	=	=	=	=	=	=	=	=	=	=	=	=	=	=	=	=	=	=	=
ENSG00000162733	=	+	-	=	=	=	=	+	+	=	=	=	=	=	+	=	=	=	=	=	=
ENSG00000132196	=	=	=	=	=	=	=	=	=	-	=	=	=	=	-	=	=	=	=	=	=
ENSG00000117152	=	-	+	+	=	=	=	-	=	=	=	+	=	=	+	=	=	=	=	=	+
ENSG00000143248	=	+	=	=	=	=	=	=	=	=	=	=	=	=	=	=	=	-	=	=	=
ENSG00000143228	-	=	+	=	=	=	=	=	=	=	=	=	=	-	=	=	=	=	=	=	=
ENSG00000185630	=	=	-	-	=	=	=	=	=	-	-	=	=	-	=	=	-	=	-	-	-
ENSG00000143171	=	=	=	=	-	+	=	=	-	-	=	=	=	-	=	=	+	=	=	-	-
ENSG00000143198	=	=	=	=	=	=	=	=	=	=	=	=	=	=	=	=	=	=	=	=	=
ENSG00000143149	=	=	=	=	=	=	=	=	=	=	=	=	=	=	=	=	=	=	=	=	=
ENSG00000143183	-	=	=	=	=	=	=	=	=	=	=	=	=	=	=	=	=	=	=	=	=
ENSG00000143179	-	=	=	=	=	=	=	=	=	=	=	=	=	=	=	=	=	=	=	=	=
ENSG00000188859	-	=	+	+	=	=	=	=	=	=	=	=	=	=	-	=	=	=	=	=	=
ENSG00000143157	=	=	=	=	=	=	=	=	=	=	=	=	=	=	=	=	=	=	=	=	=
ENSG00000152382	-	=	=	=	=	=	=	=	=	=	=	=	=	=	=	=	=	=	=	=	=
ENSG00000143195	-	=	=	=	=	=	+	=	+	=	-	=	+	+	+	=	-	-	=	+	=
ENSG00000143190	=	=	=	=	=	=	=	=	=	=	=	=	=	=	=	=	=	=	=	=	=
ENSG00000198821	=	-	-	-	=	-	-	=	=	-	-	-	-	+	+	=	-	=	-	-	-
ENSG00000143162	=	=	=	=	=	-	=	=	=	=	=	=	=	+	+	=	=	=	=	=	=
ENSG00000198771	=	=	=	-	=	-	=	=	=	=	=	-	=	=	+	=	=	=	=	=	=
ENSG00000197965	=	=	=	=	=	=	=	+	=	=	=	=	=	=	=	=	=	=	=	=	=
ENSG00000143199	=	+	+	=	=	+	-	-	=	+	=	=	=	=	-	+	=	=	=	=	-
ENSG00000143158	=	=	=	=	=	=	=	=	=	=	=	=	=	=	-	=	=	=	=	=	=
ENSG00000143164	=	=	=	=	=	=	=	=	=	=	=	=	=	=	=	=	=	=	=	=	=
ENSG00000143147	-	=	=	+	=	=	=	=	-	=	=	=	=	=	=	=	=	=	=	=	=
ENSG00000143155	-	=	=	=	=	=	=	=	=	=	=	=	=	=	=	=	=	=	=	=	=
ENSG00000213064	-	=	=	=	=	=	=	=	=	=	=	=	=	=	=	=	=	=	=	=	=
ENSG00000143178	-	=	=	=	=	-	=	=	=	=	=	=	=	-	=	=	=	=	=	=	=
ENSG00000143184	=	-	=	=	-	-	=	=	=	=	-	-	-	-	-	-	=	-	+	-	=
ENSG00000143196	-	+	-	-	-	-	-	=	-	-	-	-	+	+	=	-	-	-	-	-	-
ENSG00000143153	=	=	-	+	=	=	=	+	+	=	=	=	=	=	=	=	=	=	+	+	+
ENSG00000143156	-	=	=	=	=	=	=	=	=	=	=	=	=	=	=	=	=	=	=	=	=
ENSG00000117475	=	=	=	=	=	=	=	=	=	=	=	=	=	=	=	=	=	=	=	=	=
ENSG00000117477	=	+	+	+	=	+	=	=	+	=	=	+	+	+	=	=	-	=	+	+	+
ENSG00000117479	=	=	=	+	=	+	=	=	=	=	=	=	=	=	=	=	=	=	=	=	=
ENSG00000198734	-	-	=	-	=	+	+	=	=	+	+	-	=	=	+	-	=	=	-	-	-
ENSG00000174175	=	=	-	-	=	-	-	+	+	=	-	=	-	=	=	-	=	=	=	=	-
ENSG00000000460	-	=	=	=	=	=	=	=	=	=	=	=	=	=	=	=	=	=	=	=	=
ENSG00000188404	=	-	-	-	=	-	=	=	=	+	=	-	-	=	+	-	=	=	-	-	-
ENSG00000007908	+	-	=	=	=	=	-	+	-	+	-	-	-	+	+	-	+	=	=	-	-
ENSG00000171806	-	=	=	=	=	=	+	=	+	=	=	=	=	=	=	=	=	=	=	=	=
ENSG00000000457	=	=	=	=	=	=	=	=	=	=	=	=	=	=	=	=	=	=	=	=	=
ENSG00000075945	=	=	=	=	=	=	=	=	=	=	=	=	=	=	=	=	=	=	=	=	=
ENSG00000120370	=	=	=	=	=	=	=	=	+	=	=	=	=	=	=	=	=	=	=	=	=
ENSG00000116132	=	+	-	=	=	=	=	=	=	=	=	-	=	=	=	=	-	+	-	-	-
ENSG00000007933	=	+	-	=	+	=	=	-	-	=	-	-	=	=	=	=	-	-	=	=	-
ENSG00000094963	+	+	-	-	+	-	-	-	-	-	-	=	=	+	+	=	-	-	+	=	-
ENSG00000010932	-	=	-	=	=	-	=	=	-	-	=	-	-	+	+	-	=	-	-	-	-
ENSG00000076258	=	=	=	=	-	=	=	=	=	-	=	=	=	=	=	+	=	+	=	=	=
ENSG00000117523	=	=	=	=	=	=	=	=	=	=	=	=	=	=	=	=	=	=	=	=	=
ENSG00000034971	=	=	+	+	-	+	=	-	=	=	=	-	-	-	-	=	=	+	+	+	-
ENSG00000117533	=	=	=	=	=	=	=	=	=	=	=	=	=	=	-	=	=	=	=	=	=
ENSG00000010165	=	=	=	=	=	=	=	=	=	=	=	=	=	=	=	=	=	=	=	=	=
ENSG00000197959	-	-	=	=	=	=	=	+	=	+	=	=	=	+	+	=	=	=	=	=	=
ENSG00000135845	=	=	=	=	=	=	=	=	=	=	=	=	=	=	=	=	=	=	=	=	=
ENSG00000094975	=	=	=	=	=	=	=	=	=	=	=	=	=	=	=	=	=	=	=	=	=
ENSG00000117560	-	=	=	-	+	-	=	=	=	-	-	-	=	+	+	-	-	=	-	-	-
ENSG00000117586	-	-	=	=	=	=	=	=	+	+	=	-	=	-	+	=	=	=	+	=	=
ENSG00000117592	=	=	=	=	=	=	=	=	=	=	=	=	=	=	=	=	=	=	=	=	=
ENSG00000162753	=	-	+	-	-	+	=	=	+	+	+	+	=	=	=	=	=	=	+	+	-
ENSG00000183831	-	=	=	=	-	+	-	=	=	+	+	+	+	-	=	=	=	=	+	+	-
ENSG00000076321	=	=	=	=	=	=	=	=	=	=	=	=	=	=	=	=	=	=	=	=	=
ENSG00000120334	-	=	=	=	=	=	=	=	=	=	=	=	=	-	=	=	=	=	=	=	=
ENSG00000117593	-	=	=	=	=	=	=	=	=	=	=	=	=	=	=	=	=	=	=	=	=
ENSG00000185278	=	=	=	=	=	=	=	=	=	=	=	=	=	=	=	=	=	=	=	=	=
ENSG00000135870	=	=	=	=	=	=	=	=	=	=	=	=	=	=	=	=	=	=	=	=	=
ENSG00000152061	=	=	=	-	=	=	=	=	=	=	=	=	=	=	=	=	=	=	=	=	=
ENSG00000203737	=	=	=	=	=	=	=	=	=	=	=	+	=	=	=	=	=	=	=	=	=
ENSG00000116161	=	=	=	=	=	=	=	=	=	=	=	=	=	=	=	=	=	=	=	=	=
ENSG00000120333	=	=	=	+	=	=	=	=	=	=	=	=	=	=	-	=	=	=	=	=	=
ENSG00000120332	=	=	=	-	=	-	=	=	+	=	=	=	+	+	=	+	=	+	=	+	-
ENSG00000235750	=	=	=	=	=	=	=	=	-	=	-	-	=	+	+	-	=	=	+	+	+
ENSG00000116147	=	=	=	=	=	=	=	=	=	=	-	-	=	+	+	=	=	-	-	-	=
ENSG00000143207	=	=	=	=	=	=	=	=	=	=	=	=	=	=	=	=	=	=	=	=	=
ENSG00000116183	=	-	=	=	=	+	=	-	-	-	-	+	=	-	-	=	=	=	-	=	=
ENSG00000152092	=	=	+	=	-	=	+	-	=	+	+	=	=	+	+	+	=	=	+	+	=
ENSG00000120341	=	=	=	=	=	=	=	=	=	=	=	=	=	=	=	=	=	=	=	=	=
ENSG00000075391	=	=	=	=	=	=	=	=	=	=	=	=	=	=	=	=	=	=	=	=	=
ENSG00000213057	=	=	=	=	=	=	=	=	=	=	=	=	=	=	-	=	=	=	-	-	-
ENSG00000184909	=	=	=	=	=	+	=	=	=	=	=	=	=	=	-	=	=	=	-	=	-
ENSG00000116191	-	=	=	=	=	=	=	=	=	=	=	=	=	=	-	=	=	=	=	=	=
ENSG00000116194	-	-	-	=	-	-	-	=	-	-	-	=	=	+	=	=	=	-	-	-	-
ENSG00000116199	=	=	=	=	=	=	=	=	=	=	=	=	=	=	=	=	=	=	=	=	=
ENSG00000186283	=	=	=	=	=	=	=	=	=	=	=	=	=	=	=	=	=	=	=	=	=
ENSG00000143322	=	=	=	=	=	=	=	=	=	=	=	=	=	=	=	=	=	=	=	=	=
ENSG00000057252	=	=	=	=	=	-	=	=	=	=	=	=	=	=	=	=	=	=	=	=	=
ENSG00000162779	=	-	+	+	=	+	=	=	=	=	-	+	=	=	=	+	=	=	=	=	+
ENSG00000162782	=	=	+	+	=	+	=	+	+	=	+	=	=	=	=	=	=	=	+	+	=
ENSG00000169905	=	=	=	=	=	=	=	=	=	=	=	=	=	=	=	=	=	=	=	=	=
ENSG00000258664	=	=	=	=	=	=	=	=	=	=	=	=	=	=	=	=	=	=	=	=	=
ENSG00000143337	=	=	=	=	=	=	=	=	=	=	=	=	=	=	=	=	=	=	=	=	=
ENSG00000135837	=	=	=	=	=	=	=	=	=	=	=	=	=	=	=	=	=	=	=	=	=
ENSG00000116260	=	=	=	=	=	=	=	=	=	=	=	=	=	=	=	=	=	=	=	=	=
ENSG00000135847	=	=	=	=	=	=	=	=	=	=	=	=	=	=	=	=	=	=	=	=	=
ENSG00000143324	=	=	=	=	=	=	=	=	=	=	=	=	=	=	=	=	=	=	=	=	=
ENSG00000135835	=	=	=	+	=	=	=	=	=	=	=	=	=	+	=	=	+	=	=	=	=
ENSG00000135823	=	=	=	=	=	=	=	=	=	=	=	=	=	=	=	=	=	=	=	=	=
ENSG00000153029	=	+	=	=	=	=	=	=	=	=	=	-	=	=	=	=	=	=	=	=	=
ENSG00000162783	=	=	=	=	=	=	=	=	=	=	=	-	=	=	=	=	=	=	=	=	=
ENSG00000198216	=	-	=	=	=	-	+	=	+	=	=	=	=	+	+	=	=	=	=	=	=
ENSG00000135821	=	=	=	=	=	-	=	=	=	=	=	=	=	+	+	=	=	=	=	=	=
ENSG00000135828	=	=	=	=	=	-	=	=	=	=	=	=	=	=	+	=	=	=	=	=	=
ENSG00000143333	=	-	=	-	=	-	=	=	-	=	=	-	-	=	+	-	=	=	-	-	-
ENSG00000135838	=	=	=	=	=	-	=	=	=	=	=	=	=	=	+	=	=	=	=	=	=
ENSG00000135829	=	=	=	=	=	=	=	=	=	=	=	=	=	=	=	=	=	=	=	=	=
ENSG00000135862	=	=	=	=	=	=	=	=	=	=	=	=	=	=	=	=	=	=	=	=	=
ENSG00000058085	=	=	-	-	-	=	-	+	=	-	-	=	+	-	-	=	=	+	+	=	-
ENSG00000157064	=	=	+	=	=	+	+	+	+	+	=	-	-	+	-	=	=	-	+	+	-
ENSG00000116698	=	=	=	=	=	=	=	=	=	=	=	=	=	=	=	=	=	=	=	=	=
ENSG00000116701	=	=	=	-	+	-	=	=	=	=	=	=	=	=	+	=	=	=	=	=	=
ENSG00000162704	=	=	=	=	=	=	=	=	=	=	=	=	=	=	=	=	=	=	=	=	=
ENSG00000143344	=	=	=	=	=	=	=	=	=	=	=	=	=	=	=	=	=	=	=	=	=
ENSG00000198756	-	=	=	+	=	=	=	+	+	=	=	=	=	=	=	=	=	=	+	+	=
ENSG00000198860	=	=	=	=	=	=	=	=	=	=	=	=	=	=	=	=	=	=	=	=	=
ENSG00000116667	=	=	=	=	=	=	=	=	=	=	=	=	=	=	=	=	=	=	=	=	=
ENSG00000116406	=	=	=	=	=	=	=	=	=	=	=	=	=	=	=	=	=	=	=	=	=
ENSG00000135842	=	+	=	-	+	=	=	=	=	-	-	=	=	=	=	=	=	-	-	-	-
ENSG00000121481	=	=	=	=	=	=	=	=	=	=	=	=	=	=	=	=	=	=	=	=	=
ENSG00000121486	=	=	=	=	=	=	=	=	=	=	=	=	=	=	=	=	=	=	=	=	=
ENSG00000116668	=	=	=	=	=	=	=	=	=	=	=	=	=	=	=	=	=	=	=	=	=
ENSG00000116679	=	=	=	=	=	=	=	=	=	=	=	=	=	=	=	=	=	=	=	=	=
ENSG00000143341	=	=	=	=	=	=	=	-	-	-	=	=	=	=	=	=	=	=	=	=	=
ENSG00000116690	=	=	-	=	+	-	=	+	=	-	-	=	+	-	=	+	+	-	=	-	-
ENSG00000047410	=	=	=	=	=	=	=	=	=	=	=	=	=	=	=	=	=	=	=	=	=
ENSG00000157181	=	=	=	=	=	=	=	=	=	=	=	=	=	=	=	=	=	=	=	=	=
ENSG00000262180	=	=	=	=	=	=	=	=	+	=	=	+	=	-	+	=	=	=	=	=	=
ENSG00000073756	=	-	-	=	=	=	=	=	-	-	-	-	=	=	=	=	=	=	=	=	+
ENSG00000116711	=	-	=	=	=	=	=	=	+	=	=	=	=	=	+	=	=	=	=	=	=
ENSG00000162670	-	=	+	+	-	+	+	-	=	=	-	-	-	=	=	+	=	+	+	+	=
ENSG00000150681	=	=	=	=	+	-	+	=	=	+	=	+	+	=	+	=	=	=	-	-	-
ENSG00000090104	=	=	=	=	=	-	=	=	=	=	=	-	-	=	=	=	=	=	=	=	=
ENSG00000127074	+	=	=	-	-	=	-	-	-	-	-	-	=	-	-	-	-	-	-	+	=
ENSG00000116741	+	-	=	=	=	-	+	=	-	=	=	-	=	-	-	=	=	=	=	=	=
ENSG00000116750	=	=	=	=	=	=	=	=	=	=	=	=	=	=	=	=	=	=	=	=	=
ENSG00000116747	=	=	=	=	=	=	=	=	=	=	=	=	=	=	-	=	=	=	=	=	=
ENSG00000023572	=	=	=	=	=	=	=	=	=	=	=	=	=	=	-	=	=	=	=	+	=
ENSG00000134371	=	=	=	=	=	=	=	=	=	=	=	=	=	=	=	=	=	=	=	=	=
ENSG00000162630	-	+	+	=	-	=	+	+	+	=	=	-	-	-	-	=	=	=	+	+	+
ENSG00000162687	+	+	-	-	=	=	=	=	=	-	-	-	=	=	+	=	=	=	=	=	-
ENSG00000000971	=	+	-	-	=	=	=	=	=	-	-	=	=	=	=	=	=	=	=	=	-
ENSG00000116785	=	+	-	+	-	=	+	-	=	-	-	=	-	-	=	=	=	-	=	=	=
ENSG00000244414	-	=	-	-	-	=	+	+	=	+	=	=	=	-	-	=	=	=	=	-	-
ENSG00000066279	-	=	=	=	=	=	=	=	=	=	=	=	=	=	=	=	=	=	=	=	=
ENSG00000177888	=	=	=	=	=	=	=	=	+	=	=	=	=	=	=	=	=	=	=	=	=
ENSG00000134376	=	-	=	+	+	+	-	=	=	+	=	+	=	+	+	+	+	+	-	-	-
ENSG00000213047	=	=	=	-	=	=	=	=	=	=	=	=	=	=	+	-	=	=	=	=	=
ENSG00000151414	=	=	=	=	=	=	=	=	=	=	=	=	=	=	=	=	=	=	=	=	=
ENSG00000081237	=	=	=	-	=	-	=	=	=	=	-	-	=	=	+	-	=	-	-	-	-
ENSG00000116833	=	+	=	=	=	=	=	=	=	=	=	-	=	=	=	=	+	-	-	-	-
ENSG00000162702	=	=	=	=	=	=	=	=	=	=	=	=	=	=	=	=	=	=	=	=	=
ENSG00000118193	=	=	=	=	=	=	=	=	=	=	=	=	=	-	=	=	=	=	=	=	=
ENSG00000118197	=	=	=	=	=	=	=	=	=	=	=	=	=	=	=	=	=	=	=	=	=
ENSG00000118200	=	=	=	=	=	=	=	=	=	=	=	=	=	=	-	=	=	=	=	=	=
ENSG00000163362	-	-	=	+	-	-	-	=	=	=	-	-	=	-	-	-	-	=	=	=	=
ENSG00000116852	=	-	=	-	=	-	=	=	=	=	=	=	=	+	+	-	=	=	-	-	-
ENSG00000116857	=	=	=	+	=	=	=	=	=	=	=	=	=	=	=	=	=	=	=	=	=
ENSG00000163395	+	=	-	+	+	-	-	+	+	-	=	-	=	-	-	+	+	-	=	=	=
ENSG00000081277	=	+	-	=	=	-	-	+	+	=	=	=	-	-	-	=	+	+	-	=	-
ENSG00000118194	-	=	-	-	-	-	-	+	=	+	-	=	-	+	+	=	+	-	=	=	-
ENSG00000159166	-	=	-	-	=	-	-	=	=	=	+	=	-	+	+	-	=	+	=	-	=
ENSG00000174307	=	=	+	+	=	+	=	=	+	=	+	-	-	=	=	-	=	=	=	+	=
ENSG00000159176	=	=	=	+	=	=	=	=	=	-	=	=	=	=	=	-	=	=	=	=	=
ENSG00000134369	=	=	=	=	=	=	=	=	=	-	=	=	=	=	=	-	=	=	=	=	=
ENSG00000198700	=	=	=	=	=	=	=	=	=	=	=	=	=	=	=	=	=	=	=	=	=
ENSG00000198892	=	+	=	+	=	=	=	+	=	-	=	=	=	=	=	=	=	=	=	=	=
ENSG00000163431	=	+	-	=	=	=	=	=	=	-	-	=	=	=	=	=	=	=	=	=	-
ENSG00000134375	=	=	=	=	=	=	=	=	=	=	=	=	=	=	=	=	=	=	=	=	=
ENSG00000176393	=	=	=	=	=	=	=	=	=	=	=	=	=	=	=	=	=	=	=	=	=
ENSG00000143862	=	=	=	=	=	=	=	=	=	=	=	=	=	=	=	=	=	=	=	=	=
ENSG00000143851	=	-	=	-	=	-	=	=	=	=	-	-	-	+	+	-	=	=	=	=	=
ENSG00000133067	-	-	=	-	-	-	-	-	-	=	-	=	+	-	=	=	=	+	-	+	=
ENSG00000077152	-	=	+	=	=	=	=	=	=	=	=	=	=	=	=	=	=	=	=	=	=
ENSG00000077157	=	=	=	=	=	=	=	=	=	=	=	=	=	=	=	=	=	=	=	=	=
ENSG00000117139	=	=	=	=	=	=	=	=	=	=	=	=	=	=	=	=	=	=	=	=	=
ENSG00000183155	=	+	=	=	=	=	=	=	=	=	=	=	=	-	-	=	=	=	=	=	=
ENSG00000117153	=	=	=	=	=	=	=	=	=	=	=	=	=	=	=	=	=	=	=	=	=
ENSG00000159346	=	=	=	=	=	=	=	=	=	=	=	=	=	=	=	=	=	=	=	=	=
ENSG00000159348	=	=	=	=	=	=	=	=	=	=	=	=	=	=	=	=	=	=	=	=	=
ENSG00000163444	=	=	=	=	=	=	=	=	=	=	=	=	=	=	=	=	=	=	=	=	=
ENSG00000143847	=	=	=	+	=	+	=	=	=	=	=	=	=	=	=	+	=	=	=	=	=
ENSG00000133048	=	-	-	+	+	-	+	=	=	=	=	-	=	+	+	=	=	+	=	-	-
ENSG00000133063	+	-	-	-	=	-	=	=	-	=	-	-	-	=	+	-	-	=	+	+	+
ENSG00000159388	=	-	-	-	=	=	=	=	-	=	-	=	=	=	=	=	=	=	=	=	=
ENSG00000122176	=	-	-	-	-	=	-	-	-	-	-	=	=	=	=	=	=	=	=	-	-
ENSG00000188783	=	=	=	=	=	=	=	=	-	-	=	=	=	=	=	=	=	=	=	=	=
ENSG00000058668	=	=	=	=	=	=	=	=	=	-	=	=	=	=	=	=	=	=	=	=	=
ENSG00000122188	-	-	-	-	+	-	=	=	-	-	-	-	-	=	-	=	=	-	=	=	=
ENSG00000058673	=	=	=	=	=	=	=	=	=	-	=	=	=	=	=	=	=	=	=	=	=
ENSG00000257315	=	=	=	=	=	=	=	=	=	-	=	=	=	=	=	=	=	=	=	=	=
ENSG00000182004	=	=	=	=	=	=	=	=	=	=	=	=	=	=	=	=	=	=	=	=	=
ENSG00000143842	=	=	=	+	=	=	=	=	=	=	=	=	=	=	=	=	=	=	-	-	=
ENSG00000143845	=	-	=	+	=	=	=	=	=	=	=	=	=	+	=	=	=	=	=	-	+
ENSG00000143850	+	+	=	=	=	=	=	=	=	=	=	=	=	+	+	=	=	=	=	+	+
ENSG00000158615	=	=	=	=	=	=	=	=	=	=	=	=	=	=	=	=	=	=	=	=	=
ENSG00000133056	=	-	=	-	=	=	=	=	=	=	=	=	=	=	=	=	=	=	=	=	=
ENSG00000198625	=	=	=	=	=	=	=	=	=	-	=	=	=	=	=	=	=	=	=	=	=
ENSG00000170382	=	+	-	+	=	=	-	+	+	-	-	=	=	+	+	=	-	=	=	=	-
ENSG00000163531	=	+	+	=	=	=	=	=	=	=	-	=	=	+	+	=	=	=	=	=	=
ENSG00000184144	=	=	+	+	=	=	+	+	+	+	+	+	+	+	+	+	-	+	+	+	+
ENSG00000174529	=	=	+	=	-	+	+	=	+	+	=	+	=	-	=	=	=	=	+	+	=
ENSG00000117222	=	=	=	=	=	=	=	=	=	=	=	=	=	=	=	=	=	=	=	=	=
ENSG00000133059	=	=	=	=	=	=	=	=	=	-	=	=	=	=	=	=	=	=	=	=	=
ENSG00000133069	=	=	+	=	=	=	=	=	=	=	=	=	=	=	=	=	=	=	=	=	=
ENSG00000163545	=	-	=	-	+	-	-	=	=	=	=	=	=	=	=	=	=	-	=	+	-
ENSG00000117266	=	-	+	=	=	-	+	=	=	-	=	=	=	+	+	+	=	=	=	=	-
ENSG00000174514	-	=	=	=	=	=	-	+	=	+	-	=	=	=	=	=	=	=	=	-	=
ENSG00000158711	=	=	=	=	=	=	=	=	=	=	=	=	=	=	=	=	=	=	=	=	=
ENSG00000158715	=	-	=	=	=	-	=	=	=	=	=	+	=	=	+	-	+	=	=	+	+
ENSG00000069275	=	=	=	=	=	=	=	=	=	=	=	=	=	=	=	=	=	=	=	=	=
ENSG00000117280	=	=	=	=	=	=	=	=	=	=	=	=	=	=	=	=	=	=	=	=	=
ENSG00000133065	=	=	=	=	=	=	=	=	=	=	=	=	=	=	=	=	=	=	=	=	=
ENSG00000174502	=	=	-	+	-	+	=	=	-	=	-	-	=	-	-	=	-	=	+	+	=
ENSG00000196550	-	-	=	=	-	-	=	=	=	=	=	=	=	=	-	=	=	=	+	=	=
ENSG00000196533	-	=	-	-	-	=	=	-	+	+	=	=	=	-	-	-	=	-	+	=	=
ENSG00000163486	=	=	=	=	=	=	=	=	=	-	=	=	=	=	=	=	=	=	=	=	=
ENSG00000143466	=	=	=	=	=	-	=	=	=	-	=	-	-	=	=	=	=	=	=	=	=
ENSG00000136653	=	-	=	-	=	-	=	=	=	-	-	-	=	=	=	-	=	-	=	=	=
ENSG00000143486	=	=	=	=	=	=	=	=	=	-	=	=	=	=	=	=	=	=	=	=	=
ENSG00000143479	=	=	=	=	=	=	=	=	=	-	=	=	=	=	=	=	=	=	=	=	=
ENSG00000162889	=	=	=	=	=	=	=	=	=	-	=	=	=	=	=	=	=	=	=	=	=
ENSG00000136634	=	=	=	=	+	-	=	=	=	=	=	=	=	+	+	-	=	-	-	-	-
ENSG00000162894	=	-	-	-	=	-	=	=	=	-	=	-	-	=	=	-	=	-	-	-	-
ENSG00000162896	=	=	-	-	=	=	-	=	-	-	-	-	=	-	-	=	=	=	+	+	=
ENSG00000182795	=	+	-	+	=	=	=	=	=	-	-	=	=	-	-	=	+	=	+	+	=
ENSG00000180667	=	=	=	=	=	=	=	=	=	=	=	=	=	=	=	=	=	=	=	=	=
ENSG00000123836	=	=	=	=	=	=	=	=	=	-	=	=	=	=	=	=	=	=	=	=	=
ENSG00000196352	=	+	=	=	=	=	=	=	=	=	=	=	=	-	=	=	=	=	=	=	=
ENSG00000117322	=	-	-	-	=	=	=	+	-	-	=	-	-	-	-	-	-	-	=	=	=
ENSG00000203710	+	-	=	-	=	=	=	=	-	=	=	=	=	=	+	=	+	=	-	=	=
ENSG00000197721	-	=	=	-	-	-	=	=	=	+	+	=	=	+	+	=	=	=	=	+	=
ENSG00000117335	=	=	=	=	=	=	=	=	=	=	=	=	=	=	=	=	=	=	=	=	=
ENSG00000174059	=	=	=	=	=	-	=	=	=	=	=	=	=	=	=	=	=	=	=	-	-
ENSG00000076356	+	-	=	=	=	-	=	=	=	=	=	=	=	+	+	-	=	=	=	=	-
ENSG00000008118	+	=	=	+	+	+	+	-	=	-	=	=	=	+	+	-	=	-	+	+	=
ENSG00000196878	-	=	=	=	=	-	-	+	+	-	-	-	=	=	=	-	=	-	=	+	=
ENSG00000117594	-	-	-	-	+	-	-	-	-	-	-	-	-	=	+	-	-	-	-	=	+
ENSG00000009790	-	=	-	-	=	-	=	=	=	-	-	-	-	=	=	=	=	=	+	=	+
ENSG00000162757	=	+	=	=	=	-	+	=	=	=	+	+	=	=	=	=	=	=	=	=	=
ENSG00000117595	+	=	-	-	=	-	-	-	-	-	-	=	=	=	=	=	=	-	=	=	=
ENSG00000117597	=	=	=	=	=	=	=	=	=	-	=	=	=	=	=	=	=	=	=	=	=
ENSG00000143469	=	+	=	+	+	=	+	=	=	+	=	+	=	=	=	+	=	=	=	=	+
ENSG00000082497	-	=	=	+	+	-	+	-	=	+	-	+	+	-	-	-	=	-	-	-	-
ENSG00000054392	=	=	=	+	=	=	=	=	=	-	=	+	=	=	=	=	=	=	=	=	=
ENSG00000143473	=	=	+	+	+	=	=	=	-	-	=	+	=	=	-	=	=	-	=	=	=
ENSG00000117625	=	=	=	=	=	=	=	=	=	-	=	=	=	=	-	=	=	=	=	=	=
ENSG00000082512	=	=	=	=	=	=	=	=	=	=	=	=	=	=	=	=	=	=	=	=	=
ENSG00000170385	=	=	=	=	=	=	=	=	=	=	=	=	=	=	=	-	=	=	=	=	=
ENSG00000117650	-	=	+	=	=	=	=	=	=	=	=	=	=	=	=	-	=	=	=	=	=
ENSG00000123684	=	=	=	=	=	=	=	=	=	=	=	=	=	=	=	=	=	=	=	=	=
ENSG00000143493	=	=	=	=	=	=	=	=	=	=	=	=	=	=	=	=	=	=	=	=	=
ENSG00000143476	=	=	=	=	=	=	=	=	=	=	=	=	=	=	=	=	=	=	=	=	=
ENSG00000066027	=	=	=	=	=	=	=	=	=	=	=	=	=	=	=	=	=	=	=	=	=
ENSG00000065600	=	=	=	=	=	=	=	=	=	=	=	=	=	=	=	=	=	=	=	=	=
ENSG00000117691	=	=	=	=	=	=	+	=	=	=	=	=	=	=	=	=	=	=	=	=	=
ENSG00000162772	+	=	=	=	=	=	=	-	-	=	-	=	=	=	=	=	=	=	=	=	=
ENSG00000117697	=	=	=	=	=	=	=	=	=	=	=	=	=	=	=	=	=	=	=	=	=
ENSG00000203705	=	=	=	=	=	=	=	=	=	-	=	=	=	=	=	=	=	=	=	=	=
ENSG00000162769	=	=	=	=	=	=	=	=	=	=	=	=	=	=	=	=	=	=	=	=	=
ENSG00000143494	-	=	-	-	+	-	-	=	=	=	=	+	+	=	+	=	=	+	=	-	=
ENSG00000174606	=	=	=	=	=	=	=	=	=	=	=	=	=	=	=	=	=	=	=	=	=
ENSG00000136643	=	=	=	=	=	=	=	=	=	=	=	=	=	=	=	=	=	=	=	=	=
ENSG00000117707	=	-	-	=	=	-	=	=	=	+	=	=	-	=	=	=	=	=	+	=	=
ENSG00000143499	=	=	=	=	=	=	=	=	=	=	=	=	=	=	=	=	=	=	=	=	=
ENSG00000152104	=	=	=	=	=	=	=	=	=	=	=	=	=	=	=	=	=	=	=	=	=
ENSG00000117724	-	=	=	=	=	=	=	=	=	=	=	=	=	=	=	-	=	=	=	=	=
ENSG00000082482	=	=	=	+	-	=	=	=	=	=	+	=	=	-	-	-	=	=	=	=	=
ENSG00000136636	=	=	=	=	=	=	=	=	=	=	=	=	=	-	-	=	=	=	=	=	=
ENSG00000042781	=	-	-	+	=	+	=	=	=	-	=	-	=	-	-	+	-	+	=	=	=
ENSG00000196482	=	-	=	-	=	=	-	=	-	+	=	+	+	=	-	+	=	+	-	=	=
ENSG00000092978	=	=	=	=	=	=	=	=	=	=	=	=	=	=	-	=	=	=	=	=	=
ENSG00000162814	-	=	=	=	=	=	=	-	=	-	=	+	=	=	-	=	=	+	=	=	=
ENSG00000067533	-	=	=	=	=	=	=	=	=	=	=	=	=	=	-	=	=	=	=	=	=
ENSG00000092969	=	-	=	=	+	=	=	=	-	=	=	=	=	=	+	=	=	+	=	=	=
ENSG00000143353	=	=	=	=	=	=	=	=	=	=	=	=	=	=	=	=	=	=	=	=	=
ENSG00000136628	=	=	=	=	=	=	=	=	=	=	=	=	=	=	=	=	=	=	=	=	=
ENSG00000162813	=	=	=	=	=	=	=	=	=	=	=	=	=	=	=	=	=	=	=	=	=
ENSG00000067704	=	=	=	=	=	=	=	=	=	=	=	=	=	=	=	=	=	=	=	=	=
ENSG00000118873	=	=	=	=	=	=	=	=	=	=	=	=	=	=	=	=	=	=	=	=	=
ENSG00000116141	=	-	=	=	=	=	=	=	=	=	=	+	+	=	+	+	=	=	-	-	-
ENSG00000162817	-	=	-	-	-	+	+	-	-	=	=	=	=	=	-	+	=	=	=	+	-
ENSG00000117791	=	-	-	-	-	=	=	-	-	=	=	=	=	=	=	=	=	=	=	=	-
ENSG00000186205	=	=	-	-	-	=	-	-	-	+	=	+	+	+	=	=	=	=	=	-	=
ENSG00000136630	=	+	=	-	-	=	=	=	=	=	=	=	=	=	=	=	=	=	=	-	=
ENSG00000143507	=	=	=	=	=	-	=	=	=	=	=	=	=	=	=	=	=	-	=	=	=
ENSG00000143498	=	=	=	=	=	=	=	=	=	=	=	=	=	=	=	=	=	=	=	=	=
ENSG00000154305	=	=	=	=	=	=	=	=	=	=	=	=	=	=	=	=	=	=	=	=	=
ENSG00000186063	=	=	=	=	=	=	=	=	=	=	=	=	=	=	=	=	=	=	=	=	=
ENSG00000162819	=	=	=	=	=	=	=	=	=	=	=	=	=	=	=	=	=	=	=	=	=
ENSG00000154309	=	=	=	=	=	+	=	=	+	=	=	=	=	=	=	=	=	=	=	=	=
ENSG00000187554	=	+	=	-	=	-	=	=	+	-	=	=	=	=	=	=	-	=	-	=	-
ENSG00000143502	-	=	=	-	=	-	+	+	+	-	-	=	=	=	=	-	=	=	=	=	-
ENSG00000162909	=	=	=	=	=	=	=	=	=	-	=	=	=	=	=	=	=	=	=	=	=
ENSG00000143514	=	=	=	=	=	=	=	=	=	=	=	=	=	=	=	=	=	=	=	=	=
ENSG00000143756	=	=	=	=	=	=	=	=	=	=	=	=	=	=	=	=	=	=	=	=	=
ENSG00000143753	=	=	=	=	=	=	=	=	=	=	=	=	=	=	=	=	=	=	=	=	=
ENSG00000143748	=	=	=	=	=	=	=	=	=	=	=	=	=	=	=	=	=	=	=	=	=
ENSG00000143771	=	=	=	=	=	=	=	=	=	=	=	=	=	=	-	=	=	=	=	=	=
ENSG00000162923	=	=	=	=	=	=	=	=	=	=	=	=	=	=	=	=	=	=	=	=	=
ENSG00000143786	=	=	=	+	=	=	=	=	=	-	=	+	=	=	=	=	-	+	+	+	+
ENSG00000185842	=	+	=	=	=	=	=	=	=	=	=	=	=	-	=	=	=	=	=	=	=
ENSG00000143815	=	=	=	-	=	=	=	=	=	=	=	=	=	=	=	=	=	=	=	=	=
ENSG00000154380	=	=	=	=	=	=	=	=	=	=	=	=	=	=	=	=	=	+	=	=	=
ENSG00000143742	=	=	=	=	=	=	=	=	=	=	=	=	=	=	-	=	=	=	=	=	=
ENSG00000143819	+	=	=	=	=	=	=	=	=	=	=	+	=	=	=	=	=	=	=	=	=
ENSG00000196187	=	=	=	=	=	=	=	=	=	-	=	=	=	=	=	=	=	=	=	=	=
ENSG00000255835	=	=	=	=	=	=	=	=	=	-	=	=	=	=	=	=	=	=	=	=	=
ENSG00000143811	=	=	=	=	=	=	=	=	=	=	=	=	=	=	=	=	=	=	=	=	=
ENSG00000143751	=	=	=	=	=	=	=	=	=	=	=	=	=	=	=	=	=	=	=	=	=
ENSG00000163041	=	=	=	=	=	=	=	=	=	=	=	=	=	=	=	=	=	=	=	=	=
ENSG00000182827	=	=	=	=	=	=	=	=	=	=	=	=	=	=	=	=	=	=	=	=	=
ENSG00000183814	-	=	=	=	=	=	=	=	=	=	=	=	=	=	=	=	=	=	=	=	=
ENSG00000143799	=	=	=	=	=	=	=	=	=	=	=	=	=	=	=	=	=	=	=	=	=
ENSG00000203685	-	=	=	=	=	+	=	=	+	=	=	=	+	=	=	=	=	-	=	-	=
ENSG00000143772	=	=	+	=	=	=	=	=	=	=	=	=	=	=	=	=	=	=	=	=	=
ENSG00000143801	=	=	=	=	=	=	=	=	=	-	=	=	=	=	=	=	=	=	=	=	=
ENSG00000163050	=	=	=	=	=	=	=	=	=	=	=	=	=	=	=	=	=	=	=	=	=
ENSG00000143776	=	=	=	=	=	=	=	=	=	=	=	=	=	=	=	=	=	=	=	=	=
ENSG00000181450	=	=	=	=	=	=	=	=	=	=	=	=	=	=	=	=	=	+	=	=	=
ENSG00000143740	=	=	=	=	=	=	=	=	=	=	=	=	=	=	=	=	=	=	=	=	=
ENSG00000081692	=	=	=	=	=	=	=	=	=	=	=	=	=	=	=	=	=	=	=	=	=
ENSG00000143761	=	=	=	=	=	=	=	=	=	=	=	=	=	=	=	=	=	=	=	=	=
ENSG00000143793	=	=	=	=	=	=	=	=	=	=	=	=	=	=	=	=	=	=	=	=	=
ENSG00000162910	-	=	=	=	=	+	=	=	=	=	=	-	=	-	=	=	=	=	+	+	=
ENSG00000143774	=	=	=	=	=	=	=	=	=	=	=	=	=	=	=	=	=	=	+	=	=
ENSG00000198835	-	+	+	=	+	=	+	+	+	+	=	=	=	=	+	=	=	+	+	+	=
ENSG00000181873	=	+	+	=	=	+	=	=	=	=	=	=	=	=	-	=	=	+	+	=	=
ENSG00000162913	=	=	+	=	=	-	-	=	=	=	=	=	=	-	-	=	=	=	+	+	=
ENSG00000154358	=	=	=	-	+	=	=	+	=	=	=	=	=	=	=	=	=	=	=	=	-
ENSG00000154370	=	=	=	=	=	=	=	=	=	=	=	=	=	=	=	=	=	=	=	=	=
ENSG00000162931	=	+	=	+	=	+	-	=	+	-	=	=	=	+	=	=	=	=	=	=	=
ENSG00000181218	=	=	=	+	=	=	-	=	-	-	+	-	=	=	=	=	=	=	=	+	=
ENSG00000196890	-	=	=	=	=	=	-	=	=	=	=	=	=	+	=	=	=	-	=	=	=
ENSG00000168159	=	=	=	=	=	=	=	=	=	-	=	=	=	=	=	=	=	=	=	=	=
ENSG00000116574	=	-	=	=	+	-	=	=	=	-	=	=	=	+	+	=	=	=	=	-	=
ENSG00000168118	=	=	=	=	=	=	=	=	=	=	=	=	=	=	=	=	=	=	=	=	=
ENSG00000213029	=	+	=	=	=	+	+	+	+	=	=	=	=	-	=	=	=	=	+	+	=
ENSG00000154429	=	=	=	=	=	-	=	=	=	=	=	-	=	=	=	=	=	=	=	=	=
ENSG00000143632	+	-	+	=	=	+	-	+	=	=	+	=	=	=	=	+	-	+	=	-	-
ENSG00000069248	=	=	=	=	=	=	=	=	=	=	=	=	=	=	=	=	=	=	=	=	=
ENSG00000135776	=	=	=	=	=	=	=	=	=	=	=	=	=	=	=	=	=	=	=	=	=
ENSG00000135801	=	=	=	=	=	=	=	=	=	=	=	=	=	=	=	=	=	=	=	=	=
ENSG00000135763	=	=	=	=	=	=	=	=	=	-	=	=	=	=	=	=	=	=	=	=	=
ENSG00000143641	=	=	=	=	=	=	=	=	=	=	=	=	=	=	=	=	=	=	=	=	=
ENSG00000177614	=	+	+	+	=	+	+	=	=	+	=	=	=	=	=	=	=	=	+	+	+
ENSG00000135775	=	=	=	=	=	=	=	=	=	-	=	=	=	=	=	=	=	=	=	=	=
ENSG00000135744	=	+	+	=	=	=	=	=	=	-	=	+	+	+	+	+	=	+	+	=	=
ENSG00000119280	=	=	=	=	+	=	=	=	+	=	=	=	=	=	+	=	=	=	=	=	=
ENSG00000143643	=	=	=	=	=	=	=	=	=	=	=	=	=	=	=	=	=	=	=	=	=
ENSG00000173409	=	=	=	=	=	=	=	=	=	=	=	=	=	=	=	=	=	=	=	=	=
ENSG00000182118	=	+	=	+	=	+	-	=	=	=	=	-	=	-	-	=	=	=	=	+	+
ENSG00000143633	=	=	=	=	=	=	=	=	=	=	=	=	=	=	=	=	=	=	=	=	=
ENSG00000116906	=	=	=	=	=	=	=	=	=	=	=	=	=	=	=	=	=	=	=	=	=
ENSG00000116903	=	=	=	=	=	=	=	=	=	=	=	=	=	=	=	=	=	=	=	=	=
ENSG00000010072	=	=	=	=	=	=	=	=	=	=	=	=	=	=	=	=	=	=	=	=	=
ENSG00000135766	=	=	=	=	=	=	=	=	=	=	=	=	=	=	=	=	=	=	=	=	=
ENSG00000116918	=	=	=	=	=	=	=	=	=	=	=	=	=	=	=	=	=	=	=	=	=
ENSG00000270106	=	=	=	=	=	=	=	=	=	=	=	=	=	=	=	=	=	=	=	=	=
ENSG00000162946	=	=	=	=	=	=	=	=	+	=	=	=	=	=	=	=	=	=	=	=	=
ENSG00000116991	=	=	=	=	=	=	=	=	=	=	=	=	=	=	=	=	=	=	=	=	=
ENSG00000212916	=	=	=	-	=	-	+	=	+	=	=	=	=	=	+	=	=	=	-	=	-
ENSG00000135778	=	=	=	=	=	=	=	=	=	=	=	=	=	=	=	=	=	=	=	=	=
ENSG00000135749	-	=	-	-	=	-	=	=	=	=	=	=	=	+	+	-	=	=	=	=	=
ENSG00000143674	=	+	=	-	+	-	+	+	+	-	-	=	+	=	=	-	=	+	=	=	=
ENSG00000135750	=	=	-	=	-	=	+	-	=	=	-	-	=	+	+	+	=	+	+	+	+
ENSG00000183780	-	=	-	-	-	+	=	+	+	+	=	-	-	+	=	-	=	-	+	+	=
ENSG00000168275	-	=	=	=	=	=	=	=	=	=	=	=	=	=	=	=	=	=	=	=	=
ENSG00000059588	=	=	=	=	=	=	=	=	=	=	=	=	=	=	=	=	=	+	=	=	=
ENSG00000168264	=	=	=	=	=	=	=	=	=	=	=	=	=	=	=	=	=	=	=	=	=
ENSG00000173726	=	=	=	=	=	=	=	=	=	=	=	=	=	=	=	=	=	=	=	=	=
ENSG00000188739	=	=	=	=	=	=	=	=	=	=	=	=	=	=	=	=	=	=	=	=	=
ENSG00000054267	=	=	=	=	=	=	=	=	=	=	=	=	=	=	=	=	=	=	=	=	=
ENSG00000152904	=	=	=	=	=	=	=	=	=	=	=	=	=	=	=	=	=	=	=	=	=
ENSG00000116957	=	=	=	=	=	=	=	=	=	=	=	=	=	=	=	=	=	=	=	=	=
ENSG00000162885	=	=	=	=	=	=	=	=	=	=	=	=	=	=	=	=	=	=	=	=	=
ENSG00000168243	-	-	=	+	=	=	=	=	=	-	+	-	=	-	=	=	=	=	=	+	=
ENSG00000143669	=	+	=	=	=	=	=	=	=	=	=	=	=	=	=	=	=	=	=	=	=
ENSG00000116962	=	=	=	=	=	=	=	=	=	=	=	=	=	=	=	=	=	=	=	=	=
ENSG00000077585	=	+	=	=	=	=	=	=	=	=	=	=	=	=	=	=	=	=	=	=	=
ENSG00000086619	=	=	=	-	=	-	=	=	=	=	=	=	=	=	=	=	=	=	=	=	=
ENSG00000186197	=	=	=	-	=	=	=	=	=	=	=	=	=	=	-	=	=	=	=	=	=
ENSG00000116977	=	=	=	=	=	=	=	=	=	-	=	=	=	=	=	=	=	=	=	=	=
ENSG00000119285	=	=	=	=	=	=	=	=	=	=	=	=	=	=	=	=	=	=	=	=	=
ENSG00000077522	=	-	+	=	=	=	+	=	=	+	-	=	=	=	=	=	=	=	=	-	-
ENSG00000116984	=	=	=	=	=	=	=	=	=	-	=	=	=	=	=	=	=	=	=	=	=
ENSG00000198626	=	=	-	+	-	-	=	=	=	-	-	-	=	+	=	=	=	=	-	=	-
ENSG00000133019	-	+	+	+	=	=	=	+	+	+	+	-	=	+	+	=	=	=	=	-	=
ENSG00000155816	=	-	+	+	=	+	+	+	+	+	+	=	+	+	+	+	-	+	=	+	=
ENSG00000182901	-	=	=	-	-	=	+	=	+	=	+	=	=	+	+	=	+	+	+	+	+
ENSG00000091483	=	=	=	=	=	=	=	=	=	=	=	=	=	=	=	=	=	=	=	=	=
ENSG00000117009	=	=	=	=	=	-	=	=	=	-	-	=	=	=	=	-	=	=	=	=	=
ENSG00000054277	=	+	=	=	=	=	=	=	=	-	=	=	=	=	-	=	=	=	=	=	=
ENSG00000203668	=	=	=	=	=	=	=	=	=	-	=	=	=	=	=	=	=	=	=	=	=
ENSG00000162843	=	+	-	=	-	=	-	-	-	-	=	-	=	=	=	=	=	=	+	+	+
ENSG00000174371	=	=	=	=	=	=	=	=	=	=	=	=	=	=	=	=	=	=	=	=	=
ENSG00000180287	=	-	=	-	-	+	=	+	+	=	=	=	+	=	-	-	=	+	=	+	=
ENSG00000143702	=	=	=	=	=	=	=	=	=	=	=	=	=	=	=	=	=	=	=	=	=
ENSG00000054282	=	=	=	=	=	=	=	=	=	=	=	=	=	=	=	=	=	=	=	=	=
ENSG00000117020	=	=	=	=	=	=	-	=	=	=	=	=	=	=	=	=	=	=	=	=	=
ENSG00000179456	=	=	=	-	=	=	-	=	=	=	=	=	=	=	=	=	=	=	=	=	=
ENSG00000035687	=	=	=	=	=	=	=	=	=	=	=	=	=	=	=	=	=	=	=	=	=
ENSG00000179397	=	=	=	=	=	=	=	=	=	=	=	=	=	-	-	=	-	=	=	=	=
ENSG00000121644	=	=	=	=	=	=	=	=	=	=	=	=	=	-	-	=	=	=	=	=	=
ENSG00000203667	=	=	=	=	=	=	=	=	=	=	=	=	=	-	-	=	=	=	=	=	=
ENSG00000153187	=	=	=	=	=	=	=	=	=	=	=	=	=	=	=	=	=	=	=	=	=
ENSG00000203666	=	=	=	=	=	=	+	=	+	=	=	=	=	-	-	=	=	=	=	=	=
ENSG00000162849	=	=	=	+	=	=	=	=	-	-	=	=	=	=	-	-	=	=	=	=	=
ENSG00000185420	=	=	=	+	=	=	=	=	=	=	=	=	=	=	=	=	=	=	=	=	=
ENSG00000162851	=	=	=	=	=	=	=	=	=	=	=	=	=	=	-	=	=	=	=	=	=
ENSG00000162852	=	=	=	=	=	=	=	=	=	=	=	=	=	=	-	=	=	=	=	=	=
ENSG00000143653	=	=	=	=	=	=	=	=	=	=	=	=	=	+	+	=	=	=	=	=	=
ENSG00000153207	=	=	=	=	=	=	=	=	=	=	=	=	=	=	=	=	=	=	=	=	=
ENSG00000135747	-	=	=	=	=	=	=	=	=	=	=	=	=	=	=	=	=	=	=	=	=
ENSG00000197472	-	=	=	=	=	=	=	=	=	+	=	=	=	-	=	=	=	=	=	=	=
ENSG00000188295	=	=	=	=	=	=	=	=	=	=	=	=	=	=	=	=	=	=	=	=	=
ENSG00000196418	=	-	=	=	=	=	=	=	=	=	=	=	=	=	=	=	=	=	=	=	=
ENSG00000162714	=	-	=	=	=	=	=	=	=	=	=	=	=	=	=	=	=	=	=	=	=
ENSG00000162711	=	-	=	=	=	-	=	=	=	=	=	+	+	+	+	=	+	=	=	=	=
ENSG00000162722	=	=	=	+	=	=	=	=	=	+	+	+	=	=	-	=	-	=	=	-	=
ENSG00000196936	-	-	+	+	=	+	+	=	=	=	+	=	+	-	-	=	-	=	+	+	+
ENSG00000197454	-	+	+	+	=	+	=	-	-	=	+	=	+	-	-	=	-	=	+	=	+
ENSG00000203663	=	=	+	+	-	+	+	=	=	-	+	-	=	-	-	=	-	-	+	+	=
ENSG00000198128	-	=	+	+	=	+	-	=	=	-	-	-	=	-	-	=	-	=	=	+	=
ENSG00000175137	=	=	=	=	=	=	=	=	=	-	=	=	=	=	=	=	=	=	=	=	=
ENSG00000171161	=	=	=	=	=	=	=	=	=	=	=	+	=	=	=	=	=	=	=	=	=
ENSG00000171163	=	=	=	=	=	=	=	=	=	=	=	=	=	=	=	=	=	=	=	=	=
ENSG00000185220	=	=	=	=	=	=	=	=	=	=	=	=	=	=	=	=	=	=	=	=	=
ENSG00000015171	=	=	=	=	=	=	=	=	=	=	=	=	=	=	=	=	=	=	=	=	=
ENSG00000151240	=	=	=	=	=	=	=	=	=	=	=	=	=	=	=	=	=	=	=	=	=
ENSG00000107929	=	=	=	=	=	=	=	=	=	=	=	=	=	=	=	=	=	=	=	=	=
ENSG00000107937	=	=	=	=	=	=	=	=	=	=	=	=	=	=	=	=	=	=	=	=	=
ENSG00000067064	=	=	=	=	=	=	=	=	=	=	=	-	=	=	=	=	=	=	=	=	=
ENSG00000047056	=	=	=	=	=	=	=	=	=	=	=	=	=	=	=	=	=	=	=	=	=
ENSG00000185736	+	-	=	=	-	-	=	=	=	-	-	-	=	+	=	=	=	-	=	+	=
ENSG00000067057	=	=	=	=	=	-	=	=	=	=	=	=	=	+	+	=	=	=	=	=	=
ENSG00000107959	=	+	=	=	=	=	=	=	=	=	=	=	=	=	=	=	=	=	=	=	=
ENSG00000067082	=	=	=	=	=	-	=	=	=	=	=	=	=	=	=	=	=	=	=	=	=
ENSG00000165568	=	+	=	=	=	=	=	=	=	+	=	+	=	=	=	=	=	=	=	=	=
ENSG00000187134	+	+	=	=	=	=	=	=	-	+	=	+	+	=	=	=	+	+	=	=	-
ENSG00000151632	+	+	=	=	-	=	+	=	=	-	-	=	+	-	=	+	+	+	=	+	=
ENSG00000196139	=	+	-	=	=	=	=	=	=	=	-	=	+	+	+	=	=	=	=	-	-
ENSG00000173848	=	+	=	-	=	=	=	=	-	=	=	=	=	=	=	=	=	=	=	-	-
ENSG00000196372	+	=	=	=	=	=	=	=	=	=	=	=	=	-	=	=	=	=	=	=	=
ENSG00000108021	=	=	=	=	=	=	=	=	=	=	=	=	=	=	=	=	=	=	=	=	=
ENSG00000057608	=	+	=	=	=	=	=	=	=	=	=	=	=	=	=	=	=	=	=	=	=
ENSG00000134461	=	=	=	=	=	=	=	=	=	=	=	+	=	=	=	=	=	=	=	=	=
ENSG00000134452	=	=	=	=	=	=	=	=	=	=	=	=	=	=	=	=	=	=	=	=	=
ENSG00000134470	=	-	=	-	=	-	=	=	=	-	-	-	-	=	=	=	=	-	=	-	=
ENSG00000134460	-	=	=	-	=	-	+	=	=	-	=	-	-	=	=	=	=	=	=	=	=
ENSG00000134453	=	=	=	=	=	=	=	=	=	=	=	=	=	=	=	=	=	=	=	=	=
ENSG00000170525	=	=	=	=	=	=	=	=	=	=	=	=	=	=	=	=	+	=	=	=	=
ENSG00000212743	=	+	=	=	=	=	=	=	=	=	=	=	=	=	-	=	+	=	-	=	-
ENSG00000065675	=	-	=	-	=	-	=	=	=	=	-	=	=	+	+	-	=	=	-	-	-
ENSG00000198879	=	=	=	-	=	-	=	=	=	=	=	-	-	+	+	=	=	=	=	=	-
ENSG00000123243	+	+	-	-	=	-	=	=	=	-	-	=	=	+	+	=	+	=	=	=	-
ENSG00000151655	+	+	+	+	=	+	+	=	=	+	+	+	+	+	+	+	+	+	+	+	+
ENSG00000151657	=	+	=	=	=	=	=	=	=	=	=	=	=	=	=	=	=	=	=	=	=
ENSG00000165629	=	+	=	=	=	=	=	=	=	=	=	=	=	=	=	=	=	=	=	=	=
ENSG00000165632	=	=	=	=	=	=	=	=	=	=	=	=	=	=	=	=	=	=	=	=	=
ENSG00000107485	=	-	=	-	+	-	=	=	=	+	-	-	=	=	+	=	-	-	=	=	=
ENSG00000048740	=	=	=	=	=	-	=	=	=	=	=	=	=	=	=	=	=	=	=	=	=
ENSG00000148429	=	+	=	=	=	=	=	=	=	=	=	=	=	=	=	=	=	=	=	=	=
ENSG00000134463	=	+	=	+	=	=	=	=	=	=	=	=	=	=	-	=	=	=	=	=	=
ENSG00000151461	=	+	=	=	=	=	=	=	=	=	=	=	=	=	=	=	=	=	=	=	=
ENSG00000181192	=	+	=	=	=	=	=	=	=	=	=	=	=	=	=	=	=	=	=	=	=
ENSG00000065665	=	+	=	=	=	=	=	=	=	=	=	=	=	=	=	=	=	=	=	=	=
ENSG00000165609	=	+	=	=	=	=	=	=	=	=	=	=	=	=	=	=	=	=	=	=	=
ENSG00000151465	=	+	=	=	=	=	=	=	=	=	=	=	=	=	=	=	=	=	=	=	=
ENSG00000183049	=	=	=	-	+	=	=	=	=	=	=	=	=	+	+	=	=	=	=	=	=
ENSG00000151468	+	+	=	=	+	+	-	=	=	=	=	=	=	+	=	=	+	=	=	=	=
ENSG00000123240	=	+	=	=	=	=	=	=	=	=	=	=	=	=	=	=	=	=	=	=	=
ENSG00000065328	=	+	=	=	=	=	=	=	=	=	=	=	=	=	=	=	=	=	=	=	=
ENSG00000107537	=	+	=	=	=	=	=	=	=	=	=	=	=	=	=	=	=	=	=	=	=
ENSG00000086475	=	+	=	=	=	=	=	=	=	=	=	=	=	=	=	=	=	=	=	=	=
ENSG00000165626	-	+	=	-	=	=	+	=	=	-	-	=	=	=	+	-	=	=	-	-	-
ENSG00000165630	=	+	=	=	=	=	=	=	=	=	=	=	=	=	=	=	=	=	=	=	=
ENSG00000239665	=	+	=	=	=	=	=	=	=	=	=	=	=	=	=	=	=	=	=	=	=
ENSG00000151474	=	-	=	=	=	-	=	=	=	=	=	=	=	=	=	-	=	=	=	=	=
ENSG00000065809	=	=	=	-	=	-	=	=	=	=	=	=	=	=	=	-	=	-	=	=	=
ENSG00000187522	=	+	=	=	=	=	=	=	=	=	=	=	=	=	=	=	=	=	=	=	=
ENSG00000152455	=	=	=	=	=	=	=	=	=	=	=	=	=	-	-	=	=	=	=	=	+
ENSG00000152457	=	+	=	=	=	=	=	=	=	=	=	=	=	=	=	=	=	=	=	=	=
ENSG00000152464	=	+	=	=	=	=	=	=	=	=	=	=	=	=	=	=	=	=	=	=	=
ENSG00000152465	=	-	=	-	=	=	=	=	=	=	=	=	=	=	+	-	=	=	=	=	=
ENSG00000148468	=	=	=	-	=	-	=	=	=	=	=	=	+	+	+	-	=	=	-	-	-
ENSG00000077943	+	+	-	-	=	=	=	=	=	=	-	=	+	+	=	=	=	=	+	+	=
ENSG00000148481	=	+	=	=	=	=	=	=	=	=	=	=	=	=	=	=	=	=	=	=	=
ENSG00000165983	=	+	=	=	=	=	=	=	=	=	=	+	=	=	=	=	=	=	=	=	=
ENSG00000148484	=	+	=	=	=	=	=	=	=	=	=	=	=	=	=	=	=	=	=	=	=
ENSG00000107611	=	-	=	=	=	=	=	=	=	=	=	=	=	=	+	=	=	-	=	=	=
ENSG00000107614	=	=	=	=	=	=	=	=	=	=	=	=	=	=	=	=	=	=	=	=	=
ENSG00000026025	=	=	=	=	=	=	=	=	=	=	=	=	=	=	=	=	=	=	=	=	=
ENSG00000148488	=	-	=	=	+	=	-	=	=	=	=	+	=	-	=	=	-	=	=	=	=
ENSG00000165996	=	+	=	=	=	=	=	=	=	+	=	=	=	=	=	=	=	=	=	=	=
ENSG00000136738	=	=	=	=	=	=	=	=	=	=	=	=	=	=	=	=	=	=	=	=	=
ENSG00000183748	=	=	=	=	+	=	=	=	=	-	-	=	+	=	+	=	=	=	-	-	=
ENSG00000120586	=	+	-	=	+	=	=	=	=	-	-	=	+	=	+	=	=	=	-	-	=
ENSG00000165995	=	-	=	=	+	=	+	=	=	=	-	+	=	+	+	+	+	+	=	-	=
ENSG00000241058	=	=	=	=	=	=	=	=	=	=	=	=	=	=	=	=	=	=	=	=	-
ENSG00000271786	=	=	=	=	=	=	=	=	=	+	=	=	=	=	=	=	=	=	=	=	=
ENSG00000165997	=	=	=	=	=	=	=	=	=	=	=	=	=	=	=	=	=	=	=	=	=
ENSG00000204740	=	-	-	-	+	-	+	+	=	-	-	=	+	-	-	+	=	=	=	-	-
ENSG00000120594	=	+	-	=	+	-	=	=	=	-	-	+	+	+	+	=	=	=	=	=	=
ENSG00000078114	=	=	-	=	=	-	=	=	=	-	-	+	=	+	+	=	-	+	+	+	+
ENSG00000204683	+	=	-	+	-	-	=	=	=	-	-	-	=	=	=	=	-	=	+	=	=
ENSG00000204682	-	+	+	+	+	+	=	=	+	+	=	-	=	-	-	=	+	=	-	-	=
ENSG00000180592	-	-	=	=	-	+	=	-	=	=	=	=	=	=	-	=	=	=	=	=	=
ENSG00000078403	=	=	=	=	=	=	=	=	=	=	=	=	=	=	=	=	=	=	=	=	=
ENSG00000136770	=	=	=	=	=	=	=	=	=	=	=	=	=	=	=	=	=	=	=	=	=
ENSG00000148444	=	=	=	=	=	=	=	=	=	=	=	=	=	=	-	=	=	=	=	=	=
ENSG00000269897	=	=	=	=	=	=	=	=	=	=	=	=	=	=	=	=	=	=	=	=	=
ENSG00000168283	=	=	=	=	=	=	=	=	=	=	=	=	=	=	=	=	=	=	=	=	=
ENSG00000077327	=	=	+	+	-	-	-	=	=	+	-	-	=	-	=	-	=	-	+	+	=
ENSG00000150867	=	=	=	=	=	=	=	=	=	=	=	=	=	=	=	=	=	-	=	=	=
ENSG00000165309	=	-	=	+	=	+	+	=	+	=	-	=	=	-	-	=	-	-	+	+	=
ENSG00000148450	=	+	=	=	=	=	=	=	=	=	=	=	=	=	=	=	=	=	=	=	=
ENSG00000165312	=	+	=	=	=	=	=	=	=	=	=	=	=	=	=	=	=	=	=	=	=
ENSG00000120549	-	+	-	-	=	-	=	=	=	-	=	=	=	=	=	=	=	-	-	-	-
ENSG00000107863	=	+	=	=	=	=	=	=	=	=	=	=	=	=	=	=	=	=	=	=	=
ENSG00000099256	-	+	=	-	=	=	+	=	=	-	-	+	=	+	+	+	=	=	+	=	+
ENSG00000151023	-	+	=	+	=	+	=	=	=	=	=	=	=	-	=	+	=	+	+	=	-
ENSG00000185875	=	+	=	=	=	=	=	=	=	=	=	=	=	-	=	=	=	=	=	=	=
ENSG00000151025	-	+	+	=	=	=	=	=	=	+	=	+	+	+	+	+	=	+	+	+	+
ENSG00000095777	-	-	-	-	=	+	+	+	+	-	-	=	+	-	-	=	=	-	+	+	-
ENSG00000077420	=	=	=	-	=	-	=	=	=	=	=	=	=	=	+	=	=	=	=	=	=
ENSG00000148459	=	=	=	=	=	=	=	=	=	=	=	=	=	=	=	=	=	=	=	=	=
ENSG00000136754	=	=	=	=	=	=	=	=	=	=	=	=	=	=	=	=	=	=	=	=	=
ENSG00000107890	=	=	=	=	=	=	=	=	=	=	=	=	=	=	=	=	=	=	=	=	=
ENSG00000136758	=	+	=	=	=	=	=	=	=	=	=	=	=	=	=	=	=	=	=	=	=
ENSG00000120539	=	+	=	=	=	=	=	=	=	=	=	=	=	=	=	=	=	=	=	=	=
ENSG00000107897	=	+	=	=	=	=	=	=	=	=	=	=	=	=	=	=	=	=	=	=	=
ENSG00000099246	=	+	=	=	=	=	=	=	=	=	=	=	=	=	=	=	=	=	=	=	=
ENSG00000169126	=	=	-	=	-	+	-	-	=	=	-	+	=	+	=	=	=	-	+	=	+
ENSG00000150054	=	=	-	-	=	-	=	=	=	=	-	=	=	=	+	=	=	-	-	-	-
ENSG00000095787	=	+	=	=	=	=	=	=	=	=	=	=	=	=	=	=	=	=	=	=	=
ENSG00000095739	=	+	=	+	=	=	=	=	=	=	=	+	=	=	=	=	=	=	=	=	=
ENSG00000197321	=	+	=	=	=	=	=	=	=	=	=	=	=	=	=	=	=	=	=	=	=
ENSG00000165757	=	+	-	-	=	-	=	=	=	-	-	=	=	=	+	=	=	=	-	-	-
ENSG00000107951	=	+	=	=	=	=	=	=	=	=	=	=	=	=	=	=	=	=	=	=	=
ENSG00000107968	=	+	=	-	=	-	=	=	=	=	=	=	=	=	+	=	=	=	=	=	=
ENSG00000183621	=	+	=	=	=	=	=	=	=	=	=	=	=	=	+	=	=	=	=	=	=
ENSG00000148516	=	+	=	-	=	=	=	=	=	=	=	=	=	=	=	=	=	=	=	=	-
ENSG00000165322	=	+	=	=	=	=	=	=	=	=	=	=	=	=	=	=	=	=	=	=	=
ENSG00000170759	=	+	=	=	=	=	=	=	=	=	=	=	=	=	=	=	=	=	=	=	=
ENSG00000120616	=	+	=	=	=	=	=	=	=	=	=	=	=	=	=	=	=	=	=	=	=
ENSG00000216937	+	+	=	=	=	-	=	=	=	=	=	=	=	=	=	=	=	=	-	=	=
ENSG00000150076	+	=	=	=	=	-	=	=	=	-	=	=	=	=	=	=	=	=	-	=	-
ENSG00000150093	=	+	=	=	=	=	=	=	=	=	=	=	=	=	=	=	=	=	=	=	=
ENSG00000099250	=	+	=	-	=	=	=	=	=	=	=	=	=	=	=	=	=	=	=	=	=
ENSG00000148498	=	=	=	=	=	=	=	=	=	=	=	=	=	=	=	=	=	=	=	=	=
ENSG00000108094	=	=	=	=	=	=	=	=	=	=	=	=	=	=	=	=	=	=	=	=	=
ENSG00000095794	=	=	=	=	=	=	=	=	=	=	=	=	=	=	=	=	=	=	=	=	=
ENSG00000108100	=	=	=	=	=	=	=	=	=	=	=	=	=	=	=	=	=	=	=	=	=
ENSG00000177283	=	=	=	=	=	-	-	=	+	-	-	-	=	-	=	-	=	+	=	-	-
ENSG00000229644	=	=	=	=	=	=	=	=	=	=	=	-	-	-	=	=	=	=	=	=	=
ENSG00000198105	=	=	=	=	=	=	=	=	=	=	=	=	=	=	=	=	=	=	=	=	=
ENSG00000175395	=	+	=	=	=	=	=	=	=	=	=	=	=	=	=	=	=	=	=	=	=
ENSG00000189180	=	=	=	=	=	=	=	=	=	=	=	=	=	=	=	=	=	=	=	=	=
ENSG00000075407	=	=	=	=	=	=	=	=	=	=	=	=	=	=	=	=	=	=	=	=	=
ENSG00000225119	=	+	=	=	-	=	=	=	+	-	=	-	=	=	-	=	=	-	=	=	+
ENSG00000196693	=	-	=	=	=	=	=	=	=	=	=	-	-	=	=	=	=	=	=	=	=
ENSG00000165733	=	-	=	=	=	=	=	=	=	=	=	-	-	=	=	=	=	=	=	=	=
ENSG00000165731	=	+	=	-	+	-	-	=	=	=	+	-	-	-	=	=	+	-	=	+	+
ENSG00000169826	=	=	=	-	=	-	=	=	=	=	=	-	-	=	=	=	=	=	=	=	=
ENSG00000198915	=	=	=	-	-	-	-	=	=	+	-	-	-	+	+	=	=	=	-	-	-
ENSG00000169813	=	=	=	=	=	=	=	=	=	=	=	-	-	=	=	=	=	=	=	=	=
ENSG00000243660	=	=	=	=	=	=	=	=	=	=	=	=	=	+	=	=	=	=	=	=	=
ENSG00000196793	-	-	=	-	=	-	=	+	=	=	=	=	=	+	=	=	=	=	=	=	=
ENSG00000198298	=	-	=	=	=	=	=	+	=	-	=	=	=	=	-	=	=	=	=	=	=
ENSG00000169740	=	=	=	=	=	=	=	=	=	=	=	=	=	=	=	=	=	=	=	=	=
ENSG00000107562	=	=	=	-	=	-	=	=	=	-	-	-	=	=	+	=	=	=	-	-	-
ENSG00000107551	=	=	=	-	=	-	=	=	=	-	=	=	=	=	+	=	=	=	=	=	=
ENSG00000165507	=	=	=	-	=	-	=	=	=	-	-	-	=	=	+	=	=	=	=	=	=
ENSG00000165512	=	=	=	=	=	=	=	=	=	=	=	=	=	=	+	=	=	=	=	=	=
ENSG00000012779	=	=	=	-	+	-	=	=	=	=	-	+	=	=	+	=	=	=	=	=	=
ENSG00000165406	=	=	=	-	=	=	=	=	=	=	=	=	=	=	=	=	=	=	=	=	-
ENSG00000172671	=	=	=	=	=	=	=	=	=	=	=	-	=	=	=	+	=	=	=	=	-
ENSG00000172661	=	=	=	=	=	=	=	=	=	=	=	=	=	=	=	=	=	=	=	=	=
ENSG00000188234	=	=	=	=	=	+	=	=	=	-	=	-	=	=	+	+	=	=	=	=	=
ENSG00000204179	=	=	-	+	-	+	+	-	=	=	=	-	=	=	-	+	=	-	+	+	=
ENSG00000204176	-	=	-	-	-	=	-	=	-	-	-	-	=	=	=	-	=	+	+	=	=
ENSG00000204172	=	=	=	=	=	=	+	=	=	-	=	=	=	+	=	=	=	=	=	-	-
ENSG00000152726	=	+	=	=	=	=	=	=	+	=	=	=	=	=	=	=	=	=	=	=	=
ENSG00000198035	=	+	=	=	=	=	-	=	=	-	-	=	=	+	+	+	=	=	=	=	+
ENSG00000183675	=	=	=	=	-	+	=	=	=	=	+	-	=	=	=	+	=	=	=	-	=
ENSG00000107643	=	=	=	=	=	=	=	=	=	=	=	-	=	=	-	=	=	=	=	=	=
ENSG00000128805	=	+	=	-	=	-	=	=	=	=	=	-	=	+	+	=	=	=	-	-	-
ENSG00000128815	=	=	=	-	=	-	=	=	=	-	-	=	=	+	+	-	=	=	=	=	=
ENSG00000165633	=	+	-	-	=	=	=	=	+	=	-	+	=	=	+	=	=	-	=	=	-
ENSG00000204161	=	+	+	-	+	-	=	=	=	=	=	=	=	=	+	=	=	-	=	=	=
ENSG00000225830	=	+	=	=	=	=	=	=	=	=	=	=	=	=	=	=	=	=	=	=	=
ENSG00000243251	=	+	=	=	=	=	=	=	=	=	=	=	=	=	=	=	=	=	=	=	=
ENSG00000258838	=	+	=	=	=	=	=	=	=	=	=	=	=	=	=	=	=	=	=	=	=
ENSG00000197444	=	-	+	=	=	+	+	=	=	=	=	+	+	+	+	=	=	+	=	=	+
ENSG00000227345	=	+	=	=	=	=	=	=	=	=	=	=	=	=	=	=	=	=	=	=	=
ENSG00000174194	=	-	=	=	=	=	=	=	=	=	=	+	=	=	+	=	=	=	=	=	=
ENSG00000204152	-	=	=	=	=	=	=	=	=	=	=	=	=	=	-	=	=	=	=	=	=
ENSG00000204169	-	=	=	=	+	=	-	=	=	=	=	=	=	-	-	=	+	-	=	=	+
ENSG00000138293	=	=	=	=	=	=	=	=	=	=	=	=	=	=	=	=	=	=	=	=	=
ENSG00000138297	=	=	=	=	=	=	=	=	=	=	=	-	=	=	=	=	=	=	=	=	=
ENSG00000204149	=	=	=	=	=	=	=	=	=	-	=	=	=	=	=	=	=	=	=	=	=
ENSG00000099290	=	=	=	=	=	=	=	=	=	-	=	=	=	=	=	=	=	=	=	=	=
ENSG00000198964	=	=	=	-	=	-	=	=	=	-	-	+	=	=	=	=	=	=	=	=	=
ENSG00000204147	=	-	=	=	=	+	-	-	-	-	-	-	=	+	=	=	-	-	+	+	=
ENSG00000185532	=	-	=	-	=	-	-	=	=	-	-	=	+	=	=	=	=	=	=	=	=
ENSG00000177613	=	=	=	=	=	=	=	=	=	-	=	=	=	=	=	=	=	=	=	=	=
ENSG00000107984	-	+	=	+	+	=	=	=	=	-	=	-	-	-	-	=	+	=	=	=	=
ENSG00000150275	+	+	-	-	-	=	+	=	+	-	-	=	=	=	+	=	=	=	=	=	+
ENSG00000122952	=	=	=	=	=	=	=	=	=	+	=	=	=	=	=	=	=	=	=	=	=
ENSG00000151151	=	-	=	=	=	=	=	=	=	+	=	=	=	=	=	=	=	=	=	=	=
ENSG00000122873	=	=	=	=	=	=	=	=	=	+	=	=	=	=	=	=	=	=	=	=	=
ENSG00000072401	=	=	=	=	=	=	=	=	=	=	=	=	=	=	=	=	=	=	=	=	=
ENSG00000108064	=	=	=	=	=	=	=	=	=	=	=	=	=	=	=	=	=	=	=	=	=
ENSG00000122870	-	=	-	-	=	-	-	-	-	-	-	+	=	=	=	=	=	-	=	-	-
ENSG00000165443	=	-	+	+	=	+	+	-	=	+	+	-	+	+	+	+	+	=	=	+	-
ENSG00000148541	-	+	=	-	+	=	+	=	=	=	=	-	=	=	+	=	=	=	=	=	=
ENSG00000165449	-	=	=	-	-	+	+	+	=	=	-	=	+	+	+	=	=	+	=	=	=
ENSG00000108091	=	=	=	-	=	=	=	=	=	=	=	=	=	=	=	=	=	=	=	=	=
ENSG00000151150	=	=	=	-	+	-	=	=	=	-	-	=	=	+	+	=	=	=	=	=	=
ENSG00000170312	-	=	=	=	=	=	=	=	=	+	=	=	=	=	=	=	=	=	=	=	=
ENSG00000072422	=	=	=	=	=	=	=	=	=	=	=	+	=	=	=	=	=	=	=	=	=
ENSG00000196932	=	=	=	=	-	+	-	=	=	=	=	-	=	-	+	-	=	=	+	=	-
ENSG00000183346	=	+	=	+	-	+	=	=	=	=	-	-	=	-	-	=	=	=	+	+	-
ENSG00000150347	+	=	=	=	=	=	=	=	=	=	=	=	=	=	=	=	=	=	=	=	-
ENSG00000182010	-	=	=	=	=	=	=	=	=	=	-	=	=	-	=	=	=	=	=	=	=
ENSG00000138311	-	=	+	=	+	-	+	+	=	-	=	+	+	=	=	=	+	=	+	=	+
ENSG00000181915	=	=	=	=	=	=	=	=	=	=	=	+	=	=	-	=	=	=	=	=	=
ENSG00000122877	+	-	=	=	=	=	=	=	=	+	-	-	=	=	=	=	-	=	-	-	=
ENSG00000148572	=	=	=	=	=	=	=	=	=	=	=	=	=	=	=	=	=	=	=	=	=
ENSG00000171988	=	=	=	=	=	=	=	=	=	=	=	=	=	=	=	=	=	=	=	=	=
ENSG00000165476	=	=	=	=	=	=	=	=	=	=	=	=	=	=	=	=	=	=	=	=	=
ENSG00000183230	=	+	=	=	-	+	+	-	=	=	+	=	+	=	+	+	=	=	+	=	-
ENSG00000108176	=	+	+	+	-	=	=	-	-	=	=	-	+	=	+	+	=	=	+	+	+
ENSG00000096717	=	+	=	=	=	=	=	=	=	=	=	=	=	=	=	=	=	=	=	=	=
ENSG00000148634	=	+	=	=	=	=	=	=	=	=	=	=	=	=	=	=	=	=	=	=	=
ENSG00000138347	-	+	=	=	-	+	=	=	=	-	-	=	=	-	-	=	=	+	=	-	-
ENSG00000108187	=	=	=	=	=	=	=	=	=	+	=	=	=	=	=	=	=	=	=	=	=
ENSG00000096746	=	=	=	=	=	=	=	=	=	=	=	=	=	=	=	=	=	=	=	=	=
ENSG00000204130	=	+	=	=	=	=	=	=	=	=	=	=	=	=	=	=	=	=	=	=	=
ENSG00000138346	=	+	=	=	=	=	=	=	=	+	=	=	=	=	=	=	=	=	=	=	=
ENSG00000122912	=	+	=	=	=	=	=	=	=	=	=	=	=	=	=	=	=	=	=	=	=
ENSG00000138336	=	=	=	=	=	=	=	=	=	=	=	=	=	=	=	=	=	=	=	=	=
ENSG00000060339	=	=	=	=	=	=	=	=	=	=	=	=	=	=	=	=	=	=	=	=	=
ENSG00000165730	=	=	=	-	=	-	=	=	=	+	=	+	=	=	=	=	=	=	=	=	=
ENSG00000107625	=	=	=	-	=	=	=	=	=	=	=	=	=	=	=	=	=	=	=	=	=
ENSG00000165732	=	=	=	=	=	=	=	=	=	=	=	=	=	=	=	=	=	=	=	=	=
ENSG00000198954	=	=	=	=	=	=	=	=	=	=	=	=	=	=	=	=	=	=	=	=	=
ENSG00000122862	=	=	=	=	=	-	=	=	=	=	=	=	=	=	+	=	=	=	=	=	=
ENSG00000122958	=	=	=	=	=	=	=	=	=	=	=	=	=	=	=	=	=	=	=	=	=
ENSG00000156502	=	=	=	=	=	=	=	=	=	=	=	=	=	=	-	=	=	=	=	=	=
ENSG00000156510	=	=	=	+	=	+	+	+	=	=	=	+	=	-	-	=	=	=	+	=	=
ENSG00000156515	=	=	=	=	=	=	=	=	=	=	=	=	=	=	=	=	=	=	=	=	=
ENSG00000099282	=	=	=	=	=	-	=	=	=	=	-	=	=	+	+	=	=	=	=	=	=
ENSG00000171224	=	-	=	=	=	+	=	=	=	-	-	=	=	-	-	=	=	-	=	=	=
ENSG00000197467	=	-	=	=	+	+	=	=	=	=	-	=	+	=	+	=	+	+	=	=	-
ENSG00000099284	-	-	-	-	=	-	=	=	=	-	-	=	=	=	=	=	-	+	=	-	-
ENSG00000042286	=	+	=	=	=	=	=	=	=	=	=	=	=	=	=	=	=	=	=	=	=
ENSG00000156521	=	=	=	=	=	=	=	=	=	=	=	=	=	=	=	=	=	=	=	=	=
ENSG00000079332	=	=	=	=	=	=	=	=	=	=	=	=	=	=	=	=	=	=	=	=	=
ENSG00000180817	=	=	=	=	=	=	=	=	=	=	=	=	=	=	=	=	=	=	=	=	=
ENSG00000172731	=	+	=	=	=	+	=	=	=	+	=	+	+	=	=	+	=	=	-	=	=
ENSG00000148730	=	=	=	=	=	=	=	=	=	=	=	=	=	=	=	=	=	=	-	=	=
ENSG00000197604	+	=	=	-	=	=	=	-	=	+	=	=	+	=	=	=	-	=	-	+	=
ENSG00000107719	=	=	=	-	=	-	=	=	=	=	=	=	=	+	+	=	=	+	=	=	=
ENSG00000180644	=	-	=	-	=	-	=	=	=	=	=	-	-	+	+	-	-	=	-	-	-
ENSG00000138316	=	=	=	+	+	-	+	=	=	=	+	=	=	=	=	=	=	=	-	-	-
ENSG00000166224	=	=	=	-	=	-	=	=	=	=	=	=	=	=	=	=	=	=	=	=	=
ENSG00000166228	=	+	=	=	=	=	=	=	=	=	=	=	=	=	=	=	=	=	=	=	=
ENSG00000107731	=	+	=	=	=	-	-	=	=	=	=	=	=	=	+	-	=	=	=	-	-
ENSG00000198246	=	=	=	-	=	-	=	=	=	=	-	=	=	=	+	=	=	=	=	=	=
ENSG00000107736	=	=	-	-	=	-	=	=	=	=	-	+	=	+	+	=	+	+	=	=	=
ENSG00000107738	=	=	=	-	=	-	=	=	=	=	-	=	=	=	+	=	=	=	=	=	=
ENSG00000197746	=	=	=	=	=	-	=	=	=	=	=	=	=	=	+	=	=	=	=	=	=
ENSG00000122863	=	=	=	=	=	=	=	=	=	=	=	=	=	=	=	=	=	=	=	=	=
ENSG00000107742	=	-	=	-	=	-	=	=	=	=	-	-	-	=	+	=	-	-	=	=	=
ENSG00000138303	=	=	=	=	=	=	=	=	=	=	=	=	=	=	=	=	=	=	=	=	=
ENSG00000166295	=	=	=	=	=	=	=	=	=	=	=	=	=	=	=	=	=	=	=	=	=
ENSG00000168209	+	=	=	=	=	=	=	=	=	+	+	=	=	=	=	+	=	=	=	=	=
ENSG00000148719	=	=	=	=	=	=	=	=	=	=	=	=	=	=	=	+	=	=	=	=	=
ENSG00000107745	=	=	=	=	=	=	=	=	=	=	=	=	=	=	=	=	=	=	=	=	=
ENSG00000156026	=	=	=	=	=	=	=	=	=	=	=	=	=	=	-	=	=	=	=	=	=
ENSG00000122884	=	=	=	=	=	=	=	=	=	=	=	=	=	=	-	+	=	=	=	=	=
ENSG00000166321	=	=	=	=	=	=	=	=	=	=	=	=	=	-	-	+	=	=	+	=	=
ENSG00000122882	=	=	=	=	=	=	=	=	=	=	=	=	=	=	=	=	=	=	=	=	=
ENSG00000138286	=	=	=	=	=	=	=	=	=	=	=	=	=	=	=	=	=	=	=	=	=
ENSG00000213551	=	=	=	=	=	=	=	=	=	=	=	=	=	=	=	=	=	=	=	=	=
ENSG00000182180	=	=	=	=	=	=	=	=	=	=	=	=	=	=	=	=	=	=	=	=	=
ENSG00000156042	+	=	=	=	=	=	=	=	=	=	=	=	=	+	=	+	=	=	=	=	-
ENSG00000138279	=	=	=	=	=	=	=	=	=	=	=	=	=	=	=	=	=	=	=	=	=
ENSG00000166343	=	=	=	=	=	=	=	=	=	=	=	-	=	=	-	=	=	=	=	=	=
ENSG00000107758	=	=	=	=	=	=	=	=	=	=	=	=	=	=	=	=	=	=	=	=	=
ENSG00000166348	=	=	=	=	=	=	=	=	=	=	=	=	=	=	=	+	=	=	=	=	=
ENSG00000172650	=	=	=	=	=	=	=	=	=	=	=	=	=	=	+	=	=	=	=	=	=
ENSG00000176986	=	=	=	=	=	=	=	=	=	=	=	=	=	=	=	=	=	=	=	=	=
ENSG00000196968	=	=	=	=	=	=	=	=	=	=	=	=	=	=	=	=	=	=	=	=	=
ENSG00000172586	=	=	=	=	=	=	+	=	=	=	=	=	=	=	=	=	=	=	=	=	=
ENSG00000214655	=	=	=	=	=	=	=	=	=	=	=	=	=	=	=	=	=	=	=	=	=
ENSG00000272916	=	=	=	-	=	=	=	=	=	=	=	=	=	=	=	=	=	=	=	=	=
ENSG00000166507	=	=	=	-	=	=	=	=	=	=	=	=	=	=	=	=	=	=	=	=	=
ENSG00000148660	=	=	=	=	=	=	=	=	=	=	=	=	=	=	=	=	=	=	=	=	=
ENSG00000122861	=	=	=	-	+	-	=	=	=	-	=	=	=	=	=	-	+	=	-	-	-
ENSG00000035403	=	=	=	=	=	=	=	=	=	=	=	=	=	=	=	=	=	=	=	=	=
ENSG00000185009	=	=	=	=	=	=	=	=	=	=	=	=	=	=	=	=	=	=	=	=	=
ENSG00000156110	=	=	=	=	=	=	=	=	=	=	=	=	=	=	=	=	=	=	=	=	=
ENSG00000156650	=	=	=	=	=	=	=	=	=	=	=	=	=	=	=	=	=	=	=	=	=
ENSG00000156671	=	=	=	=	=	=	=	=	=	=	=	=	=	=	=	=	=	=	=	=	=
ENSG00000165637	=	=	=	=	=	=	=	=	=	=	=	=	=	=	=	=	=	=	=	=	=
ENSG00000165644	=	=	=	=	=	=	=	=	=	-	-	+	+	+	=	=	=	=	=	=	=
ENSG00000165655	=	-	=	=	=	=	=	=	=	+	=	=	=	=	=	=	=	=	=	=	=
ENSG00000148655	=	+	=	=	=	=	=	=	=	=	=	+	=	=	=	=	=	=	=	=	=
ENSG00000156113	=	=	=	=	=	-	=	=	=	=	=	=	=	+	+	=	=	=	=	=	=
ENSG00000151208	=	=	=	=	=	=	=	=	=	=	=	=	=	=	=	=	=	=	=	=	-
ENSG00000148606	=	=	=	=	=	=	=	=	=	=	=	=	=	=	=	=	=	=	=	=	=
ENSG00000138326	=	=	=	=	=	=	=	=	=	=	=	=	=	=	=	=	=	=	=	=	=
ENSG00000108175	=	=	=	=	=	=	=	=	=	=	=	+	=	=	=	=	=	=	=	=	=
ENSG00000108179	=	=	=	=	=	=	=	=	=	=	=	=	=	=	=	=	=	=	=	=	=
ENSG00000165424	=	=	=	=	=	=	=	=	=	=	=	=	=	+	=	=	=	=	=	=	=
ENSG00000253626	-	+	=	=	=	=	=	=	=	=	+	=	=	-	-	=	=	-	=	=	+
ENSG00000188199	+	-	=	=	+	+	-	=	+	+	=	=	-	+	=	=	=	+	=	-	-
ENSG00000228570	+	-	+	=	+	+	=	=	=	=	-	-	-	-	-	+	=	=	+	-	=
ENSG00000133678	=	=	=	=	=	=	=	=	=	=	=	=	=	-	-	=	=	=	=	=	=
ENSG00000189129	=	=	-	=	=	=	=	+	+	+	=	=	+	=	-	=	=	+	=	-	-
ENSG00000122359	=	=	=	-	=	=	=	=	=	=	=	=	=	=	=	=	=	=	=	=	=
ENSG00000151224	+	-	+	-	=	+	=	=	=	+	+	=	=	+	+	+	+	=	=	-	=
ENSG00000122378	=	+	=	-	=	=	=	=	=	=	=	=	=	=	+	+	=	=	-	-	=
ENSG00000108219	=	=	=	=	=	=	=	=	=	+	=	=	=	=	=	=	=	=	=	=	=
ENSG00000185737	+	+	=	+	=	+	+	+	+	+	=	=	=	+	+	=	-	=	=	=	=
ENSG00000165678	=	=	=	=	=	=	=	=	=	=	=	=	=	=	=	=	=	=	=	=	=
ENSG00000148600	=	=	=	-	=	-	=	=	=	-	-	+	+	+	+	-	-	-	=	=	=
ENSG00000148604	=	=	+	+	=	+	=	=	=	+	+	+	+	-	+	=	=	-	-	=	-
ENSG00000107771	=	=	=	=	=	=	=	=	=	=	=	=	=	=	=	=	=	=	=	=	=
ENSG00000182771	=	-	=	=	=	-	+	=	=	=	-	=	=	=	+	-	=	+	-	=	-
ENSG00000062650	=	=	=	=	=	=	=	=	=	=	=	=	=	=	=	=	=	=	=	=	=
ENSG00000122367	+	-	=	+	=	=	=	+	=	=	=	=	=	=	=	-	=	=	=	=	-
ENSG00000107779	=	=	=	=	=	=	=	=	=	=	=	=	=	=	=	=	=	=	=	=	=
ENSG00000173269	=	=	=	-	=	=	-	=	=	=	=	-	=	=	=	=	=	=	-	-	-
ENSG00000173267	=	-	=	-	=	+	-	=	+	-	-	-	=	=	=	-	=	-	+	+	+
ENSG00000148671	=	=	=	-	=	=	=	=	+	-	-	=	=	+	=	=	=	=	=	=	=
ENSG00000148672	=	=	=	=	=	=	=	=	=	=	=	=	=	=	=	=	=	=	=	=	=
ENSG00000122376	=	=	=	=	=	=	=	=	=	=	=	=	=	=	=	=	=	=	=	=	=
ENSG00000184923	+	-	+	=	=	+	-	+	+	-	-	=	=	+	+	=	=	=	=	-	=
ENSG00000214562	=	=	=	=	=	+	=	=	=	-	-	+	=	-	=	=	=	=	-	-	=
ENSG00000107789	=	=	=	=	=	=	=	=	=	-	-	+	=	=	=	=	=	=	=	=	=
ENSG00000198682	=	=	-	=	+	=	=	=	=	-	-	+	+	+	+	=	+	=	=	=	=
ENSG00000138138	=	=	=	=	=	=	=	=	=	-	-	=	=	=	=	=	=	=	=	=	=
ENSG00000171862	=	=	=	=	=	=	=	=	=	-	-	=	=	=	=	=	=	=	=	=	=
ENSG00000184719	=	+	=	=	-	=	-	=	+	=	=	=	=	=	=	=	=	-	=	=	=
ENSG00000152766	-	=	=	=	=	-	=	=	=	=	=	-	-	+	=	=	-	=	+	-	=
ENSG00000138134	=	=	=	=	=	=	=	=	=	=	=	=	=	=	=	=	=	=	=	=	-
ENSG00000107796	=	+	=	=	=	=	=	=	=	=	=	=	=	=	=	=	=	=	=	=	=
ENSG00000026103	=	=	-	=	=	=	=	=	=	=	=	=	=	=	=	-	=	=	=	-	-
ENSG00000138135	+	=	-	=	=	+	+	-	-	+	=	=	+	+	+	=	=	=	-	-	-
ENSG00000107798	=	+	=	=	=	-	=	=	=	=	=	=	=	=	+	=	=	=	=	=	=
ENSG00000119922	=	=	=	=	=	-	=	=	=	=	=	-	-	=	=	=	=	=	-	-	=
ENSG00000119917	=	=	=	=	=	-	=	=	=	=	=	-	-	=	=	=	-	=	-	-	-
ENSG00000185745	=	=	=	=	=	-	=	=	=	+	=	-	-	=	=	=	-	=	-	-	-
ENSG00000152778	=	=	=	=	=	-	=	=	=	=	=	=	=	=	=	=	=	=	-	-	=
ENSG00000152779	+	-	=	+	=	=	=	-	=	+	=	=	=	=	=	+	+	=	+	+	+
ENSG00000152782	=	=	=	=	=	=	=	=	=	=	=	=	=	=	=	=	=	=	=	=	=
ENSG00000138182	=	=	=	=	=	=	=	=	=	=	=	=	=	=	=	=	=	=	=	=	=
ENSG00000148688	=	=	=	=	=	=	=	=	=	+	=	=	=	=	=	=	=	=	=	=	=
ENSG00000148677	-	-	-	=	-	=	-	+	+	-	-	=	=	-	-	-	+	+	-	-	-
ENSG00000180628	=	=	=	=	=	=	=	=	=	=	=	=	=	=	=	=	=	=	=	-	-
ENSG00000165338	=	=	=	=	=	=	=	=	=	=	=	=	=	=	=	=	=	=	=	=	=
ENSG00000119938	=	=	+	-	-	=	+	-	=	+	=	=	=	+	+	+	-	-	+	=	-
ENSG00000107854	=	=	=	=	=	=	=	=	=	=	=	=	=	=	=	=	=	=	=	=	=
ENSG00000095564	=	=	=	=	=	=	=	=	=	=	=	=	=	=	=	=	=	=	=	=	=
ENSG00000107864	=	=	=	=	=	=	=	=	=	=	=	-	=	=	=	=	=	=	=	=	=
ENSG00000198060	=	=	=	=	=	=	=	=	=	=	=	=	=	=	=	=	=	=	=	=	=
ENSG00000119912	=	=	=	=	=	=	=	=	=	+	=	=	=	=	=	=	=	=	=	=	=
ENSG00000138160	=	=	=	=	=	=	=	=	=	+	=	=	=	=	=	=	=	=	=	=	=
ENSG00000152804	=	=	=	-	=	-	=	=	=	=	=	=	=	=	=	=	=	=	=	=	-
ENSG00000138190	=	=	=	=	=	=	=	=	=	=	=	=	=	=	=	=	=	=	=	=	=
ENSG00000138119	=	=	=	=	+	-	=	=	=	=	=	=	=	=	=	=	=	=	=	=	=
ENSG00000138180	-	=	=	=	=	-	=	=	=	+	=	=	=	=	+	=	=	=	=	=	-
ENSG00000138207	-	=	=	=	-	+	+	-	+	-	-	-	=	+	+	=	=	=	=	+	+
ENSG00000148690	=	=	=	=	=	=	=	=	=	=	=	=	=	=	=	=	=	=	=	=	=
ENSG00000108231	+	=	+	+	-	+	+	+	+	+	+	=	=	+	+	+	=	+	-	-	-
ENSG00000176273	=	=	=	=	-	=	=	=	=	+	+	=	=	-	=	=	=	=	=	=	=
ENSG00000138193	=	+	=	=	=	=	=	=	=	=	=	=	=	+	+	=	=	=	-	-	=
ENSG00000173145	=	=	=	=	=	=	=	=	=	=	=	=	=	=	=	=	=	=	=	=	=
ENSG00000108239	=	=	=	=	=	=	=	=	=	=	=	=	=	=	=	=	=	=	=	=	=
ENSG00000119969	=	=	=	=	=	=	=	=	=	=	=	=	=	=	=	=	=	=	=	=	=
ENSG00000165841	+	=	-	+	-	+	+	-	-	-	-	-	=	=	=	=	=	-	+	+	=
ENSG00000138115	-	+	-	-	-	-	+	-	=	-	-	=	+	=	-	-	=	=	-	+	=
ENSG00000107438	=	=	-	-	+	=	=	=	=	=	=	=	=	=	+	=	=	=	=	=	=
ENSG00000095637	=	=	=	=	=	=	=	=	=	=	=	=	=	=	=	=	=	=	=	=	=
ENSG00000059573	=	=	=	=	=	=	=	=	=	=	=	=	=	=	=	=	=	=	=	=	=
ENSG00000119977	=	=	=	=	=	=	=	=	=	=	=	=	=	=	=	=	=	=	=	=	=
ENSG00000138185	+	+	=	=	=	-	=	=	=	=	=	=	=	+	+	=	=	=	=	=	-
ENSG00000270099	+	+	=	=	=	-	=	=	=	=	=	=	=	+	+	=	=	-	=	=	-
ENSG00000173088	+	+	=	=	+	-	-	-	=	-	=	+	=	-	-	=	-	-	-	-	-
ENSG00000188649	+	+	=	=	=	=	-	=	=	-	=	=	=	=	=	=	-	=	-	-	-
ENSG00000107443	=	=	=	=	=	=	=	=	=	=	=	=	=	=	=	=	=	=	=	=	=
ENSG00000095585	=	=	=	-	=	-	=	=	=	=	=	-	-	=	+	=	=	-	=	=	-
ENSG00000077147	=	=	=	=	=	=	=	=	=	=	=	=	=	=	=	=	=	=	=	=	=
ENSG00000155629	=	=	=	-	=	-	=	=	=	=	=	=	=	=	+	=	=	-	=	=	=
ENSG00000196233	=	=	=	=	=	=	=	=	=	=	=	=	=	=	=	=	=	=	=	=	=
ENSG00000155640	=	=	=	=	=	=	=	=	=	=	=	=	=	=	=	=	=	=	=	=	=
ENSG00000187122	-	=	=	=	=	=	+	=	=	=	=	=	=	+	+	=	-	-	=	-	=
ENSG00000269891	=	=	=	=	=	=	=	=	=	=	=	-	-	=	=	=	-	=	=	=	=
ENSG00000213390	=	=	=	=	=	=	=	=	=	=	=	-	-	=	=	=	-	=	=	=	=
ENSG00000052749	=	=	=	=	=	=	=	=	=	=	=	=	=	=	=	=	=	=	=	=	=
ENSG00000224474	=	=	=	=	=	+	=	=	=	=	=	-	=	-	=	+	=	=	=	=	=
ENSG00000171314	=	=	=	=	=	=	=	=	=	=	=	=	=	=	=	=	=	=	=	=	=
ENSG00000171311	=	=	=	=	=	=	=	=	=	=	=	=	=	=	=	=	=	=	=	=	=
ENSG00000171307	=	=	=	=	=	=	=	=	=	=	=	=	=	=	=	=	=	=	=	=	=
ENSG00000155229	=	=	=	=	=	=	=	=	=	=	=	=	=	=	=	=	=	=	=	=	=
ENSG00000165886	=	=	=	=	=	=	=	=	=	=	=	=	=	=	-	=	=	=	=	=	=
ENSG00000241935	+	=	+	+	=	+	=	+	+	-	=	=	+	-	-	+	=	=	+	+	+
ENSG00000155252	=	=	=	=	=	=	=	=	=	=	=	=	=	=	=	=	=	=	=	=	=
ENSG00000249967	=	=	=	=	=	=	=	=	=	=	=	=	=	=	=	=	=	=	=	=	=
ENSG00000171160	+	=	=	=	=	=	=	-	=	+	=	=	=	-	-	=	=	=	=	=	=
ENSG00000119986	=	=	=	+	=	+	=	-	-	=	=	=	=	=	=	=	=	=	=	=	=
ENSG00000155254	=	=	=	=	=	+	=	=	=	=	=	=	=	=	-	=	=	=	-	-	-
ENSG00000155256	=	=	=	=	=	=	=	=	=	=	=	=	=	=	=	=	=	=	=	=	=
ENSG00000155265	=	=	=	=	=	-	-	=	=	=	=	=	=	=	-	-	=	+	=	-	=
ENSG00000095713	+	-	=	+	+	=	+	=	=	=	=	+	=	=	=	=	=	=	-	-	-
ENSG00000166024	=	=	=	=	=	=	=	=	=	=	=	=	=	=	=	=	=	=	=	=	=
ENSG00000138131	-	+	=	+	=	=	-	=	-	+	+	=	=	=	=	-	-	=	=	-	-
ENSG00000119943	=	=	=	+	-	=	=	=	+	=	+	=	=	=	=	=	=	=	=	=	=
ENSG00000107521	=	=	=	=	=	=	=	=	=	=	=	=	=	=	=	=	=	=	=	=	=
ENSG00000172987	-	=	-	+	=	+	=	=	+	=	=	-	-	+	=	=	-	=	=	=	=
ENSG00000119946	=	-	=	+	=	=	=	=	=	=	=	=	=	-	-	=	=	=	=	+	+
ENSG00000120053	=	=	=	=	=	=	=	=	=	=	=	=	=	=	=	=	=	=	=	=	=
ENSG00000155287	=	=	=	=	=	=	=	=	=	=	=	=	=	=	=	=	=	=	=	=	=
ENSG00000198018	=	=	=	=	=	=	=	=	=	=	=	=	=	=	=	=	=	=	=	=	=
ENSG00000119929	=	=	=	=	=	=	=	=	=	=	=	=	=	=	=	=	=	=	=	=	=
ENSG00000014919	=	=	=	=	=	=	=	=	=	=	=	=	=	=	=	=	=	=	=	=	=
ENSG00000023839	=	=	=	+	=	=	=	=	+	+	=	+	=	=	=	=	=	=	=	=	=
ENSG00000107554	=	=	=	=	=	=	=	=	=	=	=	=	=	=	=	=	=	=	=	=	=
ENSG00000120054	-	+	+	+	-	+	=	-	=	+	+	=	+	-	=	+	=	+	=	=	=
ENSG00000107566	=	=	=	=	=	=	=	=	=	=	=	=	=	=	=	=	=	=	=	=	=
ENSG00000213341	=	=	=	=	=	=	=	=	=	=	=	=	=	=	=	=	=	=	=	=	=
ENSG00000095485	=	=	=	=	=	=	=	=	=	=	=	=	=	=	=	=	=	=	=	=	=
ENSG00000196072	=	=	=	=	=	=	=	=	=	=	=	=	=	=	=	=	=	=	=	=	=
ENSG00000099194	=	+	=	=	=	=	=	=	=	=	=	=	=	=	=	=	=	=	=	=	=
ENSG00000075826	=	=	=	=	=	=	=	=	=	=	=	=	=	=	=	=	=	=	=	=	=
ENSG00000255339	=	=	=	=	=	=	=	=	=	=	=	=	=	=	=	=	=	=	=	=	=
ENSG00000166136	=	=	=	=	=	=	=	=	=	=	=	=	=	=	=	=	=	=	=	=	=
ENSG00000166135	=	=	=	=	=	=	=	=	=	=	=	=	=	=	=	=	=	=	=	=	=
ENSG00000119906	=	=	=	=	=	=	=	=	=	=	=	=	=	=	=	=	=	=	=	=	=
ENSG00000055950	=	=	=	=	=	=	=	=	=	=	=	=	=	=	=	=	=	=	=	=	=
ENSG00000095539	=	=	=	+	=	+	=	=	=	=	=	+	=	=	-	=	=	=	=	=	=
ENSG00000107815	=	=	=	=	=	=	=	=	=	=	=	+	=	=	=	=	=	=	=	=	=
ENSG00000107816	=	=	=	=	=	=	=	=	=	=	=	=	=	=	-	=	=	=	=	=	=
ENSG00000186862	=	-	=	=	=	=	=	=	=	=	=	=	=	=	-	=	=	=	-	=	-
ENSG00000107819	=	=	=	=	=	=	=	=	=	=	=	=	=	=	=	=	=	=	=	=	=
ENSG00000107821	=	=	=	+	=	=	-	=	=	=	=	=	+	-	-	=	=	-	=	+	=
ENSG00000166167	=	=	=	=	=	=	=	=	=	=	=	=	=	=	=	=	=	=	=	=	=
ENSG00000166171	=	=	=	=	=	=	=	=	=	=	=	=	=	=	-	=	=	=	=	=	=
ENSG00000166169	=	=	=	=	=	=	=	=	=	=	=	=	=	=	=	=	=	=	=	=	=
ENSG00000107829	=	=	=	=	=	=	=	=	=	=	=	=	=	=	=	=	=	=	=	=	=
ENSG00000107833	=	=	=	=	=	=	=	=	=	=	=	=	=	=	=	=	=	=	=	=	=
ENSG00000198408	=	=	=	=	=	=	=	=	=	=	=	=	=	=	=	=	=	=	=	=	=
ENSG00000120049	=	=	=	=	=	=	=	=	=	=	=	=	=	=	=	=	=	=	=	=	=
ENSG00000120029	=	=	=	=	=	=	=	=	=	=	=	=	=	=	=	=	=	=	=	=	=
ENSG00000166189	=	=	=	=	=	=	=	=	=	=	=	=	=	=	=	=	=	=	=	=	=
ENSG00000198728	=	=	=	=	=	=	=	=	=	=	=	=	=	=	=	=	=	=	=	=	=
ENSG00000148840	=	=	=	=	=	=	=	=	=	=	=	=	=	=	=	=	=	=	=	=	=
ENSG00000166197	=	=	=	=	=	=	=	=	=	=	=	=	=	=	=	=	=	=	=	=	=
ENSG00000107862	=	=	=	=	=	=	=	=	=	=	=	=	=	=	=	=	=	=	=	=	=
ENSG00000077150	=	=	=	=	=	-	=	=	=	=	=	=	=	=	=	-	=	=	=	=	=
ENSG00000059915	=	-	=	+	=	=	=	=	=	+	+	=	=	+	+	=	=	=	+	+	=
ENSG00000107872	-	=	=	=	=	+	=	=	=	=	=	=	=	-	=	=	=	=	=	=	-
ENSG00000107874	=	=	=	=	=	=	=	=	=	=	=	=	=	=	=	=	=	=	=	=	=
ENSG00000138111	-	=	=	=	=	=	=	=	=	=	=	=	+	=	=	=	=	=	=	=	=
ENSG00000138107	=	=	=	=	=	=	=	=	=	=	=	=	=	=	=	=	=	=	=	=	=
ENSG00000107882	=	=	=	=	=	=	=	=	=	=	=	=	=	=	=	=	=	=	=	=	=
ENSG00000171206	=	=	=	=	=	=	=	=	=	=	=	=	=	=	=	=	=	=	=	=	=
ENSG00000138175	=	=	=	=	=	=	=	=	=	+	=	=	=	=	=	=	=	=	=	=	=
ENSG00000156398	=	=	=	=	=	=	=	=	=	=	=	=	=	=	=	=	=	=	=	=	=
ENSG00000166272	=	=	=	=	=	=	=	=	=	=	=	+	=	=	=	=	=	=	=	=	=
ENSG00000166275	=	=	=	=	=	=	=	=	=	=	=	=	=	=	=	=	=	=	+	=	=
ENSG00000270316	=	-	=	=	=	+	=	=	=	=	=	=	=	=	=	=	=	=	=	=	=
ENSG00000214435	=	-	=	=	=	+	=	=	=	=	=	=	=	=	=	=	=	=	=	+	=
ENSG00000148842	=	=	=	=	=	=	=	=	=	=	=	=	=	=	=	=	=	=	=	=	=
ENSG00000076685	=	=	=	=	=	=	=	=	=	=	=	=	=	=	=	=	=	=	=	=	=
ENSG00000156374	=	=	=	=	=	=	=	=	=	=	=	=	=	=	=	=	=	=	=	=	=
ENSG00000148835	=	-	=	=	=	=	=	=	=	=	=	=	=	=	=	=	=	=	=	=	=
ENSG00000173915	=	+	=	=	=	=	=	=	=	=	=	=	=	=	=	=	=	=	=	=	=
ENSG00000148843	=	=	=	=	=	=	=	=	=	=	=	=	=	=	=	=	=	=	=	=	=
ENSG00000138172	=	=	=	-	=	=	=	=	=	=	=	=	=	=	+	=	=	=	-	-	-
ENSG00000107954	=	-	-	=	-	+	=	=	=	+	+	=	=	=	=	=	=	+	+	+	+
ENSG00000107957	=	-	-	=	=	=	=	=	=	=	=	=	=	=	+	=	=	=	=	=	-
ENSG00000107960	=	=	=	=	=	=	=	=	=	=	=	=	=	=	=	=	=	=	=	=	=
ENSG00000065613	=	=	=	=	=	=	=	=	=	=	=	=	=	=	=	=	=	=	=	=	=
ENSG00000065618	=	+	=	-	-	-	+	=	=	-	-	+	+	-	=	-	+	=	+	+	=
ENSG00000156384	=	=	=	=	=	=	=	=	=	=	=	=	=	-	-	=	=	=	-	-	-
ENSG00000197748	=	+	=	=	=	=	=	-	-	=	-	=	=	-	=	=	=	-	=	=	=
ENSG00000148834	=	=	=	=	=	=	=	=	=	=	=	=	=	=	=	=	=	-	=	=	=
ENSG00000065621	=	-	=	=	=	+	=	=	+	=	=	=	=	=	=	=	-	-	+	=	=
ENSG00000148841	=	=	=	=	=	-	=	-	-	=	-	=	=	=	=	=	=	=	=	=	=
ENSG00000120051	=	-	+	=	=	+	=	=	=	+	=	-	=	-	-	=	=	=	=	=	=
ENSG00000156395	=	-	+	=	-	+	+	+	=	=	+	=	=	+	+	=	=	=	=	+	+
ENSG00000108018	=	=	+	+	=	=	-	=	+	=	=	=	=	+	+	-	-	+	=	+	=
ENSG00000108039	=	=	=	=	=	=	=	=	=	=	=	=	=	=	=	=	=	=	=	=	=
ENSG00000148700	=	=	=	=	=	=	=	=	=	=	=	=	=	=	=	=	=	=	=	=	=
ENSG00000119950	=	=	=	=	=	=	=	=	=	=	=	=	=	=	=	=	=	=	=	=	=
ENSG00000119953	=	=	=	=	=	=	=	=	=	=	=	=	=	=	=	=	=	=	=	=	=
ENSG00000138166	=	-	=	=	-	=	=	=	=	=	=	=	=	=	=	=	=	=	=	=	=
ENSG00000108055	=	=	=	=	=	=	=	=	=	=	=	=	=	=	=	=	=	=	=	=	=
ENSG00000203867	=	-	+	=	=	=	=	+	=	+	=	=	+	+	=	+	=	=	+	=	+
ENSG00000150593	=	=	=	=	=	=	=	=	=	=	=	=	=	=	=	=	=	=	=	=	=
ENSG00000214413	=	=	=	=	=	=	=	=	=	=	=	=	=	=	=	=	=	=	=	=	=
ENSG00000108061	=	=	=	=	=	=	=	=	=	=	=	=	=	=	=	=	=	=	=	=	=
[truncated: 12,947 more rows]
