# Supplementary material for: Personalized identification and characterization of genome-wide gene expression differences between patient-matched intracranial and extracranial melanoma metastasis pairs
Source: Acta Neuropathol Commun. 2024 Apr 24;12:67. doi: 10.1186/s40478-024-01764-5 (PMC11055243; doi:10.1186/s40478-024-01764-5)
Supplement: Supplementary file 12 — Additional file 12: Table S7: Immune pathway gene annotations. [file 40478_2024_1764_MOESM12_ESM.tsv]

EnsemblGeneID	Chr	Start	Stop	Strand	Band	Gene	melanoma	pd1	Nkcyt	RIGI	NOD	Toll	TcellR	antigen	BcellR	Th1Th2	Th17	IL17	ltm
ENSG00000186092	1	65419	71585	1	p36.33	OR4F5	0	0	0	0	0	0	0	0	0	0	0	0	0
ENSG00000284733	1	450740	451678	-1	p36.33	OR4F29	0	0	0	0	0	0	0	0	0	0	0	0	0
ENSG00000284662	1	685716	686654	-1	p36.33	OR4F16	0	0	0	0	0	0	0	0	0	0	0	0	0
ENSG00000187634	1	923928	944581	1	p36.33	SAMD11	0	0	0	0	0	0	0	0	0	0	0	0	0
ENSG00000188976	1	944203	959309	-1	p36.33	NOC2L	0	0	0	0	0	0	0	0	0	0	0	0	0
ENSG00000187961	1	960584	965719	1	p36.33	KLHL17	0	0	0	0	0	0	0	0	0	0	0	0	0
ENSG00000187583	1	966482	975865	1	p36.33	PLEKHN1	0	0	0	0	0	0	0	0	0	0	0	0	0
ENSG00000187642	1	975204	982093	-1	p36.33	PERM1	0	0	0	0	0	0	0	0	0	0	0	0	0
ENSG00000188290	1	998962	1000172	-1	p36.33	HES4	0	0	0	0	0	0	0	0	0	0	0	0	0
ENSG00000187608	1	1001138	1014540	1	p36.33	ISG15	0	0	0	1	0	0	0	0	0	0	0	0	0
ENSG00000188157	1	1020120	1056118	1	p36.33	AGRN	0	0	0	0	0	0	0	0	0	0	0	0	0
ENSG00000237330	1	1070967	1074306	-1	p36.33	RNF223	0	0	0	0	0	0	0	0	0	0	0	0	0
ENSG00000131591	1	1081818	1116361	-1	p36.33	C1orf159	0	0	0	0	0	0	0	0	0	0	0	0	0
ENSG00000162571	1	1173880	1197936	1	p36.33	TTLL10	0	0	0	0	0	0	0	0	0	0	0	0	0
ENSG00000186891	1	1203508	1206592	-1	p36.33	TNFRSF18	0	0	0	0	0	0	0	0	0	0	0	0	0
ENSG00000186827	1	1211340	1214153	-1	p36.33	TNFRSF4	0	0	0	0	0	0	0	0	0	0	0	0	0
ENSG00000078808	1	1216908	1232067	-1	p36.33	SDF4	0	0	0	0	0	0	0	0	0	0	0	0	0
ENSG00000176022	1	1232237	1235041	1	p36.33	B3GALT6	0	0	0	0	0	0	0	0	0	0	0	0	0
ENSG00000184163	1	1242446	1246722	-1	p36.33	C1QTNF12	0	0	0	0	0	0	0	0	0	0	0	0	0
ENSG00000160087	1	1253909	1273885	-1	p36.33	UBE2J2	0	0	0	0	0	0	0	0	0	0	0	0	0
ENSG00000162572	1	1280436	1292029	1	p36.33	SCNN1D	0	0	0	0	0	0	0	0	0	0	0	0	0
ENSG00000131584	1	1292390	1309609	-1	p36.33	ACAP3	0	0	0	0	0	0	0	0	0	0	0	0	0
ENSG00000169972	1	1308597	1311677	1	p36.33	PUSL1	0	0	0	0	0	0	0	0	0	0	0	0	0
ENSG00000127054	1	1311585	1324691	-1	p36.33	INTS11	0	0	0	0	0	0	0	0	0	0	0	0	0
ENSG00000224051	1	1324756	1328896	1	p36.33	CPTP	0	0	0	0	0	0	0	0	0	0	0	0	0
ENSG00000169962	1	1331280	1335314	1	p36.33	TAS1R3	0	0	0	0	0	0	0	0	0	0	0	0	0
ENSG00000107404	1	1335276	1349418	-1	p36.33	DVL1	0	0	0	0	0	0	0	0	0	0	0	0	0
ENSG00000162576	1	1352689	1361777	-1	p36.33	MXRA8	0	0	0	0	0	0	0	0	0	0	0	0	0
ENSG00000175756	1	1373730	1375495	-1	p36.33	AURKAIP1	0	0	0	0	0	0	0	0	0	0	0	0	0
ENSG00000221978	1	1385711	1399335	-1	p36.33	CCNL2	0	0	0	0	0	0	0	0	0	0	0	0	0
ENSG00000242485	1	1401909	1407293	-1	p36.33	MRPL20	0	0	0	0	0	0	0	0	0	0	0	0	0
ENSG00000235098	1	1418420	1421769	-1	p36.33	ANKRD65	0	0	0	0	0	0	0	0	0	0	0	0	0
ENSG00000205116	1	1426128	1427787	1	p36.33	TMEM88B	0	0	0	0	0	0	0	0	0	0	0	0	0
ENSG00000179403	1	1434861	1442882	1	p36.33	VWA1	0	0	0	0	0	0	0	0	0	0	0	0	0
ENSG00000215915	1	1449689	1470163	1	p36.33	ATAD3C	0	0	0	0	0	0	0	0	0	0	0	0	0
ENSG00000160072	1	1471765	1497848	1	p36.33	ATAD3B	0	0	0	0	0	0	0	0	0	0	0	0	0
ENSG00000197785	1	1512162	1534685	1	p36.33	ATAD3A	0	0	0	0	0	0	0	0	0	0	0	0	0
ENSG00000205090	1	1534778	1540624	-1	p36.33	TMEM240	0	0	0	0	0	0	0	0	0	0	0	0	0
ENSG00000160075	1	1541673	1574863	-1	p36.33	SSU72	0	0	0	0	0	0	0	0	0	0	0	0	0
ENSG00000228594	1	1598012	1600135	-1	p36.33	FNDC10	0	0	0	0	0	0	0	0	0	0	0	0	0
ENSG00000197530	1	1615415	1630610	1	p36.33	MIB2	0	0	0	0	0	0	0	0	0	0	0	0	0
ENSG00000189409	1	1632163	1635263	1	p36.33	MMP23B	0	0	0	0	0	0	0	0	0	0	0	0	0
ENSG00000248333	1	1635227	1659012	-1	p36.33	CDK11B	0	0	0	0	0	0	0	0	0	0	0	0	0
ENSG00000189339	1	1659529	1692795	-1	p36.33	SLC35E2B	0	0	0	0	0	0	0	0	0	0	0	0	0
ENSG00000008128	1	1702379	1724357	-1	p36.33	CDK11A	0	0	0	0	0	0	0	0	0	0	0	0	0
ENSG00000215790	1	1724838	1745999	-1	p36.33	SLC35E2A	0	0	0	0	0	0	0	0	0	0	0	0	0
ENSG00000008130	1	1751232	1780457	-1	p36.33	NADK	0	0	0	0	0	0	0	0	0	0	0	0	0
ENSG00000078369	1	1785285	1891117	-1	p36.33	GNB1	0	0	0	0	0	0	0	0	0	0	0	0	0
ENSG00000169885	1	1915108	1917296	1	p36.33	CALML6	0	0	0	0	0	0	0	0	0	0	0	0	0
ENSG00000178821	1	1917590	1919279	-1	p36.33	TMEM52	0	0	0	0	0	0	0	0	0	0	0	0	0
ENSG00000142609	1	1921951	2003837	-1	p36.33	CFAP74	0	0	0	0	0	0	0	0	0	0	0	0	0
ENSG00000187730	1	2019329	2030758	1	p36.33	GABRD	0	0	0	0	0	0	0	0	0	0	0	0	0
ENSG00000067606	1	2050411	2185395	1	p36.33	PRKCZ	0	0	0	0	0	0	0	0	0	0	0	0	0
ENSG00000162585	1	2184461	2212720	-1	p36.33	FAAP20	0	0	0	0	0	0	0	0	0	0	0	0	0
ENSG00000157933	1	2228319	2310213	1	p36.33	SKI	0	0	0	0	0	0	0	0	0	0	0	0	0
ENSG00000116151	1	2321253	2391707	-1	p36.32	MORN1	0	0	0	0	0	0	0	0	0	0	0	0	0
ENSG00000157916	1	2391775	2405442	1	p36.32	RER1	0	0	0	0	0	0	0	0	0	0	0	0	0
ENSG00000157911	1	2403964	2413797	-1	p36.32	PEX10	0	0	0	0	0	0	0	0	0	0	0	0	0
ENSG00000149527	1	2425980	2505532	1	p36.32	PLCH2	0	0	0	0	0	0	0	0	0	0	0	0	0
ENSG00000157881	1	2508537	2526611	-1	p36.32	PANK4	0	0	0	0	0	0	0	0	0	0	0	0	0
ENSG00000197921	1	2528745	2530263	-1	p36.32	HES5	0	0	0	0	0	0	0	0	0	0	0	0	0
ENSG00000157873	1	2555639	2565382	1	p36.32	TNFRSF14	0	0	0	0	0	0	0	0	0	0	0	0	0
ENSG00000157870	1	2586491	2591469	1	p36.32	PRXL2B	0	0	0	0	0	0	0	0	0	0	0	0	0
ENSG00000142606	1	2590639	2633016	-1	p36.32	MMEL1	0	0	0	0	0	0	0	0	0	0	0	0	0
ENSG00000215912	1	2635976	2801717	-1	p36.32	TTC34	0	0	0	0	0	0	0	0	0	0	0	0	0
ENSG00000169717	1	3021467	3022903	1	p36.32	ACTRT2	0	0	0	0	0	0	0	0	0	0	0	0	0
ENSG00000142611	1	3069168	3438621	1	p36.32	PRDM16	0	0	0	0	0	0	0	0	0	0	0	0	0
ENSG00000130762	1	3454665	3481113	1	p36.32	ARHGEF16	0	0	0	0	0	0	0	0	0	0	0	0	0
ENSG00000162591	1	3487951	3611508	-1	p36.32	MEGF6	0	0	0	0	0	0	0	0	0	0	0	0	0
ENSG00000158109	1	3625015	3630127	1	p36.32	TPRG1L	0	0	0	0	0	0	0	0	0	0	0	0	0
ENSG00000116213	1	3630767	3652761	-1	p36.32	WRAP73	0	0	0	0	0	0	0	0	0	0	0	0	0
ENSG00000078900	1	3652516	3736201	1	p36.32	TP73	0	0	0	0	0	0	0	0	0	0	0	0	0
ENSG00000162592	1	3746460	3771645	1	p36.32	CCDC27	0	0	0	0	0	0	0	0	0	0	0	0	0
ENSG00000235169	1	3772761	3775982	1	p36.32	SMIM1	0	0	0	0	0	0	0	0	0	0	0	0	0
ENSG00000130764	1	3778559	3796498	-1	p36.32	LRRC47	0	0	0	0	0	0	0	0	0	0	0	0	0
ENSG00000116198	1	3812086	3857214	-1	p36.32	CEP104	0	0	0	0	0	0	0	0	0	0	0	0	0
ENSG00000169598	1	3857267	3885429	1	p36.32	DFFB	0	0	0	0	0	0	0	0	0	0	0	0	0
ENSG00000198912	1	3889125	3900293	-1	p36.32	C1orf174	0	0	0	0	0	0	0	0	0	0	0	0	0
ENSG00000196581	1	4654609	4792534	1	p36.32	AJAP1	0	0	0	0	0	0	0	0	0	0	0	0	0
ENSG00000131697	1	5862811	5992473	-1	p36.31	NPHP4	0	0	0	0	0	0	0	0	0	0	0	0	0
ENSG00000069424	1	5990927	6101193	1	p36.31	KCNAB2	0	0	0	0	0	0	0	0	0	0	0	0	0
ENSG00000116254	1	6101787	6180321	-1	p36.31	CHD5	0	0	0	0	0	0	0	0	0	0	0	0	0
ENSG00000285629	1	6159430	6197757	-1	p36.31		0	0	0	0	0	0	0	0	0	0	0	0	0
ENSG00000116251	1	6185020	6209389	-1	p36.31	RPL22	0	0	0	0	0	0	0	0	0	0	0	0	0
ENSG00000158286	1	6205475	6221299	1	p36.31	RNF207	0	0	0	0	0	0	0	0	0	0	0	0	0
ENSG00000116237	1	6221193	6235972	-1	p36.31	ICMT	0	0	0	0	0	0	0	0	0	0	0	0	0
ENSG00000173673	1	6244179	6245578	1	p36.31	HES3	0	0	0	0	0	0	0	0	0	0	0	0	0
ENSG00000158292	1	6247353	6261098	-1	p36.31	GPR153	0	0	0	0	0	0	0	0	0	0	0	0	0
ENSG00000097021	1	6264269	6394391	-1	p36.31	ACOT7	0	0	0	0	0	0	0	0	0	0	0	0	0
ENSG00000069812	1	6412418	6424670	-1	p36.31	HES2	0	0	0	0	0	0	0	0	0	0	0	0	0
ENSG00000187017	1	6424776	6461367	1	p36.31	ESPN	0	0	0	0	0	0	0	0	0	0	0	0	0
ENSG00000215788	1	6460786	6466195	-1	p36.31	TNFRSF25	0	0	0	0	0	0	0	0	0	0	0	0	0
ENSG00000171680	1	6466092	6520061	-1	p36.31	PLEKHG5	0	0	0	0	0	0	0	0	0	0	0	0	0
ENSG00000162408	1	6521347	6554513	-1	p36.31	NOL9	0	0	0	0	0	0	0	0	0	0	0	0	0
ENSG00000173662	1	6555307	6579755	1	p36.31	TAS1R1	0	0	0	0	0	0	0	0	0	0	0	0	0
ENSG00000204859	1	6579994	6589280	1	p36.31	ZBTB48	0	0	0	0	0	0	0	0	0	0	0	0	0
ENSG00000162413	1	6590724	6614607	-1	p36.31	KLHL21	0	0	0	0	0	0	0	0	0	0	0	0	0
ENSG00000116273	1	6613731	6624030	1	p36.31	PHF13	0	0	0	0	0	0	0	0	0	0	0	0	0
ENSG00000041988	1	6624866	6635586	1	p36.31	THAP3	0	0	0	0	0	0	0	0	0	0	0	0	0
ENSG00000007923	1	6634168	6701924	-1	p36.31	DNAJC11	0	0	0	0	0	0	0	0	0	0	0	0	0
ENSG00000171735	1	6785454	7769706	1	p36.31	CAMTA1	0	0	0	0	0	0	0	0	0	0	0	0	0
ENSG00000049245	1	7771296	7781432	1	p36.23	VAMP3	0	0	0	0	0	0	0	0	0	0	0	0	0
ENSG00000049246	1	7784320	7845177	1	p36.23	PER3	0	0	0	0	0	0	0	0	0	0	0	0	0
ENSG00000049247	1	7843083	7853512	-1	p36.23	UTS2	0	0	0	0	0	0	0	0	0	0	0	0	0
ENSG00000049249	1	7915894	7943165	-1	p36.23	TNFRSF9	0	0	0	0	0	0	0	0	0	0	0	0	0
ENSG00000116288	1	7954291	7985505	1	p36.23	PARK7	0	0	0	0	0	0	0	0	0	0	0	0	0
ENSG00000116285	1	8004404	8026309	-1	p36.23	ERRFI1	0	0	0	0	0	0	0	0	0	0	0	0	0
ENSG00000162426	1	8317826	8344167	1	p36.23	SLC45A1	0	0	0	0	0	0	0	0	0	0	0	0	0
ENSG00000142599	1	8352397	8848921	-1	p36.23	RERE	0	0	0	0	0	0	0	0	0	0	0	0	0
ENSG00000074800	1	8861000	8879190	-1	p36.23	ENO1	0	0	0	0	0	0	0	0	0	0	0	0	0
ENSG00000131686	1	8945867	8975092	1	p36.23	CA6	0	0	0	0	0	0	0	0	0	0	0	0	0
ENSG00000197241	1	9003300	9026345	-1	p36.23	SLC2A7	0	0	0	0	0	0	0	0	0	0	0	0	0
ENSG00000142583	1	9035106	9088478	-1	p36.23	SLC2A5	0	0	0	0	0	0	0	0	0	0	0	0	0
ENSG00000180758	1	9100305	9129102	-1	p36.22	GPR157	0	0	0	0	0	0	0	0	0	0	0	0	0
ENSG00000049239	1	9234775	9271337	1	p36.22	H6PD	0	0	0	0	0	0	0	0	0	0	0	0	0
ENSG00000171621	1	9292894	9369532	1	p36.22	SPSB1	0	0	0	0	0	0	0	0	0	0	0	0	0
ENSG00000171612	1	9539465	9585173	1	p36.22	SLC25A33	0	0	0	0	0	0	0	0	0	0	0	0	0
ENSG00000188807	1	9588911	9614877	1	p36.22	TMEM201	0	0	0	0	0	0	0	0	0	0	0	0	0
ENSG00000171608	1	9651731	9729114	1	p36.22	PIK3CD	1	1	1	0	0	1	1	0	1	0	0	0	1
ENSG00000171603	1	9728926	9823984	-1	p36.22	CLSTN1	0	0	0	0	0	0	0	0	0	0	0	0	0
ENSG00000178585	1	9848276	9910336	-1	p36.22	CTNNBIP1	0	0	0	0	0	0	0	0	0	0	0	0	0
ENSG00000162441	1	9922113	9943407	-1	p36.22	LZIC	0	0	0	0	0	0	0	0	0	0	0	0	0
ENSG00000173614	1	9943428	9985501	1	p36.22	NMNAT1	0	0	0	0	0	0	0	0	0	0	0	0	0
ENSG00000162444	1	9997206	10016021	1	p36.22	RBP7	0	0	0	0	0	0	0	0	0	0	0	0	0
ENSG00000130939	1	10032832	10181239	1	p36.22	UBE4B	0	0	0	0	0	0	0	0	0	0	0	0	0
ENSG00000054523	1	10210805	10381603	1	p36.22	KIF1B	0	0	0	0	0	0	0	0	0	0	0	0	0
ENSG00000142657	1	10398592	10420511	1	p36.22	PGD	0	0	0	0	0	0	0	0	0	0	0	0	0
ENSG00000251503	1	10430102	10452153	1	p36.22	CENPS-CORT	0	0	0	0	0	0	0	0	0	0	0	0	0
ENSG00000175279	1	10430433	10442808	1	p36.22	CENPS	0	0	0	0	0	0	0	0	0	0	0	0	0
ENSG00000241563	1	10449719	10451902	1	p36.22	CORT	0	0	0	0	0	0	0	0	0	0	0	0	0
ENSG00000160049	1	10456522	10472529	-1	p36.22	DFFA	0	0	0	0	0	0	0	0	0	0	0	0	0
ENSG00000142655	1	10472288	10630758	1	p36.22	PEX14	0	0	0	0	0	0	0	0	0	0	0	0	0
ENSG00000130940	1	10636604	10796650	-1	p36.22	CASZ1	0	0	0	0	0	0	0	0	0	0	0	0	0
ENSG00000175262	1	10946471	10982037	-1	p36.22	C1orf127	0	0	0	0	0	0	0	0	0	0	0	0	0
ENSG00000120948	1	11012344	11026420	1	p36.22	TARDBP	0	0	0	0	0	0	0	0	0	0	0	0	0
ENSG00000009724	1	11026523	11047239	-1	p36.22	MASP2	0	0	0	0	0	0	0	0	0	0	0	0	0
ENSG00000116649	1	11054584	11060020	-1	p36.22	SRM	0	0	0	0	0	0	0	0	0	0	0	0	0
ENSG00000171824	1	11066618	11099869	-1	p36.22	EXOSC10	0	0	0	0	0	0	0	0	0	0	0	0	0
ENSG00000198793	1	11106535	11262551	-1	p36.22	MTOR	0	1	0	0	0	0	0	0	0	0	1	0	0
ENSG00000171819	1	11189355	11195981	1	p36.22	ANGPTL7	0	0	0	0	0	0	0	0	0	0	0	0	0
ENSG00000120942	1	11273206	11296049	1	p36.22	UBIAD1	0	0	0	0	0	0	0	0	0	0	0	0	0
ENSG00000204624	1	11479155	11537551	1	p36.22	DISP3	0	0	0	0	0	0	0	0	0	0	0	0	0
ENSG00000116661	1	11637018	11655785	-1	p36.22	FBXO2	0	0	0	0	0	0	0	0	0	0	0	0	0
ENSG00000132879	1	11654375	11663327	1	p36.22	FBXO44	0	0	0	0	0	0	0	0	0	0	0	0	0
ENSG00000116663	1	11664200	11674354	1	p36.22	FBXO6	0	0	0	0	0	0	0	0	0	0	0	0	0
ENSG00000116670	1	11674480	11691650	-1	p36.22	MAD2L2	0	0	0	0	0	0	0	0	0	0	0	0	0
ENSG00000162490	1	11691710	11725857	1	p36.22	DRAXIN	0	0	0	0	0	0	0	0	0	0	0	0	0
ENSG00000177674	1	11736084	11754802	1	p36.22	AGTRAP	0	0	0	0	0	0	0	0	0	0	0	0	0
ENSG00000215910	1	11761787	11789585	1	p36.22	C1orf167	0	0	0	0	0	0	0	0	0	0	0	0	0
ENSG00000177000	1	11785723	11806455	-1	p36.22	MTHFR	0	0	0	0	0	0	0	0	0	0	0	0	0
ENSG00000011021	1	11806096	11848079	1	p36.22	CLCN6	0	0	0	0	0	0	0	0	0	0	0	0	0
ENSG00000175206	1	11845709	11848345	-1	p36.22	NPPA	0	0	0	0	0	0	0	0	0	0	0	0	0
ENSG00000120937	1	11857464	11858945	-1	p36.22	NPPB	0	0	0	0	0	0	0	0	0	0	0	0	0
ENSG00000116685	1	11919591	11926428	-1	p36.22	KIAA2013	0	0	0	0	0	0	0	0	0	0	0	0	0
ENSG00000083444	1	11934205	11975538	1	p36.22	PLOD1	0	0	0	0	0	0	0	0	0	0	0	0	0
ENSG00000116688	1	11980181	12013514	1	p36.22	MFN2	0	0	0	0	1	0	0	0	0	0	0	0	0
ENSG00000116691	1	12019466	12032045	1	p36.22	MIIP	0	0	0	0	0	0	0	0	0	0	0	0	0
ENSG00000120949	1	12063303	12144207	1	p36.22	TNFRSF8	0	0	0	0	0	0	0	0	0	0	0	0	0
ENSG00000028137	1	12166991	12209228	1	p36.22	TNFRSF1B	0	0	0	0	0	0	0	0	0	0	0	0	0
ENSG00000048707	1	12230030	12512047	1	p36.22	VPS13D	0	0	0	0	0	0	0	0	0	0	0	0	0
ENSG00000162496	1	12567910	12618210	-1	p36.21	DHRS3	0	0	0	0	0	0	0	0	0	0	0	0	0
ENSG00000204518	1	12644547	12667086	1	p36.21	AADACL4	0	0	0	0	0	0	0	0	0	0	0	0	0
ENSG00000188984	1	12716110	12728760	1	p36.21	AADACL3	0	0	0	0	0	0	0	0	0	0	0	0	0
ENSG00000157330	1	12746200	12763699	1	p36.21	C1orf158	0	0	0	0	0	0	0	0	0	0	0	0	0
ENSG00000116726	1	12774841	12777906	1	p36.21	PRAMEF12	0	0	0	0	0	0	0	0	0	0	0	0	0
ENSG00000116721	1	12791397	12796628	1	p36.21	PRAMEF1	0	0	0	0	0	0	0	0	0	0	0	0	0
ENSG00000239810	1	12824605	12831410	-1	p36.21	PRAMEF11	0	0	0	0	0	0	0	0	0	0	0	0	0
ENSG00000179172	1	12847408	12848725	-1	p36.21	HNRNPCL1	0	0	0	0	0	0	0	0	0	0	0	0	0
ENSG00000120952	1	12857086	12861909	1	p36.21	PRAMEF2	0	0	0	0	0	0	0	0	0	0	0	0	0
ENSG00000243073	1	12879212	12886201	-1	p36.21	PRAMEF4	0	0	0	0	0	0	0	0	0	0	0	0	0
ENSG00000187545	1	12892896	12898270	-1	p36.21	PRAMEF10	0	0	0	0	0	0	0	0	0	0	0	0	0
ENSG00000204510	1	12916610	12920482	1	p36.21	PRAMEF7	0	0	0	0	0	0	0	0	0	0	0	0	0
ENSG00000232423	1	12938472	12947580	-1	p36.21	PRAMEF6	0	0	0	0	0	0	0	0	0	0	0	0	0
ENSG00000274764	1	13049476	13056575	-1	p36.21	PRAMEF27	0	0	0	0	0	0	0	0	0	0	0	0	0
ENSG00000277058	1	13060769	13062878	1	p36.21	HNRNPCL3	0	0	0	0	0	0	0	0	0	0	0	0	0
ENSG00000229571	1	13068677	13077884	1	p36.21	PRAMEF25	0	0	0	0	0	0	0	0	0	0	0	0	0
ENSG00000275774	1	13115488	13116854	-1	p36.21	HNRNPCL2	0	0	0	0	0	0	0	0	0	0	0	0	0
ENSG00000280267	1	13148907	13156009	-1	p36.21	PRAMEF26	0	0	0	0	0	0	0	0	0	0	0	0	0
ENSG00000179412	1	13164586	13165467	-1	p36.21	HNRNPCL4	0	0	0	0	0	0	0	0	0	0	0	0	0
ENSG00000204505	1	13171848	13179459	1	p36.21	PRAMEF9	0	0	0	0	0	0	0	0	0	0	0	0	0
ENSG00000279169	1	13196188	13201409	-1	p36.21	PRAMEF13	0	0	0	0	0	0	0	0	0	0	0	0	0
ENSG00000279804	1	13222705	13226106	-1	p36.21	PRAMEF18	0	0	0	0	0	0	0	0	0	0	0	0	0
ENSG00000270601	1	13254212	13263314	1	p36.21	PRAMEF5	0	0	0	0	0	0	0	0	0	0	0	0	0
ENSG00000182330	1	13281035	13285174	-1	p36.21	PRAMEF8	0	0	0	0	0	0	0	0	0	0	0	0	0
ENSG00000237700	1	13303539	13308907	1	p36.21	PRAMEF33	0	0	0	0	0	0	0	0	0	0	0	0	0
ENSG00000204501	1	13315581	13322598	1	p36.21	PRAMEF15	0	0	0	0	0	0	0	0	0	0	0	0	0
ENSG00000204481	1	13341892	13347134	-1	p36.21	PRAMEF14	0	0	0	0	0	0	0	0	0	0	0	0	0
ENSG00000204480	1	13369067	13371900	-1	p36.21	PRAMEF19	0	0	0	0	0	0	0	0	0	0	0	0	0
ENSG00000204479	1	13389632	13392629	1	p36.21	PRAMEF17	0	0	0	0	0	0	0	0	0	0	0	0	0
ENSG00000204478	1	13410450	13421328	1	p36.21	PRAMEF20	0	0	0	0	0	0	0	0	0	0	0	0	0
ENSG00000162494	1	13474973	13514003	-1	p36.21	LRRC38	0	0	0	0	0	0	0	0	0	0	0	0	0
ENSG00000162493	1	13583465	13617957	1	p36.21	PDPN	0	0	0	0	0	0	0	0	0	0	0	0	0
ENSG00000116731	1	13700198	13825079	1	p36.21	PRDM2	0	0	0	0	0	0	0	0	0	0	0	0	0
ENSG00000189337	1	13892792	15118043	1	p36.21	KAZN	0	0	0	0	0	0	0	0	0	0	0	0	0
ENSG00000171729	1	15152532	15220478	1	p36.21	TMEM51	0	0	0	0	0	0	0	0	0	0	0	0	0
ENSG00000142621	1	15247272	15400283	1	p36.21	FHAD1	0	0	0	0	0	0	0	0	0	0	0	0	0
ENSG00000142634	1	15409888	15430339	1	p36.21	EFHD2	0	0	0	0	0	0	0	0	0	0	0	0	0
ENSG00000162438	1	15438442	15449242	1	p36.21	CTRC	0	0	0	0	0	0	0	0	0	0	0	0	0
ENSG00000142615	1	15456728	15472091	1	p36.21	CELA2A	0	0	0	0	0	0	0	0	0	0	0	0	0
ENSG00000215704	1	15465909	15491395	1	p36.21	CELA2B	0	0	0	0	0	0	0	0	0	0	0	0	0
ENSG00000132906	1	15490832	15526534	-1	p36.21	CASP9	0	0	0	0	0	0	0	0	0	0	0	0	0
ENSG00000116138	1	15526813	15592379	1	p36.21	DNAJC16	0	0	0	0	0	0	0	0	0	0	0	0	0
ENSG00000116771	1	15571699	15585051	-1	p36.21	AGMAT	0	0	0	0	0	0	0	0	0	0	0	0	0
ENSG00000197312	1	15617458	15669044	1	p36.21	DDI2	0	0	0	0	0	0	0	0	0	0	0	0	0
ENSG00000215695	1	15659713	15662033	1	p36.21	RSC1A1	0	0	0	0	0	0	0	0	0	0	0	0	0
ENSG00000116786	1	15684320	15734769	1	p36.21	PLEKHM2	0	0	0	0	0	0	0	0	0	0	0	0	0
ENSG00000162461	1	15736258	15741392	1	p36.21	SLC25A34	0	0	0	0	0	0	0	0	0	0	0	0	0
ENSG00000162460	1	15742499	15747982	1	p36.21	TMEM82	0	0	0	0	0	0	0	0	0	0	0	0	0
ENSG00000162458	1	15756607	15786594	1	p36.21	FBLIM1	0	0	0	0	0	0	0	0	0	0	0	0	0
ENSG00000233954	1	15807169	15809348	-1	p36.21	UQCRHL	0	0	0	0	0	0	0	0	0	0	0	0	0
ENSG00000065526	1	15836095	15940456	1	p36.21	SPEN	0	0	0	0	0	0	0	0	0	0	0	0	0
ENSG00000116809	1	15941869	15976132	-1	p36.13	ZBTB17	0	0	0	0	0	0	0	0	0	0	0	0	0
ENSG00000183888	1	16004236	16008807	1	p36.13	SRARP	0	0	0	0	0	0	0	0	0	0	0	0	0
ENSG00000173641	1	16014028	16019594	-1	p36.13	HSPB7	0	0	0	0	0	0	0	0	0	0	0	0	0
ENSG00000186510	1	16018875	16034050	1	p36.13	CLCNKA	0	0	0	0	0	0	0	0	0	0	0	0	0
ENSG00000184908	1	16043736	16057308	1	p36.13	CLCNKB	0	0	0	0	0	0	0	0	0	0	0	0	0
ENSG00000185519	1	16057769	16073651	-1	p36.13	FAM131C	0	0	0	0	0	0	0	0	0	0	0	0	0
ENSG00000142627	1	16124337	16156069	-1	p36.13	EPHA2	0	0	0	0	0	0	0	0	0	0	0	0	0
ENSG00000142632	1	16197854	16212652	-1	p36.13	ARHGEF19	0	0	0	0	0	0	0	0	0	0	0	0	0
ENSG00000132881	1	16231692	16237183	-1	p36.13	CPLANE2	0	0	0	0	0	0	0	0	0	0	0	0	0
ENSG00000037637	1	16246840	16352480	-1	p36.13	FBXO42	0	0	0	0	0	0	0	0	0	0	0	0	0
ENSG00000055070	1	16352575	16398145	1	p36.13	SZRD1	0	0	0	0	0	0	0	0	0	0	0	0	0
ENSG00000187144	1	16387117	16437424	-1	p36.13	SPATA21	0	0	0	0	0	0	0	0	0	0	0	0	0
ENSG00000157191	1	16440721	16460078	1	p36.13	NECAP2	0	0	0	0	0	0	0	0	0	0	0	0	0
ENSG00000219481	1	16562319	16613562	-1	p36.13	NBPF1	0	0	0	0	0	0	0	0	0	0	0	0	0
ENSG00000058453	1	16740273	16972964	1	p36.13	CROCC	0	0	0	0	0	0	0	0	0	0	0	0	0
ENSG00000117122	1	16974502	16980632	-1	p36.13	MFAP2	0	0	0	0	0	0	0	0	0	0	0	0	0
ENSG00000159363	1	16985958	17011928	-1	p36.13	ATP13A2	0	0	0	0	0	0	0	0	0	0	0	0	0
ENSG00000288636	1	17005068	17011757	-1	p36.13		0	0	0	0	0	0	0	0	0	0	0	0	0
ENSG00000117118	1	17018722	17054032	-1	p36.13	SDHB	0	0	0	0	0	0	0	0	0	0	0	0	0
ENSG00000117115	1	17066761	17119451	-1	p36.13	PADI2	0	0	0	0	0	0	0	0	0	0	0	0	0
ENSG00000142623	1	17205128	17246007	1	p36.13	PADI1	0	0	0	0	0	0	0	0	0	0	0	0	0
ENSG00000142619	1	17249098	17284233	1	p36.13	PADI3	0	0	0	0	0	0	0	0	0	0	0	0	0
ENSG00000159339	1	17308195	17364004	1	p36.13	PADI4	0	0	0	0	0	0	0	0	0	0	0	0	0
ENSG00000276747	1	17372196	17401699	1	p36.13	PADI6	0	0	0	0	0	0	0	0	0	0	0	0	0
ENSG00000179051	1	17406760	17439677	-1	p36.13	RCC2	0	0	0	0	0	0	0	0	0	0	0	0	0
ENSG00000074964	1	17539698	17697874	1	p36.13	ARHGEF10L	0	0	0	0	0	0	0	0	0	0	0	0	0
ENSG00000117148	1	17755333	17827063	1	p36.13	ACTL8	0	0	0	0	0	0	0	0	0	0	0	0	0
ENSG00000117154	1	18107798	18378483	1	p36.13	IGSF21	0	0	0	0	0	0	0	0	0	0	0	0	0
ENSG00000179023	1	18480982	18486126	1	p36.13	KLHDC7A	0	0	0	0	0	0	0	0	0	0	0	0	0
ENSG00000009709	1	18630846	18748866	1	p36.13	PAX7	0	0	0	0	0	0	0	0	0	0	0	0	0
ENSG00000179002	1	18839599	18859682	-1	p36.13	TAS1R2	0	0	0	0	0	0	0	0	0	0	0	0	0
ENSG00000159423	1	18871430	18902724	-1	p36.13	ALDH4A1	0	0	0	0	0	0	0	0	0	0	0	0	0
ENSG00000169991	1	18904280	18956676	-1	p36.13	IFFO2	0	0	0	0	0	0	0	0	0	0	0	0	0
ENSG00000127481	1	19074510	19210266	-1	p36.13	UBR4	0	0	0	0	0	0	0	0	0	0	0	0	0
ENSG00000127463	1	19215660	19251527	-1	p36.13	EMC1	0	0	0	0	0	0	0	0	0	0	0	0	0
ENSG00000053372	1	19251805	19260128	1	p36.13	MRTO4	0	0	0	0	0	0	0	0	0	0	0	0	0
ENSG00000162482	1	19282573	19288770	-1	p36.13	AKR7A3	0	0	0	0	0	0	0	0	0	0	0	0	0
ENSG00000053371	1	19303965	19312146	-1	p36.13	AKR7A2	0	0	0	0	0	0	0	0	0	0	0	0	0
ENSG00000040487	1	19312326	19329300	1	p36.13	SLC66A1	0	0	0	0	0	0	0	0	0	0	0	0	0
ENSG00000077549	1	19338775	19485539	-1	p36.13	CAPZB	0	0	0	0	0	0	0	0	0	0	0	0	0
ENSG00000173436	1	19484403	19629821	1	p36.13	MICOS10	0	0	0	0	0	0	0	0	0	0	0	0	0
ENSG00000158747	1	19596979	19658456	1	p36.13	NBL1	0	0	0	0	0	0	0	0	0	0	0	0	0
ENSG00000270136	1	19597067	19656927	1	p36.13	MICOS10-NBL1	0	0	0	0	0	0	0	0	0	0	0	0	0
ENSG00000158748	1	19664875	19680966	1	p36.13	HTR6	0	0	0	0	0	0	0	0	0	0	0	0	0
ENSG00000162542	1	19682213	19799945	-1	p36.13	TMCO4	0	0	0	0	0	0	0	0	0	0	0	0	0
ENSG00000178828	1	19814029	19815283	-1	p36.13	RNF186	0	0	0	0	0	0	0	0	0	0	0	0	0
ENSG00000169914	1	19882395	19912945	1	p36.13	OTUD3	0	0	0	0	0	0	0	0	0	0	0	0	0
ENSG00000188784	1	19920009	19923617	-1	p36.13	PLA2G2E	0	0	0	0	0	0	0	0	0	0	0	0	0
ENSG00000188257	1	19975431	19980416	-1	p36.13	PLA2G2A	0	0	0	0	0	0	0	0	0	0	0	0	0
ENSG00000127472	1	20028179	20091911	1	p36.13	PLA2G5	0	0	0	0	0	0	0	0	0	0	0	0	0
ENSG00000117215	1	20111939	20119566	-1	p36.12	PLA2G2D	0	0	0	0	0	0	0	0	0	0	0	0	0
ENSG00000158786	1	20139326	20150386	1	p36.12	PLA2G2F	0	0	0	0	0	0	0	0	0	0	0	0	0
ENSG00000187980	1	20161253	20177424	-1	p36.12	PLA2G2C	0	0	0	0	0	0	0	0	0	0	0	0	0
ENSG00000162543	1	20186096	20196050	1	p36.12	UBXN10	0	0	0	0	0	0	0	0	0	0	0	0	0
ENSG00000158816	1	20290919	20354894	1	p36.12	VWA5B1	0	0	0	0	0	0	0	0	0	0	0	0	0
ENSG00000162545	1	20482391	20486210	-1	p36.12	CAMK2N1	0	0	0	0	0	0	0	0	0	0	0	0	0
ENSG00000090432	1	20499448	20508151	-1	p36.12	MUL1	0	0	0	0	0	0	0	0	0	0	0	0	0
ENSG00000183114	1	20552573	20555020	1	p36.12	FAM43B	0	0	0	0	0	0	0	0	0	0	0	0	0
ENSG00000158825	1	20589086	20618903	1	p36.12	CDA	0	0	0	0	0	0	0	0	0	0	0	0	0
ENSG00000158828	1	20633458	20651511	1	p36.12	PINK1	0	0	0	0	0	0	0	0	0	0	0	0	0
ENSG00000244038	1	20651767	20661544	-1	p36.12	DDOST	0	0	0	0	0	0	0	0	0	0	0	0	0
ENSG00000117245	1	20664014	20718017	-1	p36.12	KIF17	0	0	0	0	0	0	0	0	0	0	0	0	0
ENSG00000189410	1	20719731	20732837	-1	p36.12	SH2D5	0	0	0	0	0	0	0	0	0	0	0	0	0
ENSG00000127483	1	20740266	20787323	-1	p36.12	HP1BP3	0	0	0	0	0	0	0	0	0	0	0	0	0
ENSG00000075151	1	20806292	21176888	-1	p36.12	EIF4G3	0	0	0	0	0	0	0	0	0	0	0	0	0
ENSG00000117298	1	21217247	21345572	-1	p36.12	ECE1	0	0	0	0	0	0	0	0	0	0	0	0	0
ENSG00000142794	1	21440128	21485005	1	p36.12	NBPF3	0	0	0	0	0	0	0	0	0	0	0	0	0
ENSG00000162551	1	21509397	21578410	1	p36.12	ALPL	0	0	0	0	0	0	0	0	0	0	0	0	0
ENSG00000289715	1	21547404	21554002	1	p36.12		0	0	0	0	0	0	0	0	0	0	0	0	0
ENSG00000076864	1	21596215	21669363	-1	p36.12	RAP1GAP	0	0	0	0	0	0	0	0	0	0	0	0	0
ENSG00000090686	1	21678298	21783606	-1	p36.12	USP48	0	0	0	0	0	0	0	0	0	0	0	0	0
ENSG00000187942	1	21812265	21825225	1	p36.12	LDLRAD2	0	0	0	0	0	0	0	0	0	0	0	0	0
ENSG00000142798	1	21822244	21937310	-1	p36.12	HSPG2	0	0	0	0	0	0	0	0	0	0	0	0	0
ENSG00000219073	1	21977022	21998642	1	p36.12	CELA3B	0	0	0	0	0	0	0	0	0	0	0	0	0
ENSG00000142789	1	22001657	22012542	1	p36.12	CELA3A	0	0	0	0	0	0	0	0	0	0	0	0	0
ENSG00000289694	1	22025142	22092943	1	p36.12		0	0	0	0	0	0	0	0	0	0	0	0	0
ENSG00000070831	1	22025511	22101360	1	p36.12	CDC42	0	0	0	0	0	0	1	0	0	0	0	0	1
ENSG00000162552	1	22117313	22143969	-1	p36.12	WNT4	0	0	0	0	0	0	0	0	0	0	0	0	0
ENSG00000184677	1	22428838	22531157	1	p36.12	ZBTB40	0	0	0	0	0	0	0	0	0	0	0	0	0
ENSG00000070886	1	22563489	22603595	1	p36.12	EPHA8	0	0	0	0	0	0	0	0	0	0	0	0	0
ENSG00000289692	1	22636506	22644067	1	p36.12		0	0	0	0	0	0	0	0	0	0	0	0	0
ENSG00000173372	1	22636628	22639678	1	p36.12	C1QA	0	0	0	0	0	0	0	0	0	0	0	0	0
ENSG00000159189	1	22643633	22648110	1	p36.12	C1QC	0	0	0	0	0	0	0	0	0	0	0	0	0
ENSG00000173369	1	22652762	22661637	1	p36.12	C1QB	0	0	0	0	0	0	0	0	0	0	0	0	0
ENSG00000133216	1	22710839	22921500	1	p36.12	EPHB2	0	0	0	0	0	0	0	0	0	0	0	0	0
ENSG00000215906	1	22953043	22972866	-1	p36.12	LACTBL1	0	0	0	0	0	0	0	0	0	0	0	0	0
ENSG00000227868	1	23010834	23015852	-1	p36.12	TEX46	0	0	0	0	0	0	0	0	0	0	0	0	0
ENSG00000004487	1	23019443	23083689	1	p36.12	KDM1A	0	0	0	0	0	0	0	0	0	0	0	0	0
ENSG00000169641	1	23084023	23177808	-1	p36.12	LUZP1	0	0	0	0	0	0	0	0	0	0	0	0	0
ENSG00000179546	1	23191895	23194729	-1	p36.12	HTR1D	0	0	0	0	0	0	0	0	0	0	0	0	0
ENSG00000125944	1	23303771	23344336	-1	p36.12	HNRNPR	0	0	0	0	0	0	0	0	0	0	0	0	0
ENSG00000125945	1	23359448	23369836	-1	p36.12	ZNF436	0	0	0	0	0	0	0	0	0	0	0	0	0
ENSG00000204219	1	23380909	23424748	-1	p36.12	TCEA3	0	0	0	0	0	0	0	0	0	0	0	0	0
ENSG00000088280	1	23428563	23484568	-1	p36.12	ASAP3	0	0	0	0	0	0	0	0	0	0	0	0	0
ENSG00000007968	1	23506438	23531233	-1	p36.12	E2F2	1	0	0	0	0	0	0	0	0	0	0	0	0
ENSG00000117318	1	23557926	23559501	-1	p36.12	ID3	0	0	0	0	0	0	0	0	0	0	0	0	0
ENSG00000142676	1	23691742	23696835	1	p36.11	RPL11	0	0	0	0	0	0	0	0	0	0	0	0	0
ENSG00000011007	1	23743155	23762059	1	p36.11	ELOA	0	0	0	0	0	0	0	0	0	0	0	0	0
ENSG00000057757	1	23778418	23788232	1	p36.11	PITHD1	0	0	0	0	0	0	0	0	0	0	0	0	0
ENSG00000011009	1	23791145	23795539	1	p36.11	LYPLA2	0	0	0	0	0	0	0	0	0	0	0	0	0
ENSG00000117308	1	23795599	23800781	-1	p36.11	GALE	0	0	0	0	0	0	0	0	0	0	0	0	0
ENSG00000117305	1	23801885	23838620	-1	p36.11	HMGCL	0	0	0	0	0	0	0	0	0	0	0	0	0
ENSG00000179163	1	23845077	23868294	-1	p36.11	FUCA1	0	0	0	0	0	0	0	0	0	0	0	0	0
ENSG00000188822	1	23870515	23913362	-1	p36.11	CNR2	0	0	0	0	0	0	0	0	0	0	0	0	0
ENSG00000189266	1	23956839	23963462	1	p36.11	PNRC2	0	0	0	0	0	0	0	0	0	0	0	0	0
ENSG00000188529	1	23964347	23980927	-1	p36.11	SRSF10	0	0	0	0	0	0	0	0	0	0	0	0	0
ENSG00000142661	1	24056035	24112135	-1	p36.11	MYOM3	0	0	0	0	0	0	0	0	0	0	0	0	0
ENSG00000142677	1	24119771	24143140	-1	p36.11	IL22RA1	0	0	0	0	0	0	0	0	0	0	0	0	0
ENSG00000185436	1	24154168	24187959	-1	p36.11	IFNLR1	0	0	0	0	0	0	0	0	0	0	0	0	0
ENSG00000158055	1	24319322	24364482	1	p36.11	GRHL3	0	0	0	0	0	0	0	0	0	0	0	0	0
ENSG00000001460	1	24356999	24416934	-1	p36.11	STPG1	0	0	0	0	0	0	0	0	0	0	0	0	0
ENSG00000001461	1	24415802	24472976	1	p36.11	NIPAL3	0	0	0	0	0	0	0	0	0	0	0	0	0
ENSG00000117602	1	24502351	24541040	1	p36.11	RCAN3	0	0	0	0	0	0	0	0	0	0	0	0	0
ENSG00000184454	1	24556087	24609328	1	p36.11	NCMAP	0	0	0	0	0	0	0	0	0	0	0	0	0
ENSG00000133226	1	24631716	24673281	1	p36.11	SRRM1	0	0	0	0	0	0	0	0	0	0	0	0	0
ENSG00000169504	1	24745382	24844321	1	p36.11	CLIC4	0	0	0	0	0	0	0	0	0	0	0	0	0
ENSG00000020633	1	24899511	24965121	-1	p36.11	RUNX3	0	0	0	0	0	0	0	0	0	1	0	0	0
ENSG00000117614	1	25222276	25232502	-1	p36.11	SYF2	0	0	0	0	0	0	0	0	0	0	0	0	0
ENSG00000117616	1	25242249	25338213	-1	p36.11	RSRP1	0	0	0	0	0	0	0	0	0	0	0	0	0
ENSG00000187010	1	25272393	25330445	1	p36.11	RHD	0	0	0	0	0	0	0	0	0	0	0	0	0
ENSG00000183726	1	25338317	25362361	1	p36.11	TMEM50A	0	0	0	0	0	0	0	0	0	0	0	0	0
ENSG00000188672	1	25362249	25430192	-1	p36.11	RHCE	0	0	0	0	0	0	0	0	0	0	0	0	0
ENSG00000204178	1	25430858	25500209	1	p36.11	MACO1	0	0	0	0	0	0	0	0	0	0	0	0	0
ENSG00000157978	1	25543606	25568886	1	p36.11	LDLRAP1	0	0	0	0	0	0	0	0	0	0	0	0	0
ENSG00000117643	1	25617468	25786207	1	p36.11	MAN1C1	0	0	0	0	0	0	0	0	0	0	0	0	0
ENSG00000162430	1	25800176	25818221	1	p36.11	SELENON	0	0	0	0	0	0	0	0	0	0	0	0	0
ENSG00000255054	1	25811470	25823744	1	p36.11		0	0	0	0	0	0	0	0	0	0	0	0	0
ENSG00000117640	1	25818640	25832942	1	p36.11	MTFR1L	0	0	0	0	0	0	0	0	0	0	0	0	0
ENSG00000127423	1	25831913	25859458	-1	p36.11	AUNIP	0	0	0	0	0	0	0	0	0	0	0	0	0
ENSG00000182749	1	25861210	25871253	-1	p36.11	PAQR7	0	0	0	0	0	0	0	0	0	0	0	0	0
ENSG00000117632	1	25884181	25906991	-1	p36.11	STMN1	0	0	0	0	0	0	0	0	0	0	0	0	0
ENSG00000158006	1	25959767	25998117	-1	p36.11	PAFAH2	0	0	0	0	0	0	0	0	0	0	0	0	0
ENSG00000158008	1	26019884	26036464	1	p36.11	EXTL1	0	0	0	0	0	0	0	0	0	0	0	0	0
ENSG00000158014	1	26037252	26046118	-1	p36.11	SLC30A2	0	0	0	0	0	0	0	0	0	0	0	0	0
ENSG00000158022	1	26051304	26068436	-1	p36.11	TRIM63	0	0	0	0	0	0	0	0	0	0	0	0	0
ENSG00000175087	1	26111165	26125555	1	p36.11	PDIK1L	0	0	0	0	0	0	0	0	0	0	0	0	0
ENSG00000197245	1	26159079	26163962	1	p36.11	FAM110D	0	0	0	0	0	0	0	0	0	0	0	0	0
ENSG00000282872	1	26164101	26168963	-1	p36.11	C1orf232	0	0	0	0	0	0	0	0	0	0	0	0	0
ENSG00000236782	1	26169516	26171831	-1	p36.11	AL391650.1	0	0	0	0	0	0	0	0	0	0	0	0	0
ENSG00000142684	1	26169908	26170873	1	p36.11	ZNF593	0	0	0	0	0	0	0	0	0	0	0	0	0
ENSG00000142675	1	26177484	26189884	1	p36.11	CNKSR1	0	0	0	0	0	0	0	0	0	0	0	0	0
ENSG00000188782	1	26190561	26202968	1	p36.11	CATSPER4	0	0	0	0	0	0	0	0	0	0	0	0	0
ENSG00000130695	1	26234200	26278808	1	p36.11	CEP85	0	0	0	0	0	0	0	0	0	0	0	0	0
ENSG00000142669	1	26280086	26281522	1	p36.11	SH3BGRL3	0	0	0	0	0	0	0	0	0	0	0	0	0
ENSG00000158062	1	26281328	26318363	-1	p36.11	UBXN11	0	0	0	0	0	0	0	0	0	0	0	0	0
ENSG00000169442	1	26317958	26320523	1	p36.11	CD52	0	0	0	0	0	0	0	0	0	0	0	0	0
ENSG00000176092	1	26321698	26360080	-1	p36.11	CRYBG2	0	0	0	0	0	0	0	0	0	0	0	0	0
ENSG00000176083	1	26361634	26374522	-1	p36.11	ZNF683	0	0	0	0	0	0	0	0	0	0	0	0	0
ENSG00000131914	1	26410817	26429728	1	p36.11	LIN28A	0	0	0	0	0	0	0	0	0	0	0	0	0
ENSG00000117682	1	26432282	26471306	1	p36.11	DHDDS	0	0	0	0	0	0	0	0	0	0	0	0	0
ENSG00000198830	1	26472440	26476642	1	p36.11	HMGN2	0	0	0	0	0	0	0	0	0	0	0	0	0
ENSG00000117676	1	26529761	26575030	1	p36.11	RPS6KA1	0	0	0	0	0	0	0	0	0	0	0	0	0
ENSG00000117713	1	26693236	26782104	1	p36.11	ARID1A	0	0	0	0	0	0	0	0	0	0	0	0	0
ENSG00000060642	1	26787472	26798398	1	p36.11	PIGV	0	0	0	0	0	0	0	0	0	0	0	0	0
ENSG00000204160	1	26826688	26857604	1	p36.11	ZDHHC18	0	0	0	0	0	0	0	0	0	0	0	0	0
ENSG00000175793	1	26863149	26864456	1	p36.11	SFN	0	0	0	0	0	0	0	0	0	0	0	0	0
ENSG00000142751	1	26876132	26890283	-1	p36.11	GPN2	0	0	0	0	0	0	0	0	0	0	0	0	0
ENSG00000198746	1	26890488	26900467	-1	p36.11	GPATCH3	0	0	0	0	0	0	0	0	0	0	0	0	0
ENSG00000090273	1	26900238	26946871	1	p36.11	NUDC	0	0	0	0	0	0	0	0	0	0	0	0	0
ENSG00000131910	1	26911489	26913975	-1	p36.11	NR0B2	0	0	0	0	0	0	0	0	0	0	0	0	0
ENSG00000175707	1	26949562	26960468	-1	p36.11	KDF1	0	0	0	0	0	0	0	0	0	0	0	0	0
ENSG00000253368	1	26993692	27000886	1	p36.11	TRNP1	0	0	0	0	0	0	0	0	0	0	0	0	0
ENSG00000158246	1	27005020	27012850	-1	p36.11	TENT5B	0	0	0	0	0	0	0	0	0	0	0	0	0
ENSG00000090020	1	27098809	27166981	-1	p36.11	SLC9A1	0	0	0	0	0	0	0	0	0	0	0	0	0
ENSG00000142784	1	27234632	27308636	1	p36.11	WDTC1	0	0	0	0	0	0	0	0	0	0	0	0	0
ENSG00000186501	1	27322145	27336400	1	p36.11	TMEM222	0	0	0	0	0	0	0	0	0	0	0	0	0
ENSG00000142765	1	27342020	27353937	1	p36.11	SYTL1	0	0	0	0	0	0	0	0	0	0	0	0	0
ENSG00000142733	1	27354067	27366961	-1	p36.11	MAP3K6	0	0	0	0	0	0	0	0	0	0	0	0	0
ENSG00000142748	1	27369112	27374824	-1	p36.11	FCN3	0	0	0	0	0	0	0	0	0	0	0	0	0
ENSG00000174950	1	27379176	27383333	-1	p36.11	CD164L2	0	0	0	0	0	0	0	0	0	0	0	0	0
ENSG00000181773	1	27392622	27395814	1	p36.11	GPR3	0	0	0	0	0	0	0	0	0	0	0	0	0
ENSG00000158195	1	27404230	27490167	-1	p36.11	WASF2	0	0	0	0	0	0	0	0	0	0	0	0	0
ENSG00000126705	1	27534035	27604431	-1	p35.3	AHDC1	0	0	0	0	0	0	0	0	0	0	0	0	0
ENSG00000000938	1	27612064	27635185	-1	p35.3	FGR	0	0	0	0	0	0	0	0	0	0	0	0	0
ENSG00000126709	1	27666064	27672198	-1	p35.3	IFI6	0	0	0	0	0	0	0	0	0	0	0	0	0
ENSG00000009780	1	27725979	27763122	1	p35.3	FAM76A	0	0	0	0	0	0	0	0	0	0	0	0	0
ENSG00000117758	1	27773219	27824443	1	p35.3	STX12	0	0	0	0	0	0	0	0	0	0	0	0	0
ENSG00000117751	1	27830782	27851676	1	p35.3	PPP1R8	0	0	0	0	0	0	0	0	0	0	0	0	0
ENSG00000130775	1	27872543	27886685	1	p35.3	THEMIS2	0	0	0	0	0	0	0	0	0	0	0	0	0
ENSG00000117748	1	27891524	27914746	-1	p35.3	RPA2	0	0	0	0	0	0	0	0	0	0	0	0	0
ENSG00000130768	1	27935000	27959157	1	p35.3	SMPDL3B	0	0	0	0	0	0	0	0	0	0	0	0	0
ENSG00000158156	1	27959973	27968093	1	p35.3	XKR8	0	0	0	0	0	0	0	0	0	0	0	0	0
ENSG00000158161	1	27970344	28088637	-1	p35.3	EYA3	0	0	0	0	0	0	0	0	0	0	0	0	0
ENSG00000169403	1	28147166	28193936	-1	p35.3	PTAFR	0	0	0	0	0	0	0	0	0	0	0	0	0
ENSG00000126698	1	28199456	28233029	-1	p35.3	DNAJC8	0	0	0	0	0	0	0	0	0	0	0	0	0
ENSG00000130770	1	28236109	28246906	1	p35.3	ATP5IF1	0	0	0	0	0	0	0	0	0	0	0	0	0
ENSG00000130766	1	28259518	28282491	1	p35.3	SESN2	0	0	0	0	0	0	0	0	0	0	0	0	0
ENSG00000130772	1	28329002	28335965	1	p35.3	MED18	0	0	0	0	0	0	0	0	0	0	0	0	0
ENSG00000204138	1	28369582	28500364	1	p35.3	PHACTR4	0	0	0	0	0	0	0	0	0	0	0	0	0
ENSG00000180198	1	28505943	28539300	1	p35.3	RCC1	0	0	0	0	0	0	0	0	0	0	0	0	0
ENSG00000180098	1	28553085	28578545	1	p35.3	TRNAU1AP	0	0	0	0	0	0	0	0	0	0	0	0	0
ENSG00000120656	1	28589323	28643085	-1	p35.3	TAF12	0	0	0	0	0	0	0	0	0	0	0	0	0
ENSG00000188060	1	28592200	28595443	1	p35.3	RAB42	0	0	0	0	0	0	0	0	0	0	0	0	0
ENSG00000162419	1	28668732	28719353	1	p35.3	GMEB1	0	0	0	0	0	0	0	0	0	0	0	0	0
ENSG00000198492	1	28736621	28769775	1	p35.3	YTHDF2	0	0	0	0	0	0	0	0	0	0	0	0	0
ENSG00000116329	1	28812142	28871267	1	p35.3	OPRD1	0	0	0	0	0	0	0	0	0	0	0	0	0
ENSG00000159023	1	28887091	29120046	1	p35.3	EPB41	0	0	0	0	0	0	0	0	0	0	0	0	0
ENSG00000253304	1	29119429	29123903	-1	p35.3	TMEM200B	0	0	0	0	0	0	0	0	0	0	0	0	0
ENSG00000116350	1	29147743	29181900	-1	p35.3	SRSF4	0	0	0	0	0	0	0	0	0	0	0	0	0
ENSG00000116353	1	29192657	29230942	-1	p35.3	MECR	0	0	0	0	0	0	0	0	0	0	0	0	0
ENSG00000060656	1	29236516	29326813	1	p35.3	PTPRU	0	0	0	0	0	0	0	0	0	0	0	0	0
ENSG00000289710	1	30576655	30576825	-1	p35.2		0	0	0	0	0	0	0	0	0	0	0	0	0
ENSG00000162510	1	30711277	30723585	-1	p35.2	MATN1	0	0	0	0	0	0	0	0	0	0	0	0	0
ENSG00000162511	1	30732469	30757774	-1	p35.2	LAPTM5	0	0	0	0	0	0	0	0	0	0	0	0	0
ENSG00000162512	1	30869466	30908758	-1	p35.2	SDC3	0	0	0	0	0	0	0	0	0	0	0	0	0
ENSG00000134644	1	30931506	31065991	-1	p35.2	PUM1	0	0	0	0	0	0	0	0	0	0	0	0	0
ENSG00000084628	1	31179745	31239887	-1	p35.2	NKAIN1	0	0	0	0	0	0	0	0	0	0	0	0	0
ENSG00000060688	1	31259568	31296788	-1	p35.2	SNRNP40	0	0	0	0	0	0	0	0	0	0	0	0	0
ENSG00000121766	1	31296982	31364953	1	p35.2	ZCCHC17	0	0	0	0	0	0	0	0	0	0	0	0	0
ENSG00000121769	1	31365253	31376850	-1	p35.2	FABP3	0	0	0	0	0	0	0	0	0	0	0	0	0
ENSG00000168528	1	31409565	31434680	1	p35.2	SERINC2	0	0	0	0	0	0	0	0	0	0	0	0	0
ENSG00000142910	1	31576485	31587686	1	p35.2	TINAGL1	0	0	0	0	0	0	0	0	0	0	0	0	0
ENSG00000121764	1	31617686	31632518	1	p35.2	HCRTR1	0	0	0	0	0	0	0	0	0	0	0	0	0
ENSG00000162517	1	31629866	31644896	-1	p35.2	PEF1	0	0	0	0	0	0	0	0	0	0	0	0	0
ENSG00000084636	1	31652263	31704319	-1	p35.2	COL16A1	0	0	0	0	0	0	0	0	0	0	0	0	0
ENSG00000121753	1	31727117	31764893	-1	p35.2	ADGRB2	0	0	0	0	0	0	0	0	0	0	0	0	0
ENSG00000134668	1	31790422	31816051	-1	p35.2	SPOCD1	0	0	0	0	0	0	0	0	0	0	0	0	0
ENSG00000184007	1	31906421	31944856	-1	p35.2	PTP4A2	0	0	0	0	0	0	0	0	0	0	0	0	0
ENSG00000288678	1	31919563	31919628	-1	p35.2		0	0	0	0	0	0	0	0	0	0	0	0	0
ENSG00000121774	1	32013868	32060850	1	p35.2	KHDRBS1	0	0	0	0	0	0	0	0	0	0	0	0	0
ENSG00000121775	1	32072031	32102866	1	p35.2	TMEM39B	0	0	0	0	0	0	0	0	0	0	0	0	0
ENSG00000025800	1	32108056	32176563	1	p35.2	KPNA6	0	0	0	0	0	0	0	0	0	0	0	0	0
ENSG00000084652	1	32179675	32198285	1	p35.2	TXLNA	0	0	0	0	0	0	0	0	0	0	0	0	0
ENSG00000160050	1	32200386	32205387	1	p35.2	CCDC28B	0	0	0	0	0	0	0	0	0	0	0	0	0
ENSG00000160051	1	32205661	32208687	1	p35.2	IQCC	0	0	0	0	0	0	0	0	0	0	0	0	0
ENSG00000222046	1	32209094	32216196	1	p35.2	DCDC2B	0	0	0	0	0	0	0	0	0	0	0	0	0
ENSG00000160055	1	32214472	32222359	-1	p35.2	TMEM234	0	0	0	0	0	0	0	0	0	0	0	0	0
ENSG00000084623	1	32221928	32231604	1	p35.2	EIF3I	0	0	0	0	0	0	0	0	0	0	0	0	0
ENSG00000183615	1	32247222	32248856	1	p35.2	FAM167B	0	0	0	0	0	0	0	0	0	0	0	0	0
ENSG00000182866	1	32251239	32286165	1	p35.2	LCK	0	1	1	0	0	0	1	0	0	1	1	0	0
ENSG00000116478	1	32292083	32333635	1	p35.2	HDAC1	0	0	0	0	0	0	0	0	0	0	0	0	0
ENSG00000175130	1	32333839	32336233	-1	p35.1	MARCKSL1	0	0	0	0	0	0	0	0	0	0	0	0	0
ENSG00000162526	1	32351521	32364312	1	p35.1	TSSK3	0	0	0	0	0	0	0	0	0	0	0	0	0
ENSG00000225828	1	32361270	32364278	-1	p35.1	FAM229A	0	0	0	0	0	0	0	0	0	0	0	0	0
ENSG00000160058	1	32365103	32394731	-1	p35.1	BSDC1	0	0	0	0	0	0	0	0	0	0	0	0	0
ENSG00000254553	1	32465057	32600792	1	p35.1		0	0	0	0	0	0	0	0	0	0	0	0	0
ENSG00000273274	1	32465072	32496686	1	p35.1	ZBTB8B	0	0	0	0	0	0	0	0	0	0	0	0	0
ENSG00000160062	1	32539427	32605941	1	p35.1	ZBTB8A	0	0	0	0	0	0	0	0	0	0	0	0	0
ENSG00000176261	1	32600172	32650903	-1	p35.1	ZBTB8OS	0	0	0	0	0	0	0	0	0	0	0	0	0
ENSG00000162521	1	32651142	32686211	1	p35.1	RBBP4	0	0	0	0	0	0	0	0	0	0	0	0	0
ENSG00000162520	1	32679906	32703596	-1	p35.1	SYNC	0	0	0	0	0	0	0	0	0	0	0	0	0
ENSG00000162522	1	32741830	32774970	1	p35.1	KIAA1522	0	0	0	0	0	0	0	0	0	0	0	0	0
ENSG00000134684	1	32775237	32818153	-1	p35.1	YARS1	0	0	0	0	0	0	0	0	0	0	0	0	0
ENSG00000116497	1	32816767	32858875	1	p35.1	S100PBP	0	0	0	0	0	0	0	0	0	0	0	0	0
ENSG00000160097	1	32862268	32872482	-1	p35.1	FNDC5	0	0	0	0	0	0	0	0	0	0	0	0	0
ENSG00000121905	1	32885994	32898441	1	p35.1	HPCA	0	0	0	0	0	0	0	0	0	0	0	0	0
ENSG00000121900	1	32894594	32901438	-1	p35.1	TMEM54	0	0	0	0	0	0	0	0	0	0	0	0	0
ENSG00000116514	1	32936445	32964685	-1	p35.1	RNF19B	0	0	0	0	0	0	0	0	0	0	0	0	0
ENSG00000004455	1	33007940	33080996	-1	p35.1	AK2	0	0	0	0	0	0	0	0	0	0	0	0	0
ENSG00000142920	1	33081104	33123492	1	p35.1	AZIN2	0	0	0	0	0	0	0	0	0	0	0	0	0
ENSG00000116525	1	33145399	33182059	-1	p35.1	TRIM62	0	0	0	0	0	0	0	0	0	0	0	0	0
ENSG00000160094	1	33256492	33300719	1	p35.1	ZNF362	0	0	0	0	0	0	0	0	0	0	0	0	0
ENSG00000184389	1	33306766	33321098	-1	p35.1	A3GALT2	0	0	0	0	0	0	0	0	0	0	0	0	0
ENSG00000134686	1	33323623	33431052	-1	p35.1	PHC2	0	0	0	0	0	0	0	0	0	0	0	0	0
ENSG00000121903	1	33472645	33496507	1	p35.1	ZSCAN20	0	0	0	0	0	0	0	0	0	0	0	0	0
ENSG00000121904	1	33513999	34165842	-1	p35.1	CSMD2	0	0	0	0	0	0	0	0	0	0	0	0	0
ENSG00000176256	1	33860475	33864791	1	p35.1	HMGB4	0	0	0	0	0	0	0	0	0	0	0	0	0
ENSG00000142698	1	34166883	34219131	1	p35.1	C1orf94	0	0	0	0	0	0	0	0	0	0	0	0	0
ENSG00000163866	1	34712737	34859755	-1	p34.3	SMIM12	0	0	0	0	0	0	0	0	0	0	0	0	0
ENSG00000189280	1	34755047	34758512	1	p34.3	GJB5	0	0	0	0	0	0	0	0	0	0	0	0	0
ENSG00000189433	1	34759740	34762327	1	p34.3	GJB4	0	0	0	0	0	0	0	0	0	0	0	0	0
ENSG00000188910	1	34781214	34786369	1	p34.3	GJB3	0	0	0	0	0	0	0	0	0	0	0	0	0
ENSG00000187513	1	34792999	34795747	1	p34.3	GJA4	0	0	0	0	0	0	0	0	0	0	0	0	0
ENSG00000116544	1	34865436	34929650	-1	p34.3	DLGAP3	0	0	0	0	0	0	0	0	0	0	0	0	0
ENSG00000284773	1	34974356	34985313	-1	p34.3	AC114490.3	0	0	0	0	0	0	0	0	0	0	0	0	0
ENSG00000271741	1	34981533	35031741	-1	p34.3		0	0	0	0	0	0	0	0	0	0	0	0	0
ENSG00000243749	1	34981535	34985353	-1	p34.3	TMEM35B	0	0	0	0	0	0	0	0	0	0	0	0	0
ENSG00000163867	1	34986165	35031945	-1	p34.3	ZMYM6	0	0	0	0	0	0	0	0	0	0	0	0	0
ENSG00000197056	1	35032172	35115859	1	p34.3	ZMYM1	0	0	0	0	0	0	0	0	0	0	0	0	0
ENSG00000116560	1	35176378	35193145	-1	p34.3	SFPQ	0	0	0	0	0	0	0	0	0	0	0	0	0
ENSG00000146463	1	35268709	35422058	1	p34.3	ZMYM4	0	0	0	0	0	0	0	0	0	0	0	0	0
ENSG00000142687	1	35433492	35557950	-1	p34.3	KIAA0319L	0	0	0	0	0	0	0	0	0	0	0	0	0
ENSG00000020129	1	35557473	35567274	1	p34.3	NCDN	0	0	0	0	0	0	0	0	0	0	0	0	0
ENSG00000116819	1	35573314	35595328	1	p34.3	TFAP2E	0	0	0	0	0	0	0	0	0	0	0	0	0
ENSG00000126067	1	35599541	35641526	-1	p34.3	PSMB2	0	0	0	0	0	0	0	0	0	0	0	0	0
ENSG00000142686	1	35713877	35718894	-1	p34.3	C1orf216	0	0	0	0	0	0	0	0	0	0	0	0	0
ENSG00000092853	1	35720218	35769978	-1	p34.3	CLSPN	0	0	0	0	0	0	0	0	0	0	0	0	0
ENSG00000134698	1	35808016	35857890	1	p34.3	AGO4	0	0	0	0	0	0	0	0	0	0	0	0	0
ENSG00000092847	1	35869808	35930532	1	p34.3	AGO1	0	0	0	0	0	0	0	0	0	0	0	0	0
ENSG00000126070	1	35930718	36072500	1	p34.3	AGO3	0	0	0	0	0	0	0	0	0	0	0	0	0
ENSG00000092850	1	36084094	36088275	1	p34.3	TEKT2	0	0	0	0	0	0	0	0	0	0	0	0	0
ENSG00000116863	1	36088892	36093932	1	p34.3	ADPRHL2	0	0	0	0	0	0	0	0	0	0	0	0	0
ENSG00000171812	1	36095239	36125222	-1	p34.3	COL8A2	0	0	0	0	0	0	0	0	0	0	0	0	0
ENSG00000054116	1	36136570	36156053	-1	p34.3	TRAPPC3	0	0	0	0	0	0	0	0	0	0	0	0	0
ENSG00000116871	1	36155579	36180849	1	p34.3	MAP7D1	0	0	0	0	0	0	0	0	0	0	0	0	0
ENSG00000054118	1	36224432	36305357	1	p34.3	THRAP3	0	0	0	0	0	0	0	0	0	0	0	0	0
ENSG00000214193	1	36306368	36329340	1	p34.3	SH3D21	0	0	0	0	0	0	0	0	0	0	0	0	0
ENSG00000142694	1	36322031	36324154	-1	p34.3	EVA1B	0	0	0	0	0	0	0	0	0	0	0	0	0
ENSG00000196182	1	36339624	36385896	-1	p34.3	STK40	0	0	0	0	0	0	0	0	0	0	0	0	0
ENSG00000181817	1	36391238	36397908	-1	p34.3	LSM10	0	0	0	0	0	0	0	0	0	0	0	0	0
ENSG00000116885	1	36415827	36450451	-1	p34.3	OSCP1	0	0	0	0	0	0	0	0	0	0	0	0	0
ENSG00000116898	1	36455718	36464384	-1	p34.3	MRPS15	0	0	0	0	0	0	0	0	0	0	0	0	0
ENSG00000119535	1	36466043	36483278	-1	p34.3	CSF3R	0	0	0	0	0	0	0	0	0	0	0	0	0
ENSG00000163873	1	36795527	37034515	-1	p34.3	GRIK3	0	0	0	0	0	0	0	0	0	0	0	0	0
ENSG00000163874	1	37474580	37484377	1	p34.3	ZC3H12A	0	0	0	0	0	0	0	0	0	0	0	0	0
ENSG00000163875	1	37492575	37514774	-1	p34.3	MEAF6	0	0	0	0	0	0	0	0	0	0	0	0	0
ENSG00000163877	1	37534449	37554293	-1	p34.3	SNIP1	0	0	0	0	0	0	0	0	0	0	0	0	0
ENSG00000163879	1	37556919	37566857	1	p34.3	DNALI1	0	0	0	0	0	0	0	0	0	0	0	0	0
ENSG00000134697	1	37566816	37595937	-1	p34.3	GNL2	0	0	0	0	0	0	0	0	0	0	0	0	0
ENSG00000169218	1	37611350	37634892	-1	p34.3	RSPO1	0	0	0	0	0	0	0	0	0	0	0	0	0
ENSG00000116922	1	37681570	37692249	-1	p34.3	C1orf109	0	0	0	0	0	0	0	0	0	0	0	0	0
ENSG00000134690	1	37692481	37709719	1	p34.3	CDCA8	0	0	0	0	0	0	0	0	0	0	0	0	0
ENSG00000183317	1	37713880	37765133	-1	p34.3	EPHA10	0	0	0	0	0	0	0	0	0	0	0	0	0
ENSG00000185090	1	37793802	37801137	1	p34.3	MANEAL	0	0	0	0	0	0	0	0	0	0	0	0	0
ENSG00000196449	1	37802945	37808208	-1	p34.3	YRDC	0	0	0	0	0	0	0	0	0	0	0	0	0
ENSG00000197982	1	37806979	37809454	1	p34.3	C1orf122	0	0	0	0	0	0	0	0	0	0	0	0	0
ENSG00000188786	1	37809574	37859592	-1	p34.3	MTF1	0	0	0	0	0	0	0	0	0	0	0	0	0
ENSG00000204084	1	37860697	37947057	-1	p34.3	INPP5B	0	0	0	0	0	0	0	0	0	0	0	0	0
ENSG00000183431	1	37956975	37990075	-1	p34.3	SF3A3	0	0	0	0	0	0	0	0	0	0	0	0	0
ENSG00000183386	1	37996770	38005606	-1	p34.3	FHL3	0	0	0	0	0	0	0	0	0	0	0	0	0
ENSG00000183520	1	38009258	38024820	1	p34.3	UTP11	0	0	0	0	0	0	0	0	0	0	0	0	0
ENSG00000185668	1	38043829	38046793	-1	p34.3	POU3F1	0	0	0	0	0	0	0	0	0	0	0	0	0
ENSG00000116954	1	38838198	38859772	-1	p34.3	RRAGC	0	0	0	0	0	0	0	0	0	0	0	0	0
ENSG00000214114	1	38862493	38873368	-1	p34.3	MYCBP	0	0	0	0	0	0	0	0	0	0	0	0	0
ENSG00000274944	1	38864501	38881617	-1	p34.3		0	0	0	0	0	0	0	0	0	0	0	0	0
ENSG00000131233	1	38874069	38881587	-1	p34.3	GJA9	0	0	0	0	0	0	0	0	0	0	0	0	0
ENSG00000158315	1	38885807	38941830	-1	p34.3	RHBDL2	0	0	0	0	0	0	0	0	0	0	0	0	0
ENSG00000174574	1	38991276	39006059	1	p34.3	AKIRIN1	0	0	0	0	0	0	0	0	0	0	0	0	0
ENSG00000168653	1	39026318	39034636	1	p34.3	NDUFS5	0	0	0	0	0	0	0	0	0	0	0	0	0
ENSG00000127603	1	39081316	39487177	1	p34.3	MACF1	0	0	0	0	0	0	0	0	0	0	0	0	0
ENSG00000183682	1	39491636	39529869	1	p34.3	BMP8A	0	0	0	0	0	0	0	0	0	0	0	0	0
ENSG00000090621	1	39560816	39576790	-1	p34.3	PABPC4	0	0	0	0	0	0	0	0	0	0	0	0	0
ENSG00000163909	1	39623435	39639643	-1	p34.2	HEYL	0	0	0	0	0	0	0	0	0	0	0	0	0
ENSG00000116981	1	39659121	39672038	-1	p34.2	NT5C1A	0	0	0	0	0	0	0	0	0	0	0	0	0
ENSG00000116983	1	39678648	39691485	-1	p34.2	HPCAL4	0	0	0	0	0	0	0	0	0	0	0	0	0
ENSG00000084072	1	39692182	39763914	1	p34.2	PPIE	0	0	0	0	0	0	0	0	0	0	0	0	0
ENSG00000116985	1	39757182	39788865	-1	p34.2	BMP8B	0	0	0	0	0	0	0	0	0	0	0	0	0
ENSG00000198754	1	39769523	39771348	-1	p34.2	OXCT2	0	0	0	0	0	0	0	0	0	0	0	0	0
ENSG00000043514	1	39838110	39883511	-1	p34.2	TRIT1	0	0	0	0	0	0	0	0	0	0	0	0	0
ENSG00000116990	1	39895426	39902256	-1	p34.2	MYCL	0	0	0	0	0	0	0	0	0	0	0	0	0
ENSG00000168389	1	39955112	39969968	1	p34.2	MFSD2A	0	0	0	0	0	0	0	0	0	0	0	0	0
ENSG00000131236	1	40040233	40072649	1	p34.2	CAP1	0	0	0	0	0	0	0	0	0	0	0	0	0
ENSG00000131238	1	40071461	40097727	-1	p34.2	PPT1	0	0	0	0	0	0	0	0	0	0	0	0	0
ENSG00000117000	1	40161387	40240921	1	p34.2	RLF	0	0	0	0	0	0	0	0	0	0	0	0	0
ENSG00000188800	1	40245947	40251684	1	p34.2	TMCO2	0	0	0	0	0	0	0	0	0	0	0	0	0
ENSG00000084073	1	40258236	40294180	1	p34.2	ZMPSTE24	0	0	0	0	0	0	0	0	0	0	0	0	0
ENSG00000049089	1	40300489	40317813	-1	p34.2	COL9A2	0	0	0	0	0	0	0	0	0	0	0	0	0
ENSG00000084070	1	40344850	40423326	1	p34.2	SMAP2	0	0	0	0	0	0	0	0	0	0	0	0	0
ENSG00000187801	1	40450102	40463718	1	p34.2	ZFP69B	0	0	0	0	0	0	0	0	0	0	0	0	0
ENSG00000187815	1	40477290	40496343	1	p34.2	ZFP69	0	0	0	0	0	0	0	0	0	0	0	0	0
ENSG00000164002	1	40508741	40516556	1	p34.2	EXO5	0	0	0	0	0	0	0	0	0	0	0	0	0
ENSG00000117010	1	40531573	40548167	1	p34.2	ZNF684	0	0	0	0	0	0	0	0	0	0	0	0	0
ENSG00000117016	1	40620680	40665682	-1	p34.2	RIMS3	0	0	0	0	0	0	0	0	0	0	0	0	0
ENSG00000066136	1	40691648	40771603	1	p34.2	NFYC	0	0	0	0	0	0	0	1	0	0	0	0	0
ENSG00000117013	1	40783787	40840452	1	p34.2	KCNQ4	0	0	0	0	0	0	0	0	0	0	0	0	0
ENSG00000179862	1	40861054	40862363	-1	p34.2	CITED4	0	0	0	0	0	0	0	0	0	0	0	0	0
ENSG00000171793	1	40979300	41012565	1	p34.2	CTPS1	0	0	0	0	0	0	0	0	0	0	0	0	0
ENSG00000171790	1	41015597	41023237	-1	p34.2	SLFNL1	0	0	0	0	0	0	0	0	0	0	0	0	0
ENSG00000010803	1	41027200	41242154	-1	p34.2	SCMH1	0	0	0	0	0	0	0	0	0	0	0	0	0
ENSG00000204060	1	41361922	41383590	1	p34.2	FOXO6	0	0	0	0	0	0	0	0	0	0	0	0	0
ENSG00000127129	1	41478775	41484683	-1	p34.2	EDN2	0	0	0	0	0	0	0	0	0	0	0	0	0
ENSG00000127124	1	41506365	42035925	-1	p34.2	HIVEP3	0	0	0	0	0	0	0	0	0	0	0	0	0
ENSG00000284895	1	41585306	41628816	-1	p34.2		0	0	0	0	0	0	0	0	0	0	0	0	0
ENSG00000044012	1	42153410	42155820	1	p34.2	GUCA2B	0	0	0	0	0	0	0	0	0	0	0	0	0
ENSG00000197273	1	42162690	42164745	-1	p34.2	GUCA2A	0	0	0	0	0	0	0	0	0	0	0	0	0
ENSG00000198815	1	42176539	42335877	-1	p34.2	FOXJ3	0	0	0	0	0	0	0	0	0	0	0	0	0
ENSG00000177181	1	42380792	42424232	1	p34.2	RIMKLA	0	0	0	0	0	0	0	0	0	0	0	0	0
ENSG00000066185	1	42430329	42456253	-1	p34.2	ZMYND12	0	0	0	0	0	0	0	0	0	0	0	0	0
ENSG00000127125	1	42456117	42473385	1	p34.2	PPCS	0	0	0	0	0	0	0	0	0	0	0	0	0
ENSG00000186409	1	42463221	42657190	1	p34.2	CCDC30	0	0	0	0	0	0	0	0	0	0	0	0	0
ENSG00000171960	1	42658423	42676758	1	p34.2	PPIH	0	0	0	0	0	0	0	0	0	0	0	0	0
ENSG00000065978	1	42682418	42703805	1	p34.2	YBX1	0	0	0	0	0	0	0	0	0	0	0	0	0
ENSG00000164007	1	42733093	42740254	-1	p34.2	CLDN19	0	0	0	0	0	0	0	0	0	0	0	0	1
ENSG00000117385	1	42746335	42767084	-1	p34.2	P3H1	0	0	0	0	0	0	0	0	0	0	0	0	0
ENSG00000164008	1	42767245	42779491	1	p34.2	C1orf50	0	0	0	0	0	0	0	0	0	0	0	0	0
ENSG00000283580	1	42767292	42794493	1	p34.2		0	0	0	0	0	0	0	0	0	0	0	0	0
ENSG00000274386	1	42784991	42816619	1	p34.2	TMEM269	0	0	0	0	0	0	0	0	0	0	0	0	0
ENSG00000177868	1	42807052	42817397	-1	p34.2	SVBP	0	0	0	0	0	0	0	0	0	0	0	0	0
ENSG00000164010	1	42817122	42844991	1	p34.2	ERMAP	0	0	0	0	0	0	0	0	0	0	0	0	0
ENSG00000164011	1	42846573	42852477	1	p34.2	ZNF691	0	0	0	0	0	0	0	0	0	0	0	0	0
ENSG00000117394	1	42925375	42958868	-1	p34.2	SLC2A1	0	0	0	0	0	0	0	0	0	0	0	0	0
ENSG00000186973	1	43145153	43156396	1	p34.2	FAM183A	0	0	0	0	0	0	0	0	0	0	0	0	0
ENSG00000117395	1	43164175	43270936	-1	p34.2	EBNA1BP2	0	0	0	0	0	0	0	0	0	0	0	0	0
ENSG00000243710	1	43172149	43254358	1	p34.2	CFAP57	0	0	0	0	0	0	0	0	0	0	0	0	0
ENSG00000179178	1	43269983	43274002	1	p34.2	TMEM125	0	0	0	0	0	0	0	0	0	0	0	0	0
ENSG00000253313	1	43281877	43285617	-1	p34.2	C1orf210	0	0	0	0	0	0	0	0	0	0	0	0	0
ENSG00000066056	1	43300982	43323108	1	p34.2	TIE1	0	0	0	0	0	0	0	0	0	0	0	0	0
ENSG00000117400	1	43337818	43354466	1	p34.2	MPL	0	0	0	0	0	0	0	0	0	0	0	0	0
ENSG00000117399	1	43358981	43363203	1	p34.2	CDC20	0	0	0	0	0	0	0	0	0	0	0	0	0
ENSG00000066322	1	43363398	43368074	-1	p34.2	ELOVL1	0	0	0	0	0	0	0	0	0	0	0	0	0
ENSG00000159479	1	43383917	43389808	-1	p34.2	MED8	0	0	0	0	0	0	0	0	0	0	0	0	0
ENSG00000198198	1	43389882	43454247	1	p34.2	SZT2	0	0	0	0	0	0	0	0	0	0	0	0	0
ENSG00000178922	1	43451003	43453989	-1	p34.2	HYI	0	0	0	0	0	0	0	0	0	0	0	0	0
ENSG00000142949	1	43525187	43623666	1	p34.2	PTPRF	0	0	0	0	0	0	0	0	0	0	0	0	0
ENSG00000066135	1	43650149	43705518	1	p34.2	KDM4A	0	0	0	0	0	0	0	0	0	0	0	0	0
ENSG00000284989	1	43650149	43931014	1	p34.2		0	0	0	0	0	0	0	0	0	0	0	0	0
ENSG00000126091	1	43705824	43931165	1	p34.1	ST3GAL3	0	0	0	0	0	0	0	0	0	0	0	0	0
ENSG00000117407	1	43933320	43937240	1	p34.1	ARTN	0	0	0	0	0	0	0	0	0	0	0	0	0
ENSG00000117408	1	43946950	43968022	1	p34.1	IPO13	0	0	0	0	0	0	0	0	0	0	0	0	0
ENSG00000132768	1	43970000	43973369	1	p34.1	DPH2	0	0	0	0	0	0	0	0	0	0	0	0	0
ENSG00000117410	1	43974487	43978295	1	p34.1	ATP6V0B	0	0	0	0	0	0	0	0	0	0	0	0	0
ENSG00000117411	1	43978943	43991170	1	p34.1	B4GALT2	0	0	0	0	0	0	0	0	0	0	0	0	0
ENSG00000159214	1	43991359	43996528	1	p34.1	CCDC24	0	0	0	0	0	0	0	0	0	0	0	0	0
ENSG00000196517	1	43991500	44031467	-1	p34.1	SLC6A9	0	0	0	0	0	0	0	0	0	0	0	0	0
ENSG00000171872	1	44118821	44135140	1	p34.1	KLF17	0	0	0	0	0	0	0	0	0	0	0	0	0
ENSG00000283039	1	44137821	44141631	-1	p34.1	KLF18	0	0	0	0	0	0	0	0	0	0	0	0	0
ENSG00000178028	1	44213455	44220681	1	p34.1	DMAP1	0	0	0	0	0	0	0	0	0	0	0	0	0
ENSG00000117419	1	44221070	44355260	-1	p34.1	ERI3	0	0	0	0	0	0	0	0	0	0	0	0	0
ENSG00000187147	1	44405194	44651724	1	p34.1	RNF220	0	0	0	0	0	0	0	0	0	0	0	0	0
ENSG00000126106	1	44635238	44674481	-1	p34.1	TMEM53	0	0	0	0	0	0	0	0	0	0	0	0	0
ENSG00000198520	1	44674692	44725591	1	p34.1	ARMH1	0	0	0	0	0	0	0	0	0	0	0	0	0
ENSG00000142945	1	44739818	44767767	1	p34.1	KIF2C	0	0	0	0	0	0	0	0	0	0	0	0	0
ENSG00000142937	1	44775251	44778779	1	p34.1	RPS8	0	0	0	0	0	0	0	0	0	0	0	0	0
ENSG00000142959	1	44783585	44788170	-1	p34.1	BEST4	0	0	0	0	0	0	0	0	0	0	0	0	0
ENSG00000173846	1	44800377	44805990	1	p34.1	PLK3	0	0	0	0	0	0	0	0	0	0	0	0	0
ENSG00000188396	1	44805893	44807351	-1	p34.1	DYNLT4	0	0	0	0	0	0	0	0	0	0	0	0	0
ENSG00000222009	1	44808482	44815585	1	p34.1	BTBD19	0	0	0	0	0	0	0	0	0	0	0	0	0
ENSG00000117425	1	44819844	44843253	-1	p34.1	PTCH2	0	0	0	0	0	0	0	0	0	0	0	0	0
ENSG00000070785	1	44850522	44986722	-1	p34.1	EIF2B3	0	0	0	0	0	0	0	0	0	0	0	0	0
ENSG00000126107	1	45002540	45011324	-1	p34.1	HECTD3	0	0	0	0	0	0	0	0	0	0	0	0	0
ENSG00000126088	1	45010950	45015575	1	p34.1	UROD	0	0	0	0	0	0	0	0	0	0	0	0	0
ENSG00000162415	1	45016399	45306209	-1	p34.1	ZSWIM5	0	0	0	0	0	0	0	0	0	0	0	0	0
ENSG00000186603	1	45326895	45328679	1	p34.1	HPDL	0	0	0	0	0	0	0	0	0	0	0	0	0
ENSG00000132781	1	45329163	45340893	-1	p34.1	MUTYH	0	0	0	0	0	0	0	0	0	0	0	0	0
ENSG00000288208	1	45329262	45491155	-1	p34.1		0	0	0	0	0	0	0	0	0	0	0	0	0
ENSG00000132773	1	45340052	45343973	1	p34.1	TOE1	0	0	0	0	0	0	0	0	0	0	0	0	0
ENSG00000070759	1	45343883	45491163	-1	p34.1	TESK2	0	0	0	0	0	0	0	0	0	0	0	0	0
ENSG00000280670	1	45493866	45500079	-1	p34.1	CCDC163	0	0	0	0	0	0	0	0	0	0	0	0	0
ENSG00000132763	1	45500300	45513382	1	p34.1	MMACHC	0	0	0	0	0	0	0	0	0	0	0	0	0
ENSG00000117450	1	45511036	45523047	-1	p34.1	PRDX1	0	0	0	0	0	0	0	0	0	0	0	0	0
ENSG00000117448	1	45550543	45570049	1	p34.1	AKR1A1	0	0	0	0	0	0	0	0	0	0	0	0	0
ENSG00000132780	1	45583846	45618904	1	p34.1	NASP	0	0	0	0	0	0	0	0	0	0	0	0	0
ENSG00000159588	1	45620044	45624057	-1	p34.1	CCDC17	0	0	0	0	0	0	0	0	0	0	0	0	0
ENSG00000159592	1	45627304	45688113	-1	p34.1	GPBP1L1	0	0	0	0	0	0	0	0	0	0	0	0	0
ENSG00000159596	1	45688181	45694436	1	p34.1	TMEM69	0	0	0	0	0	0	0	0	0	0	0	0	0
ENSG00000197429	1	45694324	45750653	-1	p34.1	IPP	0	0	0	0	0	0	0	0	0	0	0	0	0
ENSG00000086015	1	45786987	46036122	1	p34.1	MAST2	0	0	0	0	0	0	0	0	0	0	0	0	0
ENSG00000117461	1	46040140	46133036	-1	p34.1	PIK3R3	1	1	1	0	0	1	1	0	1	0	0	0	1
ENSG00000278139	1	46043661	46176488	-1	p34.1	P3R3URF-PIK3R3	0	0	0	0	0	0	0	0	0	0	0	0	0
ENSG00000117472	1	46175073	46185962	1	p34.1	TSPAN1	0	0	0	0	0	0	0	0	0	0	0	0	0
ENSG00000250719	1	46175486	46176488	-1	p34.1	P3R3URF	0	0	0	0	0	0	0	0	0	0	0	0	0
ENSG00000085998	1	46188682	46220305	-1	p34.1	POMGNT1	0	0	0	0	0	0	0	0	0	0	0	0	0
ENSG00000171357	1	46203334	46221256	1	p34.1	LURAP1	0	0	0	0	0	0	0	0	0	0	0	0	0
ENSG00000085999	1	46246461	46278480	1	p34.1	RAD54L	0	0	0	0	0	0	0	0	0	0	0	0	0
ENSG00000132128	1	46261196	46303608	-1	p33	LRRC41	0	0	0	0	0	0	0	0	0	0	0	0	0
ENSG00000173660	1	46303698	46316776	1	p33	UQCRH	0	0	0	0	0	0	0	0	0	0	0	0	0
ENSG00000117481	1	46340177	46365152	1	p33	NSUN4	0	0	0	0	0	0	0	0	0	0	0	0	0
ENSG00000117480	1	46394317	46413848	1	p33	FAAH	0	0	0	0	0	0	0	0	0	0	0	0	0
ENSG00000197587	1	46489836	46516216	1	p33	DMBX1	0	0	0	0	0	0	0	0	0	0	0	0	0
ENSG00000282881	1	46532166	46543969	-1	p33	TMEM275	0	0	0	0	0	0	0	0	0	0	0	0	0
ENSG00000162456	1	46545644	46551527	-1	p33	KNCN	0	0	0	0	0	0	0	0	0	0	0	0	0
ENSG00000079277	1	46557408	46616843	-1	p33	MKNK1	0	0	0	0	0	0	0	0	0	0	0	0	0
ENSG00000142961	1	46607715	46616891	-1	p33	MOB3C	0	0	0	0	0	0	0	0	0	0	0	0	0
ENSG00000123472	1	46632737	46673867	-1	p33	ATPAF1	0	0	0	0	0	0	0	0	0	0	0	0	0
ENSG00000186118	1	46668855	46673594	1	p33	TEX38	0	0	0	0	0	0	0	0	0	0	0	0	0
ENSG00000159658	1	46675159	46719114	-1	p33	EFCAB14	0	0	0	0	0	0	0	0	0	0	0	0	0
ENSG00000142973	1	46757838	46819413	1	p33	CYP4B1	0	0	0	0	0	0	0	0	0	0	0	0	0
ENSG00000187048	1	46929177	46941484	-1	p33	CYP4A11	0	0	0	0	0	0	0	0	0	0	0	0	0
ENSG00000186377	1	47023669	47050751	1	p33	CYP4X1	0	0	0	0	0	0	0	0	0	0	0	0	0
ENSG00000186160	1	47067231	47118318	1	p33	CYP4Z1	0	0	0	0	0	0	0	0	0	0	0	0	0
ENSG00000162365	1	47137435	47149735	1	p33	CYP4A22	0	0	0	0	0	0	0	0	0	0	0	0	0
ENSG00000162366	1	47183582	47191044	-1	p33	PDZK1IP1	0	0	0	0	0	0	0	0	0	0	0	0	0
ENSG00000162367	1	47216290	47232220	-1	p33	TAL1	0	0	0	0	0	0	0	0	0	0	0	0	0
ENSG00000123473	1	47250139	47314147	-1	p33	STIL	0	0	0	0	0	0	0	0	0	0	0	0	0
ENSG00000162368	1	47333797	47378839	1	p33	CMPK1	0	0	0	0	0	0	0	0	0	0	0	0	0
ENSG00000186790	1	47416285	47418052	1	p33	FOXE3	0	0	0	0	0	0	0	0	0	0	0	0	0
ENSG00000186564	1	47436017	47440691	1	p33	FOXD2	0	0	0	0	0	0	0	0	0	0	0	0	0
ENSG00000269113	1	47760528	47997385	-1	p33	TRABD2B	0	0	0	0	0	0	0	0	0	0	0	0	0
ENSG00000117834	1	48222685	48248644	1	p33	SLC5A9	0	0	0	0	0	0	0	0	0	0	0	0	0
ENSG00000132122	1	48295373	48472208	-1	p33	SPATA6	0	0	0	0	0	0	0	0	0	0	0	0	0
ENSG00000186094	1	48532854	50023954	-1	p33	AGBL4	0	0	0	0	0	0	0	0	0	0	0	0	0
ENSG00000162373	1	48727519	48776969	-1	p33	BEND5	0	0	0	0	0	0	0	0	0	0	0	0	0
ENSG00000162374	1	50024029	50203786	1	p33	ELAVL4	0	0	0	0	0	0	0	0	0	0	0	0	0
ENSG00000142700	1	50417550	50423443	-1	p32.3	DMRTA2	0	0	0	0	0	0	0	0	0	0	0	0	0
ENSG00000185104	1	50437028	50960267	-1	p32.3	FAF1	0	0	0	0	0	0	0	0	0	0	0	0	0
ENSG00000123080	1	50960745	50974634	1	p32.3	CDKN2C	0	0	0	0	0	0	0	0	0	0	0	0	0
ENSG00000204006	1	51102221	51148086	1	p32.3	C1orf185	0	0	0	0	0	0	0	0	0	0	0	0	0
ENSG00000123091	1	51236273	51273447	1	p32.3	RNF11	0	0	0	0	0	0	0	0	0	0	0	0	0
ENSG00000085831	1	51287258	51345116	-1	p32.3	TTC39A	0	0	0	0	0	0	0	0	0	0	0	0	0
ENSG00000085832	1	51354263	51519266	-1	p32.3	EPS15	0	0	0	0	0	0	0	0	0	0	0	0	0
ENSG00000117859	1	51577179	51798427	1	p32.3	OSBPL9	0	0	0	0	0	0	0	0	0	0	0	0	0
ENSG00000078618	1	51789191	51878937	-1	p32.3	NRDC	0	0	0	0	0	0	0	0	0	0	0	0	0
ENSG00000169213	1	51907956	51990700	-1	p32.3	RAB3B	0	0	0	0	0	0	0	0	0	0	0	0	0
ENSG00000117862	1	52020131	52055191	-1	p32.3	TXNDC12	0	0	0	0	0	0	0	0	0	0	0	0	0
ENSG00000285839	1	52020153	52033350	-1	p32.3		0	0	0	0	0	0	0	0	0	0	0	0	0
ENSG00000198841	1	52032103	52033810	-1	p32.3	KTI12	0	0	0	0	0	0	0	0	0	0	0	0	0
ENSG00000134717	1	52056199	52090716	1	p32.3	BTF3L4	0	0	0	0	0	0	0	0	0	0	0	0	0
ENSG00000157077	1	52142094	52346686	1	p32.3	ZFYVE9	0	0	0	0	0	0	0	0	0	0	0	0	0
ENSG00000154222	1	52345723	52366193	-1	p32.3	CC2D1B	0	0	0	0	0	0	0	0	0	0	0	0	0
ENSG00000085840	1	52372829	52404423	-1	p32.3	ORC1	0	0	0	0	0	0	0	0	0	0	0	0	0
ENSG00000134748	1	52404602	52420836	1	p32.3	PRPF38A	0	0	0	0	0	0	0	0	0	0	0	0	0
ENSG00000134744	1	52408282	52553487	-1	p32.3	TUT4	0	0	0	0	0	0	0	0	0	0	0	0	0
ENSG00000116157	1	52602371	52609051	1	p32.3	GPX7	0	0	0	0	0	0	0	0	0	0	0	0	0
ENSG00000182183	1	52633168	52669683	1	p32.3	SHISAL2A	0	0	0	0	0	0	0	0	0	0	0	0	0
ENSG00000162377	1	52684449	52698347	-1	p32.3	COA7	0	0	0	0	0	0	0	0	0	0	0	0	0
ENSG00000162378	1	52726453	52827336	1	p32.3	ZYG11B	0	0	0	0	0	0	0	0	0	0	0	0	0
ENSG00000203995	1	52842511	52894998	1	p32.3	ZYG11A	0	0	0	0	0	0	0	0	0	0	0	0	0
ENSG00000121310	1	52895910	52927212	-1	p32.3	ECHDC2	0	0	0	0	0	0	0	0	0	0	0	0	0
ENSG00000116171	1	52927276	53051698	1	p32.3	SCP2	0	0	0	0	0	0	0	0	0	0	0	0	0
ENSG00000174348	1	53062052	53085501	1	p32.3	PODN	0	0	0	0	0	0	0	0	0	0	0	0	0
ENSG00000162383	1	53087179	53142632	-1	p32.3	SLC1A7	0	0	0	0	0	0	0	0	0	0	0	0	0
ENSG00000157184	1	53196792	53214197	1	p32.3	CPT2	0	0	0	0	0	0	0	0	0	0	0	0	0
ENSG00000162384	1	53214099	53220634	-1	p32.3	CZIB	0	0	0	0	0	0	0	0	0	0	0	0	0
ENSG00000162385	1	53226900	53238518	-1	p32.3	MAGOH	0	0	0	0	0	0	0	0	0	0	0	0	0
ENSG00000157193	1	53242364	53328469	-1	p32.3	LRP8	0	0	0	0	0	0	0	0	0	0	0	0	0
ENSG00000143006	1	53459399	53467488	1	p32.3	DMRTB1	0	0	0	0	0	0	0	0	0	0	0	0	0
ENSG00000174332	1	53506237	53738106	-1	p32.3	GLIS1	0	0	0	0	0	0	0	0	0	0	0	0	0
ENSG00000058804	1	53765478	53838463	-1	p32.3	NDC1	0	0	0	0	0	0	0	0	0	0	0	0	0
ENSG00000058799	1	53851719	53889798	-1	p32.3	YIPF1	0	0	0	0	0	0	0	0	0	0	0	0	0
ENSG00000211452	1	53891239	53911086	1	p32.3	DIO1	0	0	0	0	0	0	0	0	0	0	0	0	0
ENSG00000081870	1	53916574	53945929	-1	p32.3	HSPB11	0	0	0	0	0	0	0	0	0	0	0	0	0
ENSG00000116212	1	53946085	53968168	1	p32.3	LRRC42	0	0	0	0	0	0	0	0	0	0	0	0	0
ENSG00000203985	1	54007298	54018186	-1	p32.3	LDLRAD1	0	0	0	0	0	0	0	0	0	0	0	0	0
ENSG00000116209	1	54026681	54053504	-1	p32.3	TMEM59	0	0	0	0	0	0	0	0	0	0	0	0	0
ENSG00000116205	1	54053584	54112519	1	p32.3	TCEANC2	0	0	0	0	0	0	0	0	0	0	0	0	0
ENSG00000256407	1	54132686	54200073	-1	p32.3		0	0	0	0	0	0	0	0	0	0	0	0	0
ENSG00000157211	1	54132968	54153770	-1	p32.3	CDCP2	0	0	0	0	0	0	0	0	0	0	0	0	0
ENSG00000215883	1	54169651	54200036	-1	p32.3	CYB5RL	0	0	0	0	0	0	0	0	0	0	0	0	0
ENSG00000116221	1	54184041	54225464	1	p32.3	MRPL37	0	0	0	0	0	0	0	0	0	0	0	0	0
ENSG00000157216	1	54225432	54413479	-1	p32.3	SSBP3	0	0	0	0	0	0	0	0	0	0	0	0	0
ENSG00000162390	1	54542257	54639192	1	p32.3	ACOT11	0	0	0	0	0	0	0	0	0	0	0	0	0
ENSG00000162391	1	54609181	54623556	-1	p32.3	FAM151A	0	0	0	0	0	0	0	0	0	0	0	0	0
ENSG00000184313	1	54641754	54710266	1	p32.3	MROH7	0	0	0	0	0	0	0	0	0	0	0	0	0
ENSG00000271723	1	54641786	54742308	1	p32.3	MROH7-TTC4	0	0	0	0	0	0	0	0	0	0	0	0	0
ENSG00000243725	1	54715861	54742657	1	p32.3	TTC4	0	0	0	0	0	0	0	0	0	0	0	0	0
ENSG00000162396	1	54756898	54764523	-1	p32.3	PARS2	0	0	0	0	0	0	0	0	0	0	0	0	0
ENSG00000006555	1	54779712	54801323	-1	p32.3	TTC22	0	0	0	0	0	0	0	0	0	0	0	0	0
ENSG00000162398	1	54806063	54842252	1	p32.3	LEXM	0	0	0	0	0	0	0	0	0	0	0	0	0
ENSG00000116133	1	54849627	54887195	-1	p32.3	DHCR24	0	0	0	0	0	0	0	0	0	0	0	0	0
ENSG00000143001	1	54980628	54992288	1	p32.3	TMEM61	0	0	0	0	0	0	0	0	0	0	0	0	0
ENSG00000162399	1	54998933	55017172	1	p32.3	BSND	0	0	0	0	0	0	0	0	0	0	0	0	0
ENSG00000169174	1	55039447	55064852	1	p32.3	PCSK9	0	0	0	0	0	0	0	0	0	0	0	0	0
ENSG00000162402	1	55066359	55215364	-1	p32.3	USP24	0	0	0	0	0	0	0	0	0	0	0	0	0
ENSG00000284686	1	56173433	56524495	-1	p32.2		0	0	0	0	0	0	0	0	0	0	0	0	0
ENSG00000162407	1	56494761	56645301	-1	p32.2	PLPP3	0	0	0	0	0	0	0	0	0	0	0	0	0
ENSG00000162409	1	56645314	56715335	1	p32.2	PRKAA2	0	0	0	0	0	0	0	0	0	0	0	0	0
ENSG00000187889	1	56718789	56819696	-1	p32.2	FYB2	0	0	0	0	0	0	0	0	0	0	0	0	0
ENSG00000157131	1	56854797	56918223	1	p32.2	C8A	0	0	0	0	0	0	0	0	0	0	0	0	0
ENSG00000021852	1	56929207	56966140	-1	p32.2	C8B	0	0	0	0	0	0	0	0	0	0	0	0	0
ENSG00000173406	1	56994778	58546734	-1	p32.1	DAB1	0	0	0	0	0	0	0	0	0	0	0	0	0
ENSG00000162600	1	58415384	58546802	-1	p32.1	OMA1	0	0	0	0	0	0	0	0	0	0	0	0	0
ENSG00000184292	1	58575433	58577252	-1	p32.1	TACSTD2	0	0	0	0	0	0	0	0	0	0	0	0	0
ENSG00000162601	1	58643440	58700077	-1	p32.1	MYSM1	0	0	0	0	0	0	0	0	0	0	0	0	0
ENSG00000177606	1	58780791	58784047	-1	p32.1	JUN	0	1	0	0	1	1	1	0	1	1	1	1	0
ENSG00000172456	1	59296638	59810647	1	p32.1	FGGY	0	0	0	0	0	0	0	0	0	0	0	0	0
ENSG00000134709	1	59814786	59876322	1	p32.1	HOOK1	0	0	0	0	0	0	0	0	0	0	0	0	0
ENSG00000134716	1	59893308	59926773	-1	p32.1	CYP2J2	0	0	0	0	0	0	0	0	0	0	0	0	0
ENSG00000162598	1	59987269	60073770	-1	p32.1	C1orf87	0	0	0	0	0	0	0	0	0	0	0	0	0
ENSG00000162599	1	60865259	61462788	1	p31.3	NFIA	0	0	0	0	0	0	0	0	0	0	0	0	0
ENSG00000162604	1	61681046	61725423	-1	p31.3	TM2D1	0	0	0	0	0	0	0	0	0	0	0	0	0
ENSG00000132849	1	61742406	62178675	1	p31.3	PATJ	0	0	0	0	0	0	0	0	0	0	0	0	0
ENSG00000240563	1	62194849	62212328	1	p31.3	L1TD1	0	0	0	0	0	0	0	0	0	0	0	0	0
ENSG00000132854	1	62236165	62319434	-1	p31.3	KANK4	0	0	0	0	0	0	0	0	0	0	0	0	0
ENSG00000162607	1	62436297	62451804	1	p31.3	USP1	0	0	0	0	0	0	0	0	0	0	0	0	0
ENSG00000116641	1	62454298	62688386	-1	p31.3	DOCK7	0	0	0	0	0	0	0	0	0	0	0	0	0
ENSG00000132855	1	62597520	62606313	1	p31.3	ANGPTL3	0	0	0	0	0	0	0	0	0	0	0	0	0
ENSG00000125703	1	62784132	62865516	1	p31.3	ATG4C	0	0	0	0	0	0	0	0	0	0	0	0	0
ENSG00000187140	1	63322567	63325128	1	p31.3	FOXD3	0	0	0	0	0	0	0	0	0	0	0	0	0
ENSG00000088035	1	63367575	63438553	1	p31.3	ALG6	0	0	0	0	0	0	0	0	0	0	0	0	0
ENSG00000142856	1	63440770	63593721	-1	p31.3	ITGB3BP	0	0	0	0	0	0	0	0	0	0	0	0	0
ENSG00000203965	1	63523372	63572693	1	p31.3	EFCAB7	0	0	0	0	0	0	0	0	0	0	0	0	0
ENSG00000079739	1	63593411	63660245	1	p31.3	PGM1	0	0	0	0	0	0	0	0	0	0	0	0	0
ENSG00000185483	1	63774017	64181498	1	p31.3	ROR1	0	0	0	0	0	0	0	0	0	0	0	0	0
ENSG00000177414	1	64203627	64267368	1	p31.3	UBE2U	0	0	0	0	0	0	0	0	0	0	0	0	0
ENSG00000158966	1	64470129	64693058	1	p31.3	CACHD1	0	0	0	0	0	0	0	0	0	0	0	0	0
ENSG00000162437	1	64745095	64833232	1	p31.3	RAVER2	0	0	0	0	0	0	0	0	0	0	0	0	0
ENSG00000162434	1	64833229	65067754	-1	p31.3	JAK1	0	1	0	0	1	0	0	0	0	1	1	0	0
ENSG00000162433	1	65147549	65232145	1	p31.3	AK4	0	0	0	0	0	0	0	0	0	0	0	0	0
ENSG00000116675	1	65248219	65415871	1	p31.3	DNAJC6	0	0	0	0	0	0	0	0	0	0	0	0	0
ENSG00000213625	1	65420587	65436007	1	p31.3	LEPROT	0	0	0	0	0	0	0	0	0	0	0	0	0
ENSG00000116678	1	65420652	65641559	1	p31.3	LEPR	0	0	0	0	0	0	0	0	0	0	0	0	0
ENSG00000184588	1	65792514	66374579	1	p31.3	PDE4B	0	0	0	0	0	0	0	0	0	0	0	0	0
ENSG00000118473	1	66533383	66751139	1	p31.3	SGIP1	0	0	0	0	0	0	0	0	0	0	0	0	0
ENSG00000152760	1	66752459	66779047	1	p31.3	TCTEX1D1	0	0	0	0	0	0	0	0	0	0	0	0	0
ENSG00000172410	1	66797741	66801256	-1	p31.3	INSL5	0	0	0	0	0	0	0	0	0	0	0	0	0
ENSG00000152763	1	66812885	66924856	-1	p31.3	WDR78	0	0	0	0	0	0	0	0	0	0	0	0	0
ENSG00000198160	1	66924895	66988619	1	p31.3	MIER1	0	0	0	0	0	0	0	0	0	0	0	0	0
ENSG00000116704	1	66999350	67054148	-1	p31.3	SLC35D1	0	0	0	0	0	0	0	0	0	0	0	0	0
ENSG00000203963	1	67092165	67231853	-1	p31.3	C1orf141	0	0	0	0	0	0	0	0	0	0	0	0	0
ENSG00000162594	1	67138907	67259979	1	p31.3	IL23R	0	0	0	0	0	0	0	0	0	0	1	0	0
ENSG00000081985	1	67307364	67397090	1	p31.3	IL12RB2	0	0	0	0	0	0	0	0	0	1	0	0	0
ENSG00000142864	1	67407810	67430415	-1	p31.3	SERBP1	0	0	0	0	0	0	0	0	0	0	0	0	0
ENSG00000116717	1	67685201	67688334	1	p31.3	GADD45A	1	0	0	0	0	0	0	0	0	0	0	0	0
ENSG00000172380	1	67701475	67833467	-1	p31.3	GNG12	0	0	0	0	0	0	0	0	0	0	0	0	0
ENSG00000162595	1	68045886	68051631	-1	p31.3	DIRAS3	0	0	0	0	0	0	0	0	0	0	0	0	0
ENSG00000116729	1	68098473	68233120	-1	p31.3	WLS	0	0	0	0	0	0	0	0	0	0	0	0	0
ENSG00000116745	1	68428822	68449954	-1	p31.3	RPE65	0	0	0	0	0	0	0	0	0	0	0	0	0
ENSG00000024526	1	68474152	68497221	-1	p31.3	DEPDC1	0	0	0	0	0	0	0	0	0	0	0	0	0
ENSG00000033122	1	69568261	70151945	1	p31.1	LRRC7	0	0	0	0	0	0	0	0	0	0	0	0	0
ENSG00000066557	1	70144805	70205579	-1	p31.1	LRRC40	0	0	0	0	0	0	0	0	0	0	0	0	0
ENSG00000116754	1	70205682	70253052	1	p31.1	SRSF11	0	0	0	0	0	0	0	0	0	0	0	0	0
ENSG00000118454	1	70258999	70354734	-1	p31.1	ANKRD13C	0	0	0	0	0	0	0	0	0	0	0	0	0
ENSG00000197568	1	70354805	70385339	1	p31.1	HHLA3	0	0	0	0	0	0	0	0	0	0	0	0	0
ENSG00000116761	1	70411218	70439851	1	p31.1	CTH	0	0	0	0	0	0	0	0	0	0	0	0	0
ENSG00000050628	1	70852353	71047808	-1	p31.1	PTGER3	0	0	0	0	0	0	0	0	0	0	0	0	0
ENSG00000132485	1	71063291	71081289	-1	p31.1	ZRANB2	0	0	0	0	0	0	0	0	0	0	0	0	0
ENSG00000172260	1	71395943	72282539	-1	p31.1	NEGR1	0	0	0	0	0	0	0	0	0	0	0	0	0
ENSG00000162620	1	74026015	74198187	-1	p31.1	LRRIQ3	0	0	0	0	0	0	0	0	0	0	0	0	0
ENSG00000254685	1	74198212	74234086	1	p31.1	FPGT	0	0	0	0	0	0	0	0	0	0	0	0	0
ENSG00000259030	1	74198235	74544393	1	p31.1	FPGT-TNNI3K	0	0	0	0	0	0	0	0	0	0	0	0	0
ENSG00000116783	1	74235387	74544428	1	p31.1	TNNI3K	0	0	0	0	0	0	0	0	0	0	0	0	0
ENSG00000162621	1	74469376	74512611	-1	p31.1	LRRC53	0	0	0	0	0	0	0	0	0	0	0	0	0
ENSG00000178965	1	74568117	74673792	-1	p31.1	ERICH3	0	0	0	0	0	0	0	0	0	0	0	0	0
ENSG00000116791	1	74705482	74733408	-1	p31.1	CRYZ	0	0	0	0	0	0	0	0	0	0	0	0	0
ENSG00000162623	1	74733152	74766678	1	p31.1	TYW3	0	0	0	0	0	0	0	0	0	0	0	0	0
ENSG00000162624	1	75128434	75161533	1	p31.1	LHX8	0	0	0	0	0	0	0	0	0	0	0	0	0
ENSG00000137968	1	75202131	75611116	-1	p31.1	SLC44A5	0	0	0	0	0	0	0	0	0	0	0	0	0
ENSG00000117054	1	75724347	75787575	1	p31.1	ACADM	0	0	0	0	0	0	0	0	0	0	0	0	0
ENSG00000137955	1	75786197	75795086	1	p31.1	RABGGTB	0	0	0	0	0	0	0	0	0	0	0	0	0
ENSG00000057468	1	75796882	75913242	1	p31.1	MSH4	0	0	0	0	0	0	0	0	0	0	0	0	0
ENSG00000154007	1	75918873	75932404	-1	p31.1	ASB17	0	0	0	0	0	0	0	0	0	0	0	0	0
ENSG00000184005	1	76074746	76634603	1	p31.1	ST6GALNAC3	0	0	0	0	0	0	0	0	0	0	0	0	0
ENSG00000117069	1	76867480	77067546	1	p31.1	ST6GALNAC5	0	0	0	0	0	0	0	0	0	0	0	0	0
ENSG00000142892	1	77088989	77219430	-1	p31.1	PIGK	0	0	0	0	0	0	0	0	0	0	0	0	0
ENSG00000154027	1	77282019	77559966	1	p31.1	AK5	0	0	0	0	0	0	0	0	0	0	0	0	0
ENSG00000036549	1	77562416	77683419	-1	p31.1	AC118549.1	0	0	0	0	0	0	0	0	0	0	0	0	0
ENSG00000077254	1	77695987	77759852	-1	p31.1	USP33	0	0	0	0	0	0	0	0	0	0	0	0	0
ENSG00000180488	1	77779624	77879539	1	p31.1	MIGA1	0	0	0	0	0	0	0	0	0	0	0	0	0
ENSG00000162614	1	77888513	77943895	1	p31.1	NEXN	0	0	0	0	0	0	0	0	0	0	0	0	0
ENSG00000162613	1	77944055	77979110	-1	p31.1	FUBP1	0	0	0	0	0	0	0	0	0	0	0	0	0
ENSG00000162616	1	77979175	78017964	1	p31.1	DNAJB4	0	0	0	0	0	0	0	0	0	0	0	0	0
ENSG00000137960	1	77979542	78138444	1	p31.1	GIPC2	0	0	0	0	0	0	0	0	0	0	0	0	0
ENSG00000122420	1	78303884	78540701	1	p31.1	PTGFR	0	0	0	0	0	0	0	0	0	0	0	0	0
ENSG00000137959	1	78619922	78646145	1	p31.1	IFI44L	0	0	0	0	0	0	0	0	0	0	0	0	0
ENSG00000137965	1	78649796	78664078	1	p31.1	IFI44	0	0	0	0	0	0	0	0	0	0	0	0	0
ENSG00000162618	1	78889764	79282124	-1	p31.1	ADGRL4	0	0	0	0	0	0	0	0	0	0	0	0	0
ENSG00000117114	1	81306160	81992436	1	p31.1	ADGRL2	0	0	0	0	0	0	0	0	0	0	0	0	0
ENSG00000137941	1	83865024	83999150	-1	p31.1	TTLL7	0	0	0	0	0	0	0	0	0	0	0	0	0
ENSG00000142875	1	84078062	84238498	1	p31.1	PRKACB	0	0	0	0	0	0	0	0	0	0	0	0	0
ENSG00000203943	1	84298366	84389957	1	p31.1	SAMD13	0	0	0	0	0	0	0	0	0	0	0	0	0
ENSG00000137976	1	84398532	84415018	1	p31.1	DNASE2B	0	0	0	0	0	0	0	0	0	0	0	0	0
ENSG00000117133	1	84479259	84498352	1	p22.3	RPF1	0	0	0	0	0	0	0	0	0	0	0	0	0
ENSG00000174021	1	84498325	84506581	-1	p22.3	GNG5	0	0	0	0	0	0	0	0	0	0	0	0	0
ENSG00000122432	1	84506300	84566194	1	p22.3	SPATA1	0	0	0	0	0	0	0	0	0	0	0	0	0
ENSG00000117151	1	84549611	84574480	-1	p22.3	CTBS	0	0	0	0	0	0	0	0	0	0	0	0	0
ENSG00000117155	1	84643707	84690803	-1	p22.3	SSX2IP	0	0	0	0	0	0	0	0	0	0	0	0	0
ENSG00000171517	1	84811602	84893206	-1	p22.3	LPAR3	0	0	0	0	0	0	0	0	0	0	0	0	0
ENSG00000153898	1	84925583	84997113	-1	p22.3	MCOLN2	0	0	0	0	0	0	0	0	0	0	0	0	0
ENSG00000162643	1	84999147	85133138	1	p22.3	WDR63	0	0	0	0	0	0	0	0	0	0	0	0	0
ENSG00000055732	1	85018082	85048500	-1	p22.3	MCOLN3	0	0	0	0	0	0	0	0	0	0	0	0	0
ENSG00000097096	1	85156889	85201016	-1	p22.3	SYDE2	0	0	0	0	0	0	0	0	0	0	0	0	0
ENSG00000162642	1	85249953	85259672	-1	p22.3	C1orf52	0	0	0	0	0	0	0	0	0	0	0	0	0
ENSG00000142867	1	85265776	85276632	-1	p22.3	BCL10	0	0	0	0	0	0	1	0	1	0	0	0	0
ENSG00000153904	1	85318481	85578363	-1	p22.3	DDAH1	0	0	0	0	0	0	0	0	0	0	0	0	0
ENSG00000142871	1	85580761	85583950	1	p22.3	CCN1	0	0	0	0	0	0	0	0	0	0	0	0	0
ENSG00000117174	1	85649417	85708433	-1	p22.3	ZNHIT6	0	0	0	0	0	0	0	0	0	0	0	0	0
ENSG00000171502	1	85729233	86156943	-1	p22.3	COL24A1	0	0	0	0	0	0	0	0	0	0	0	0	0
ENSG00000122417	1	86346824	86396342	-1	p22.3	ODF2L	0	0	0	0	0	0	0	0	0	0	0	0	0
ENSG00000137975	1	86424171	86456553	1	p22.3	CLCA2	0	0	0	0	0	0	0	0	0	0	0	0	0
ENSG00000016490	1	86468368	86500259	1	p22.3	CLCA1	0	0	0	0	0	0	0	0	0	0	0	0	0
ENSG00000016602	1	86547078	86580754	1	p22.3	CLCA4	0	0	0	0	0	0	0	0	0	0	0	0	0
ENSG00000097033	1	86704570	86748184	1	p22.3	SH3GLB1	0	0	0	0	0	0	0	0	0	0	0	0	0
ENSG00000183291	1	86862445	86914424	-1	p22.3	SELENOF	0	0	0	0	0	0	0	0	0	0	0	0	0
ENSG00000153936	1	86914635	87109982	1	p22.3	HS2ST1	0	0	0	0	0	0	0	0	0	0	0	0	0
ENSG00000267561	1	86993009	87169204	1	p22.3		0	0	0	0	0	0	0	0	0	0	0	0	0
ENSG00000143013	1	87328880	87348923	1	p22.3	LMO4	0	0	0	0	0	0	0	0	0	0	0	0	0
ENSG00000065243	1	88684222	88836255	1	p22.2	PKN2	0	0	0	0	1	0	0	0	0	0	0	0	0
ENSG00000137947	1	88852633	88891944	-1	p22.2	GTF2B	0	0	0	0	0	0	0	0	0	0	0	0	0
ENSG00000137944	1	88935773	88992953	-1	p22.2	KYAT3	0	0	0	0	0	0	0	0	0	0	0	0	0
ENSG00000213516	1	88979456	88992960	-1	p22.2	RBMXL1	0	0	0	0	0	0	0	0	0	0	0	0	0
ENSG00000117226	1	89006679	89022894	-1	p22.2	GBP3	0	0	0	0	1	0	0	0	0	0	0	0	0
ENSG00000117228	1	89052319	89065230	-1	p22.2	GBP1	0	0	0	0	1	0	0	0	0	0	0	0	0
ENSG00000162645	1	89106132	89150456	-1	p22.2	GBP2	0	0	0	0	1	0	0	0	0	0	0	0	0
ENSG00000213512	1	89131742	89176009	-1	p22.2	GBP7	0	0	0	0	1	0	0	0	0	0	0	0	0
ENSG00000162654	1	89181144	89198942	-1	p22.2	GBP4	0	0	0	0	1	0	0	0	0	0	0	0	0
ENSG00000154451	1	89258950	89272804	-1	p22.2	GBP5	0	0	0	0	1	0	0	0	0	0	0	0	0
ENSG00000183347	1	89364058	89386461	1	p22.2	GBP6	0	0	0	0	0	0	0	0	0	0	0	0	0
ENSG00000197147	1	89524836	89597864	1	p22.2	LRRC8B	0	0	0	0	0	0	0	0	0	0	0	0	0
ENSG00000288629	1	89579592	89579654	1	p22.2		0	0	0	0	0	0	0	0	0	0	0	0	0
ENSG00000171488	1	89633072	89769903	1	p22.2	LRRC8C	0	0	0	0	0	0	0	0	0	0	0	0	0
ENSG00000271949	1	89633140	89933250	1	p22.2		0	0	0	0	0	0	0	0	0	0	0	0	0
ENSG00000171492	1	89821014	89936611	1	p22.2	LRRC8D	0	0	0	0	0	0	0	0	0	0	0	0	0
ENSG00000162664	1	89995110	90035533	1	p22.2	ZNF326	0	0	0	0	0	0	0	0	0	0	0	0	0
ENSG00000143032	1	90711539	90717302	-1	p22.2	BARHL2	0	0	0	0	0	0	0	0	0	0	0	0	0
ENSG00000122482	1	90915298	91022272	-1	p22.2	ZNF644	0	0	0	0	0	0	0	0	0	0	0	0	0
ENSG00000162669	1	91260766	91404856	-1	p22.2	HFM1	0	0	0	0	0	0	0	0	0	0	0	0	0
ENSG00000097046	1	91500851	91525764	1	p22.1	CDC7	0	0	0	0	0	0	0	0	0	0	0	0	0
ENSG00000069702	1	91680343	91906335	-1	p22.1	TGFBR3	0	0	0	0	0	0	0	0	0	0	0	0	0
ENSG00000137948	1	91949371	92014426	1	p22.1	BRDT	0	0	0	0	0	0	0	0	0	0	0	0	0
ENSG00000172031	1	92029985	92063538	1	p22.1	EPHX4	0	0	0	0	0	0	0	0	0	0	0	0	0
ENSG00000230667	1	92074533	92075441	-1	p22.1	SETSIP	0	0	0	0	0	0	0	0	0	0	0	0	0
ENSG00000189195	1	92080305	92184725	1	p22.1	BTBD8	0	0	0	0	0	0	0	0	0	0	0	0	0
ENSG00000203910	1	92217915	92245813	1	p22.1	C1orf146	0	0	0	0	0	0	0	0	0	0	0	0	0
ENSG00000174842	1	92246402	92298987	-1	p22.1	GLMN	0	0	0	0	0	0	0	0	0	0	0	0	0
ENSG00000122484	1	92299059	92402056	1	p22.1	RPAP2	0	0	0	0	0	0	0	0	0	0	0	0	0
ENSG00000162676	1	92473043	92486925	-1	p22.1	GFI1	0	0	0	0	0	0	0	0	0	0	0	0	0
ENSG00000067208	1	92508696	92792404	-1	p22.1	EVI5	0	0	0	0	0	0	0	0	0	0	0	0	0
ENSG00000122406	1	92832013	92841924	1	p22.1	RPL5	0	0	0	0	0	0	0	0	0	0	0	0	0
ENSG00000154511	1	92832737	92961522	-1	p22.1	DIPK1A	0	0	0	0	0	0	0	0	0	0	0	0	0
ENSG00000143033	1	93079235	93139079	1	p22.1	MTF2	0	0	0	0	0	0	0	0	0	0	0	0	0
ENSG00000117500	1	93149742	93180516	-1	p22.1	TMED5	0	0	0	0	0	0	0	0	0	0	0	0	0
ENSG00000122483	1	93179919	93278730	1	p22.1	CCDC18	0	0	0	0	0	0	0	0	0	0	0	0	0
ENSG00000117505	1	93345907	93369493	1	p22.1	DR1	0	0	0	0	0	0	0	0	0	0	0	0	0
ENSG00000137942	1	93448131	93554661	1	p22.1	FNBP1L	0	0	0	0	0	0	0	0	0	0	0	0	0
ENSG00000137936	1	93561741	93847150	-1	p22.1	BCAR3	0	0	0	0	0	0	0	0	0	0	0	0	0
ENSG00000067334	1	93866284	93879918	-1	p22.1	DNTTIP2	0	0	0	0	0	0	0	0	0	0	0	0	0
ENSG00000023909	1	93885199	93909456	-1	p22.1	GCLM	0	0	0	0	0	0	0	0	0	0	0	0	0
ENSG00000198691	1	93992834	94121148	-1	p22.1	ABCA4	0	0	0	0	0	0	0	0	0	0	0	0	0
ENSG00000137962	1	94148988	94275068	-1	p22.1	ARHGAP29	0	0	0	0	0	0	0	0	0	0	0	0	0
ENSG00000117528	1	94418389	94518666	1	p21.3	ABCD3	0	0	0	0	0	0	0	0	0	0	0	0	0
ENSG00000117525	1	94529173	94541759	-1	p21.3	F3	0	0	0	0	0	0	0	0	0	0	0	0	0
ENSG00000143036	1	94820342	94895246	1	p21.3	SLC44A3	0	0	0	0	0	0	0	0	0	0	0	0	0
ENSG00000117519	1	94896949	94927223	-1	p21.3	CNN3	0	0	0	0	0	0	0	0	0	0	0	0	0
ENSG00000172339	1	94974405	95072951	-1	p21.3	ALG14	0	0	0	0	0	0	0	0	0	0	0	0	0
ENSG00000152078	1	95117355	95197607	1	p21.3	TLCD4	0	0	0	0	0	0	0	0	0	0	0	0	0
ENSG00000271092	1	95117923	95247225	1	p21.3	TLCD4-RWDD3	0	0	0	0	0	0	0	0	0	0	0	0	0
ENSG00000122481	1	95234210	95247225	1	p21.3	RWDD3	0	0	0	0	0	0	0	0	0	0	0	0	0
ENSG00000117569	1	96721665	96823738	1	p21.3	PTBP2	0	0	0	0	0	0	0	0	0	0	0	0	0
ENSG00000188641	1	97077743	97995000	-1	p21.3	DPYD	0	0	0	0	0	0	0	0	0	0	0	0	0
ENSG00000162627	1	98661701	98760500	1	p21.3	SNX7	0	0	0	0	0	0	0	0	0	0	0	0	0
ENSG00000117598	1	98890245	99005032	-1	p21.3	PLPPR5	0	0	0	0	0	0	0	0	0	0	0	0	0
ENSG00000117600	1	99263953	99309590	1	p21.3	PLPPR4	0	0	0	0	0	0	0	0	0	0	0	0	0
ENSG00000099260	1	99646113	99694541	1	p21.2	PALMD	0	0	0	0	0	0	0	0	0	0	0	0	0
ENSG00000156869	1	99708632	99766631	-1	p21.2	FRRS1	0	0	0	0	0	0	0	0	0	0	0	0	0
ENSG00000162688	1	99850361	99924023	1	p21.2	AGL	0	0	0	0	0	0	0	0	0	0	0	0	0
ENSG00000117620	1	99969351	100035634	1	p21.2	SLC35A3	0	0	0	0	0	0	0	0	0	0	0	0	0
ENSG00000283761	1	99970011	100083321	1	p21.2		0	0	0	0	0	0	0	0	0	0	0	0	0
ENSG00000156875	1	100038095	100083377	1	p21.2	MFSD14A	0	0	0	0	0	0	0	0	0	0	0	0	0
ENSG00000156876	1	100083563	100132955	-1	p21.2	SASS6	0	0	0	0	0	0	0	0	0	0	0	0	0
ENSG00000122435	1	100133150	100150498	1	p21.2	TRMT13	0	0	0	0	0	0	0	0	0	0	0	0	0
ENSG00000122477	1	100148449	100178273	-1	p21.2	LRRC39	0	0	0	0	0	0	0	0	0	0	0	0	0
ENSG00000137992	1	100186919	100249834	-1	p21.2	DBT	0	0	0	0	0	0	0	0	0	0	0	0	0
ENSG00000137996	1	100266207	100292769	1	p21.2	RTCA	0	0	0	0	0	0	0	0	0	0	0	0	0
ENSG00000079335	1	100345001	100520277	1	p21.2	CDC14A	0	0	0	0	0	0	0	0	0	0	0	0	0
ENSG00000181656	1	100538139	100542021	1	p21.2	GPR88	0	0	0	0	0	0	0	0	0	0	0	0	0
ENSG00000162692	1	100719742	100739045	1	p21.2	VCAM1	0	0	0	0	0	0	0	0	0	0	0	0	1
ENSG00000162694	1	100872372	100895179	-1	p21.2	EXTL2	0	0	0	0	0	0	0	0	0	0	0	0	0
ENSG00000162695	1	100896076	100981757	1	p21.2	SLC30A7	0	0	0	0	0	0	0	0	0	0	0	0	0
ENSG00000117543	1	100989623	101026088	-1	p21.2	DPH5	0	0	0	0	0	0	0	0	0	0	0	0	0
ENSG00000170989	1	101236865	101243713	1	p21.2	S1PR1	0	0	0	0	0	0	0	0	0	0	0	0	0
ENSG00000118733	1	101802574	101997030	-1	p21.1	OLFM3	0	0	0	0	0	0	0	0	0	0	0	0	0
ENSG00000060718	1	102876467	103108872	-1	p21.1	COL11A1	0	0	0	0	0	0	0	0	0	0	0	0	0
ENSG00000185946	1	103525691	103555239	1	p21.1	RNPC3	0	0	0	0	0	0	0	0	0	0	0	0	0
ENSG00000240038	1	103553815	103579534	1	p21.1	AMY2B	0	0	0	0	0	0	0	0	0	0	0	0	0
ENSG00000243480	1	103616811	103625780	1	p21.1	AMY2A	0	0	0	0	0	0	0	0	0	0	0	0	0
ENSG00000237763	1	103655760	103664554	1	p21.1	AMY1A	0	0	0	0	0	0	0	0	0	0	0	0	0
ENSG00000174876	1	103687415	103696454	-1	p21.1	AMY1B	0	0	0	0	0	0	0	0	0	0	0	0	0
ENSG00000187733	1	103745323	103758726	1	p21.1	AMY1C	0	0	0	0	0	0	0	0	0	0	0	0	0
ENSG00000198890	1	107056674	107067636	1	p13.3	PRMT6	0	0	0	0	0	0	0	0	0	0	0	0	0
ENSG00000162631	1	107140007	107483458	1	p13.3	NTNG1	0	0	0	0	0	0	0	0	0	0	0	0	0
ENSG00000134215	1	107571161	107965180	-1	p13.3	VAV3	0	0	1	0	0	0	1	0	1	0	0	0	1
ENSG00000085491	1	108134043	108200849	-1	p13.3	SLC25A24	0	0	0	0	0	0	0	0	0	0	0	0	0
ENSG00000196427	1	108223341	108244081	-1	p13.3	NBPF4	0	0	0	0	0	0	0	0	0	0	0	0	0
ENSG00000186086	1	108450282	108471002	1	p13.3	NBPF6	0	0	0	0	0	0	0	0	0	0	0	0	0
ENSG00000162636	1	108560089	108644900	1	p13.3	FAM102B	0	0	0	0	0	0	0	0	0	0	0	0	0
ENSG00000162639	1	108648290	108661526	-1	p13.3	HENMT1	0	0	0	0	0	0	0	0	0	0	0	0	0
ENSG00000134186	1	108692310	108702928	1	p13.3	PRPF38B	0	0	0	0	0	0	0	0	0	0	0	0	0
ENSG00000143107	1	108712908	108742749	1	p13.3	FNDC7	0	0	0	0	0	0	0	0	0	0	0	0	0
ENSG00000116266	1	108746674	108809523	1	p13.3	STXBP3	0	0	0	0	0	0	0	0	0	0	0	0	0
ENSG00000162641	1	108815898	108963484	-1	p13.3	AKNAD1	0	0	0	0	0	0	0	0	0	0	0	0	0
ENSG00000121957	1	108875350	108934545	1	p13.3	GPSM2	0	0	0	0	0	0	0	0	0	0	0	0	0
ENSG00000121940	1	108929508	108963457	-1	p13.3	CLCC1	0	0	0	0	0	0	0	0	0	0	0	0	0
ENSG00000085433	1	108970214	109042113	-1	p13.3	WDR47	0	0	0	0	0	0	0	0	0	0	0	0	0
ENSG00000197780	1	109062486	109076003	-1	p13.3	TAF13	0	0	0	0	0	0	0	0	0	0	0	0	0
ENSG00000215717	1	109090764	109096934	1	p13.3	TMEM167B	0	0	0	0	0	0	0	0	0	0	0	0	0
ENSG00000179902	1	109105951	109113857	-1	p13.3	C1orf194	0	0	0	0	0	0	0	0	0	0	0	0	0
ENSG00000116299	1	109113679	109206781	1	p13.3	KIAA1324	0	0	0	0	0	0	0	0	0	0	0	0	0
ENSG00000031698	1	109213918	109238182	1	p13.3	SARS1	0	0	0	0	0	0	0	0	0	0	0	0	0
ENSG00000143126	1	109249539	109275751	1	p13.3	CELSR2	0	0	0	0	0	0	0	0	0	0	0	0	0
ENSG00000134222	1	109279556	109283186	-1	p13.3	PSRC1	0	0	0	0	0	0	0	0	0	0	0	0	0
ENSG00000221986	1	109292365	109307011	-1	p13.3	MYBPHL	0	0	0	0	0	0	0	0	0	0	0	0	0
ENSG00000134243	1	109309568	109397918	-1	p13.3	SORT1	0	0	0	0	0	0	0	0	0	0	0	0	0
ENSG00000143106	1	109399042	109426448	-1	p13.3	PSMA5	0	0	0	0	0	0	0	0	0	0	0	0	0
ENSG00000143028	1	109466546	109482134	1	p13.3	SYPL2	0	0	0	0	0	0	0	0	0	0	0	0	0
ENSG00000162650	1	109483479	109492804	1	p13.3	ATXN7L2	0	0	0	0	0	0	0	0	0	0	0	0	0
ENSG00000174151	1	109494052	109502932	1	p13.3	CYB561D1	0	0	0	0	0	0	0	0	0	0	0	0	0
ENSG00000181754	1	109504178	109509738	-1	p13.3	AMIGO1	0	0	0	0	0	0	0	0	0	0	0	0	0
ENSG00000156097	1	109539872	109548406	1	p13.3	GPR61	0	0	0	0	0	0	0	0	0	0	0	0	0
ENSG00000065135	1	109548615	109600195	1	p13.3	GNAI3	0	0	0	0	0	0	0	0	0	0	0	0	1
ENSG00000134183	1	109603254	109619929	-1	p13.3	GNAT2	0	0	0	0	0	0	0	0	0	0	0	0	0
ENSG00000116337	1	109616104	109632053	1	p13.3	AMPD2	0	0	0	0	0	0	0	0	0	0	0	0	0
ENSG00000168765	1	109656099	109674836	1	p13.3	GSTM4	0	0	0	0	0	0	0	0	0	0	0	0	0
ENSG00000213366	1	109668022	109709551	1	p13.3	GSTM2	0	0	0	0	0	0	0	0	0	0	0	0	0
ENSG00000134184	1	109687814	109709039	1	p13.3	GSTM1	0	0	0	0	0	0	0	0	0	0	0	0	0
ENSG00000134201	1	109711780	109775428	1	p13.3	GSTM5	0	0	0	0	0	0	0	0	0	0	0	0	0
ENSG00000134202	1	109733932	109741038	-1	p13.3	GSTM3	0	0	0	0	0	0	0	0	0	0	0	0	0
ENSG00000198758	1	109750080	109764027	-1	p13.3	EPS8L3	0	0	0	0	0	0	0	0	0	0	0	0	0
ENSG00000184371	1	109910242	109930992	1	p13.3	CSF1	0	0	0	0	0	0	0	0	0	0	0	0	0
ENSG00000168710	1	109984765	110023742	1	p13.3	AHCYL1	0	0	0	0	0	0	0	0	0	0	0	0	0
ENSG00000143093	1	110031577	110074641	1	p13.3	STRIP1	0	0	0	0	0	0	0	0	0	0	0	0	0
ENSG00000156150	1	110059870	110070672	-1	p13.3	ALX3	0	0	0	0	0	0	0	0	0	0	0	0	0
ENSG00000186150	1	110112443	110113947	1	p13.3	UBL4B	0	0	0	0	0	0	0	0	0	0	0	0	0
ENSG00000197106	1	110150494	110202202	1	p13.3	SLC6A17	0	0	0	0	0	0	0	0	0	0	0	0	0
ENSG00000116396	1	110211343	110283100	1	p13.3	KCNC4	0	0	0	0	0	0	0	0	0	0	0	0	0
ENSG00000162775	1	110338506	110346681	1	p13.3	RBM15	0	0	0	0	0	0	0	0	0	0	0	0	0
ENSG00000168679	1	110362851	110391082	-1	p13.3	SLC16A4	0	0	0	0	0	0	0	0	0	0	0	0	0
ENSG00000134248	1	110401249	110407942	-1	p13.3	LAMTOR5	0	0	0	0	0	0	0	0	0	0	0	0	0
ENSG00000143125	1	110451149	110457358	1	p13.3	PROK1	0	0	0	0	0	0	0	0	0	0	0	0	0
ENSG00000143105	1	110517217	110519175	-1	p13.3	KCNA10	0	0	0	0	0	0	0	0	0	0	0	0	0
ENSG00000177301	1	110519837	110631474	-1	p13.3	KCNA2	0	0	0	0	0	0	0	0	0	0	0	0	0
ENSG00000177272	1	110672465	110674940	-1	p13.3	KCNA3	0	0	0	0	0	0	0	0	0	0	0	0	0
ENSG00000143119	1	110871188	110899922	1	p13.3	CD53	0	0	0	0	0	0	0	0	0	0	0	0	0
ENSG00000121931	1	110947190	110963965	-1	p13.3	LRIF1	0	0	0	0	0	0	0	0	0	0	0	0	0
ENSG00000156171	1	111117333	111140216	-1	p13.3	DRAM2	0	0	0	0	0	0	0	0	0	0	0	0	0
ENSG00000134255	1	111139627	111185104	1	p13.3	CEPT1	0	0	0	0	0	0	0	0	0	0	0	0	0
ENSG00000162777	1	111185969	111204535	-1	p13.2	DENND2D	0	0	0	0	0	0	0	0	0	0	0	0	0
ENSG00000064886	1	111200771	111243440	1	p13.2	CHI3L2	0	0	0	0	0	0	0	0	0	0	0	0	0
ENSG00000134216	1	111290851	111320566	1	p13.2	CHIA	0	0	0	0	0	0	0	0	0	0	0	0	0
ENSG00000173947	1	111346600	111353013	1	p13.2	PIFO	0	0	0	0	0	0	0	0	0	0	0	0	0
ENSG00000085465	1	111414319	111427735	-1	p13.2	OVGP1	0	0	0	0	0	0	0	0	0	0	0	0	0
ENSG00000116455	1	111439890	111449256	-1	p13.2	WDR77	0	0	0	0	0	0	0	0	0	0	0	0	0
ENSG00000116459	1	111448864	111462773	1	p13.2	ATP5PB	0	0	0	0	0	0	0	0	0	0	0	0	0
ENSG00000143110	1	111473792	111478512	1	p13.2	C1orf162	0	0	0	0	0	0	0	0	0	0	0	0	0
ENSG00000121933	1	111483348	111563962	-1	p13.2	TMIGD3	0	0	0	0	0	0	0	0	0	0	0	0	0
ENSG00000282608	1	111499429	111503633	-1	p13.2	ADORA3	0	0	0	0	0	0	0	0	0	0	0	0	0
ENSG00000116473	1	111542218	111716691	1	p13.2	RAP1A	0	0	0	0	0	0	0	0	0	0	0	0	1
ENSG00000197852	1	111680630	111755824	-1	p13.2	INKA2	0	0	0	0	0	0	0	0	0	0	0	0	0
ENSG00000064703	1	111755245	111768000	1	p13.2	DDX20	0	0	0	0	0	0	0	0	0	0	0	0	0
ENSG00000171385	1	111770662	111989155	-1	p13.2	KCND3	0	0	0	0	0	0	0	0	0	0	0	0	0
ENSG00000143079	1	112396214	112463456	1	p13.2	CTTNBP2NL	0	0	0	0	0	0	0	0	0	0	0	0	0
ENSG00000134245	1	112466541	112530165	1	p13.2	WNT2B	0	0	0	0	0	0	0	0	0	0	0	0	0
ENSG00000007341	1	112523514	112620825	-1	p13.2	ST7L	0	0	0	0	0	0	0	0	0	0	0	0	0
ENSG00000116489	1	112619805	112671616	1	p13.2	CAPZA1	0	0	0	0	0	0	0	0	0	0	0	0	0
ENSG00000155363	1	112673141	112700746	1	p13.2	MOV10	0	0	0	0	0	0	0	0	0	0	0	0	0
ENSG00000155366	1	112701106	112707434	-1	p13.2	RHOC	0	0	0	0	0	0	0	0	0	0	0	0	0
ENSG00000271810	1	112702614	112711433	-1	p13.2		0	0	0	0	0	0	0	0	0	0	0	0	0
ENSG00000155367	1	112709994	112715477	-1	p13.2	PPM1J	0	0	0	0	0	0	0	0	0	0	0	0	0
ENSG00000184599	1	112720419	112727235	1	p13.2	TAFA3	0	0	0	0	0	0	0	0	0	0	0	0	0
ENSG00000155380	1	112911847	112957013	-1	p13.2	SLC16A1	0	0	0	0	0	0	0	0	0	0	0	0	0
ENSG00000198799	1	113073198	113132260	1	p13.2	LRIG2	0	0	0	0	0	0	0	0	0	0	0	0	0
ENSG00000081026	1	113390515	113685923	1	p13.2	MAGI3	0	0	0	0	0	0	0	0	0	0	0	0	0
ENSG00000116793	1	113696831	113759489	-1	p13.2	PHTF1	0	0	0	0	0	0	0	0	0	0	0	0	0
ENSG00000081019	1	113761832	113812476	-1	p13.2	RSBN1	0	0	0	0	0	0	0	0	0	0	0	0	0
ENSG00000134242	1	113813811	113871753	-1	p13.2	PTPN22	0	0	0	0	0	0	0	0	0	0	0	0	0
ENSG00000188761	1	113876816	113887581	-1	p13.2	BCL2L15	0	0	0	0	0	0	0	0	0	0	0	0	0
ENSG00000134262	1	113894194	113905201	-1	p13.2	AP4B1	0	0	0	0	0	0	0	0	0	0	0	0	0
ENSG00000118655	1	113905213	113914086	1	p13.2	DCLRE1B	0	0	0	0	0	0	0	0	0	0	0	0	0
ENSG00000163349	1	113929324	113977869	1	p13.2	HIPK1	0	0	0	0	0	0	0	0	0	0	0	0	0
ENSG00000116774	1	113979391	114035572	1	p13.2	OLFML3	0	0	0	0	0	0	0	0	0	0	0	0	0
ENSG00000134207	1	114089291	114153919	-1	p13.2	SYT6	0	0	0	0	0	0	0	0	0	0	0	0	0
ENSG00000197323	1	114392790	114511203	-1	p13.2	TRIM33	0	0	0	0	0	0	0	0	0	0	0	0	0
ENSG00000116752	1	114567557	114581629	-1	p13.2	BCAS2	0	0	0	0	0	0	0	0	0	0	0	0	0
ENSG00000175984	1	114582848	114670422	-1	p13.2	DENND2C	0	0	0	0	0	0	0	0	0	0	0	0	0
ENSG00000116748	1	114673090	114695618	-1	p13.2	AMPD1	0	0	0	0	0	0	0	0	0	0	0	0	0
ENSG00000213281	1	114704469	114716771	-1	p13.2	NRAS	1	1	1	0	0	0	1	0	1	0	0	0	0
ENSG00000009307	1	114716913	114758676	-1	p13.2	CSDE1	0	0	0	0	0	0	0	0	0	0	0	0	0
ENSG00000052723	1	114769479	114780685	-1	p13.2	SIKE1	0	0	0	1	0	0	0	0	0	0	0	0	0
ENSG00000198765	1	114854863	114995370	1	p13.2	SYCP1	0	0	0	0	0	0	0	0	0	0	0	0	0
ENSG00000134200	1	115029826	115034302	1	p13.2	TSHB	0	0	0	0	0	0	0	0	0	0	0	0	0
ENSG00000134198	1	115048011	115089503	-1	p13.2	TSPAN2	0	0	0	0	0	0	0	0	0	0	0	0	0
ENSG00000134259	1	115285917	115338249	-1	p13.2	NGF	0	0	0	0	0	0	0	0	0	0	0	0	0
ENSG00000173218	1	115641970	115698224	1	p13.1	VANGL1	0	0	0	0	0	0	0	0	0	0	0	0	0
ENSG00000118729	1	115700007	115768781	-1	p13.1	CASQ2	0	0	0	0	0	0	0	0	0	0	0	0	0
ENSG00000177551	1	115836377	115843917	-1	p13.1	NHLH2	0	0	0	0	0	0	0	0	0	0	0	0	0
ENSG00000163393	1	115976513	116070054	1	p13.1	SLC22A15	0	0	0	0	0	0	0	0	0	0	0	0	0
ENSG00000173212	1	116111755	116135240	1	p13.1	MAB21L3	0	0	0	0	0	0	0	0	0	0	0	0	0
ENSG00000163399	1	116372668	116410261	1	p13.1	ATP1A1	0	0	0	0	0	0	0	0	0	0	0	0	0
ENSG00000116815	1	116514534	116571039	-1	p13.1	CD58	0	0	0	0	0	0	0	0	0	0	0	0	0
ENSG00000143061	1	116574399	116667755	-1	p13.1	IGSF3	0	0	0	0	0	0	0	0	0	0	0	0	0
ENSG00000116824	1	116754430	116769229	1	p13.1	CD2	0	0	0	0	0	0	0	0	0	0	0	0	0
ENSG00000134247	1	116909916	116990353	1	p13.1	PTGFRN	0	0	0	0	0	0	0	0	0	0	0	0	0
ENSG00000134256	1	117001750	117036476	1	p13.1	CD101	0	0	0	0	0	0	0	0	0	0	0	0	0
ENSG00000116830	1	117060326	117107453	1	p13.1	TTF2	0	0	0	0	0	0	0	0	0	0	0	0	0
ENSG00000134253	1	117111060	117122587	-1	p13.1	TRIM45	0	0	0	0	0	0	0	0	0	0	0	0	0
ENSG00000134258	1	117143587	117210960	-1	p12	VTCN1	0	0	0	0	0	0	0	0	0	0	0	0	0
ENSG00000198162	1	117367449	117528872	1	p12	MAN1A2	0	0	0	0	0	0	0	0	0	0	0	0	0
ENSG00000183508	1	117606048	117628389	1	p12	TENT5C	0	0	0	0	0	0	0	0	0	0	0	0	0
ENSG00000196505	1	117863485	117929621	-1	p12	GDAP2	0	0	0	0	0	0	0	0	0	0	0	0	0
ENSG00000065183	1	117929720	117966543	1	p12	WDR3	0	0	0	0	0	0	0	0	0	0	0	0	0
ENSG00000155761	1	117953590	118185228	-1	p12	SPAG17	0	0	0	0	0	0	0	0	0	0	0	0	0
ENSG00000092607	1	118883046	118989556	-1	p12	TBX15	0	0	0	0	0	0	0	0	0	0	0	0	0
ENSG00000116874	1	119031216	119140671	-1	p12	WARS2	0	0	0	0	0	0	0	0	0	0	0	0	0
ENSG00000116882	1	119368779	119394130	1	p12	HAO2	0	0	0	0	0	0	0	0	0	0	0	0	0
ENSG00000203859	1	119414931	119423035	1	p12	HSD3B2	0	0	0	0	0	0	0	0	0	0	0	0	0
ENSG00000203857	1	119507198	119515054	1	p12	HSD3B1	0	0	0	0	0	0	0	0	0	0	0	0	0
ENSG00000143067	1	119619377	119648266	-1	p12	ZNF697	0	0	0	0	0	0	0	0	0	0	0	0	0
ENSG00000092621	1	119648411	119744226	1	p12	PHGDH	0	0	0	0	0	0	0	0	0	0	0	0	0
ENSG00000134240	1	119748002	119768905	-1	p12	HMGCS2	0	0	0	0	0	0	0	0	0	0	0	0	0
ENSG00000134193	1	119794017	119811580	-1	p12	REG4	0	0	0	0	0	0	0	0	0	0	0	0	0
ENSG00000134249	1	119893533	119896515	-1	p12	ADAM30	0	0	0	0	0	0	0	0	0	0	0	0	0
ENSG00000134250	1	119911553	120100779	-1	p12	NOTCH2	0	0	0	0	0	0	0	0	0	1	0	0	0
ENSG00000265808	1	120150898	120176520	-1	p12	SEC22B	0	0	0	0	0	0	0	0	0	0	0	0	0
ENSG00000286106	1	120723912	120793882	1	p11.2	NOTCH2NLR	0	0	0	0	0	0	0	0	0	0	0	0	0
ENSG00000273136	1	120723949	120842110	1	p11.2	NBPF26	0	0	0	0	0	0	0	0	0	0	0	0	0
ENSG00000263353	1	120889746	120890405	1	p11.2	PPIAL4A	0	0	0	0	0	0	0	0	0	0	0	0	0
ENSG00000198019	1	121087345	121097161	1	p11.2	FCGR1B	0	0	0	0	0	0	0	0	0	0	0	0	0
ENSG00000188610	1	121167646	121185539	-1	p11.2	FAM72B	0	0	0	0	0	0	0	0	0	0	0	0	0
ENSG00000171943	1	121184811	121392874	1	p11.2	SRGAP2C	0	0	0	0	0	0	0	0	0	0	0	0	0
ENSG00000273213	1	143894544	143905977	-1	q21.1	H3-2	0	0	0	0	0	0	0	0	0	0	0	0	0
ENSG00000263513	1	143955287	143971986	-1	q21.1	FAM72C	0	0	0	0	0	0	0	0	0	0	0	0	0
ENSG00000271567	1	144372875	144373634	-1	q21.1	PPIAL4E	0	0	0	0	0	0	0	0	0	0	0	0	0
ENSG00000266338	1	144421386	144461674	-1	q21.1	NBPF15	0	0	0	0	0	0	0	0	0	0	0	0	0
ENSG00000279782	1	144592893	144593652	1	q21.1	PPIAL4F	0	0	0	0	0	0	0	0	0	0	0	0	0
ENSG00000196369	1	144887265	145095528	-1	q21.1	SRGAP2B	0	0	0	0	0	0	0	0	0	0	0	0	0
ENSG00000215784	1	145095974	145112696	1	q21.1	FAM72D	0	0	0	0	0	0	0	0	0	0	0	0	0
ENSG00000289549	1	145241415	145242174	-1	q21.1	PPIAL4D	0	0	0	0	0	0	0	0	0	0	0	0	0
ENSG00000162825	1	145289900	145405778	-1	q21.1	NBPF20	0	0	0	0	0	0	0	0	0	0	0	0	0
ENSG00000117262	1	145607988	145670650	1	q21.1	GPR89A	0	0	0	0	0	0	0	0	0	0	0	0	0
ENSG00000174827	1	145670852	145708148	-1	q21.1	PDZK1	0	0	0	0	0	0	0	0	0	0	0	0	0
ENSG00000117281	1	145719471	145739288	1	q21.1	CD160	0	0	0	0	0	0	0	0	0	0	0	0	0
ENSG00000265491	1	145738868	145824095	-1	q21.1	RNF115	0	0	0	0	0	0	0	0	0	0	0	0	0
ENSG00000186141	1	145824088	145844402	1	q21.1	POLR3C	0	0	0	0	0	0	0	0	0	0	0	0	0
ENSG00000186364	1	145845630	145848954	1	q21.1	NUDT17	0	0	0	0	0	0	0	0	0	0	0	0	0
ENSG00000131788	1	145848522	145859836	-1	q21.1	PIAS3	0	0	0	0	0	0	0	0	0	0	0	0	0
ENSG00000198483	1	145866560	145885866	-1	q21.1	ANKRD35	0	0	0	0	0	0	0	0	0	0	0	0	0
ENSG00000143127	1	145891208	145910111	-1	q21.1	ITGA10	0	0	0	0	0	0	0	0	0	0	0	0	0
ENSG00000131779	1	145911350	145918717	-1	q21.1	PEX11B	0	0	0	0	0	0	0	0	0	0	0	0	0
ENSG00000265241	1	145917714	145927678	-1	q21.1	RBM8A	0	0	0	0	0	0	0	0	0	0	0	0	0
ENSG00000289565	1	145917714	145926741	-1	q21.1		0	0	0	0	0	0	0	0	0	0	0	0	0
ENSG00000280778	1	145927258	145977811	1	q21.1		0	0	0	0	0	0	0	0	0	0	0	0	0
ENSG00000271601	1	145933423	145958017	-1	q21.1	LIX1L	0	0	0	0	0	0	0	0	0	0	0	0	0
ENSG00000272031	1	145959441	145964575	-1	q21.1	ANKRD34A	0	0	0	0	0	0	0	0	0	0	0	0	0
ENSG00000121851	1	145964690	145978848	1	q21.1	POLR3GL	0	0	0	0	0	0	0	0	0	0	0	0	0
ENSG00000265972	1	145992435	145996579	-1	q21.1	TXNIP	0	0	0	0	1	0	0	0	0	0	0	0	0
ENSG00000168509	1	146017468	146036746	-1	q21.1	HJV	0	0	0	0	0	0	0	0	0	0	0	0	0
ENSG00000271425	1	146064711	146229000	-1	q21.1	NBPF10	0	0	0	0	0	0	0	0	0	0	0	0	0
ENSG00000264343	1	146146203	146229041	-1	q21.1	NOTCH2NLA	0	0	0	0	0	0	0	0	0	0	0	0	0
ENSG00000270339	1	146344006	146344765	-1	q21.1	PPIAL4H	0	0	0	0	0	0	0	0	0	0	0	0	0
ENSG00000268043	1	146938744	146996202	1	q21.1	NBPF12	0	0	0	0	0	0	0	0	0	0	0	0	0
ENSG00000131791	1	147155106	147172550	-1	q21.1	PRKAB2	0	0	0	0	0	0	0	0	0	0	0	0	0
ENSG00000131781	1	147175351	147243050	-1	q21.1	FMO5	0	0	0	0	0	0	0	0	0	0	0	0	0
ENSG00000131778	1	147242654	147295765	1	q21.1	CHD1L	0	0	0	0	0	0	0	0	0	0	0	0	0
ENSG00000116128	1	147541501	147626216	1	q21.2	BCL9	0	0	0	0	0	0	0	0	0	0	0	0	0
ENSG00000288626	1	147611590	147611796	1	q21.2		0	0	0	0	0	0	0	0	0	0	0	0	0
ENSG00000162836	1	147629652	147670524	-1	q21.2	ACP6	0	0	0	0	0	0	0	0	0	0	0	0	0
ENSG00000265107	1	147756199	147773362	-1	q21.2	GJA5	0	0	0	0	0	0	0	0	0	0	0	0	0
ENSG00000121634	1	147907956	147909257	1	q21.2	GJA8	0	0	0	0	0	0	0	0	0	0	0	0	0
ENSG00000188092	1	147928393	147993592	1	q21.2	GPR89B	0	0	0	0	0	0	0	0	0	0	0	0	0
ENSG00000263956	1	148102046	148152322	-1	q21.2	NBPF11	0	0	0	0	0	0	0	0	0	0	0	0	0
ENSG00000236334	1	148479824	148483679	-1	q21.2	PPIAL4G	0	0	0	0	0	0	0	0	0	0	0	0	0
ENSG00000270629	1	148531385	148679742	-1	q21.2	NBPF14	0	0	0	0	0	0	0	0	0	0	0	0	0
ENSG00000286019	1	148607040	148679779	-1	q21.2	NOTCH2NLB	0	0	0	0	0	0	0	0	0	0	0	0	0
ENSG00000177144	1	148748774	148752415	1	q21.2	NUDT4B	0	0	0	0	0	0	0	0	0	0	0	0	0
ENSG00000178104	1	148808181	149048286	1	q21.2	PDE4DIP	0	0	0	0	0	0	0	0	0	0	0	0	0
ENSG00000269713	1	149054027	149103561	-1	q21.2	NBPF9	0	0	0	0	0	0	0	0	0	0	0	0	0
ENSG00000286219	1	149390621	149471833	1	q21.2	NOTCH2NLC	0	0	0	0	0	0	0	0	0	0	0	0	0
ENSG00000286185	1	149390623	149556361	1	q21.2		0	0	0	0	0	0	0	0	0	0	0	0	0
ENSG00000271383	1	149475045	149556361	1	q21.2	NBPF19	0	0	0	0	0	0	0	0	0	0	0	0	0
ENSG00000288867	1	149583848	149584607	1	q21.2	PPIAL4C	0	0	0	0	0	0	0	0	0	0	0	0	0
ENSG00000150337	1	149782671	149792518	1	q21.2	FCGR1A	0	0	0	0	0	0	0	0	0	0	0	0	0
ENSG00000203814	1	149782689	149812373	-1	q21.2	H2BC18	0	0	0	0	0	0	0	0	0	0	0	0	0
ENSG00000183598	1	149813225	149813693	-1	q21.2	H3C13	0	0	0	0	0	0	0	0	0	0	0	0	0
ENSG00000270882	1	149832657	149839767	1	q21.2	H4C14	0	0	0	0	0	0	0	0	0	0	0	0	0
ENSG00000203811	1	149840687	149841208	-1	q21.2	H3C14	0	0	0	0	0	0	0	0	0	0	0	0	0
ENSG00000288825	1	149842218	149842750	-1	q21.2	H2AC18	0	0	0	0	0	0	0	0	0	0	0	0	0
ENSG00000272196	1	149851061	149851624	1	q21.2	H2AC19	0	0	0	0	0	0	0	0	0	0	0	0	0
ENSG00000288859	1	149851061	149851594	1	q21.2	H2AC19	0	0	0	0	0	0	0	0	0	0	0	0	0
ENSG00000203852	1	149852608	149853125	1	q21.2	H3C15	0	0	0	0	0	0	0	0	0	0	0	0	0
ENSG00000270276	1	149854045	149861210	-1	q21.2	H4C15	0	0	0	0	0	0	0	0	0	0	0	0	0
ENSG00000184678	1	149884459	149886652	-1	q21.2	H2BC21	0	0	0	0	0	0	0	0	0	0	0	0	0
ENSG00000184260	1	149886918	149887411	1	q21.2	H2AC20	0	0	0	0	0	0	0	0	0	0	0	0	0
ENSG00000184270	1	149887484	149888013	-1	q21.2	H2AC21	0	0	0	0	0	0	0	0	0	0	0	0	0
ENSG00000178096	1	149887890	149900798	1	q21.2	BOLA1	0	0	0	0	0	0	0	0	0	0	0	0	0
ENSG00000159164	1	149903318	149917844	-1	q21.2	SV2A	0	0	0	0	0	0	0	0	0	0	0	0	0
ENSG00000143368	1	149923317	149927803	-1	q21.2	SF3B4	0	0	0	0	0	0	0	0	0	0	0	0	0
ENSG00000014914	1	149928651	149936879	-1	q21.2	MTMR11	0	0	0	0	0	0	0	0	0	0	0	0	0
ENSG00000264522	1	149937812	150010726	-1	q21.2	OTUD7B	0	0	0	0	0	0	0	0	0	0	0	0	0
ENSG00000136631	1	150067279	150145329	1	q21.2	VPS45	0	0	0	0	0	0	0	0	0	0	0	0	0
ENSG00000023902	1	150149183	150164720	1	q21.2	PLEKHO1	0	0	0	0	0	0	0	0	0	0	0	0	0
ENSG00000143401	1	150218417	150236156	-1	q21.2	ANP32E	0	0	0	0	0	0	0	0	0	0	0	0	0
ENSG00000118298	1	150257251	150265078	1	q21.2	CA14	0	0	0	0	0	0	0	0	0	0	0	0	0
ENSG00000117362	1	150265399	150269580	-1	q21.2	APH1A	0	0	0	0	0	0	0	0	0	0	0	0	0
ENSG00000118292	1	150268200	150280916	1	q21.2	C1orf54	0	0	0	0	0	0	0	0	0	0	0	0	0
ENSG00000159208	1	150282543	150287093	1	q21.2	CIART	0	0	0	0	0	0	0	0	0	0	0	0	0
ENSG00000266472	1	150293720	150308979	1	q21.2	MRPS21	0	0	0	0	0	0	0	0	0	0	0	0	0
ENSG00000117360	1	150321479	150353233	1	q21.2	PRPF3	0	0	0	0	0	0	0	0	0	0	0	0	0
ENSG00000163125	1	150363091	150476566	1	q21.2	RPRD2	0	0	0	0	0	0	0	0	0	0	0	0	0
ENSG00000143374	1	150487364	150507609	1	q21.2	TARS2	0	0	0	0	0	0	0	0	0	0	0	0	0
ENSG00000143369	1	150508062	150513789	1	q21.2	ECM1	0	0	0	0	0	0	0	0	0	0	0	0	0
ENSG00000143382	1	150549369	150560937	1	q21.2	ADAMTSL4	0	0	0	0	0	0	0	0	0	0	0	0	0
ENSG00000143384	1	150574551	150579738	-1	q21.2	MCL1	0	0	0	0	0	0	0	0	0	0	0	0	0
ENSG00000143420	1	150600851	150629612	-1	q21.3	ENSA	0	0	0	0	0	0	0	0	0	0	0	0	0
ENSG00000143457	1	150646230	150697154	-1	q21.3	GOLPH3L	0	0	0	0	0	0	0	0	0	0	0	0	0
ENSG00000143452	1	150698060	150720895	-1	q21.3	HORMAD1	0	0	0	0	0	0	0	0	0	0	0	0	0
ENSG00000163131	1	150730188	150765792	-1	q21.3	CTSS	0	0	0	0	0	0	0	1	0	0	0	0	0
ENSG00000143387	1	150796208	150808260	-1	q21.3	CTSK	0	0	0	0	0	1	0	0	0	0	0	0	0
ENSG00000143437	1	150809713	150876708	-1	q21.3	ARNT	0	0	0	0	0	0	0	0	0	0	0	0	0
ENSG00000283324	1	150887136	150913292	1	q21.3	CTXND2	0	0	0	0	0	0	0	0	0	0	0	0	0
ENSG00000143379	1	150926263	150964744	1	q21.3	SETDB1	0	0	0	0	0	0	0	0	0	0	0	0	0
ENSG00000143418	1	150960583	150975004	-1	q21.3	CERS2	0	0	0	0	0	0	0	0	0	0	0	0	0
ENSG00000143412	1	150982249	150995634	1	q21.3	ANXA9	0	0	0	0	0	0	0	0	0	0	0	0	0
ENSG00000143409	1	150996086	151008375	-1	q21.3	MINDY1	0	0	0	0	0	0	0	0	0	0	0	0	0
ENSG00000143363	1	151008420	151035713	1	q21.3	PRUNE1	0	0	0	0	0	0	0	0	0	0	0	0	0
ENSG00000163141	1	151036321	151047720	1	q21.3	BNIPL	0	0	0	0	0	0	0	0	0	0	0	0	0
ENSG00000143443	1	151047751	151051986	1	q21.3	C1orf56	0	0	0	0	0	0	0	0	0	0	0	0	0
ENSG00000197622	1	151050971	151070325	-1	q21.3	CDC42SE1	0	0	0	0	0	0	0	0	0	0	0	0	0
ENSG00000213190	1	151060397	151069544	1	q21.3	MLLT11	0	0	0	0	0	0	0	0	0	0	0	0	0
ENSG00000143458	1	151070578	151125542	1	q21.3	GABPB2	0	0	0	0	0	0	0	0	0	0	0	0	0
ENSG00000143434	1	151131685	151146664	-1	q21.3	SEMA6C	0	0	0	0	0	0	0	0	0	0	0	0	0
ENSG00000163154	1	151156649	151159749	1	q21.3	TNFAIP8L2	0	0	0	0	0	0	0	0	0	0	0	0	0
ENSG00000163156	1	151156664	151170296	1	q21.3	SCNM1	0	0	0	0	0	0	0	0	0	0	0	0	0
ENSG00000163155	1	151159748	151165948	-1	q21.3	LYSMD1	0	0	0	0	0	0	0	0	0	0	0	0	0
ENSG00000163157	1	151169986	151176284	-1	q21.3	TMOD4	0	0	0	0	0	0	0	0	0	0	0	0	0
ENSG00000163159	1	151176304	151195321	-1	q21.3	VPS72	0	0	0	0	0	0	0	0	0	0	0	0	0
ENSG00000143398	1	151197949	151249536	1	q21.3	PIP5K1A	0	0	0	0	0	0	0	0	0	0	0	0	0
ENSG00000159352	1	151254703	151267479	1	q21.3	PSMD4	0	0	0	0	0	0	0	0	0	0	0	0	0
ENSG00000143373	1	151281618	151292176	1	q21.3	ZNF687	0	0	0	0	0	0	0	0	0	0	0	0	0
ENSG00000143393	1	151291797	151327715	-1	q21.3	PI4KB	0	0	0	0	0	0	0	0	0	0	0	0	0
ENSG00000143390	1	151340640	151347357	-1	q21.3	RFX5	0	0	0	0	0	0	0	1	0	0	0	0	0
ENSG00000143416	1	151364304	151372707	-1	q21.3	SELENBP1	0	0	0	0	0	0	0	0	0	0	0	0	0
ENSG00000159377	1	151399560	151401937	1	q21.3	PSMB4	0	0	0	0	0	0	0	0	0	0	0	0	0
ENSG00000143442	1	151402724	151459494	-1	q21.3	POGZ	0	0	0	0	0	0	0	0	0	0	0	0	0
ENSG00000143375	1	151510510	151538692	1	q21.3	CGN	0	0	0	0	0	0	0	0	0	0	0	0	0
ENSG00000143367	1	151540305	151583583	1	q21.3	TUFT1	0	0	0	0	0	0	0	0	0	0	0	0	0
ENSG00000143376	1	151612006	151699091	1	q21.3	SNX27	0	0	0	0	0	0	0	0	0	0	0	0	0
ENSG00000159409	1	151700058	151716803	-1	q21.3	CELF3	0	0	0	0	0	0	0	0	0	0	0	0	0
ENSG00000178796	1	151710433	151729805	1	q21.3	RIIAD1	0	0	0	0	0	0	0	0	0	0	0	0	0
ENSG00000143436	1	151759647	151763496	-1	q21.3	MRPL9	0	0	0	0	0	0	0	0	0	0	0	0	0
ENSG00000143450	1	151762899	151771334	1	q21.3	OAZ3	0	0	0	0	0	0	0	0	0	0	0	0	0
ENSG00000182134	1	151770107	151791416	-1	q21.3	TDRKH	0	0	0	0	0	0	0	0	0	0	0	0	0
ENSG00000213171	1	151800264	151806154	-1	q21.3	LINGO4	0	0	0	0	0	0	0	0	0	0	0	0	0
ENSG00000143365	1	151806071	151831845	-1	q21.3	RORC	0	0	0	0	0	0	0	0	0	0	1	0	0
ENSG00000225556	1	151837819	151840557	-1	q21.3	C2CD4D	0	0	0	0	0	0	0	0	0	0	0	0	0
ENSG00000196407	1	151847101	151853712	-1	q21.3	THEM5	0	0	0	0	0	0	0	0	0	0	0	0	0
ENSG00000159445	1	151870866	151909637	-1	q21.3	THEM4	0	0	0	0	0	0	0	0	0	0	0	0	0
ENSG00000197747	1	151982915	151993859	-1	q21.3	S100A10	0	0	0	0	0	0	0	0	0	0	0	0	0
ENSG00000163191	1	152032506	152047907	-1	q21.3	S100A11	0	0	0	0	0	0	0	0	0	0	0	0	0
ENSG00000182898	1	152084141	152089064	-1	q21.3	TCHHL1	0	0	0	0	0	0	0	0	0	0	0	0	0
ENSG00000159450	1	152106317	152115454	-1	q21.3	TCHH	0	0	0	0	0	0	0	0	0	0	0	0	0
ENSG00000215853	1	152153595	152159228	-1	q21.3	RPTN	0	0	0	0	0	0	0	0	0	0	0	0	0
ENSG00000197915	1	152212076	152224193	-1	q21.3	HRNR	0	0	0	0	0	0	0	0	0	0	0	0	0
ENSG00000143631	1	152302165	152325239	-1	q21.3	FLG	0	0	0	0	0	0	0	0	0	0	0	0	0
ENSG00000143520	1	152348735	152360006	-1	q21.3	FLG2	0	0	0	0	0	0	0	0	0	0	0	0	0
ENSG00000143536	1	152409243	152414263	-1	q21.3	CRNN	0	0	0	0	0	0	0	0	0	0	0	0	0
ENSG00000186207	1	152510803	152512177	1	q21.3	LCE5A	0	0	0	0	0	0	0	0	0	0	0	0	0
ENSG00000169509	1	152514482	152516008	1	q21.3	CRCT1	0	0	0	0	0	0	0	0	0	0	0	0	0
ENSG00000185966	1	152565654	152566780	-1	q21.3	LCE3E	0	0	0	0	0	0	0	0	0	0	0	0	0
ENSG00000163202	1	152579381	152580516	-1	q21.3	LCE3D	0	0	0	0	0	0	0	0	0	0	0	0	0
ENSG00000244057	1	152600662	152601086	1	q21.3	LCE3C	0	0	0	0	0	0	0	0	0	0	0	0	0
ENSG00000187238	1	152613811	152614098	1	q21.3	LCE3B	0	0	0	0	0	0	0	0	0	0	0	0	0
ENSG00000185962	1	152622834	152623103	-1	q21.3	LCE3A	0	0	0	0	0	0	0	0	0	0	0	0	0
ENSG00000187223	1	152663380	152664659	1	q21.3	LCE2D	0	0	0	0	0	0	0	0	0	0	0	0	0
ENSG00000187180	1	152675295	152676574	1	q21.3	LCE2C	0	0	0	0	0	0	0	0	0	0	0	0	0
ENSG00000159455	1	152686123	152687397	1	q21.3	LCE2B	0	0	0	0	0	0	0	0	0	0	0	0	0
ENSG00000187173	1	152698345	152699442	1	q21.3	LCE2A	0	0	0	0	0	0	0	0	0	0	0	0	0
ENSG00000187170	1	152708160	152709491	1	q21.3	LCE4A	0	0	0	0	0	0	0	0	0	0	0	0	0
ENSG00000198854	1	152719522	152720470	1	q21.3	C1orf68	0	0	0	0	0	0	0	0	0	0	0	0	0
ENSG00000203786	1	152759561	152762052	1	q21.3	KPRP	0	0	0	0	0	0	0	0	0	0	0	0	0
ENSG00000240386	1	152776372	152776728	1	q21.3	LCE1F	0	0	0	0	0	0	0	0	0	0	0	0	0
ENSG00000186226	1	152786214	152788426	1	q21.3	LCE1E	0	0	0	0	0	0	0	0	0	0	0	0	0
ENSG00000172155	1	152796721	152798181	1	q21.3	LCE1D	0	0	0	0	0	0	0	0	0	0	0	0	0
ENSG00000197084	1	152804835	152806628	-1	q21.3	LCE1C	0	0	0	0	0	0	0	0	0	0	0	0	0
ENSG00000196734	1	152811971	152813108	1	q21.3	LCE1B	0	0	0	0	0	0	0	0	0	0	0	0	0
ENSG00000186844	1	152827473	152828097	1	q21.3	LCE1A	0	0	0	0	0	0	0	0	0	0	0	0	0
ENSG00000235942	1	152842856	152843983	1	q21.3	LCE6A	0	0	0	0	0	0	0	0	0	0	0	0	0
ENSG00000285946	1	152859996	152860985	1	q21.3		0	0	0	0	0	0	0	0	0	0	0	0	0
ENSG00000163206	1	152878322	152885047	1	q21.3	SMCP	0	0	0	0	0	0	0	0	0	0	0	0	0
ENSG00000163207	1	152908546	152911886	1	q21.3	IVL	0	0	0	0	0	0	0	0	0	0	0	0	0
ENSG00000283227	1	152947154	152949258	1	q21.3	SPRR5	0	0	0	0	0	0	0	0	0	0	0	0	0
ENSG00000184148	1	152970648	152972574	1	q21.3	SPRR4	0	0	0	0	0	0	0	0	0	0	0	0	0
ENSG00000169474	1	152985231	152985500	1	q21.3	SPRR1A	0	0	0	0	0	0	0	0	0	0	0	0	0
ENSG00000163209	1	153001747	153003856	1	q21.3	SPRR3	0	0	0	0	0	0	0	0	0	0	0	0	0
ENSG00000169469	1	153031203	153032900	1	q21.3	SPRR1B	0	0	0	0	0	0	0	0	0	0	0	0	0
ENSG00000163216	1	153039732	153041931	-1	q21.3	SPRR2D	0	0	0	0	0	0	0	0	0	0	0	0	0
ENSG00000241794	1	153056120	153057512	-1	q21.3	SPRR2A	0	0	0	0	0	0	0	0	0	0	0	0	0
ENSG00000196805	1	153070224	153070840	-1	q21.3	SPRR2B	0	0	0	0	0	0	0	0	0	0	0	0	0
ENSG00000203785	1	153093135	153106184	-1	q21.3	SPRR2E	0	0	0	0	0	0	0	0	0	0	0	0	0
ENSG00000244094	1	153112121	153113516	-1	q21.3	SPRR2F	0	0	0	0	0	0	0	0	0	0	0	0	0
ENSG00000159516	1	153149582	153150890	-1	q21.3	SPRR2G	0	0	0	0	0	0	0	0	0	0	0	0	0
ENSG00000203784	1	153203430	153205120	1	q21.3	LELP1	0	0	0	0	0	0	0	0	0	0	0	0	0
ENSG00000203783	1	153217584	153219310	1	q21.3	PRR9	0	0	0	0	0	0	0	0	0	0	0	0	0
ENSG00000203782	1	153259687	153262124	1	q21.3	LOR	0	0	0	0	0	0	0	0	0	0	0	0	0
ENSG00000159527	1	153297862	153310718	-1	q21.3	PGLYRP3	0	0	0	0	0	0	0	0	0	0	0	0	0
ENSG00000163218	1	153330120	153348841	-1	q21.3	PGLYRP4	0	0	0	0	0	0	0	0	0	0	0	0	0
ENSG00000163220	1	153357854	153361023	1	q21.3	S100A9	0	0	0	0	0	0	0	0	0	0	0	1	0
ENSG00000163221	1	153373711	153375621	-1	q21.3	S100A12	0	0	0	0	0	0	0	0	0	0	0	0	0
ENSG00000143546	1	153390032	153391073	-1	q21.3	S100A8	0	0	0	0	0	0	0	0	0	0	0	1	0
ENSG00000184330	1	153416520	153423222	1	q21.3	S100A7A	0	0	0	0	0	0	0	0	0	0	0	1	0
ENSG00000197364	1	153437058	153439949	-1	q21.3	S100A7L2	0	0	0	0	0	0	0	0	0	0	0	0	0
ENSG00000143556	1	153457744	153460651	-1	q21.3	S100A7	0	0	0	0	0	0	0	0	0	0	0	1	0
ENSG00000197956	1	153534599	153536244	-1	q21.3	S100A6	0	0	0	0	0	0	0	0	0	0	0	0	0
ENSG00000196420	1	153537147	153541765	-1	q21.3	S100A5	0	0	0	0	0	0	0	0	0	0	0	0	0
ENSG00000196154	1	153543613	153550136	-1	q21.3	S100A4	0	0	0	0	0	0	0	0	0	0	0	0	0
ENSG00000188015	1	153547329	153549258	-1	q21.3	S100A3	0	0	0	0	0	0	0	0	0	0	0	0	0
ENSG00000196754	1	153561108	153567890	-1	q21.3	S100A2	0	0	0	0	0	0	0	0	0	0	0	0	0
ENSG00000188643	1	153606886	153613145	-1	q21.3	S100A16	0	0	0	0	0	0	0	0	0	0	0	0	0
ENSG00000189334	1	153614255	153616986	-1	q21.3	S100A14	0	0	0	0	0	0	0	0	0	0	0	0	0
ENSG00000189171	1	153618787	153631360	-1	q21.3	S100A13	0	0	0	0	0	0	0	0	0	0	0	0	0
ENSG00000160678	1	153627926	153632039	1	q21.3	S100A1	0	0	0	0	0	0	0	0	0	0	0	0	0
ENSG00000160679	1	153633982	153646306	1	q21.3	CHTOP	0	0	0	0	0	0	0	0	0	0	0	0	0
ENSG00000143553	1	153658703	153661852	1	q21.3	SNAPIN	0	0	0	0	0	0	0	0	0	0	0	0	0
ENSG00000143621	1	153661788	153671028	-1	q21.3	ILF2	0	0	0	0	0	0	0	0	0	0	0	0	0
ENSG00000169418	1	153678688	153693992	1	q21.3	NPR1	0	0	0	0	0	0	0	0	0	0	0	0	0
ENSG00000143624	1	153728050	153774808	1	q21.3	INTS3	0	0	0	0	0	0	0	0	0	0	0	0	0
ENSG00000143554	1	153774354	153780157	1	q21.3	SLC27A3	0	0	0	0	0	0	0	0	0	0	0	0	0
ENSG00000143614	1	153789030	153923360	-1	q21.3	GATAD2B	0	0	0	0	0	0	0	0	0	0	0	0	0
ENSG00000198837	1	153929501	153946718	-1	q21.3	DENND4B	0	0	0	0	0	0	0	0	0	0	0	0	0
ENSG00000160741	1	153947669	153958615	-1	q21.3	CRTC2	0	0	0	0	0	0	0	0	0	0	0	0	0
ENSG00000143570	1	153959099	153968184	-1	q21.3	SLC39A1	0	0	0	0	0	0	0	0	0	0	0	0	0
ENSG00000285779	1	153959151	153975887	-1	q21.3		0	0	0	0	0	0	0	0	0	0	0	0	0
ENSG00000143578	1	153967534	153974361	1	q21.3	CREB3L4	0	0	0	0	0	0	0	0	0	0	0	0	0
ENSG00000143543	1	153974269	153977674	-1	q21.3	JTB	0	0	0	0	0	0	0	0	0	0	0	0	0
ENSG00000285641	1	153975850	153986246	-1	q21.3		0	0	0	0	0	0	0	0	0	0	0	0	0
ENSG00000143545	1	153981617	153986358	-1	q21.3	RAB13	0	0	0	0	0	0	0	0	0	0	0	0	0
ENSG00000177954	1	153990762	153992155	1	q21.3	RPS27	0	0	0	0	0	0	0	0	0	0	0	0	0
ENSG00000143552	1	153992685	154155116	-1	q21.3	NUP210L	0	0	0	0	0	0	0	0	0	0	0	0	0
ENSG00000143549	1	154155304	154194648	-1	q21.3	TPM3	0	0	0	0	0	0	0	0	0	0	0	0	0
ENSG00000163263	1	154199085	154206333	-1	q21.3	C1orf189	0	0	0	0	0	0	0	0	0	0	0	0	0
ENSG00000143612	1	154206696	154220637	-1	q21.3	C1orf43	0	0	0	0	0	0	0	0	0	0	0	0	0
ENSG00000143569	1	154220179	154271510	1	q21.3	UBAP2L	0	0	0	0	0	0	0	0	0	0	0	0	0
ENSG00000143575	1	154272589	154275875	1	q21.3	HAX1	0	0	0	0	0	0	0	0	0	0	0	0	0
ENSG00000143595	1	154321090	154325325	1	q21.3	AQP10	0	0	0	0	0	0	0	0	0	0	0	0	0
ENSG00000143515	1	154325553	154351304	1	q21.3	ATP8B2	0	0	0	0	0	0	0	0	0	0	0	0	0
ENSG00000160712	1	154405193	154469450	1	q21.3	IL6R	0	0	0	0	0	0	0	0	0	0	1	0	0
ENSG00000169291	1	154469772	154502412	-1	q21.3	SHE	0	0	0	0	0	0	0	0	0	0	0	0	0
ENSG00000163239	1	154502219	154548147	1	q21.3	TDRD10	0	0	0	0	0	0	0	0	0	0	0	0	0
ENSG00000160714	1	154548577	154559028	-1	q21.3	UBE2Q1	0	0	0	0	0	0	0	0	0	0	0	0	0
ENSG00000160716	1	154567778	154580013	1	q21.3	CHRNB2	0	0	0	0	0	0	0	0	0	0	0	0	0
ENSG00000160710	1	154582057	154628013	-1	q21.3	ADAR	0	0	0	0	0	0	0	0	0	0	0	0	0
ENSG00000143603	1	154697455	154870281	-1	q21.3	KCNN3	0	0	0	0	0	0	0	0	0	0	0	0	0
ENSG00000163344	1	154924740	154936719	-1	q21.3	PMVK	0	0	0	0	0	0	0	0	0	0	0	0	0
ENSG00000163346	1	154944076	154956123	-1	q21.3	PBXIP1	0	0	0	0	0	0	0	0	0	0	0	0	0
ENSG00000163348	1	154957026	154963853	-1	q21.3	PYGO2	0	0	0	0	0	0	0	0	0	0	0	0	0
ENSG00000160691	1	154962298	154974395	-1	q21.3	SHC1	0	0	1	0	0	0	0	0	0	0	0	0	0
ENSG00000173207	1	154974653	154979251	1	q21.3	CKS1B	0	0	0	0	0	0	0	0	0	0	0	0	0
ENSG00000160688	1	154983338	154993111	1	q21.3	FLAD1	0	0	0	0	0	0	0	0	0	0	0	0	0
ENSG00000163352	1	154993586	154994315	1	q21.3	LENEP	0	0	0	0	0	0	0	0	0	0	0	0	0
ENSG00000160685	1	155002630	155018523	1	q21.3	ZBTB7B	0	0	0	0	0	0	0	0	0	0	0	0	0
ENSG00000163354	1	155018520	155033781	-1	q21.3	DCST2	0	0	0	0	0	0	0	0	0	0	0	0	0
ENSG00000163357	1	155033824	155050930	1	q21.3	DCST1	0	0	0	0	0	0	0	0	0	0	0	0	0
ENSG00000143537	1	155050566	155062775	1	q21.3	ADAM15	0	0	0	0	0	0	0	0	0	0	0	0	0
ENSG00000243364	1	155063737	155069553	1	q21.3	EFNA4	0	0	0	0	0	0	0	0	0	0	0	0	0
ENSG00000251246	1	155063748	155086807	1	q21.3		0	0	0	0	0	0	0	0	0	0	0	0	0
ENSG00000143590	1	155078837	155087538	1	q21.3	EFNA3	0	0	0	0	0	0	0	0	0	0	0	0	0
ENSG00000169242	1	155127876	155134899	1	q22	EFNA1	0	0	0	0	0	0	0	0	0	0	0	0	0
ENSG00000169241	1	155135344	155138857	1	q22	SLC50A1	0	0	0	0	0	0	0	0	0	0	0	0	0
ENSG00000179085	1	155139891	155140595	-1	q22	DPM3	0	0	0	0	0	0	0	0	0	0	0	0	0
ENSG00000163463	1	155169408	155173475	-1	q22	KRTCAP2	0	0	0	0	0	0	0	0	0	0	0	0	0
ENSG00000273088	1	155169409	155187272	-1	q22		0	0	0	0	0	0	0	0	0	0	0	0	0
ENSG00000163462	1	155173787	155184971	1	q22	TRIM46	0	0	0	0	0	0	0	0	0	0	0	0	0
ENSG00000185499	1	155185824	155192916	-1	q22	MUC1	0	0	0	0	0	0	0	0	0	0	0	0	0
ENSG00000169231	1	155195588	155209051	-1	q22	THBS3	0	0	0	0	0	0	0	0	0	0	0	0	0
ENSG00000173171	1	155208699	155213824	1	q22	MTX1	0	0	0	0	0	0	0	0	0	0	0	0	0
ENSG00000177628	1	155234452	155244699	-1	q22	GBA	0	0	0	0	0	0	0	0	0	0	0	0	0
ENSG00000160767	1	155247205	155255483	-1	q22	FAM189B	0	0	0	0	0	0	0	0	0	0	0	0	0
ENSG00000116521	1	155255979	155262430	-1	q22	SCAMP3	0	0	0	0	0	0	0	0	0	0	0	0	0
ENSG00000176444	1	155262868	155278491	-1	q22	CLK2	0	0	0	0	0	0	0	0	0	0	0	0	0
ENSG00000143630	1	155277463	155289848	1	q22	HCN3	0	0	0	0	0	0	0	0	0	0	0	0	0
ENSG00000143627	1	155289293	155301438	-1	q22	PKLR	0	0	0	0	0	0	0	0	0	0	0	0	0
ENSG00000160752	1	155308748	155320666	1	q22	FDPS	0	0	0	0	0	0	0	0	0	0	0	0	0
ENSG00000160753	1	155320894	155331114	1	q22	RUSC1	0	0	0	0	0	0	0	0	0	0	0	0	0
ENSG00000116539	1	155335268	155562807	-1	q22	ASH1L	0	0	0	0	0	0	0	0	0	0	0	0	0
ENSG00000125459	1	155610188	155614971	1	q22	MSTO1	0	0	0	0	0	0	0	0	0	0	0	0	0
ENSG00000163374	1	155659443	155689000	-1	q22	YY1AP1	0	0	0	0	0	0	0	0	0	0	0	0	0
ENSG00000132676	1	155687960	155739010	1	q22	DAP3	0	0	0	0	0	0	0	0	0	0	0	0	0
ENSG00000116580	1	155749662	155859400	-1	q22	GON4L	0	0	0	0	0	0	0	0	0	0	0	0	0
ENSG00000132718	1	155859567	155885199	1	q22	SYT11	0	0	0	0	0	0	0	0	0	0	0	0	0
ENSG00000143622	1	155897808	155911404	-1	q22	RIT1	0	0	0	0	0	0	0	0	0	0	0	0	0
ENSG00000132680	1	155913045	155934413	-1	q22	KHDC4	0	0	0	0	0	0	0	0	0	0	0	0	0
ENSG00000173080	1	155941710	155942949	1	q22	RXFP4	0	0	0	0	0	0	0	0	0	0	0	0	0
ENSG00000116584	1	155946851	156007070	-1	q22	ARHGEF2	0	0	0	0	0	0	0	0	0	0	0	0	0
ENSG00000163479	1	156009048	156020951	-1	q22	SSR2	0	0	0	0	0	0	0	0	0	0	0	0	0
ENSG00000160803	1	156035299	156053798	-1	q22	UBQLN4	0	0	0	0	0	0	0	0	0	0	0	0	0
ENSG00000116586	1	156054782	156058506	1	q22	LAMTOR2	0	0	0	0	0	0	0	0	0	0	0	0	0
ENSG00000132698	1	156061160	156070504	1	q22	RAB25	0	0	0	0	0	0	0	0	0	0	0	0	0
ENSG00000254726	1	156072013	156082465	-1	q22	MEX3A	0	0	0	0	0	0	0	0	0	0	0	0	0
ENSG00000160789	1	156082573	156140089	1	q22	LMNA	0	0	0	0	0	0	0	0	0	0	0	0	0
ENSG00000196189	1	156147366	156177752	1	q22	SEMA4A	0	0	0	0	0	0	0	0	0	0	0	0	0
ENSG00000160785	1	156193932	156212796	1	q22	SLC25A44	0	0	0	0	0	0	0	0	0	0	0	0	0
ENSG00000260238	1	156212982	156243332	1	q22	PMF1-BGLAP	0	0	0	0	0	0	0	0	0	0	0	0	0
ENSG00000160783	1	156212993	156240042	1	q22	PMF1	0	0	0	0	0	0	0	0	0	0	0	0	0
ENSG00000242252	1	156242184	156243317	1	q22	BGLAP	0	0	0	0	0	0	0	0	0	0	0	0	0
ENSG00000160781	1	156243320	156248117	-1	q22	PAQR6	0	0	0	0	0	0	0	0	0	0	0	0	0
ENSG00000198952	1	156249224	156282825	-1	q22	SMG5	0	0	0	0	0	0	0	0	0	0	0	0	0
ENSG00000163472	1	156282935	156293185	1	q22	TMEM79	0	0	0	0	0	0	0	0	0	0	0	0	0
ENSG00000198715	1	156290089	156295689	-1	q22	GLMP	0	0	0	0	0	0	0	0	0	0	0	0	0
ENSG00000189030	1	156298624	156299299	-1	q22	VHLL	0	0	0	0	0	0	0	0	0	0	0	0	0
ENSG00000163468	1	156308968	156367873	-1	q22	CCT3	0	0	0	0	0	0	0	0	0	0	0	0	0
ENSG00000163467	1	156337314	156346995	1	q22	TSACC	0	0	0	0	0	0	0	0	0	0	0	0	0
ENSG00000132677	1	156369211	156385219	1	q22	RHBG	0	0	0	0	0	0	0	0	0	0	0	0	0
ENSG00000125462	1	156404250	156456763	-1	q22	C1orf61	0	0	0	0	0	0	0	0	0	0	0	0	0
ENSG00000116604	1	156463727	156500779	-1	q22	MEF2D	0	0	0	0	0	0	0	0	0	0	0	0	0
ENSG00000183856	1	156525405	156572604	-1	q22	IQGAP3	0	0	0	0	0	0	0	0	0	0	0	0	0
ENSG00000187862	1	156579727	156586770	1	q22	TTC24	0	0	0	0	0	0	0	0	0	0	0	0	0
ENSG00000163382	1	156591762	156594299	1	q22	NAXE	0	0	0	0	0	0	0	0	0	0	0	0	0
ENSG00000160818	1	156594487	156601496	-1	q23.1	GPATCH4	0	0	0	0	0	0	0	0	0	0	0	0	0
ENSG00000132702	1	156619331	156625725	1	q23.1	HAPLN2	0	0	0	0	0	0	0	0	0	0	0	0	0
ENSG00000132692	1	156641390	156659532	1	q23.1	BCAN	0	0	0	0	0	0	0	0	0	0	0	0	0
ENSG00000132688	1	156668763	156677407	-1	q23.1	NES	0	0	0	0	0	0	0	0	0	0	0	0	0
ENSG00000143320	1	156699606	156705816	-1	q23.1	CRABP2	0	0	0	0	0	0	0	0	0	0	0	0	0
ENSG00000143319	1	156721891	156728799	-1	q23.1	ISG20L2	0	0	0	0	0	0	0	0	0	0	0	0	0
ENSG00000143303	1	156728442	156736960	1	q23.1	RRNAD1	0	0	0	0	0	0	0	0	0	0	0	0	0
ENSG00000143314	1	156737303	156741590	-1	q23.1	MRPL24	0	0	0	0	0	0	0	0	0	0	0	0	0
ENSG00000143321	1	156742109	156766925	-1	q23.1	HDGF	0	0	0	0	0	0	0	0	0	0	0	0	0
ENSG00000143294	1	156750610	156800815	1	q23.1	PRCC	0	0	0	0	0	0	0	0	0	0	0	0	0
ENSG00000027869	1	156806243	156816862	-1	q23.1	SH2D2A	0	0	0	0	0	0	0	0	0	0	0	0	0
ENSG00000198400	1	156815640	156881850	1	q23.1	NTRK1	0	0	0	0	0	0	0	0	0	0	0	0	0
ENSG00000027644	1	156840063	156859117	-1	q23.1	INSRR	0	0	0	0	0	0	0	0	0	0	0	0	0
ENSG00000187800	1	156893698	156916434	1	q23.1	PEAR1	0	0	0	0	0	0	0	0	0	0	0	0	0
ENSG00000160838	1	156920632	156933094	1	q23.1	LRRC71	0	0	0	0	0	0	0	0	0	0	0	0	0
ENSG00000132694	1	156934840	157045370	-1	q23.1	ARHGEF11	0	0	0	0	0	0	0	0	0	0	0	0	0
ENSG00000253831	1	157092043	157112412	-1	q23.1	ETV3L	0	0	0	0	0	0	0	0	0	0	0	0	0
ENSG00000117036	1	157121191	157138474	-1	q23.1	ETV3	0	0	0	0	0	0	0	0	0	0	0	0	0
ENSG00000143297	1	157513377	157552515	-1	q23.1	FCRL5	0	0	0	0	0	0	0	0	0	0	0	0	0
ENSG00000163518	1	157573747	157598085	-1	q23.1	FCRL4	0	0	0	0	0	0	0	0	0	0	0	0	0
ENSG00000160856	1	157674321	157700769	-1	q23.1	FCRL3	0	0	0	0	0	0	0	0	0	0	0	0	0
ENSG00000132704	1	157745733	157777132	-1	q23.1	FCRL2	0	0	0	0	0	0	0	0	0	0	0	0	0
ENSG00000163534	1	157794403	157820120	-1	q23.1	FCRL1	0	0	0	0	0	0	0	0	0	0	0	0	0
ENSG00000073754	1	157830911	157898256	-1	q23.1	CD5L	0	0	0	0	0	0	0	0	0	0	0	0	0
ENSG00000183853	1	157993273	158100262	1	q23.1	KIRREL1	0	0	0	0	0	0	0	0	0	0	0	0	0
ENSG00000288460	1	158127287	158128301	-1	q23.1	SMIM42	0	0	0	0	0	0	0	0	0	0	0	0	0
ENSG00000158473	1	158178030	158186427	1	q23.1	CD1D	0	0	0	0	0	0	0	0	0	0	0	0	0
ENSG00000158477	1	158254424	158258269	1	q23.1	CD1A	0	0	0	0	0	0	0	0	0	0	0	0	0
ENSG00000158481	1	158289923	158294774	1	q23.1	CD1C	0	0	0	0	0	0	0	0	0	0	0	0	0
ENSG00000158485	1	158327951	158331531	-1	q23.1	CD1B	0	0	0	0	0	0	0	0	0	0	0	0	0
ENSG00000158488	1	158353696	158357553	1	q23.1	CD1E	0	0	0	0	0	0	0	0	0	0	0	0	0
ENSG00000186306	1	158398522	158399466	-1	q23.1	OR10T2	0	0	0	0	0	0	0	0	0	0	0	0	0
ENSG00000180708	1	158418210	158426237	-1	q23.1	OR10K2	0	0	0	0	0	0	0	0	0	0	0	0	0
ENSG00000173285	1	158461574	158470857	1	q23.1	OR10K1	0	0	0	0	0	0	0	0	0	0	0	0	0
ENSG00000198965	1	158472220	158480936	1	q23.1	OR10R2	0	0	0	0	0	0	0	0	0	0	0	0	0
ENSG00000197532	1	158544550	158554405	-1	q23.1	OR6Y1	0	0	0	0	0	0	0	0	0	0	0	0	0
ENSG00000186440	1	158560606	158570580	-1	q23.1	OR6P1	0	0	0	0	0	0	0	0	0	0	0	0	0
ENSG00000279111	1	158578919	158579899	-1	q23.1	OR10X1	0	0	0	0	0	0	0	0	0	0	0	0	0
ENSG00000198967	1	158605268	158612514	1	q23.1	OR10Z1	0	0	0	0	0	0	0	0	0	0	0	0	0
ENSG00000163554	1	158610704	158686715	-1	q23.1	SPTA1	0	0	0	0	0	0	0	0	0	0	0	0	0
ENSG00000196171	1	158699678	158700652	-1	q23.1	OR6K2	0	0	0	0	0	0	0	0	0	0	0	0	0
ENSG00000203757	1	158716327	158720720	-1	q23.1	OR6K3	0	0	0	0	0	0	0	0	0	0	0	0	0
ENSG00000197403	1	158747814	158772195	-1	q23.1	OR6N1	0	0	0	0	0	0	0	0	0	0	0	0	0
ENSG00000180433	1	158754720	158755891	1	q23.1	OR6K6	0	0	0	0	0	0	0	0	0	0	0	0	0
ENSG00000188340	1	158774222	158781204	-1	q23.1	OR6N2	0	0	0	0	0	0	0	0	0	0	0	0	0
ENSG00000163563	1	158831351	158849506	1	q23.1	MNDA	0	0	0	0	0	0	0	0	0	0	0	0	0
ENSG00000163564	1	158930796	158977059	1	q23.1	PYHIN1	0	0	0	0	0	0	0	0	0	0	0	0	0
ENSG00000163565	1	158999968	159055155	1	q23.1	IFI16	0	0	0	0	1	0	0	0	0	0	0	0	0
ENSG00000163568	1	159062484	159147096	-1	q23.2	AIM2	0	0	0	0	1	0	0	0	0	0	0	0	0
ENSG00000162706	1	159171609	159203313	1	q23.2	CADM3	0	0	0	0	0	0	0	0	0	0	0	0	0
ENSG00000213088	1	159203307	159206500	1	q23.2	ACKR1	0	0	0	0	0	0	0	0	0	0	0	0	0
ENSG00000179639	1	159289714	159308224	1	q23.2	FCER1A	0	0	0	0	0	0	0	0	0	0	0	0	0
ENSG00000196184	1	159437845	159443078	1	q23.2	OR10J1	0	0	0	0	0	0	0	0	0	0	0	0	0
ENSG00000184155	1	159535078	159536007	-1	q23.2	OR10J5	0	0	0	0	0	0	0	0	0	0	0	0	0
ENSG00000132703	1	159587826	159588865	1	q23.2	APCS	0	0	0	0	0	0	0	0	0	0	0	0	0
ENSG00000132693	1	159712289	159714589	-1	q23.2	CRP	0	0	0	0	0	0	0	0	0	0	0	0	0
ENSG00000158716	1	159780932	159782543	1	q23.2	DUSP23	0	0	0	0	0	0	0	0	0	0	0	0	0
ENSG00000181036	1	159800511	159816257	1	q23.2	FCRL6	0	0	0	0	0	0	0	0	0	0	0	0	0
ENSG00000158714	1	159826811	159837492	1	q23.2	SLAMF8	0	0	0	0	0	0	0	0	0	0	0	0	0
ENSG00000256029	1	159834474	159873053	-1	q23.2	AL590560.2	0	0	0	0	0	0	0	0	0	0	0	0	0
ENSG00000243284	1	159854316	159862657	-1	q23.2	VSIG8	0	0	0	0	0	0	0	0	0	0	0	0	0
ENSG00000213085	1	159872364	159900165	-1	q23.2	CFAP45	0	0	0	0	0	0	0	0	0	0	0	0	0
ENSG00000158710	1	159918107	159925732	-1	q23.2	TAGLN2	0	0	0	0	0	0	0	0	0	0	0	0	0
ENSG00000085552	1	159927039	159945613	-1	q23.2	IGSF9	0	0	0	0	0	0	0	0	0	0	0	0	0
ENSG00000162723	1	159951492	159954237	-1	q23.2	SLAMF9	0	0	0	0	0	0	0	0	0	0	0	0	0
ENSG00000177807	1	159998651	160070160	-1	q23.2	KCNJ10	0	0	0	0	0	0	0	0	0	0	0	0	0
ENSG00000143315	1	160024953	160031990	-1	q23.2	PIGM	0	0	0	0	0	0	0	0	0	0	0	0	0
ENSG00000162728	1	160081538	160090563	1	q23.2	KCNJ9	0	0	0	0	0	0	0	0	0	0	0	0	0
ENSG00000162729	1	160091340	160098943	-1	q23.2	IGSF8	0	0	0	0	0	0	0	0	0	0	0	0	0
ENSG00000018625	1	160115759	160143591	1	q23.2	ATP1A2	0	0	0	0	0	0	0	0	0	0	0	0	0
ENSG00000132681	1	160151586	160186980	1	q23.2	ATP1A4	0	0	0	0	0	0	0	0	0	0	0	0	0
ENSG00000143318	1	160190575	160201886	1	q23.2	CASQ1	0	0	0	0	0	0	0	0	0	0	0	0	0
ENSG00000162734	1	160205337	160215376	1	q23.2	PEA15	0	0	0	0	0	0	0	0	0	0	0	0	0
ENSG00000132716	1	160215715	160262549	-1	q23.2	DCAF8	0	0	0	0	0	0	0	0	0	0	0	0	0
ENSG00000258465	1	160216800	160285130	-1	q23.2		0	0	0	0	0	0	0	0	0	0	0	0	0
ENSG00000162735	1	160276812	160286348	-1	q23.2	PEX19	0	0	0	0	0	0	0	0	0	0	0	0	0
ENSG00000122218	1	160288594	160343273	-1	q23.2	COPA	0	0	0	0	0	0	0	0	0	0	0	0	0
ENSG00000162736	1	160343316	160358952	1	q23.2	NCSTN	0	0	0	0	0	0	0	0	0	0	0	0	0
ENSG00000171786	1	160367071	160372846	1	q23.2	NHLH1	0	0	0	0	0	0	0	0	0	0	0	0	0
ENSG00000162738	1	160400564	160428670	1	q23.2	VANGL2	0	0	0	0	0	0	0	0	0	0	0	0	0
ENSG00000162739	1	160485030	160523262	-1	q23.3	SLAMF6	0	0	0	0	0	0	0	0	0	0	0	0	0
ENSG00000066294	1	160541095	160579516	-1	q23.3	CD84	0	0	0	0	0	0	0	0	0	0	0	0	0
ENSG00000117090	1	160608106	160647295	-1	q23.3	SLAMF1	0	0	0	0	0	0	0	0	0	0	0	0	0
ENSG00000117091	1	160678746	160711831	-1	q23.3	CD48	0	0	1	0	0	0	0	0	0	0	0	0	0
ENSG00000026751	1	160739057	160754821	1	q23.3	SLAMF7	0	0	0	0	0	0	0	0	0	0	0	0	0
ENSG00000122224	1	160796074	160828261	1	q23.3	LY9	0	0	0	0	0	0	0	0	0	0	0	0	0
ENSG00000122223	1	160830160	160862887	-1	q23.3	CD244	0	0	1	0	0	0	0	0	0	0	0	0	0
ENSG00000179914	1	160876540	160885180	-1	q23.3	ITLN1	0	0	0	0	0	0	0	0	0	0	0	0	0
ENSG00000158764	1	160945025	160954809	-1	q23.3	ITLN2	0	0	0	0	0	0	0	0	0	0	0	0	0
ENSG00000158769	1	160995211	161021343	-1	q23.3	F11R	0	0	0	0	0	0	0	0	0	0	0	0	1
ENSG00000270149	1	160997957	161038962	-1	q23.3		0	0	0	0	0	0	0	0	0	0	0	0	0
ENSG00000215845	1	161037631	161038977	-1	q23.3	TSTD1	0	0	0	0	0	0	0	0	0	0	0	0	0
ENSG00000158773	1	161039251	161045977	-1	q23.3	USF1	0	0	0	0	0	0	0	0	0	0	0	0	0
ENSG00000186517	1	161046946	161069970	-1	q23.3	ARHGAP30	0	0	0	0	0	0	0	0	0	0	0	0	0
ENSG00000143217	1	161070998	161089558	-1	q23.3	NECTIN4	0	0	0	0	0	0	0	0	0	0	0	0	0
ENSG00000162755	1	161098361	161100346	1	q23.3	KLHDC9	0	0	0	0	0	0	0	0	0	0	0	0	0
ENSG00000143256	1	161100556	161118055	-1	q23.3	PFDN2	0	0	0	0	0	0	0	0	0	0	0	0	0
ENSG00000158793	1	161118086	161125445	1	q23.3	NIT1	0	0	0	0	0	0	0	0	0	0	0	0	0
ENSG00000158796	1	161120974	161132688	-1	q23.3	DEDD	0	0	0	0	0	0	0	0	0	0	0	0	0
ENSG00000143222	1	161152776	161158856	1	q23.3	UFC1	0	0	0	0	0	0	0	0	0	0	0	0	0
ENSG00000143258	1	161159450	161165723	1	q23.3	USP21	0	0	0	0	0	0	0	0	0	0	0	0	0
ENSG00000143224	1	161166056	161178013	1	q23.3	PPOX	0	0	0	0	0	0	0	0	0	0	0	0	0
ENSG00000158850	1	161171310	161177968	-1	q23.3	B4GALT3	0	0	0	0	0	0	0	0	0	0	0	0	0
ENSG00000158859	1	161184302	161199054	-1	q23.3	ADAMTS4	0	0	0	0	0	0	0	0	0	0	0	0	0
ENSG00000158864	1	161197104	161214395	1	q23.3	NDUFS2	0	0	0	0	0	0	0	0	0	0	0	0	0
ENSG00000158869	1	161215234	161220699	1	q23.3	FCER1G	0	0	1	0	0	0	0	0	0	0	0	0	0
ENSG00000158874	1	161222292	161223631	-1	q23.3	APOA2	0	0	0	0	0	0	0	0	0	0	0	0	0
ENSG00000158882	1	161225939	161230746	1	q23.3	TOMM40L	0	0	0	0	0	0	0	0	0	0	0	0	0
ENSG00000143257	1	161229666	161238302	-1	q23.3	NR1I3	0	0	0	0	0	0	0	0	0	0	0	0	0
ENSG00000248485	1	161258745	161285450	1	q23.3	PCP4L1	0	0	0	0	0	0	0	0	0	0	0	0	0
ENSG00000158887	1	161304735	161309968	-1	q23.3	MPZ	0	0	0	0	0	0	0	0	0	0	0	0	0
ENSG00000143252	1	161314257	161375340	1	q23.3	SDHC	0	0	0	0	0	0	0	0	0	0	0	0	0
ENSG00000188931	1	161364733	161367876	-1	q23.3	CFAP126	0	0	0	0	0	0	0	0	0	0	0	0	0
ENSG00000143226	1	161505430	161524013	1	q23.3	FCGR2A	0	0	0	0	0	0	0	0	0	0	0	0	0
ENSG00000173110	1	161524540	161526894	1	q23.3	HSPA6	0	0	0	0	0	0	0	1	0	0	0	0	0
ENSG00000203747	1	161541759	161550737	-1	q23.3	FCGR3A	0	0	1	0	0	0	0	0	0	0	0	0	0
ENSG00000162747	1	161623196	161631963	-1	q23.3	FCGR3B	0	0	1	0	0	0	0	0	0	0	0	0	0
ENSG00000072694	1	161663147	161678654	1	q23.3	FCGR2B	0	0	0	0	0	0	0	0	1	0	0	0	0
ENSG00000132185	1	161706972	161714352	1	q23.3	FCRLA	0	0	0	0	0	0	0	0	0	0	0	0	0
ENSG00000162746	1	161721563	161728143	1	q23.3	FCRLB	0	0	0	0	0	0	0	0	0	0	0	0	0
ENSG00000081721	1	161749758	161757238	1	q23.3	DUSP12	0	0	0	0	0	0	0	0	0	0	0	0	0
ENSG00000118217	1	161766320	161964070	1	q23.3	ATF6	0	0	0	0	0	0	0	0	0	0	0	0	0
ENSG00000162745	1	161983192	162023854	-1	q23.3	OLFML2B	0	0	0	0	0	0	0	0	0	0	0	0	0
ENSG00000198929	1	162069691	162370475	1	q23.3	NOS1AP	0	0	0	0	0	0	0	0	0	0	0	0	0
ENSG00000254706	1	162365407	162383531	1	q23.3		0	0	0	0	0	0	0	0	0	0	0	0	0
ENSG00000171722	1	162373203	162376854	-1	q23.3	SPATA46	0	0	0	0	0	0	0	0	0	0	0	0	0
ENSG00000239887	1	162378841	162386812	1	q23.3	C1orf226	0	0	0	0	0	0	0	0	0	0	0	0	0
ENSG00000198574	1	162395268	162412138	-1	q23.3	SH2D1B	0	0	1	0	0	0	0	0	0	0	0	0	0
ENSG00000152332	1	162497251	162529631	1	q23.3	UHMK1	0	0	0	0	0	0	0	0	0	0	0	0	0
ENSG00000117143	1	162561506	162599842	1	q23.3	UAP1	0	0	0	0	0	0	0	0	0	0	0	0	0
ENSG00000162733	1	162631373	162787405	1	q23.3	DDR2	0	0	0	0	0	0	0	0	0	0	0	0	0
ENSG00000132196	1	162790702	162812817	1	q23.3	HSD17B7	0	0	0	0	0	0	0	0	0	0	0	0	0
ENSG00000185860	1	162824458	162868815	-1	q23.3	CCDC190	0	0	0	0	0	0	0	0	0	0	0	0	0
ENSG00000117152	1	163068775	163076802	1	q23.3	RGS4	0	0	0	0	0	0	0	0	0	0	0	0	0
ENSG00000143248	1	163111121	163321791	-1	q23.3	RGS5	0	0	0	0	0	0	0	0	0	0	0	0	0
ENSG00000143228	1	163266576	163355764	1	q23.3	NUF2	0	0	0	0	0	0	0	0	0	0	0	0	0
ENSG00000185630	1	164555584	164899296	1	q23.3	PBX1	0	0	0	0	0	0	0	0	0	0	0	0	0
ENSG00000162761	1	165201867	165356715	-1	q23.3	LMX1A	0	0	0	0	0	0	0	0	0	0	0	0	0
ENSG00000143171	1	165400922	165445355	-1	q23.3	RXRG	0	0	0	0	0	0	0	0	0	0	1	0	0
ENSG00000162763	1	165544007	165563961	1	q24.1	LRRC52	0	0	0	0	0	0	0	0	0	0	0	0	0
ENSG00000143198	1	165631213	165661796	1	q24.1	MGST3	0	0	0	0	0	0	0	0	0	0	0	0	0
ENSG00000143149	1	165662216	165698863	-1	q24.1	ALDH9A1	0	0	0	0	0	0	0	0	0	0	0	0	0
ENSG00000143183	1	165724293	165827755	-1	q24.1	TMCO1	0	0	0	0	0	0	0	0	0	0	0	0	0
ENSG00000143179	1	165827614	165911618	1	q24.1	UCK2	0	0	0	0	0	0	0	0	0	0	0	0	0
ENSG00000188859	1	166057426	166167001	-1	q24.1	FAM78B	0	0	0	0	0	0	0	0	0	0	0	0	0
ENSG00000143157	1	166839447	166856344	1	q24.1	POGK	0	0	0	0	0	0	0	0	0	0	0	0	0
ENSG00000152382	1	166856510	166876264	-1	q24.1	TADA1	0	0	0	0	0	0	0	0	0	0	0	0	0
ENSG00000143195	1	166895711	166975540	-1	q24.1	ILDR2	0	0	0	0	0	0	0	0	0	0	0	0	0
ENSG00000143194	1	166975582	167022214	1	q24.1	MAEL	0	0	0	0	0	0	0	0	0	0	0	0	0
ENSG00000143167	1	167052836	167166479	-1	q24.1	GPA33	0	0	0	0	0	0	0	0	0	0	0	0	0
ENSG00000198842	1	167094075	167129165	1	q24.1	DUSP27	0	0	0	0	0	0	0	0	0	0	0	0	0
ENSG00000143190	1	167220876	167427345	1	q24.2	POU2F1	0	0	0	0	0	0	0	0	0	0	0	0	0
ENSG00000198821	1	167430640	167518610	-1	q24.2	CD247	0	1	1	0	0	0	1	0	0	1	1	0	0
ENSG00000143162	1	167529117	167553805	-1	q24.2	CREG1	0	0	0	0	0	0	0	0	0	0	0	0	0
ENSG00000198771	1	167630093	167708696	1	q24.2	RCSD1	0	0	0	0	0	0	0	0	0	0	0	0	0
ENSG00000197965	1	167721192	167791919	1	q24.2	MPZL1	0	0	0	0	0	0	0	0	0	0	0	0	0
ENSG00000143199	1	167809386	167914215	-1	q24.2	ADCY10	0	0	0	0	0	0	0	0	0	0	0	0	0
ENSG00000143158	1	167916675	167937072	-1	q24.2	MPC2	0	0	0	0	0	0	0	0	0	0	0	0	0
ENSG00000143164	1	167935783	168075843	1	q24.2	DCAF6	0	0	0	0	0	0	0	0	0	0	0	0	0
ENSG00000143147	1	168079543	168137667	-1	q24.2	GPR161	0	0	0	0	0	0	0	0	0	0	0	0	0
ENSG00000143155	1	168178962	168202109	1	q24.2	TIPRL	0	0	0	0	0	0	0	0	0	0	0	0	0
ENSG00000213064	1	168225938	168253021	1	q24.2	SFT2D2	0	0	0	0	0	0	0	0	0	0	0	0	0
ENSG00000143178	1	168280877	168314426	1	q24.2	TBX19	0	0	0	0	0	0	0	0	0	0	0	0	0
ENSG00000143185	1	168540768	168543997	-1	q24.2	XCL2	0	0	0	0	0	0	0	0	0	0	0	0	0
ENSG00000143184	1	168576605	168582069	1	q24.2	XCL1	0	0	0	0	0	0	0	0	0	0	0	0	0
ENSG00000143196	1	168695468	168729206	-1	q24.2	DPT	0	0	0	0	0	0	0	0	0	0	0	0	0
ENSG00000143153	1	169105697	169132722	1	q24.2	ATP1B1	0	0	0	0	0	0	0	0	0	0	0	0	0
ENSG00000143156	1	169132531	169367948	-1	q24.2	NME7	0	0	0	0	0	0	0	0	0	0	0	0	0
ENSG00000117475	1	169367970	169396540	1	q24.2	BLZF1	0	0	0	0	0	0	0	0	0	0	0	0	0
ENSG00000117477	1	169394870	169460669	-1	q24.2	CCDC181	0	0	0	0	0	0	0	0	0	0	0	0	0
ENSG00000117479	1	169463909	169485944	-1	q24.2	SLC19A2	0	0	0	0	0	0	0	0	0	0	0	0	0
ENSG00000198734	1	169511951	169586588	-1	q24.2	F5	0	0	0	0	0	0	0	0	0	0	0	0	0
ENSG00000174175	1	169588849	169630193	-1	q24.2	SELP	0	0	0	0	0	0	0	0	0	0	0	0	0
ENSG00000000460	1	169662007	169854080	1	q24.2	C1orf112	0	0	0	0	0	0	0	0	0	0	0	0	0
ENSG00000188404	1	169690665	169711702	-1	q24.2	SELL	0	0	0	0	0	0	0	0	0	0	0	0	0
ENSG00000007908	1	169722640	169764705	-1	q24.2	SELE	0	0	0	0	0	0	0	0	0	0	0	0	0
ENSG00000171806	1	169792529	169794963	-1	q24.2	METTL18	0	0	0	0	0	0	0	0	0	0	0	0	0
ENSG00000000457	1	169849631	169894267	-1	q24.2	SCYL3	0	0	0	0	0	0	0	0	0	0	0	0	0
ENSG00000075945	1	169921326	170085208	-1	q24.2	KIFAP3	0	0	0	0	0	0	0	0	0	0	0	0	0
ENSG00000203740	1	170146001	170167790	1	q24.2	METTL11B	0	0	0	0	0	0	0	0	0	0	0	0	0
ENSG00000120370	1	170532129	170553446	1	q24.2	GORAB	0	0	0	0	0	0	0	0	0	0	0	0	0
ENSG00000116132	1	170662728	170739421	1	q24.2	PRRX1	0	0	0	0	0	0	0	0	0	0	0	0	0
ENSG00000117501	1	170935471	171064765	1	q24.3	MROH9	0	0	0	0	0	0	0	0	0	0	0	0	0
ENSG00000007933	1	171090901	171117819	1	q24.3	FMO3	0	0	0	0	0	0	0	0	0	0	0	0	0
ENSG00000094963	1	171185249	171212686	1	q24.3	FMO2	0	0	0	0	0	0	0	0	0	0	0	0	0
ENSG00000010932	1	171248471	171285978	1	q24.3	FMO1	0	0	0	0	0	0	0	0	0	0	0	0	0
ENSG00000076258	1	171314183	171342084	1	q24.3	FMO4	0	0	0	0	0	0	0	0	0	0	0	0	0
ENSG00000117523	1	171485551	171593511	1	q24.3	PRRC2C	0	0	0	0	0	0	0	0	0	0	0	0	0
ENSG00000283683	1	171600621	171638799	1	q24.3	MYOCOS	0	0	0	0	0	0	0	0	0	0	0	0	0
ENSG00000034971	1	171635417	171652688	-1	q24.3	MYOC	0	0	0	0	0	0	0	0	0	0	0	0	0
ENSG00000117533	1	171700160	171742074	-1	q24.3	VAMP4	0	0	0	0	0	0	0	0	0	0	0	0	0
ENSG00000010165	1	171781660	171814023	1	q24.3	EEF1AKNMT	0	0	0	0	0	0	0	0	0	0	0	0	0
ENSG00000197959	1	171841498	172418466	1	q24.3	DNM3	0	0	0	0	0	0	0	0	0	0	0	0	0
ENSG00000135845	1	172370189	172444086	-1	q24.3	PIGC	0	0	0	0	0	0	0	0	0	0	0	0	0
ENSG00000180999	1	172420685	172468831	1	q24.3	C1orf105	0	0	0	0	0	0	0	0	0	0	0	0	0
ENSG00000094975	1	172532349	172611833	1	q24.3	SUCO	0	0	0	0	0	0	0	0	0	0	0	0	0
ENSG00000117560	1	172659103	172666876	1	q24.3	FASLG	0	0	1	0	0	0	0	0	0	0	0	0	0
ENSG00000120337	1	173039960	173050963	-1	q25.1	TNFSF18	0	0	0	0	0	0	0	0	0	0	0	0	0
ENSG00000117586	1	173183731	173207331	-1	q25.1	TNFSF4	0	0	0	0	0	0	0	0	0	0	0	0	0
ENSG00000117592	1	173477330	173488815	1	q25.1	PRDX6	0	0	0	0	0	0	0	0	0	0	0	0	0
ENSG00000162753	1	173500460	173603072	-1	q25.1	SLC9C2	0	0	0	0	0	0	0	0	0	0	0	0	0
ENSG00000285777	1	173596060	173669837	-1	q25.1		0	0	0	0	0	0	0	0	0	0	0	0	0
ENSG00000183831	1	173608336	173669851	-1	q25.1	ANKRD45	0	0	0	0	0	0	0	0	0	0	0	0	0
ENSG00000232113	1	173635338	173637130	1	q25.1	TEX50	0	0	0	0	0	0	0	0	0	0	0	0	0
ENSG00000076321	1	173714941	173786692	1	q25.1	KLHL20	0	0	0	0	0	0	0	0	0	0	0	0	0
ENSG00000120334	1	173799550	173824720	-1	q25.1	CENPL	0	0	0	0	0	0	0	0	0	0	0	0	0
ENSG00000117593	1	173824653	173858808	1	q25.1	DARS2	0	0	0	0	0	0	0	0	0	0	0	0	0
ENSG00000185278	1	173868082	173903549	1	q25.1	ZBTB37	0	0	0	0	0	0	0	0	0	0	0	0	0
ENSG00000117601	1	173903804	173917378	-1	q25.1	SERPINC1	0	0	0	0	0	0	0	0	0	0	0	0	0
ENSG00000135870	1	173931084	174022357	-1	q25.1	RC3H1	0	0	0	0	0	0	0	0	0	0	0	0	0
ENSG00000152061	1	174159410	174995308	1	q25.1	RABGAP1L	0	0	0	0	0	0	0	0	0	0	0	0	0
ENSG00000203737	1	174447964	174449545	1	q25.1	GPR52	0	0	0	0	0	0	0	0	0	0	0	0	0
ENSG00000116161	1	174999163	175012027	1	q25.1	CACYBP	0	0	0	0	0	0	0	0	0	0	0	0	0
ENSG00000120333	1	175010789	175023425	-1	q25.1	MRPS14	0	0	0	0	0	0	0	0	0	0	0	0	0
ENSG00000120332	1	175067833	175148075	1	q25.1	TNN	0	0	0	0	0	0	0	0	0	0	0	0	0
ENSG00000235750	1	175156986	175192999	-1	q25.1	KIAA0040	0	0	0	0	0	0	0	0	0	0	0	0	0
ENSG00000116147	1	175315194	175743616	-1	q25.1	TNR	0	0	0	0	0	0	0	0	0	0	0	0	0
ENSG00000143207	1	175944831	176207286	-1	q25.2	COP1	0	0	0	0	0	0	0	0	0	0	0	0	0
ENSG00000116183	1	176463171	176845601	1	q25.2	PAPPA2	0	0	0	0	0	0	0	0	0	0	0	0	0
ENSG00000152092	1	176857302	177164973	-1	q25.2	ASTN1	0	0	0	0	0	0	0	0	0	0	0	0	0
ENSG00000198797	1	177170958	177282422	1	q25.2	BRINP2	0	0	0	0	0	0	0	0	0	0	0	0	0
ENSG00000120341	1	177923956	177984303	-1	q25.2	SEC16B	0	0	0	0	0	0	0	0	0	0	0	0	0
ENSG00000075391	1	178094141	178484147	1	q25.2	RASAL2	0	0	0	0	0	0	0	0	0	0	0	0	0
ENSG00000188585	1	178479247	178499634	-1	q25.2	CLEC20A	0	0	0	0	0	0	0	0	0	0	0	0	0
ENSG00000240021	1	178513109	178548602	1	q25.2	TEX35	0	0	0	0	0	0	0	0	0	0	0	0	0
ENSG00000116191	1	178725147	178921841	1	q25.2	RALGPS2	0	0	0	0	0	0	0	0	0	0	0	0	0
ENSG00000116194	1	178849535	178871077	-1	q25.2	ANGPTL1	0	0	0	0	0	0	0	0	0	0	0	0	0
ENSG00000116199	1	179025804	179076567	1	q25.2	FAM20B	0	0	0	0	0	0	0	0	0	0	0	0	0
ENSG00000186283	1	179082070	179098023	1	q25.2	TOR3A	0	0	0	0	0	0	0	0	0	0	0	0	0
ENSG00000143322	1	179099330	179229684	-1	q25.2	ABL2	0	0	0	0	0	0	0	0	0	0	0	0	0
ENSG00000057252	1	179293714	179358680	1	q25.2	SOAT1	0	0	0	0	0	0	0	0	0	0	0	0	0
ENSG00000162779	1	179365720	179554735	1	q25.2	AXDND1	0	0	0	0	0	0	0	0	0	0	0	0	0
ENSG00000116218	1	179550539	179575952	-1	q25.2	NPHS2	0	0	0	0	0	0	0	0	0	0	0	0	0
ENSG00000162782	1	179591613	179691272	1	q25.2	TDRD5	0	0	0	0	0	0	0	0	0	0	0	0	0
ENSG00000143340	1	179743163	179816198	1	q25.2	FAM163A	0	0	0	0	0	0	0	0	0	0	0	0	0
ENSG00000169905	1	179839967	179877803	-1	q25.2	TOR1AIP2	0	0	0	0	0	0	0	0	0	0	0	0	0
ENSG00000143337	1	179882042	179925000	1	q25.2	TOR1AIP1	0	0	0	0	0	0	0	0	0	0	0	0	0
ENSG00000135837	1	179954773	180114875	1	q25.2	CEP350	0	0	0	0	0	0	0	0	0	0	0	0	0
ENSG00000116260	1	180154869	180204030	1	q25.2	QSOX1	0	0	0	0	0	0	0	0	0	0	0	0	0
ENSG00000121454	1	180230264	180278984	1	q25.2	LHX4	0	0	0	0	0	0	0	0	0	0	0	0	0
ENSG00000230124	1	180269653	180502954	-1	q25.3	ACBD6	0	0	0	0	0	0	0	0	0	0	0	0	0
ENSG00000143324	1	180632022	180890279	1	q25.3	XPR1	0	0	0	0	0	0	0	0	0	0	0	0	0
ENSG00000135835	1	180912897	180951614	1	q25.3	KIAA1614	0	0	0	0	0	0	0	0	0	0	0	0	0
ENSG00000135823	1	180972712	181023121	-1	q25.3	STX6	0	0	0	0	0	0	0	0	0	0	0	0	0
ENSG00000153029	1	181033425	181061938	1	q25.3	MR1	0	0	0	0	0	0	0	0	0	0	0	0	0
ENSG00000162783	1	181088700	181092900	1	q25.3	IER5	0	0	0	0	0	0	0	0	0	0	0	0	0
ENSG00000198216	1	181317690	181808084	1	q25.3	CACNA1E	0	0	0	0	0	0	0	0	0	0	0	0	0
ENSG00000179930	1	182054570	182061712	-1	q25.3	ZNF648	0	0	0	0	0	0	0	0	0	0	0	0	0
ENSG00000135821	1	182381704	182392206	-1	q25.3	GLUL	0	0	0	0	0	0	0	0	0	0	0	0	0
ENSG00000203730	1	182398117	182400667	-1	q25.3	TEDDM1	0	0	0	0	0	0	0	0	0	0	0	0	0
ENSG00000121446	1	182409192	182560599	1	q25.3	RGSL1	0	0	0	0	0	0	0	0	0	0	0	0	0
ENSG00000135828	1	182573634	182589256	-1	q25.3	RNASEL	0	0	0	0	1	0	0	0	0	0	0	0	0
ENSG00000143333	1	182598623	182604389	-1	q25.3	RGS16	0	0	0	0	0	0	0	0	0	0	0	0	0
ENSG00000135824	1	182641816	182684576	-1	q25.3	RGS8	0	0	0	0	0	0	0	0	0	0	0	0	0
ENSG00000135838	1	182789293	182830384	1	q25.3	NPL	0	0	0	0	0	0	0	0	0	0	0	0	0
ENSG00000135829	1	182839347	182887982	1	q25.3	DHX9	0	0	0	0	0	0	0	0	0	0	0	0	0
ENSG00000157060	1	182899865	182953525	-1	q25.3	SHCBP1L	0	0	0	0	0	0	0	0	0	0	0	0	0
ENSG00000135862	1	183023420	183145592	1	q25.3	LAMC1	0	0	0	0	0	0	0	0	0	0	0	0	0
ENSG00000058085	1	183186238	183245127	1	q25.3	LAMC2	0	0	0	0	0	0	0	0	0	0	0	0	0
ENSG00000157064	1	183248237	183418380	-1	q25.3	NMNAT2	0	0	0	0	0	0	0	0	0	0	0	0	0
ENSG00000116698	1	183472216	183598246	1	q25.3	SMG7	0	0	0	0	0	0	0	0	0	0	0	0	0
ENSG00000116701	1	183555563	183590876	-1	q25.3	NCF2	0	0	0	0	0	0	0	0	0	0	0	0	1
ENSG00000162704	1	183620846	183635783	-1	q25.3	ARPC5	0	0	0	0	0	0	0	0	0	0	0	0	0
ENSG00000143344	1	183636085	183928531	1	q25.3	RGL1	0	0	0	0	0	0	0	0	0	0	0	0	0
ENSG00000173627	1	183646275	183653316	-1	q25.3	APOBEC4	0	0	0	0	0	0	0	0	0	0	0	0	0
ENSG00000198756	1	183929854	184037729	-1	q25.3	COLGALT2	0	0	0	0	0	0	0	0	0	0	0	0	0
ENSG00000198860	1	184051651	184123978	1	q25.3	TSEN15	0	0	0	0	0	0	0	0	0	0	0	0	0
ENSG00000116667	1	184387029	184629019	1	q25.3	C1orf21	0	0	0	0	0	0	0	0	0	0	0	0	0
ENSG00000116406	1	184690237	184754907	-1	q25.3	EDEM3	0	0	0	0	0	0	0	0	0	0	0	0	0
ENSG00000135842	1	184790724	184974508	-1	q25.3	NIBAN1	0	0	0	0	0	0	0	0	0	0	0	0	0
ENSG00000121481	1	185045526	185102603	1	q25.3	RNF2	0	0	0	0	0	0	0	0	0	0	0	0	0
ENSG00000121486	1	185118101	185157072	-1	q25.3	TRMT1L	0	0	0	0	0	0	0	0	0	0	0	0	0
ENSG00000116668	1	185157080	185291781	1	q25.3	SWT1	0	0	0	0	0	0	0	0	0	0	0	0	0
ENSG00000116679	1	185296388	185317273	-1	q25.3	IVNS1ABP	0	0	0	0	0	0	0	0	0	0	0	0	0
ENSG00000143341	1	185734391	186190949	1	q25.3	HMCN1	0	0	0	0	0	0	0	0	0	0	0	0	0
ENSG00000116690	1	186296279	186314562	1	q31.1	PRG4	0	0	0	0	0	0	0	0	0	0	0	0	0
ENSG00000047410	1	186311652	186375693	-1	q31.1	TPR	0	0	0	0	0	0	0	0	0	0	0	0	0
ENSG00000157181	1	186375838	186421378	1	q31.1	ODR4	0	0	0	0	0	0	0	0	0	0	0	0	0
ENSG00000116703	1	186443566	186461114	-1	q31.1	PDC	0	0	0	0	0	0	0	0	0	0	0	0	0
ENSG00000073756	1	186671791	186680423	-1	q31.1	PTGS2	0	0	0	0	0	0	0	0	0	0	0	1	0
ENSG00000116711	1	186828949	186988981	1	q31.1	PLA2G4A	0	0	0	0	0	0	0	0	0	0	0	0	0
ENSG00000162670	1	190097658	190478404	-1	q31.1	BRINP3	0	0	0	0	0	0	0	0	0	0	0	0	0
ENSG00000150681	1	192158462	192185815	1	q31.2	RGS18	0	0	0	0	0	0	0	0	0	0	0	0	0
ENSG00000253148	1	192316992	192367285	1	q31.2	RGS21	0	0	0	0	0	0	0	0	0	0	0	0	0
ENSG00000090104	1	192575763	192580024	1	q31.2	RGS1	0	0	0	0	0	0	0	0	0	0	0	0	0
ENSG00000127074	1	192636138	192660306	1	q31.2	RGS13	0	0	0	0	0	0	0	0	0	0	0	0	0
ENSG00000231767	1	192716132	192716653	1	q31.2	AL136454.1	0	0	0	0	0	0	0	0	0	0	0	0	0
ENSG00000116741	1	192809039	192812275	1	q31.2	RGS2	0	0	0	0	0	0	0	0	0	0	0	0	0
ENSG00000116750	1	193012250	193060080	-1	q31.2	UCHL5	0	0	0	0	0	0	0	0	0	0	0	0	0
ENSG00000116747	1	193059422	193091777	1	q31.2	RO60	0	0	0	0	0	0	0	0	0	0	0	0	0
ENSG00000023572	1	193090866	193106114	-1	q31.2	GLRX2	0	0	0	0	0	0	0	0	0	0	0	0	0
ENSG00000134371	1	193121958	193254815	1	q31.2	CDC73	0	0	0	0	0	0	0	0	0	0	0	0	0
ENSG00000162630	1	193178730	193186613	-1	q31.2	B3GALT2	0	0	0	0	0	0	0	0	0	0	0	0	0
ENSG00000162687	1	196225779	196609225	-1	q31.3	KCNT2	0	0	0	0	0	0	0	0	0	0	0	0	0
ENSG00000289697	1	196651852	196795393	1	q31.3		0	0	0	0	0	0	0	0	0	0	0	0	0
ENSG00000000971	1	196652043	196747504	1	q31.3	CFH	0	0	0	0	0	0	0	0	0	0	0	0	0
ENSG00000116785	1	196774795	196795406	1	q31.3	CFHR3	0	0	0	0	0	0	0	0	0	0	0	0	0
ENSG00000244414	1	196819757	196832189	1	q31.3	CFHR1	0	0	0	0	0	0	0	0	0	0	0	0	0
ENSG00000134365	1	196888014	196918713	1	q31.3	CFHR4	0	0	0	0	0	0	0	0	0	0	0	0	0
ENSG00000080910	1	196943738	196959622	1	q31.3	CFHR2	0	0	0	0	0	0	0	0	0	0	0	0	0
ENSG00000134389	1	196977556	197009678	1	q31.3	CFHR5	0	0	0	0	0	0	0	0	0	0	0	0	0
ENSG00000143278	1	197038741	197067267	-1	q31.3	F13B	0	0	0	0	0	0	0	0	0	0	0	0	0
ENSG00000066279	1	197084127	197146694	-1	q31.3	ASPM	0	0	0	0	0	0	0	0	0	0	0	0	0
ENSG00000177888	1	197153680	197200542	-1	q31.3	ZBTB41	0	0	0	0	0	0	0	0	0	0	0	0	0
ENSG00000134376	1	197268204	197478455	1	q31.3	CRB1	0	0	0	0	0	0	0	0	0	0	0	0	0
ENSG00000213047	1	197504748	197775696	-1	q31.3	DENND1B	0	0	0	0	0	0	0	0	0	0	0	0	0
ENSG00000203724	1	197902630	197907367	1	q31.3	C1orf53	0	0	0	0	0	0	0	0	0	0	0	0	0
ENSG00000143355	1	197911902	197935478	1	q31.3	LHX9	0	0	0	0	0	0	0	0	0	0	0	0	0
ENSG00000151414	1	198156994	198322420	1	q31.3	NEK7	0	0	0	0	1	0	0	0	0	0	0	0	0
ENSG00000151418	1	198523222	198540945	-1	q31.3	ATP6V1G3	0	0	0	0	0	0	0	0	0	0	0	0	0
ENSG00000081237	1	198638457	198757476	1	q31.3	PTPRC	0	0	0	0	0	0	1	0	0	0	0	0	0
ENSG00000116833	1	200027614	200177420	1	q32.1	NR5A2	0	0	0	0	0	0	0	0	0	0	0	0	0
ENSG00000162702	1	200404940	200410056	-1	q32.1	ZNF281	0	0	0	0	0	0	0	0	0	0	0	0	0
ENSG00000118193	1	200551497	200620751	-1	q32.1	KIF14	0	0	0	0	0	0	0	0	0	0	0	0	0
ENSG00000118197	1	200623896	200669907	-1	q32.1	DDX59	0	0	0	0	0	0	0	0	0	0	0	0	0
ENSG00000118200	1	200739558	200860704	1	q32.1	CAMSAP2	0	0	0	0	0	0	0	0	0	0	0	0	0
ENSG00000170128	1	200872981	200874178	1	q32.1	GPR25	0	0	0	0	0	0	0	0	0	0	0	0	0
ENSG00000163362	1	200891048	200915742	1	q32.1	INAVA	0	0	0	0	0	0	0	0	0	0	0	0	0
ENSG00000116852	1	200969390	201023700	-1	q32.1	KIF21B	0	0	0	0	0	0	0	0	0	0	0	0	0
ENSG00000081248	1	201039512	201112451	-1	q32.1	CACNA1S	0	0	0	0	0	0	0	0	0	0	0	0	0
ENSG00000232237	1	201113953	201127184	-1	q32.1	ASCL5	0	0	0	0	0	0	0	0	0	0	0	0	0
ENSG00000116857	1	201134772	201171574	-1	q32.1	TMEM9	0	0	0	0	0	0	0	0	0	0	0	0	0
ENSG00000163395	1	201190824	201228952	1	q32.1	IGFN1	0	0	0	0	0	0	0	0	0	0	0	0	0
ENSG00000081277	1	201283452	201332993	1	q32.1	PKP1	0	0	0	0	0	0	0	0	0	0	0	0	0
ENSG00000118194	1	201359008	201377764	-1	q32.1	TNNT2	0	0	0	0	0	0	0	0	0	0	0	0	0
ENSG00000159166	1	201380833	201399915	-1	q32.1	LAD1	0	0	0	0	0	0	0	0	0	0	0	0	0
ENSG00000159173	1	201403768	201429866	-1	q32.1	TNNI1	0	0	0	0	0	0	0	0	0	0	0	0	0
ENSG00000174307	1	201464278	201469237	-1	q32.1	PHLDA3	0	0	0	0	0	0	0	0	0	0	0	0	0
ENSG00000159176	1	201483530	201509456	-1	q32.1	CSRP1	0	0	0	0	0	0	0	0	0	0	0	0	0
ENSG00000134369	1	201622885	201826969	1	q32.1	NAV1	0	0	0	0	0	0	0	0	0	0	0	0	0
ENSG00000198700	1	201829149	201884291	1	q32.1	IPO9	0	0	0	0	0	0	0	0	0	0	0	0	0
ENSG00000198892	1	201888680	201892587	1	q32.1	SHISA4	0	0	0	0	0	0	0	0	0	0	0	0	0
ENSG00000163431	1	201896456	201946588	-1	q32.1	LMOD1	0	0	0	0	0	0	0	0	0	0	0	0	0
ENSG00000134375	1	201955503	201970664	1	q32.1	TIMM17A	0	0	0	0	0	0	0	0	0	0	0	0	0
ENSG00000176393	1	201982372	202006147	1	q32.1	RNPEP	0	0	0	0	0	0	0	0	0	0	0	0	0
ENSG00000163435	1	202007945	202017183	1	q32.1	ELF3	0	0	0	0	0	0	0	0	0	0	0	0	0
ENSG00000170075	1	202122917	202133592	1	q32.1	GPR37L1	0	0	0	0	0	0	0	0	0	0	0	0	0
ENSG00000143862	1	202133404	202144743	-1	q32.1	ARL8A	0	0	0	0	0	0	0	0	0	0	0	0	0
ENSG00000143851	1	202147013	202161588	-1	q32.1	PTPN7	0	0	0	0	0	0	0	0	0	0	0	0	0
ENSG00000133067	1	202193901	202319781	1	q32.1	LGR6	0	0	0	0	0	0	0	0	0	0	0	0	0
ENSG00000077152	1	202331657	202341980	-1	q32.1	UBE2T	0	0	0	0	0	0	0	0	0	0	0	0	0
ENSG00000077157	1	202348699	202592706	1	q32.1	PPP1R12B	0	0	0	0	0	0	0	0	0	0	0	0	0
ENSG00000143858	1	202590596	202710454	-1	q32.1	SYT2	0	0	0	0	0	0	0	0	0	0	0	0	0
ENSG00000117139	1	202724495	202808487	-1	q32.1	KDM5B	0	0	0	0	0	0	0	0	0	0	0	0	0
ENSG00000183155	1	202878282	202889149	-1	q32.1	RABIF	0	0	0	0	0	0	0	0	0	0	0	0	0
ENSG00000117153	1	202891116	202928636	-1	q32.1	KLHL12	0	0	0	0	0	0	0	0	0	0	0	0	0
ENSG00000159346	1	202940826	202958572	-1	q32.1	ADIPOR1	0	0	0	0	0	0	0	0	0	0	0	0	0
ENSG00000159348	1	202961873	202967275	-1	q32.1	CYB5R1	0	0	0	0	0	0	0	0	0	0	0	0	0
ENSG00000163444	1	203007374	203024848	1	q32.1	TMEM183A	0	0	0	0	0	0	0	0	0	0	0	0	0
ENSG00000143847	1	203026498	203078740	1	q32.1	PPFIA4	0	0	0	0	0	0	0	0	0	0	0	0	0
ENSG00000122180	1	203083129	203086012	-1	q32.1	MYOG	0	0	0	0	0	0	0	0	0	0	0	0	0
ENSG00000163485	1	203090654	203167405	1	q32.1	ADORA1	0	0	0	0	0	0	0	0	0	0	0	0	0
ENSG00000133055	1	203167811	203175826	-1	q32.1	MYBPH	0	0	0	0	0	0	0	0	0	0	0	0	0
ENSG00000133048	1	203178931	203186704	-1	q32.1	CHI3L1	0	0	0	0	0	0	0	0	0	0	0	0	0
ENSG00000133063	1	203212827	203273641	-1	q32.1	CHIT1	0	0	0	0	0	0	0	0	0	0	0	0	0
ENSG00000159388	1	203305491	203309602	1	q32.1	BTG2	0	0	0	0	0	0	0	0	0	0	0	0	0
ENSG00000122176	1	203340628	203351758	-1	q32.1	FMOD	0	0	0	0	0	0	0	0	0	0	0	0	0
ENSG00000188783	1	203475806	203491352	1	q32.1	PRELP	0	0	0	0	0	0	0	0	0	0	0	0	0
ENSG00000188770	1	203494153	203508949	1	q32.1	OPTC	0	0	0	0	0	0	0	0	0	0	0	0	0
ENSG00000058668	1	203626561	203744081	1	q32.1	ATP2B4	0	0	0	0	0	0	0	0	0	0	0	0	0
ENSG00000122188	1	203765177	203776372	1	q32.1	LAX1	0	0	0	0	0	0	0	0	0	0	0	0	0
ENSG00000058673	1	203795623	203854999	1	q32.1	ZC3H11A	0	0	0	0	0	0	0	0	0	0	0	0	0
ENSG00000257315	1	203795714	203854999	1	q32.1	ZBED6	0	0	0	0	0	0	0	0	0	0	0	0	0
ENSG00000288644	1	203802094	203802192	1	q32.1		0	0	0	0	0	0	0	0	0	0	0	0	0
ENSG00000182004	1	203861599	203871152	1	q32.1	SNRPE	0	0	0	0	0	0	0	0	0	0	0	0	0
ENSG00000143842	1	204073115	204127743	1	q32.1	SOX13	0	0	0	0	0	0	0	0	0	0	0	0	0
ENSG00000143845	1	204131062	204152044	-1	q32.1	ETNK2	0	0	0	0	0	0	0	0	0	0	0	0	0
ENSG00000143839	1	204154819	204190324	-1	q32.1	REN	0	0	0	0	0	0	0	0	0	0	0	0	0
ENSG00000170498	1	204190341	204196491	-1	q32.1	KISS1	0	0	0	0	0	0	0	0	0	0	0	0	0
ENSG00000174567	1	204198163	204213988	-1	q32.1	GOLT1A	0	0	0	0	0	0	0	0	0	0	0	0	0
ENSG00000143850	1	204218853	204377665	-1	q32.1	PLEKHA6	0	0	0	0	0	0	0	0	0	0	0	0	0
ENSG00000158615	1	204403381	204411817	-1	q32.1	PPP1R15B	0	0	0	0	0	0	0	0	0	0	0	0	0
ENSG00000133056	1	204422628	204494724	-1	q32.1	PIK3C2B	0	0	0	0	0	0	0	0	0	0	0	0	0
ENSG00000198625	1	204516379	204558120	1	q32.1	MDM4	0	0	0	0	0	0	0	0	0	0	0	0	0
ENSG00000170382	1	204617170	204685738	-1	q32.1	LRRN2	0	0	0	0	0	0	0	0	0	0	0	0	0
ENSG00000163531	1	204828651	205022822	1	q32.1	NFASC	0	0	0	0	0	0	0	0	0	0	0	0	0
ENSG00000184144	1	205042937	205078289	1	q32.1	CNTN2	0	0	0	0	0	0	0	0	0	0	0	0	0
ENSG00000174529	1	205083129	205084460	-1	q32.1	TMEM81	0	0	0	0	0	0	0	0	0	0	0	0	0
ENSG00000117222	1	205086142	205122015	-1	q32.1	RBBP5	0	0	0	0	0	0	0	0	0	0	0	0	0
ENSG00000133059	1	205142505	205211702	-1	q32.1	DSTYK	0	0	0	0	0	0	0	0	0	0	0	0	0
ENSG00000133069	1	205227946	205285632	1	q32.1	TMCC2	0	0	0	0	0	0	0	0	0	0	0	0	0
ENSG00000163545	1	205302063	205321760	-1	q32.1	NUAK2	0	0	0	0	0	0	0	0	0	0	0	0	0
ENSG00000162873	1	205336065	205357090	-1	q32.1	KLHDC8A	0	0	0	0	0	0	0	0	0	0	0	0	0
ENSG00000186007	1	205381378	205455954	-1	q32.1	LEMD1	0	0	0	0	0	0	0	0	0	0	0	0	0
ENSG00000281406	1	205434885	205457091	-1	q32.1	BLACAT1	0	0	0	0	0	0	0	0	0	0	0	0	0
ENSG00000117266	1	205504595	205532793	1	q32.1	CDK18	0	0	0	0	0	0	0	0	0	0	0	0	0
ENSG00000174514	1	205568885	205602918	1	q32.1	MFSD4A	0	0	0	0	0	0	0	0	0	0	0	0	0
ENSG00000158711	1	205597556	205632011	-1	q32.1	ELK4	0	0	0	0	0	0	0	0	0	0	0	0	0
ENSG00000158715	1	205657851	205680509	-1	q32.1	SLC45A3	0	0	0	0	0	0	0	0	0	0	0	0	0
ENSG00000069275	1	205712822	205750182	-1	q32.1	NUCKS1	0	0	0	0	0	0	0	0	0	0	0	0	0
ENSG00000117280	1	205767986	205775482	-1	q32.1	RAB29	0	0	0	0	0	0	0	0	0	0	0	0	0
ENSG00000133065	1	205789094	205813748	-1	q32.1	SLC41A1	0	0	0	0	0	0	0	0	0	0	0	0	0
ENSG00000162877	1	205828025	205850132	-1	q32.1	PM20D1	0	0	0	0	0	0	0	0	0	0	0	0	0
ENSG00000174502	1	205913048	205943460	-1	q32.1	SLC26A9	0	0	0	0	0	0	0	0	0	0	0	0	0
ENSG00000276600	1	205976740	206003461	-1	q32.1	RAB7B	0	0	0	0	0	0	0	0	0	0	0	0	0
ENSG00000196188	1	206009264	206023895	-1	q32.1	CTSE	0	0	0	0	0	0	0	0	0	0	0	0	0
ENSG00000263961	1	206053173	206102449	1	q32.1	RHEX	0	0	0	0	0	0	0	0	0	0	0	0	0
ENSG00000198049	1	206106936	206117699	-1	q32.1	AVPR1B	0	0	0	0	0	0	0	0	0	0	0	0	0
ENSG00000196550	1	206186179	206204414	-1	q32.1	FAM72A	0	0	0	0	0	0	0	0	0	0	0	0	0
ENSG00000266028	1	206203345	206464443	1	q32.1	SRGAP2	0	0	0	0	0	0	0	0	0	0	0	0	0
ENSG00000263528	1	206470476	206496889	1	q32.1	IKBKE	0	0	0	1	1	1	0	0	0	0	0	1	0
ENSG00000266094	1	206507531	206589448	1	q32.1	RASSF5	0	0	0	0	0	0	0	0	0	0	0	0	1
ENSG00000143486	1	206571292	206612465	-1	q32.1	EIF2D	0	0	0	0	0	0	0	0	0	0	0	0	0
ENSG00000143479	1	206635536	206684419	1	q32.1	DYRK3	0	0	0	0	0	0	0	0	0	0	0	0	0
ENSG00000162889	1	206684944	206734283	1	q32.1	MAPKAPK2	0	0	0	0	0	0	0	0	0	0	0	0	0
ENSG00000136634	1	206767602	206774541	-1	q32.1	IL10	0	0	0	0	0	0	1	0	0	0	0	0	0
ENSG00000142224	1	206770764	206842981	1	q32.1	IL19	0	0	0	0	0	0	0	0	0	0	0	0	0
ENSG00000162891	1	206865354	206869223	1	q32.1	IL20	0	0	0	0	0	0	0	0	0	0	0	0	0
ENSG00000162892	1	206897443	206904139	1	q32.1	IL24	0	0	0	0	0	0	0	0	0	0	0	0	0
ENSG00000162894	1	206903317	206923247	-1	q32.1	FCMR	0	0	0	0	0	0	0	0	0	0	0	0	0
ENSG00000162896	1	206928522	206946466	-1	q32.1	PIGR	0	0	0	0	0	0	0	0	0	0	0	0	0
ENSG00000162897	1	206957965	206970625	-1	q32.1	FCAMR	0	0	0	0	0	0	0	0	0	0	0	0	0
ENSG00000182795	1	207018522	207032756	-1	q32.1	C1orf116	0	0	0	0	0	0	0	0	0	0	0	0	0
ENSG00000123836	1	207034366	207081024	1	q32.1	PFKFB2	0	0	0	0	0	0	0	0	0	0	0	0	0
ENSG00000180667	1	207043849	207052980	-1	q32.1	YOD1	0	0	0	0	0	0	0	0	0	0	0	0	0
ENSG00000123843	1	207088860	207099993	1	q32.1	C4BPB	0	0	0	0	0	0	0	0	0	0	0	0	0
ENSG00000123838	1	207104233	207144972	1	q32.2	C4BPA	0	0	0	0	0	0	0	0	0	0	0	0	0
ENSG00000196352	1	207321376	207386804	1	q32.2	CD55	0	0	0	0	0	0	0	0	0	0	0	0	0
ENSG00000117322	1	207454230	207489895	1	q32.2	CR2	0	0	0	0	0	0	0	0	1	0	0	0	0
ENSG00000203710	1	207496147	207641765	1	q32.2	CR1	0	0	0	0	0	0	0	0	0	0	0	0	0
ENSG00000197721	1	207645113	207738416	1	q32.2	CR1L	0	0	0	0	0	0	0	0	0	0	0	0	0
ENSG00000117335	1	207752057	207795513	1	q32.2	CD46	0	0	0	0	0	0	0	0	0	0	0	0	0
ENSG00000174059	1	207880972	207911402	-1	q32.2	CD34	0	0	0	0	0	0	0	0	0	0	0	0	0
ENSG00000076356	1	208022242	208244384	-1	q32.2	PLXNA2	0	0	0	0	0	0	0	0	0	0	0	0	0
ENSG00000008118	1	209583714	209613939	1	q32.2	CAMK1G	0	0	0	0	0	0	0	0	0	0	0	0	0
ENSG00000196878	1	209614870	209652425	-1	q32.2	LAMB3	0	0	0	0	0	0	0	0	0	0	0	0	0
ENSG00000123689	1	209675412	209676390	1	q32.2	G0S2	0	0	0	0	0	0	0	0	0	0	0	0	0
ENSG00000117594	1	209686178	209734949	1	q32.2	HSD11B1	0	0	0	0	0	0	0	0	0	0	0	0	0
ENSG00000009790	1	209756032	209782320	1	q32.2	TRAF3IP3	0	0	0	0	0	0	0	0	0	0	0	0	0
ENSG00000162757	1	209779208	209784559	-1	q32.2	C1orf74	0	0	0	0	0	0	0	0	0	0	0	0	0
ENSG00000289700	1	209779629	209806179	-1	q32.2		0	0	0	0	0	0	0	0	0	0	0	0	0
ENSG00000117595	1	209785617	209806175	-1	q32.2	IRF6	0	0	0	0	0	0	0	0	0	0	0	0	0
ENSG00000117597	1	209827972	209857565	1	q32.2	UTP25	0	0	0	0	0	0	0	0	0	0	0	0	0
ENSG00000143469	1	209900923	210171389	1	q32.2	SYT14	0	0	0	0	0	0	0	0	0	0	0	0	0
ENSG00000082497	1	210232796	210246631	1	q32.2	SERTAD4	0	0	0	0	0	0	0	0	0	0	0	0	0
ENSG00000054392	1	210328252	210676296	1	q32.2	HHAT	0	0	0	0	0	0	0	0	0	0	0	0	0
ENSG00000143473	1	210676823	211134165	-1	q32.2	KCNH1	0	0	0	0	0	0	0	0	0	0	0	0	0
ENSG00000284299	1	210858125	211134146	-1	q32.2		0	0	0	0	0	0	0	0	0	0	0	0	0
ENSG00000283952	1	211082872	211188533	-1	q32.2		0	0	0	0	0	0	0	0	0	0	0	0	0
ENSG00000117625	1	211258377	211316385	1	q32.2	RCOR3	0	0	0	0	0	0	0	0	0	0	0	0	0
ENSG00000082512	1	211326615	211374946	1	q32.3	TRAF5	0	0	0	0	1	0	0	0	0	0	0	1	0
ENSG00000198570	1	211476522	211492917	-1	q32.3	RD3	0	0	0	0	0	0	0	0	0	0	0	0	0
ENSG00000170385	1	211571568	211579161	-1	q32.3	SLC30A1	0	0	0	0	0	0	0	0	0	0	0	0	0
ENSG00000117650	1	211658657	211675630	-1	q32.3	NEK2	0	0	0	0	0	0	0	0	0	0	0	0	0
ENSG00000123684	1	211743457	211830763	-1	q32.3	LPGAT1	0	0	0	0	0	0	0	0	0	0	0	0	0
ENSG00000143493	1	211940399	212035557	-1	q32.3	INTS7	0	0	0	0	0	0	0	0	0	0	0	0	0
ENSG00000143476	1	212035553	212107400	1	q32.3	DTL	0	0	0	0	0	0	0	0	0	0	0	0	0
ENSG00000066027	1	212285410	212361853	1	q32.3	PPP2R5A	0	0	0	0	0	0	0	0	0	0	0	0	0
ENSG00000065600	1	212363931	212414901	-1	q32.3	PACC1	0	0	0	0	0	0	0	0	0	0	0	0	0
ENSG00000117691	1	212432920	212446379	1	q32.3	NENF	0	0	0	0	0	0	0	0	0	0	0	0	0
ENSG00000162772	1	212565334	212620777	1	q32.3	ATF3	0	0	0	0	0	0	0	0	0	0	0	0	0
ENSG00000162771	1	212624474	212626775	1	q32.3	FAM71A	0	0	0	0	0	0	0	0	0	0	0	0	0
ENSG00000123685	1	212686417	212699840	-1	q32.3	BATF3	0	1	0	0	0	0	0	0	0	0	0	0	0
ENSG00000117697	1	212726153	212791782	-1	q32.3	NSL1	0	0	0	0	0	0	0	0	0	0	0	0	0
ENSG00000203705	1	212791828	212816830	1	q32.3	TATDN3	0	0	0	0	0	0	0	0	0	0	0	0	0
ENSG00000185523	1	212830141	212847649	-1	q32.3	SPATA45	0	0	0	0	0	0	0	0	0	0	0	0	0
ENSG00000162769	1	212858275	212899363	1	q32.3	FLVCR1	0	0	0	0	0	0	0	0	0	0	0	0	0
ENSG00000143494	1	212950520	212992037	1	q32.3	VASH2	0	0	0	0	0	0	0	0	0	0	0	0	0
ENSG00000174606	1	212992182	213015867	-1	q32.3	ANGEL2	0	0	0	0	0	0	0	0	0	0	0	0	0
ENSG00000136643	1	213051233	213274774	1	q32.3	RPS6KC1	0	0	0	0	0	0	0	0	0	0	0	0	0
ENSG00000117707	1	213983181	214041510	1	q32.3	PROX1	0	0	0	0	0	0	0	0	0	0	0	0	0
ENSG00000143499	1	214281102	214337131	1	q32.3	SMYD2	0	0	0	0	0	0	0	0	0	0	0	0	0
ENSG00000152104	1	214348700	214552449	-1	q41	PTPN14	0	0	0	0	0	0	0	0	0	0	0	0	0
ENSG00000117724	1	214603195	214664571	1	q41	CENPF	0	0	0	0	0	0	0	0	0	0	0	0	0
ENSG00000082482	1	215005775	215237093	1	q41	KCNK2	0	0	0	0	0	0	0	0	0	0	0	0	0
ENSG00000136636	1	215567304	215621807	1	q41	KCTD3	0	0	0	0	0	0	0	0	0	0	0	0	0
ENSG00000042781	1	215622891	216423448	-1	q41	USH2A	0	0	0	0	0	0	0	0	0	0	0	0	0
ENSG00000196482	1	216503246	217137755	-1	q41	ESRRG	0	0	0	0	0	0	0	0	0	0	0	0	0
ENSG00000092978	1	217426992	217631090	-1	q41	GPATCH2	0	0	0	0	0	0	0	0	0	0	0	0	0
ENSG00000162814	1	217631324	217871696	1	q41	SPATA17	0	0	0	0	0	0	0	0	0	0	0	0	0
ENSG00000067533	1	218285293	218337983	1	q41	RRP15	0	0	0	0	0	0	0	0	0	0	0	0	0
ENSG00000092969	1	218345336	218444619	1	q41	TGFB2	0	0	0	0	0	0	0	0	0	0	0	0	0
ENSG00000143353	1	219173869	219212865	1	q41	LYPLAL1	0	0	0	0	0	0	0	0	0	0	0	0	0
ENSG00000215817	1	219608010	219613145	-1	q41	ZC3H11B	0	0	0	0	0	0	0	0	0	0	0	0	0
ENSG00000196660	1	219685427	219958647	-1	q41	SLC30A10	0	0	0	0	0	0	0	0	0	0	0	0	0
ENSG00000136628	1	219968600	220046530	-1	q41	EPRS1	0	0	0	0	0	0	0	0	0	0	0	0	0
ENSG00000162813	1	220057482	220090462	-1	q41	BPNT1	0	0	0	0	0	0	0	0	0	0	0	0	0
ENSG00000067704	1	220094132	220148041	1	q41	IARS2	0	0	0	0	0	0	0	0	0	0	0	0	0
ENSG00000118873	1	220148293	220272453	-1	q41	RAB3GAP2	0	0	0	0	0	0	0	0	0	0	0	0	0
ENSG00000116141	1	220528183	220664461	1	q41	MARK1	0	0	0	0	0	0	0	0	0	0	0	0	0
ENSG00000162817	1	220690363	220699153	1	q41	C1orf115	0	0	0	0	0	0	0	0	0	0	0	0	0
ENSG00000117791	1	220748225	220784815	1	q41	MARC2	0	0	0	0	0	0	0	0	0	0	0	0	0
ENSG00000186205	1	220786913	220819659	1	q41	MARC1	0	0	0	0	0	0	0	0	0	0	0	0	0
ENSG00000286231	1	220786990	220884503	1	q41		0	0	0	0	0	0	0	0	0	0	0	0	0
ENSG00000136630	1	220879431	220885059	1	q41	HLX	0	0	0	0	0	0	0	0	0	0	0	0	0
ENSG00000143507	1	221701424	221742089	-1	q41	DUSP10	0	0	0	0	0	0	0	0	0	0	0	0	0
ENSG00000143512	1	222522258	222548104	-1	q41	HHIPL2	0	0	0	0	0	0	0	0	0	0	0	0	0
ENSG00000143498	1	222557902	222589933	-1	q41	TAF1A	0	0	0	0	0	0	0	0	0	0	0	0	0
ENSG00000154305	1	222618097	222668007	1	q41	MIA3	0	0	0	0	0	0	0	0	0	0	0	0	0
ENSG00000186063	1	222668013	222713210	-1	q41	AIDA	0	0	0	0	0	0	0	0	0	0	0	0	0
ENSG00000162819	1	222712553	222735196	1	q41	BROX	0	0	0	0	0	0	0	0	0	0	0	0	0
ENSG00000197520	1	222737207	222750805	1	q41	FAM177B	0	0	0	0	0	0	0	0	0	0	0	0	0
ENSG00000154309	1	222872271	223005995	1	q41	DISP1	0	0	0	0	0	0	0	0	0	0	0	0	0
ENSG00000187554	1	223109404	223143248	-1	q41	TLR5	0	0	0	0	0	1	0	0	0	0	0	0	0
ENSG00000143502	1	223220819	223364178	-1	q41	SUSD4	0	0	0	0	0	0	0	0	0	0	0	0	0
ENSG00000178395	1	223393415	223395465	1	q41	CCDC185	0	0	0	0	0	0	0	0	0	0	0	0	0
ENSG00000203697	1	223538007	223665723	-1	q41	CAPN8	0	0	0	0	0	0	0	0	0	0	0	0	0
ENSG00000162909	1	223701593	223776018	1	q41	CAPN2	0	0	0	0	0	0	0	0	0	0	0	0	0
ENSG00000143514	1	223779893	223845954	-1	q41	TP53BP2	0	0	0	0	0	0	0	0	0	0	0	0	0
ENSG00000143756	1	224114111	224162047	1	q42.11	FBXO28	0	0	0	0	0	0	0	0	0	0	0	0	0
ENSG00000143753	1	224175756	224193441	1	q42.11	DEGS1	0	0	0	0	0	0	0	0	0	0	0	0	0
ENSG00000143748	1	224227334	224330189	-1	q42.11	NVL	0	0	0	0	0	0	0	0	0	0	0	0	0
ENSG00000143771	1	224356858	224379459	1	q42.11	CNIH4	0	0	0	0	0	0	0	0	0	0	0	0	0
ENSG00000162923	1	224385143	224437033	-1	q42.12	WDR26	0	0	0	0	0	0	0	0	0	0	0	0	0
ENSG00000143786	1	224434660	224740554	1	q42.12	CNIH3	0	0	0	0	0	0	0	0	0	0	0	0	0
ENSG00000185842	1	224896262	225399292	1	q42.12	DNAH14	0	0	0	0	0	0	0	0	0	0	0	0	0
ENSG00000143815	1	225401502	225428925	-1	q42.12	LBR	0	0	0	0	0	0	0	0	0	0	0	0	0
ENSG00000154380	1	225486835	225653142	-1	q42.12	ENAH	0	0	0	0	0	0	0	0	0	0	0	0	0
ENSG00000143742	1	225777813	225790468	1	q42.12	SRP9	0	0	0	0	0	0	0	0	0	0	0	0	0
ENSG00000143819	1	225810092	225845563	1	q42.12	EPHX1	0	0	0	0	0	0	0	0	0	0	0	0	0
ENSG00000196187	1	225845536	225882380	-1	q42.12	TMEM63A	0	0	0	0	0	0	0	0	0	0	0	0	0
ENSG00000243709	1	225886282	225911382	-1	q42.12	LEFTY1	0	0	0	0	0	0	0	0	0	0	0	0	0
ENSG00000255835	1	225886696	225924278	-1	q42.12		0	0	0	0	0	0	0	0	0	0	0	0	0
ENSG00000143811	1	225919877	225924340	-1	q42.12	PYCR2	0	0	0	0	0	0	0	0	0	0	0	0	0
ENSG00000143768	1	225936598	225941383	-1	q42.12	LEFTY2	0	0	0	0	0	0	0	0	0	0	0	0	0
ENSG00000143751	1	225982702	225999343	-1	q42.12	SDE2	0	0	0	0	0	0	0	0	0	0	0	0	0
ENSG00000163041	1	226061851	226073212	1	q42.12	H3-3A	0	0	0	0	0	0	0	0	0	0	0	0	0
ENSG00000182827	1	226144679	226186741	-1	q42.12	ACBD3	0	0	0	0	0	0	0	0	0	0	0	0	0
ENSG00000185155	1	226223618	226227054	1	q42.12	MIXL1	0	0	0	0	0	0	0	0	0	0	0	0	0
ENSG00000183814	1	226231149	226309869	-1	q42.12	LIN9	0	0	0	0	0	0	0	0	0	0	0	0	0
ENSG00000143799	1	226360210	226408154	-1	q42.12	PARP1	0	0	0	0	0	0	0	0	0	0	0	0	0
ENSG00000203685	1	226548764	226609230	1	q42.12	STUM	0	0	0	0	0	0	0	0	0	0	0	0	0
ENSG00000143772	1	226631690	226739323	-1	q42.12	ITPKB	0	0	0	0	0	0	0	0	0	0	0	0	0
ENSG00000288674	1	226870184	226987545	1	q42.13		0	0	0	0	0	0	0	0	0	0	0	0	0
ENSG00000143801	1	226870184	226927726	1	q42.13	PSEN2	0	0	0	0	0	0	0	0	0	0	0	0	0
ENSG00000163050	1	226897536	226987545	1	q42.13	COQ8A	0	0	0	0	0	0	0	0	0	0	0	0	0
ENSG00000143776	1	226989865	227318474	-1	q42.13	CDC42BPA	0	0	0	0	0	0	0	0	0	0	0	0	0
ENSG00000181450	1	227563543	227677443	1	q42.13	ZNF678	0	0	0	0	0	0	0	0	0	0	0	0	0
ENSG00000143740	1	227728539	227781231	1	q42.13	SNAP47	0	0	0	0	0	0	0	0	0	0	0	0	0
ENSG00000081692	1	227730425	227735411	-1	q42.13	JMJD4	0	0	0	0	0	0	0	0	0	0	0	0	0
ENSG00000185888	1	227815693	227846470	1	q42.13	PRSS38	0	0	0	0	0	0	0	0	0	0	0	0	0
ENSG00000143816	1	227918656	227947932	-1	q42.13	WNT9A	0	0	0	0	0	0	0	0	0	0	0	0	0
ENSG00000154342	1	228006998	228061271	1	q42.13	WNT3A	0	0	0	0	0	0	0	0	0	0	0	0	0
ENSG00000143761	1	228082660	228099212	1	q42.13	ARF1	0	0	0	0	0	0	0	0	0	0	0	0	0
ENSG00000143793	1	228100726	228105411	-1	q42.13	C1orf35	0	0	0	0	0	0	0	0	0	0	0	0	0
ENSG00000162910	1	228106679	228109312	-1	q42.13	MRPL55	0	0	0	0	0	0	0	0	0	0	0	0	0
ENSG00000143774	1	228139962	228148984	1	q42.13	GUK1	0	0	0	0	0	0	0	0	0	0	0	0	0
ENSG00000198835	1	228149930	228159826	1	q42.13	GJC2	0	0	0	0	0	0	0	0	0	0	0	0	0
ENSG00000181873	1	228165804	228182257	1	q42.13	IBA57	0	0	0	0	0	0	0	0	0	0	0	0	0
ENSG00000154358	1	228208063	228378876	1	q42.13	OBSCN	0	0	0	0	0	0	0	0	0	0	0	0	0
ENSG00000154370	1	228393673	228406835	-1	q42.13	TRIM11	0	0	0	0	0	0	0	0	0	0	0	0	0
ENSG00000162931	1	228407935	228416861	-1	q42.13	TRIM17	0	0	0	0	0	0	0	0	0	0	0	0	0
ENSG00000168148	1	228424845	228425325	-1	q42.13	H3-4	0	0	0	0	0	0	0	0	0	0	0	0	0
ENSG00000181218	1	228456979	228457873	-1	q42.13	H2AW	0	0	0	0	0	0	0	0	0	0	0	0	0
ENSG00000196890	1	228458107	228460470	1	q42.13	H2BU1	0	0	0	0	0	0	0	0	0	0	0	0	0
ENSG00000168159	1	228487382	228496188	1	q42.13	RNF187	0	0	0	0	0	0	0	0	0	0	0	0	0
ENSG00000116574	1	228735479	228746664	1	q42.13	RHOU	0	0	0	0	0	0	0	0	0	0	0	0	0
ENSG00000168118	1	229271062	229305894	1	q42.13	RAB4A	0	0	0	0	0	0	0	0	0	0	0	0	0
ENSG00000154429	1	229321011	229343294	-1	q42.13	CCSAP	0	0	0	0	0	0	0	0	0	0	0	0	0
ENSG00000143632	1	229431245	229434098	-1	q42.13	ACTA1	0	0	0	0	0	0	0	0	0	0	0	0	0
ENSG00000069248	1	229440259	229508341	-1	q42.13	NUP133	0	0	0	0	0	0	0	0	0	0	0	0	0
ENSG00000135776	1	229516582	229558707	-1	q42.13	ABCB10	0	0	0	0	0	0	0	0	0	0	0	0	0
ENSG00000135801	1	229593111	229626047	-1	q42.13	TAF5L	0	0	0	0	0	0	0	0	0	0	0	0	0
ENSG00000135763	1	229626247	229660200	1	q42.13	URB2	0	0	0	0	0	0	0	0	0	0	0	0	0
ENSG00000143641	1	230057990	230282122	1	q42.13	GALNT2	0	0	0	0	0	0	0	0	0	0	0	0	0
ENSG00000177614	1	230314490	230426332	-1	q42.13	PGBD5	0	0	0	0	0	0	0	0	0	0	0	0	0
ENSG00000135775	1	230642481	230693982	1	q42.2	COG2	0	0	0	0	0	0	0	0	0	0	0	0	0
ENSG00000135744	1	230702523	230714122	-1	q42.2	AGT	0	0	0	0	0	0	0	0	0	0	0	0	0
ENSG00000135773	1	230747384	230802003	1	q42.2	CAPN9	0	0	0	0	0	0	0	0	0	0	0	0	0
ENSG00000119280	1	230837119	230869589	-1	q42.2	C1orf198	0	0	0	0	0	0	0	0	0	0	0	0	0
ENSG00000143643	1	230906243	230978875	-1	q42.2	TTC13	0	0	0	0	0	0	0	0	0	0	0	0	0
ENSG00000173409	1	230978981	231000733	1	q42.2	ARV1	0	0	0	0	0	0	0	0	0	0	0	0	0
ENSG00000182118	1	231018958	231040254	-1	q42.2	FAM89A	0	0	0	0	0	0	0	0	0	0	0	0	0
ENSG00000119283	1	231162112	231221556	1	q42.2	TRIM67	0	0	0	0	0	0	0	0	0	0	0	0	0
ENSG00000235710	1	231184098	231187627	-1	q42.2	AL109810.2	0	0	0	0	0	0	0	0	0	0	0	0	0
ENSG00000143633	1	231223763	231241187	-1	q42.2	C1orf131	0	0	0	0	0	0	0	0	0	0	0	0	0
ENSG00000116906	1	231241207	231277973	1	q42.2	GNPAT	0	0	0	0	0	0	0	0	0	0	0	0	0
ENSG00000116903	1	231332753	231337852	-1	q42.2	EXOC8	0	0	0	0	0	0	0	0	0	0	0	0	0
ENSG00000010072	1	231337104	231355023	1	q42.2	SPRTN	0	0	0	0	0	0	0	0	0	0	0	0	0
ENSG00000135766	1	231363751	231422287	-1	q42.2	EGLN1	0	0	0	0	0	0	0	0	0	0	0	0	0
ENSG00000287856	1	231363797	231528603	-1	q42.2	AL445524.2	0	0	0	0	0	0	0	0	0	0	0	0	0
ENSG00000116918	1	231528541	231566524	1	q42.2	TSNAX	0	0	0	0	0	0	0	0	0	0	0	0	0
ENSG00000270106	1	231528653	231819244	1	q42.2	TSNAX-DISC1	0	0	0	0	0	0	0	0	0	0	0	0	0
ENSG00000162946	1	231626815	232041272	1	q42.2	DISC1	0	0	0	0	0	0	0	0	0	0	0	0	0
ENSG00000116991	1	232397965	232561558	-1	q42.2	SIPA1L2	0	0	0	0	0	0	0	0	0	0	0	0	0
ENSG00000212916	1	232804892	232808407	1	q42.2	MAP10	0	0	0	0	0	0	0	0	0	0	0	0	0
ENSG00000135778	1	232950605	232983882	1	q42.2	NTPCR	0	0	0	0	0	0	0	0	0	0	0	0	0
ENSG00000135749	1	232983435	233295725	-1	q42.2	PCNX2	0	0	0	0	0	0	0	0	0	0	0	0	0
ENSG00000143674	1	233327724	233385148	1	q42.2	MAP3K21	0	0	0	0	0	0	0	0	0	0	0	0	0
ENSG00000135750	1	233614106	233672514	1	q42.2	KCNK1	0	0	0	0	0	0	0	0	0	0	0	0	0
ENSG00000183780	1	233904676	234324511	1	q42.2	SLC35F3	0	0	0	0	0	0	0	0	0	0	0	0	0
ENSG00000168275	1	234373456	234385068	1	q42.2	COA6	0	0	0	0	0	0	0	0	0	0	0	0	0
ENSG00000059588	1	234391313	234479179	-1	q42.2	TARBP1	0	0	0	0	0	0	0	0	0	0	0	0	0
ENSG00000168264	1	234604269	234609525	-1	q42.3	IRF2BP2	0	0	0	0	0	0	0	0	0	0	0	0	0
ENSG00000173726	1	235109341	235128837	-1	q42.3	TOMM20	0	0	0	0	0	0	0	0	0	0	0	0	0
ENSG00000188739	1	235131183	235161283	-1	q42.3	RBM34	0	0	0	0	0	0	0	0	0	0	0	0	0
ENSG00000054267	1	235131634	235328219	-1	q42.3	ARID4B	0	0	0	0	0	0	0	0	0	0	0	0	0
ENSG00000152904	1	235327350	235344532	1	q42.3	GGPS1	0	0	0	0	0	0	0	0	0	0	0	0	0
ENSG00000285053	1	235328570	235448952	1	q42.3	TBCE	0	0	0	0	0	0	0	0	0	0	0	0	0
ENSG00000284770	1	235367360	235452443	1	q42.3	TBCE	0	0	0	0	0	0	0	0	0	0	0	0	0
ENSG00000162885	1	235447190	235504452	-1	q42.3	B3GALNT2	0	0	0	0	0	0	0	0	0	0	0	0	0
ENSG00000168243	1	235547685	235650754	-1	q42.3	GNG4	0	0	0	0	0	0	0	0	0	0	0	0	0
ENSG00000143669	1	235661041	235883640	-1	q42.3	LYST	0	0	0	0	0	0	0	0	0	0	0	0	0
ENSG00000116962	1	235975830	236065109	-1	q42.3	NID1	0	0	0	0	0	0	0	0	0	0	0	0	0
ENSG00000077585	1	236142505	236221865	1	q42.3	GPR137B	0	0	0	0	0	0	0	0	0	0	0	0	0
ENSG00000086619	1	236215101	236281958	-1	q42.3	ERO1B	0	0	0	0	0	0	0	0	0	0	0	0	0
ENSG00000186197	1	236348257	236502915	1	q42.3	EDARADD	0	0	0	0	0	0	0	0	0	0	0	0	0
ENSG00000116977	1	236518000	236552981	1	q43	LGALS8	0	0	0	0	0	0	0	0	0	0	0	0	0
ENSG00000119285	1	236549005	236604516	-1	q43	HEATR1	0	0	0	0	0	0	0	0	0	0	0	0	0
ENSG00000077522	1	236664141	236764631	1	q43	ACTN2	0	0	0	0	0	0	0	0	0	0	0	0	0
ENSG00000116984	1	236795292	236921278	1	q43	MTR	0	0	0	0	0	0	0	0	0	0	0	0	0
ENSG00000244020	1	237004103	237004441	-1	q43	MT1HL1	0	0	0	0	0	0	0	0	0	0	0	0	0
ENSG00000198626	1	237042184	237833988	1	q43	RYR2	0	0	0	0	0	0	0	0	0	0	0	0	0
ENSG00000116996	1	237877864	237890922	-1	q43	ZP4	0	0	0	0	0	0	0	0	0	0	0	0	0
ENSG00000270188	1	237943724	237945275	-1	q43	MTRNR2L11	0	0	0	0	0	0	0	0	0	0	0	0	0
ENSG00000133019	1	239386565	239915452	1	q43	CHRM3	0	0	0	0	0	0	0	0	0	0	0	0	0
ENSG00000155816	1	240014348	240475187	1	q43	FMN2	0	0	0	0	0	0	0	0	0	0	0	0	0
ENSG00000180875	1	240489573	240612155	-1	q43	GREM2	0	0	0	0	0	0	0	0	0	0	0	0	0
ENSG00000182901	1	240775515	241357230	-1	q43	RGS7	0	0	0	0	0	0	0	0	0	0	0	0	0
ENSG00000091483	1	241497603	241519761	-1	q43	FH	0	0	0	0	0	0	0	0	0	0	0	0	0
ENSG00000117009	1	241532134	241595642	1	q43	KMO	0	0	0	0	0	0	0	0	0	0	0	0	0
ENSG00000054277	1	241590102	241677376	-1	q43	OPN3	0	0	0	0	0	0	0	0	0	0	0	0	0
ENSG00000203668	1	241628853	241640254	-1	q43	CHML	0	0	0	0	0	0	0	0	0	0	0	0	0
ENSG00000162843	1	241652278	241802133	1	q43	WDR64	0	0	0	0	0	0	0	0	0	0	0	0	0
ENSG00000174371	1	241847967	241895148	1	q43	EXO1	0	0	0	0	0	0	0	0	0	0	0	0	0
ENSG00000196289	1	241957767	241959062	1	q43	BECN2	0	0	0	0	0	0	0	0	0	0	0	0	0
ENSG00000197769	1	241995490	241999098	-1	q43	MAP1LC3C	0	0	0	0	1	0	0	0	0	0	0	0	0
ENSG00000180287	1	242082986	242524697	-1	q43	PLD5	0	0	0	0	0	0	0	0	0	0	0	0	0
ENSG00000143702	1	243124428	243255348	-1	q43	CEP170	0	0	0	0	0	0	0	0	0	0	0	0	0
ENSG00000054282	1	243256034	243500091	1	q43	SDCCAG8	0	0	0	0	0	0	0	0	0	0	0	0	0
ENSG00000117020	1	243488233	243851079	-1	q44	AKT3	1	1	0	0	0	1	1	0	1	0	0	0	0
ENSG00000179456	1	244048939	244057476	1	q44	ZBTB18	0	0	0	0	0	0	0	0	0	0	0	0	0
ENSG00000173728	1	244352635	244389663	1	q44	C1orf100	0	0	0	0	0	0	0	0	0	0	0	0	0
ENSG00000035687	1	244408494	244451909	-1	q44	ADSS2	0	0	0	0	0	0	0	0	0	0	0	0	0
ENSG00000179397	1	244454377	244641177	1	q44	CATSPERE	0	0	0	0	0	0	0	0	0	0	0	0	0
ENSG00000121644	1	244653103	244709033	1	q44	DESI2	0	0	0	0	0	0	0	0	0	0	0	0	0
ENSG00000284188	1	244729898	244730962	-1	q44		0	0	0	0	0	0	0	0	0	0	0	0	0
ENSG00000203667	1	244835616	244845057	1	q44	COX20	0	0	0	0	0	0	0	0	0	0	0	0	0
ENSG00000153187	1	244840638	244864560	-1	q44	HNRNPU	0	0	0	0	0	0	0	0	0	0	0	0	0
ENSG00000203666	1	244969705	245127164	1	q44	EFCAB2	0	0	0	0	0	0	0	0	0	0	0	0	0
ENSG00000162849	1	245154985	245709432	1	q44	KIF26B	0	0	0	0	0	0	0	0	0	0	0	0	0
ENSG00000185420	1	245749342	246507312	-1	q44	SMYD3	0	0	0	0	0	0	0	0	0	0	0	0	0
ENSG00000162851	1	246540561	246566261	-1	q44	TFB2M	0	0	0	0	0	0	0	0	0	0	0	0	0
[truncated: 17,980 more rows]
