# Supplementary material for: Personalized identification and characterization of genome-wide gene expression differences between patient-matched intracranial and extracranial melanoma metastasis pairs
Source: Acta Neuropathol Commun. 2024 Apr 24;12:67. doi: 10.1186/s40478-024-01764-5 (PMC11055243; doi:10.1186/s40478-024-01764-5)
Supplement: Supplementary file 13 — Additional file 13: Table S8: Ranking of genes according to the number of melanoma metastasis patients with increased or decreased expression predictions by the HMM. [file 40478_2024_1764_MOESM13_ESM.tsv]

GeneID	NumberOfPatientsDecreasedExpression	NumberOfPatientsIncreasedExpression	GeneName	Chr	Start	End
ENSG00000172724	16	0	CCL19	chr9	34689564	34689836
ENSG00000106511	15	0	MEOX2	chr7	15650837	15652236
ENSG00000137077	15	1	CCL21	chr9	34709002	34709424
ENSG00000151655	0	14	ITIH2	chr10	7745232	7745481
ENSG00000172020	0	14	GAP43	chr3	115342171	115342566
ENSG00000132514	14	1	CLEC10A	chr17	6977856	6978541
ENSG00000131095	0	13	GFAP	chr17	42982376	42982517
ENSG00000007372	1	13	PAX6	chr11	31806340	31811567
ENSG00000017427	13	2	IGF1	chr12	102789645	102796344
ENSG00000070915	13	3	SLC12A3	chr16	56899119	56899429
ENSG00000105492	13	1	SIGLEC6	chr19	52022779	52023509
ENSG00000105664	13	0	COMP	chr19	18893583	18893771
ENSG00000117594	13	2	HSD11B1	chr1	209859510	209859630
ENSG00000119714	13	0	GPR68	chr14	91698876	91701523
ENSG00000136011	13	0	STAB2	chr12	103981051	103981335
ENSG00000140285	13	1	FGF7	chr15	49715293	49715637
ENSG00000143196	13	2	DPT	chr1	168664697	168665853
ENSG00000164694	13	1	FNDC1	chr6	159590429	159590737
ENSG00000166923	13	3	GREM1	chr15	33010175	33010362
ENSG00000172116	13	1	CD8B	chr2	87042462	87042841
ENSG00000227507	13	0	LTB	chr6	31548302	31548940
ENSG00000043355	0	12	ZIC2	chr13	100634026	100635393
ENSG00000169507	0	12	SLC38A11	chr2	165752696	165755240
ENSG00000176692	0	12	FOXC2	chr16	86600857	86602539
ENSG00000101162	1	12	TUBB1	chr20	57594309	57594634
ENSG00000101276	1	12	SLC52A3	chr20	740724	742468
ENSG00000165478	1	12	HEPACAM	chr11	124789089	124791336
ENSG00000188269	1	12	OR7A5	chr19	14903302	14903404
ENSG00000204655	1	12	MOG	chr6	29624758	29625074
ENSG00000155816	2	12	FMN2	chr1	240177648	240177735
ENSG00000155886	2	12	SLC24A2	chr9	19507450	19516400
ENSG00000204128	3	12	C2orf72	chr2	231902205	231902914
ENSG00000004468	12	1	CD38	chr4	15779898	15780270
ENSG00000048462	12	1	TNFRSF17	chr16	12058964	12059311
ENSG00000105369	12	2	CD79A	chr19	42381190	42381453
ENSG00000117215	12	3	PLA2G2D	chr1	20438432	20440752
ENSG00000118849	12	0	RARRES1	chr3	158414681	158415616
ENSG00000120907	12	2	ADRA1A	chr8	26605667	26606265
ENSG00000130595	12	1	TNNT3	chr11	1940792	1940992
ENSG00000137573	12	0	SULF1	chr8	70378859	70379185
ENSG00000139194	12	0	RBP5	chr12	7276280	7276770
ENSG00000146374	12	0	RSPO3	chr6	127439749	127440434
ENSG00000146530	12	1	VWDE	chr7	12370511	12370823
ENSG00000151790	12	0	TDO2	chr4	156775890	156776016
ENSG00000158481	12	1	CD1C	chr1	158259576	158259915
ENSG00000164128	12	2	NPY1R	chr4	164245113	164246910
ENSG00000167210	12	0	LOXHD1	chr18	44056935	44057183
ENSG00000169435	12	2	RASSF6	chr4	74437267	74442027
ENSG00000172061	12	0	LRRC15	chr3	194075976	194081775
ENSG00000175084	12	3	DES	chr2	220283099	220283762
ENSG00000183287	12	1	CCBE1	chr18	57098172	57103373
ENSG00000186081	12	1	KRT5	chr12	52908359	52909024
ENSG00000188257	12	1	PLA2G2A	chr1	20301925	20302336
ENSG00000196092	12	1	PAX5	chr9	36833272	36840633
ENSG00000198759	12	2	EGFL6	chrX	13587724	13588054
ENSG00000018625	0	11	ATP1A2	chr1	160085549	160085663
ENSG00000104112	0	11	SCG3	chr15	51973550	51974034
ENSG00000171903	0	11	CYP4F11	chr19	16023177	16024719
ENSG00000186417	0	11	GLDN	chr15	51633826	51634244
ENSG00000074317	1	11	SNCB	chr5	176047085	176047844
ENSG00000163736	1	11	PPBP	chr4	74852755	74853091
ENSG00000184144	1	11	CNTN2	chr1	205012325	205012522
ENSG00000108231	2	11	LGI1	chr10	95517566	95518116
ENSG00000147588	2	11	PMP2	chr8	82352561	82355683
ENSG00000164188	2	11	RANBP3L	chr5	36248536	36249799
ENSG00000273259	2	11	RP11-986E7.7	chr14	95058395	95058473
ENSG00000141639	3	11	MAPK4	chr18	48086448	48086613
ENSG00000186529	3	11	CYP4F3	chr19	15751707	15751739
ENSG00000030304	11	0	MUSK	chr9	113431051	113431263
ENSG00000053747	11	0	LAMA3	chr18	21269407	21269941
ENSG00000078081	11	0	LAMP3	chr3	182840001	182842002
ENSG00000078589	11	0	P2RY10	chrX	78200829	78200992
ENSG00000089225	11	1	TBX5	chr12	114791736	114793911
ENSG00000100385	11	1	IL2RB	chr22	37521878	37524888
ENSG00000101938	11	2	CHRDL1	chrX	109917084	109919589
ENSG00000108691	11	0	CCL2	chr17	32582304	32582444
ENSG00000108700	11	1	CCL8	chr17	32646055	32646596
ENSG00000111796	11	1	KLRB1	chr12	9747147	9748017
ENSG00000116194	11	1	ANGPTL1	chr1	178818840	178820451
ENSG00000117069	11	1	ST6GALNAC5	chr1	77333126	77333375
ENSG00000117091	11	1	CD48	chr1	160648536	160648921
ENSG00000120659	11	2	TNFSF11	chr13	43136872	43137099
ENSG00000122188	11	1	LAX1	chr1	203734304	203734782
ENSG00000123500	11	3	COL10A1	chr6	116440086	116443124
ENSG00000127074	11	1	RGS13	chr1	192605275	192605447
ENSG00000132465	11	1	IGJ	chr4	71521258	71522256
ENSG00000135480	11	1	KRT7	chr12	52626304	52626575
ENSG00000138615	11	1	CILP	chr15	65488337	65491437
ENSG00000139211	11	1	AMIGO2	chr12	47469490	47472848
ENSG00000144681	11	3	STAC	chr3	36421836	36422246
ENSG00000156738	11	0	MS4A1	chr11	60223225	60223418
ENSG00000163534	11	2	FCRL1	chr1	157764193	157765960
ENSG00000165124	11	1	SVEP1	chr9	113127531	113128840
ENSG00000166405	11	2	RIC3	chr11	8127597	8132684
ENSG00000167286	11	1	CD3D	chr11	118209669	118209942
ENSG00000168447	11	1	SCNN1B	chr16	23289552	23289661
ENSG00000169248	11	1	CXCL11	chr4	76954835	76955969
ENSG00000172752	11	0	COL6A5	chr3	130064359	130064824
ENSG00000174123	11	0	TLR10	chr4	38773860	38777273
ENSG00000174944	11	1	P2RY14	chr3	150929905	150932128
ENSG00000179921	11	3	GPBAR1	chr2	219124219	219124907
ENSG00000183160	11	0	TMEM119	chr12	108983622	108986173
ENSG00000205038	11	1	PKHD1L1	chr8	110374706	110374882
ENSG00000100399	0	10	CHADL	chr22	41625517	41625734
ENSG00000105290	0	10	APLP1	chr19	36358801	36359175
ENSG00000118785	0	10	SPP1	chr4	88896819	88896952
ENSG00000138650	0	10	PCDH10	chr4	134070470	134073926
ENSG00000150394	0	10	CDH8	chr16	61681146	61681792
ENSG00000157103	0	10	SLC6A1	chr3	11034410	11034615
ENSG00000169862	0	10	CTNND2	chr5	10971952	10973825
ENSG00000187957	0	10	DNER	chr2	230222345	230223367
ENSG00000060709	1	10	RIMBP2	chr12	130880682	130883706
ENSG00000105695	1	10	MAG	chr19	35783028	35783107
ENSG00000109906	1	10	ZBTB16	chr11	113930315	113930604
ENSG00000114279	1	10	FGF12	chr3	191857184	191861916
ENSG00000117525	1	10	F3	chr1	94994781	94996152
ENSG00000126861	1	10	OMG	chr17	29599031	29599783
ENSG00000130294	1	10	KIF1A	chr2	241653181	241656823
ENSG00000130822	1	10	PNCK	chrX	152935185	152935585
ENSG00000152910	1	10	CNTNAP4	chr16	76311176	76311602
ENSG00000152977	1	10	ZIC1	chr3	147111209	147111729
ENSG00000173597	1	10	SULT1B1	chr4	70586880	70592918
ENSG00000003987	2	10	MTMR7	chr8	17155539	17157733
ENSG00000101282	2	10	RSPO4	chr20	939095	941109
ENSG00000164089	2	10	ETNPPL	chr4	109663196	109663768
ENSG00000196136	2	10	SERPINA3	chr14	95078714	95078784
ENSG00000244734	2	10	HBB	chr11	5246694	5246956
ENSG00000267477	2	10	CTC-398G3.6	chr19	11577055	11577090
ENSG00000135324	3	10	MRAP2	chr6	84743475	84743602
ENSG00000149571	3	10	KIRREL3	chr11	126293254	126294918
ENSG00000181234	3	10	TMEM132C	chr12	128751948	128752032
ENSG00000197172	3	10	MAGEA6	chrX	151867214	151867307
ENSG00000061455	10	2	PRDM6	chr5	122424816	122425214
ENSG00000072818	10	1	ACAP1	chr17	7239848	7240106
ENSG00000081041	10	1	CXCL2	chr4	74962752	74963488
ENSG00000100079	10	2	LGALS2	chr22	37966255	37966419
ENSG00000100298	10	1	APOBEC3H	chr22	39493229	39493348
ENSG00000101825	10	1	MXRA5	chrX	3226606	3229665
ENSG00000103534	10	2	TMC5	chr16	19421818	19421862
ENSG00000105989	10	1	WNT2	chr7	116916685	116918438
ENSG00000106538	10	1	RARRES2	chr7	150035408	150035528
ENSG00000110448	10	1	CD5	chr11	60869867	60870087
ENSG00000112782	10	2	CLIC5	chr6	45868045	45868258
ENSG00000115523	10	0	GNLY	chr2	85912298	85912344
ENSG00000118194	10	4	TNNT2	chr1	201328136	201328383
ENSG00000121807	10	1	CCR2	chr3	46395225	46395668
ENSG00000121898	10	0	CPXM2	chr10	125465723	125465918
ENSG00000122121	10	1	XPNPEP2	chrX	128872950	128873238
ENSG00000122223	10	2	CD244	chr1	160799950	160801217
ENSG00000122224	10	3	LY9	chr1	160765864	160766101
ENSG00000122870	10	1	BICC1	chr10	60272900	60273093
ENSG00000123572	10	3	NRK	chrX	105066536	105066895
ENSG00000126218	10	1	F10	chr13	113777128	113777239
ENSG00000126353	10	0	CCR7	chr17	38710021	38712070
ENSG00000131831	10	3	RAI2	chrX	17818169	17819845
ENSG00000132704	10	4	FCRL2	chr1	157715523	157716564
ENSG00000133962	10	0	CATSPERB	chr14	92047040	92047451
ENSG00000134363	10	2	FST	chr5	52776239	52776706
ENSG00000137857	10	1	DUOX1	chr15	45422131	45422296
ENSG00000138115	10	3	CYP2C8	chr10	96796530	96797066
ENSG00000139329	10	2	LUM	chr12	91496406	91498096
ENSG00000144891	10	2	AGTR1	chr3	148415571	148415914
ENSG00000145103	10	4	ILDR1	chr3	121706170	121707255
ENSG00000145506	10	3	NKD2	chr5	1008944	1009197
ENSG00000147138	10	1	GPR174	chrX	78426469	78427726
ENSG00000147257	10	2	GPC3	chrX	132669773	132670321
ENSG00000147676	10	6	MAL2	chr8	120177273	120177304
ENSG00000148677	10	3	ANKRD1	chr10	92671853	92672733
ENSG00000153064	10	0	BANK1	chr4	102332443	102332593
ENSG00000154175	10	0	ABI3BP	chr3	100468000	100469454
ENSG00000156463	10	4	SH3RF2	chr5	145316142	145316257
ENSG00000157303	10	2	SUSD3	chr9	95820989	95821112
ENSG00000157554	10	0	ERG	chr21	39751949	39755845
ENSG00000160111	10	3	CPAMD8	chr19	17003758	17004150
ENSG00000160185	10	1	UBASH3A	chr21	43824008	43824167
ENSG00000160856	10	2	FCRL3	chr1	157644111	157644467
ENSG00000162654	10	1	GBP4	chr1	89646831	89651152
ENSG00000163362	10	1	C1orf106	chr1	200860176	200860530
ENSG00000163600	10	0	ICOS	chr2	204801471	204801595
ENSG00000163687	10	3	DNASE1L3	chr3	58177984	58178530
ENSG00000163751	10	3	CPA3	chr3	148583043	148583162
ENSG00000164484	10	1	TMEM200A	chr6	130686879	130687669
ENSG00000165409	10	1	TSHR	chr14	81421333	81421552
ENSG00000165929	10	1	TC2N	chr14	92246095	92249554
ENSG00000166250	10	1	CLMP	chr11	122943035	122944482
ENSG00000166482	10	1	MFAP4	chr17	19286755	19288022
ENSG00000167483	10	1	FAM129C	chr19	17634110	17634268
ENSG00000170476	10	0	MZB1	chr5	138723169	138723610
ENSG00000171345	10	2	KRT19	chr17	39679869	39680249
ENSG00000171509	10	3	RXFP1	chr4	159236463	159236622
ENSG00000172215	10	1	CXCR6	chr3	45982425	45982789
ENSG00000172296	10	3	SPTLC3	chr20	12989627	12990032
ENSG00000173376	10	1	NDNF	chr4	121956768	121958812
ENSG00000173578	10	3	XCR1	chr3	46058516	46063470
ENSG00000181023	10	2	OR56B1	chr11	5757681	5758768
ENSG00000181374	10	0	CCL13	chr17	32683471	32683621
ENSG00000183807	10	2	FAM162B	chr6	117073363	117073858
ENSG00000183918	10	0	SH2D1A	chrX	123480194	123480629
ENSG00000189056	10	4	RELN	chr7	103112231	103113357
ENSG00000198821	10	1	CD247	chr1	167399877	167400983
ENSG00000198851	10	2	CD3E	chr11	118175260	118175491
ENSG00000204176	10	2	SYT15	chr10	46955444	46955628
ENSG00000204385	10	1	SLC44A4	chr6	31830969	31831525
ENSG00000205436	10	2	EXOC3L4	chr14	103566481	103566950
ENSG00000213512	10	1	GBP7	chr1	89597434	89598086
ENSG00000240747	10	3	KRBOX1	chr3	42850975	42851024
ENSG00000240891	10	2	PLCXD2	chr3	111393523	111394255
ENSG00000271079	10	5	CTAGE15	chr7	143268894	143271480
ENSG00000105894	0	9	PTN	chr7	136912088	136912822
ENSG00000089356	1	9	FXYD3	chr19	35606732	35606863
ENSG00000121742	1	9	GJB6	chr13	20796110	20797634
ENSG00000129965	1	9	INS-IGF2	chr11	2153768	2154453
ENSG00000130477	1	9	UNC13A	chr19	17712137	17717163
ENSG00000135333	1	9	EPHA7	chr6	93949738	93953258
ENSG00000136929	1	9	HEMGN	chr9	100689073	100689760
ENSG00000140600	1	9	SH3GL3	chr15	84115980	84116330
ENSG00000146005	1	9	PSD2	chr5	139175406	139175560
ENSG00000159784	1	9	FAM131B	chr7	143050493	143054115
ENSG00000160862	1	9	AZGP1	chr7	99564343	99564909
ENSG00000161509	1	9	GRIN2C	chr17	72838162	72839692
ENSG00000165152	1	9	TMEM246	chr9	104235453	104239451
ENSG00000167244	1	9	IGF2	chr11	2150342	2154453
ENSG00000171049	1	9	FPR2	chr19	52255279	52255540
ENSG00000171811	1	9	TTC40	chr10	134621896	134622408
ENSG00000173805	1	9	HAP1	chr17	39873994	39874278
ENSG00000174469	1	9	CNTNAP2	chr7	145813453	145814065
ENSG00000175175	1	9	PPM1E	chr17	56833230	56833822
ENSG00000184194	1	9	GPR173	chrX	53078273	53078666
ENSG00000198835	1	9	GJC2	chr1	228337553	228337708
ENSG00000206172	1	9	HBA1	chr16	226679	226810
ENSG00000213401	1	9	MAGEA12	chrX	151899293	151900875
ENSG00000249481	1	9	SPATS1	chr6	44310397	44310497
ENSG00000257335	1	9	MGAM	chr7	141607613	141607668
ENSG00000259511	1	9	UBE2Q2L	chr15	84841242	84841337
ENSG00000010379	2	9	SLC6A13	chr12	329789	330236
ENSG00000013297	2	9	CLDN11	chr3	170136653	170137080
ENSG00000066248	2	9	NGEF	chr2	233743396	233744389
ENSG00000081138	2	9	CDH7	chr18	63417488	63417616
ENSG00000084453	2	9	SLCO1A2	chr12	21417534	21422701
ENSG00000101210	2	9	EEF1A2	chr20	62119366	62119778
ENSG00000105650	2	9	PDE4C	chr19	18318771	18322086
ENSG00000105784	2	9	RUNDC3B	chr7	87256864	87256929
ENSG00000118156	2	9	ZNF541	chr19	48023942	48024634
ENSG00000119547	2	9	ONECUT2	chr18	55102917	55104176
ENSG00000137766	2	9	UNC13C	chr15	54305101	54308083
ENSG00000139351	2	9	SYCP3	chr12	102122426	102122758
ENSG00000147041	2	9	SYTL5	chrX	37865835	37865921
ENSG00000164106	2	9	SCRG1	chr4	174305852	174309546
ENSG00000165443	2	9	PHYHIPL	chr10	60936350	60936719
ENSG00000166257	2	9	SCN3B	chr11	123499895	123500158
ENSG00000168481	2	9	LGI3	chr8	22004338	22006490
ENSG00000176406	2	9	RIMS2	chr8	104512976	104513290
ENSG00000187416	2	9	LHFPL3	chr7	103969104	103969676
ENSG00000197978	2	9	GOLGA6L9	chr15	82722223	82722368
ENSG00000198930	2	9	CSAG1	chrX	151903228	151903295
ENSG00000214226	2	9	C17orf67	chr17	54869274	54869713
ENSG00000272442	2	9	RP11-444E17.6	chr6	44240931	44241243
ENSG00000064787	3	9	BCAS1	chr20	52553316	52558063
ENSG00000065609	3	9	SNAP91	chr6	84262599	84264004
ENSG00000083067	3	9	TRPM3	chr9	73143979	73152321
ENSG00000112280	3	9	COL9A1	chr6	70924764	70926784
ENSG00000128564	3	9	VGF	chr7	100805790	100808144
ENSG00000130226	3	9	DPP6	chr7	153584182	153584819
ENSG00000134207	3	9	SYT6	chr1	114631913	114634704
ENSG00000134343	3	9	ANO3	chr11	26210829	26210877
ENSG00000134376	3	9	CRB1	chr1	197170592	197170718
ENSG00000145428	3	9	RNF175	chr4	154631277	154631641
ENSG00000150656	3	9	CNDP1	chr18	72201675	72201926
ENSG00000158516	3	9	CPA2	chr7	129906667	129906792
ENSG00000164796	3	9	CSMD3	chr8	113235157	113237159
ENSG00000167755	3	9	KLK6	chr19	51461887	51462572
ENSG00000167874	3	9	TMEM88	chr17	7758383	7758602
ENSG00000171587	3	9	DSCAM	chr21	41382926	41385313
ENSG00000176204	3	9	LRRTM4	chr2	76974845	76976042
ENSG00000179242	3	9	CDH4	chr20	59827482	59827626
ENSG00000196104	3	9	SPOCK3	chr4	167654535	167656241
ENSG00000198914	3	9	POU3F3	chr2	105471969	105476929
ENSG00000243955	3	9	GSTA1	chr6	52656462	52656778
ENSG00000273274	3	9	ZBTB8B	chr1	32930670	32930706
ENSG00000120054	4	9	CPN1	chr10	101801950	101802330
ENSG00000144908	4	9	ALDH1L1	chr3	125822412	125822689
ENSG00000164434	4	9	FABP7	chr6	123100620	123101012
ENSG00000172548	4	9	NIPAL4	chr5	156887027	156887365
ENSG00000188488	4	9	SERPINA5	chr14	95027779	95027831
ENSG00000081818	5	9	PCDHB4	chr5	140501581	140505201
ENSG00000184905	5	9	TCEAL2	chrX	101380660	101381417
ENSG00000003989	9	2	SLC7A2	chr8	17354597	17354746
ENSG00000007402	9	2	CACNA2D2	chr3	50400233	50402237
ENSG00000010932	9	1	FMO1	chr1	171217638	171217753
ENSG00000013725	9	2	CD6	chr11	60739115	60739386
ENSG00000035720	9	2	STAP1	chr4	68424446	68424647
ENSG00000039537	9	1	C6	chr5	41142336	41143108
ENSG00000041982	9	0	TNC	chr9	117782806	117783546
ENSG00000050730	9	2	TNIP3	chr4	122052563	122053817
ENSG00000072133	9	4	RPS6KA6	chrX	83318984	83319410
ENSG00000074370	9	1	ATP2A3	chr17	3827169	3828735
ENSG00000075213	9	1	SEMA3A	chr7	83585093	83591142
ENSG00000077616	9	3	NAALAD2	chr11	89864683	89864985
ENSG00000077984	9	0	CST7	chr20	24929866	24930211
ENSG00000082175	9	2	PGR	chr11	100900355	100910002
ENSG00000094963	9	4	FMO2	chr1	171154347	171154498
ENSG00000099284	9	1	H2AFY2	chr10	71812552	71812756
ENSG00000100060	9	1	MFNG	chr22	37865101	37866067
ENSG00000104432	9	0	IL7	chr8	79587978	79588339
ENSG00000104921	9	0	FCER2	chr19	7753644	7754316
ENSG00000105374	9	1	NKG7	chr19	51874860	51875089
ENSG00000108001	9	5	EBF3	chr10	131633547	131636224
ENSG00000108405	9	1	P2RX1	chr17	3799886	3801173
ENSG00000111863	9	2	ADTRP	chr6	11712287	11712467
ENSG00000112486	9	3	CCR6	chr6	167525295	167525502
ENSG00000114854	9	1	TNNC1	chr3	52485118	52485322
ENSG00000115221	9	2	ITGB6	chr2	160956177	160958345
ENSG00000115361	9	2	ACADL	chr2	211052663	211053778
ENSG00000117322	9	0	CR2	chr1	207627575	207627821
ENSG00000117560	9	2	FASLG	chr1	172628154	172628689
ENSG00000119888	9	4	EPCAM	chr2	47572297	47572362
ENSG00000121858	9	1	TNFSF10	chr3	172223298	172224709
ENSG00000122176	9	0	FMOD	chr1	203309756	203311622
ENSG00000124191	9	1	TOX2	chr20	42543504	42543630
ENSG00000124203	9	2	ZNF831	chr20	57766075	57769812
ENSG00000124343	9	0	XG	chrX	2670091	2670376
ENSG00000125869	9	1	LAMP5	chr20	9495005	9495563
ENSG00000128284	9	1	APOL3	chr22	36536372	36538106
ENSG00000128322	9	3	IGLL1	chr22	23915312	23915772
ENSG00000129048	9	3	ACKR4	chr3	132316081	132316167
ENSG00000131055	9	2	COX4I2	chr20	30225691	30225765
ENSG00000131203	9	1	IDO1	chr8	39759794	39759967
ENSG00000131400	9	1	NAPSA	chr19	50861734	50862037
ENSG00000131471	9	0	AOC3	chr17	41003201	41004960
ENSG00000133063	9	3	CHIT1	chr1	203181955	203182173
ENSG00000133067	9	2	LGR6	chr1	202163029	202163329
ENSG00000133116	9	3	KL	chr13	33590207	33590451
ENSG00000133985	9	2	TTC9	chr14	71108504	71109252
ENSG00000134545	9	3	KLRC1	chr12	10594863	10594899
ENSG00000134602	9	2	MST4	chrX	131157293	131157435
ENSG00000136155	9	2	SCEL	chr13	78109809	78109959
ENSG00000136244	9	4	IL6	chr7	22765503	22765877
ENSG00000136546	9	2	SCN7A	chr2	167260083	167263156
ENSG00000137571	9	3	SLCO5A1	chr8	70579282	70585561
ENSG00000138755	9	1	CXCL9	chr4	76922428	76924852
ENSG00000140287	9	1	HDC	chr15	50534144	50535203
ENSG00000142973	9	1	CYP4B1	chr1	47223510	47223604
ENSG00000143297	9	1	FCRL5	chr1	157483167	157485554
ENSG00000144063	9	0	MALL	chr2	110841447	110843334
ENSG00000144331	9	1	ZNF385B	chr2	180306709	180306904
ENSG00000145423	9	2	SFRP2	chr4	154701744	154702907
ENSG00000145649	9	1	GZMA	chr5	54398476	54398580
ENSG00000146477	9	4	SLC22A3	chr6	160769300	160769880
ENSG00000147443	9	1	DOK2	chr8	21766384	21767442
ENSG00000148357	9	2	HMCN2	chr9	133046882	133046952
ENSG00000149131	9	2	SERPING1	chr11	57364860	57365004
ENSG00000153093	9	1	ACOXL	chr2	111490150	111490351
ENSG00000153283	9	2	CD96	chr3	111011566	111011732
ENSG00000154065	9	1	ANKRD29	chr18	21178890	21181273
ENSG00000154330	9	1	PGM5	chr9	70943224	70943606
ENSG00000154451	9	1	GBP5	chr1	89724633	89726500
ENSG00000160183	9	3	TMPRSS3	chr21	43791999	43792888
ENSG00000162894	9	0	FAIM3	chr1	207077731	207078492
ENSG00000163568	9	1	AIM2	chr1	159032274	159032508
ENSG00000165272	9	2	AQP3	chr9	33441152	33442209
ENSG00000165591	9	1	FAAH2	chrX	57313139	57313450
ENSG00000165905	9	2	GYLTL1B	chr11	45943172	45943244
ENSG00000166106	9	2	ADAMTS15	chr11	130318869	130319825
ENSG00000166148	9	2	AVPR1A	chr12	63539014	63539166
ENSG00000168484	9	3	SFTPC	chr8	22014426	22015188
ENSG00000169071	9	3	ROR2	chr9	94325373	94325611
ENSG00000170323	9	2	FABP4	chr8	82390654	82391150
ENSG00000170421	9	1	KRT8	chr12	53290977	53291402
ENSG00000170667	9	0	RASA4B	chr7	102122892	102124160
ENSG00000172236	9	3	TPSAB1	chr16	1290697	1290729
ENSG00000172575	9	0	RASGRP1	chr15	38780304	38782889
ENSG00000173208	9	1	ABCD2	chr12	39943835	39947933
ENSG00000173762	9	1	CD7	chr17	80272744	80274285
ENSG00000174348	9	1	PODN	chr1	53527854	53527980
ENSG00000176907	9	3	C8orf4	chr8	40010989	40012821
ENSG00000176928	9	2	GCNT4	chr5	74323289	74326724
ENSG00000177455	9	2	CD19	chr16	28943260	28943409
ENSG00000178343	9	3	SHISA3	chr4	42399856	42400350
ENSG00000179715	9	1	PCED1B	chr12	47473386	47473508
ENSG00000181074	9	3	OR52N4	chr11	5775923	5776959
ENSG00000181617	9	3	FDCSP	chr4	71091788	71091899
ENSG00000181847	9	2	TIGIT	chr3	113995760	113995836
ENSG00000182463	9	1	TSHZ2	chr20	51588946	51589872
ENSG00000184305	9	3	CCSER1	chr4	91048686	91048982
ENSG00000188282	9	1	RUFY4	chr2	218899683	218900117
ENSG00000188707	9	4	ZBED6CL	chr7	150026938	150029808
ENSG00000189233	9	0	NUGGC	chr8	27879481	27880979
ENSG00000196090	9	6	PTPRT	chr20	40701392	40709572
ENSG00000197057	9	3	DTHD1	chr4	36283244	36283651
ENSG00000197465	9	3	GYPE	chr4	144792020	144793405
ENSG00000198719	9	1	DLL1	chr6	170591294	170591967
ENSG00000204961	9	5	PCDHA9	chr5	140227048	140230474
ENSG00000205810	9	1	KLRC3	chr12	10564911	10565215
ENSG00000206384	9	1	COL6A6	chr3	130279178	130279272
ENSG00000213886	9	1	UBD	chr6	29523292	29524127
ENSG00000240563	9	1	L1TD1	chr1	62660503	62660593
ENSG00000248383	9	3	PCDHAC1	chr5	140306302	140309385
ENSG00000249158	9	5	PCDHA11	chr5	140248689	140251079
ENSG00000249242	9	1	TMEM150C	chr4	83404323	83406872
ENSG00000254709	9	2	IGLL5	chr22	23229960	23230439
ENSG00000255641	9	1	NKG2-E	chr12	10564911	10565215
ENSG00000263155	9	0	MYZAP	chr15	57884139	57884307
ENSG00000272636	9	2	DOC2B	chr17	5810	6168
ENSG00000050555	0	8	LAMC3	chr9	133884469	133884974
ENSG00000137819	0	8	PAQR5	chr15	69591286	69591395
ENSG00000139438	0	8	FAM222A	chr12	110152033	110152702
ENSG00000143469	0	8	SYT14	chr1	210111538	210111622
ENSG00000147488	0	8	ST18	chr8	53023399	53025898
ENSG00000010282	1	8	HHATL	chr3	42734155	42734367
ENSG00000066468	1	8	FGFR2	chr10	123237848	123239535
ENSG00000091513	1	8	TF	chr3	133464800	133465327
ENSG00000104722	1	8	NEFM	chr8	24770525	24772386
ENSG00000109339	1	8	MAPK10	chr4	86936276	86938523
ENSG00000114757	1	8	PEX5L	chr3	179512746	179519820
ENSG00000117477	1	8	CCDC181	chr1	169364108	169364444
ENSG00000123119	1	8	NECAB1	chr8	91803778	91804213
ENSG00000132692	1	8	BCAN	chr1	156611182	156611226
ENSG00000136267	1	8	DGKB	chr7	14184674	14188863
ENSG00000139364	1	8	TMEM132B	chr12	125671382	125671412
ENSG00000139865	1	8	TTC6	chr14	38065052	38065213
ENSG00000139908	1	8	TSSK4	chr14	24674903	24675010
ENSG00000145087	1	8	STXBP5L	chr3	120626919	120627181
ENSG00000151025	1	8	GPR158	chr10	25463991	25465251
ENSG00000157087	1	8	ATP2B2	chr3	10365707	10370809
ENSG00000160801	1	8	PTH1R	chr3	46919236	46919333
ENSG00000163132	1	8	MSX1	chr4	4861393	4862095
ENSG00000168309	1	8	FAM107A	chr3	58549844	58552422
ENSG00000168702	1	8	LRP1B	chr2	140988992	140990895
ENSG00000169548	1	8	ZNF280A	chr22	22868060	22870025
ENSG00000170214	1	8	ADRA1B	chr5	159343790	159344861
ENSG00000172995	1	8	ARPP21	chr3	35680437	35680523
ENSG00000181449	1	8	SOX2	chr3	181429714	181430043
ENSG00000185737	1	8	NRG3	chr10	83635070	83635919
ENSG00000211448	1	8	DIO2	chr14	80663873	80669631
ENSG00000221867	1	8	MAGEA3	chrX	151934652	151936231
ENSG00000005513	2	8	SOX8	chr16	1031808	1032344
ENSG00000011332	2	8	DPF1	chr19	38701646	38702773
ENSG00000101204	2	8	CHRNA4	chr20	61975420	61978215
ENSG00000103154	2	8	NECAB2	chr16	84002237	84002454
ENSG00000103449	2	8	SALL1	chr16	51169886	51171463
ENSG00000105366	2	8	SIGLEC8	chr19	51954101	51954349
ENSG00000106236	2	8	NPTX2	chr7	98246609	98247199
ENSG00000115474	2	8	KCNJ13	chr2	233631174	233633523
ENSG00000115590	2	8	IL1R2	chr2	102608306	102608473
ENSG00000125675	2	8	GRIA3	chrX	122318006	122318072
ENSG00000130829	2	8	DUSP9	chrX	152907946	152908065
ENSG00000132840	2	8	BHMT2	chr5	78365540	78365638
ENSG00000134042	2	8	MRO	chr18	48324574	48325760
ENSG00000137976	2	8	DNASE2B	chr1	84864215	84864372
ENSG00000141255	2	8	SPATA22	chr17	3343313	3343632
ENSG00000144229	2	8	THSD7B	chr2	137523115	137523257
ENSG00000154040	2	8	CABYR	chr18	21718942	21719082
ENSG00000157150	2	8	TIMP4	chr3	12194551	12195212
ENSG00000160716	2	8	CHRNB2	chr1	154540257	154540584
ENSG00000176402	2	8	GJC3	chr7	99520892	99521226
ENSG00000188536	2	8	HBA2	chr16	222846	223006
ENSG00000241935	2	8	HOGA1	chr10	99344080	99344671
ENSG00000011677	3	8	GABRA3	chrX	151334706	151337035
ENSG00000054356	3	8	PTPRN	chr2	220154345	220155019
ENSG00000067715	3	8	SYT1	chr12	79257773	79258115
ENSG00000104435	3	8	STMN2	chr8	80523049	80523449
ENSG00000109956	3	8	B3GAT1	chr11	134248398	134250641
ENSG00000112333	3	8	NR2E1	chr6	108487262	108487994
ENSG00000120324	3	8	PCDHB10	chr5	140571942	140575215
ENSG00000129910	3	8	CDH15	chr16	89238175	89238281
ENSG00000131355	3	8	EMR3	chr19	14729929	14730283
ENSG00000144649	3	8	FAM198A	chr3	43020759	43021137
ENSG00000146453	3	8	PNLDC1	chr6	160221298	160221415
ENSG00000150625	3	8	GPM6A	chr4	176554085	176556208
ENSG00000151224	3	8	MAT1A	chr10	82031576	82033639
ENSG00000155897	3	8	ADCY8	chr8	131792547	131793123
ENSG00000158825	3	8	CDA	chr1	20915441	20915776
ENSG00000166819	3	8	PLIN1	chr15	90207596	90209173
ENSG00000170500	3	8	LONRF2	chr2	100889753	100900954
ENSG00000174776	3	8	WDR49	chr3	167196472	167196784
ENSG00000177191	3	8	B3GNT8	chr19	41931264	41932715
ENSG00000179593	3	8	ALOX15B	chr17	7942335	7942620
ENSG00000179915	3	8	NRXN1	chr2	50145643	50149389
ENSG00000187151	3	8	ANGPTL5	chr11	101761405	101762329
ENSG00000188738	3	8	FSIP2	chr2	186603355	186603720
ENSG00000196091	3	8	MYBPC1	chr12	101962131	101962283
ENSG00000205363	3	8	C15orf59	chr15	74032141	74032983
ENSG00000223609	3	8	HBD	chr11	5253908	5254028
ENSG00000079841	4	8	RIMS1	chr6	72596406	72596890
ENSG00000102452	4	8	NALCN	chr13	101706130	101707840
ENSG00000109321	4	8	AREG	chr4	75310851	75311123
ENSG00000138772	4	8	ANXA3	chr4	79472673	79473013
ENSG00000145864	4	8	GABRB2	chr5	160715436	160721435
ENSG00000151632	4	8	AKR1C2	chr10	5029967	5032230
ENSG00000151948	4	8	GLT1D1	chr12	129337972	129338194
ENSG00000154277	4	8	UCHL1	chr4	41258430	41258504
ENSG00000155719	4	8	OTOA	chr16	21689835	21689926
ENSG00000169064	4	8	ZBBX	chr3	166958075	166958707
ENSG00000171885	4	8	AQP4	chr18	24432002	24436453
ENSG00000173557	4	8	C2orf70	chr2	26785450	26785554
ENSG00000179399	4	8	GPC5	chr13	92050929	92051463
ENSG00000237289	4	8	CKMT1B	chr15	43885252	43885469
ENSG00000261247	4	8	GOLGA8T	chr15	30427352	30427399
ENSG00000131730	5	8	CKMT2	chr5	80529104	80529196
ENSG00000144285	5	8	SCN1A	chr2	166845670	166848932
ENSG00000144810	5	8	COL8A1	chr3	99357319	99357508
ENSG00000163631	5	8	ALB	chr4	74262831	74262877
ENSG00000166897	5	8	ELFN2	chr22	37764000	37772036
ENSG00000170370	5	8	EMX2	chr10	119301955	119303184
ENSG00000187730	5	8	GABRD	chr1	1950780	1950930
ENSG00000198780	5	8	FAM169A	chr5	74073399	74077833
ENSG00000212993	5	8	POU5F1B	chr8	128426535	128427267
ENSG00000102934	6	8	PLLP	chr16	57290004	57290941
ENSG00000126856	7	8	PRDM7	chr16	90122974	90124942
ENSG00000128510	7	8	CPA4	chr7	129932974	129933088
ENSG00000001626	8	3	CFTR	chr7	117105838	117105885
ENSG00000002933	8	2	TMEM176A	chr7	150497491	150498056
ENSG00000005421	8	3	PON1	chr7	94926988	94928414
ENSG00000007312	8	0	CD79B	chr17	62006100	62006684
ENSG00000008517	8	2	IL32	chr16	3115298	3115495
ENSG00000010030	8	1	ETV7	chr6	36322419	36322464
ENSG00000011347	8	3	SYT7	chr11	61282785	61286203
ENSG00000012124	8	2	CD22	chr19	35810164	35810335
ENSG00000026751	8	2	SLAMF7	chr1	160709037	160709146
ENSG00000049540	8	6	ELN	chr7	73442119	73442599
ENSG00000064270	8	3	ATP2C2	chr16	84402133	84402320
ENSG00000065320	8	5	NTN1	chr17	8924859	8924902
ENSG00000069188	8	2	SDK2	chr17	71330523	71335079
ENSG00000070193	8	1	FGF10	chr5	44303646	44305294
ENSG00000072858	8	1	SIDT1	chr3	113251143	113252090
ENSG00000073282	8	2	TP63	chr3	189349205	189349366
ENSG00000073754	8	6	CD5L	chr1	157800704	157801758
ENSG00000076716	8	0	GPC4	chrX	132434131	132437097
ENSG00000077327	8	4	SPAG6	chr10	22634399	22634565
ENSG00000082497	8	5	SERTAD4	chr1	210406144	210406356
ENSG00000088992	8	1	TESC	chr12	117476728	117477015
ENSG00000089692	8	2	LAG3	chr12	6881678	6882505
ENSG00000090382	8	1	LYZ	chr12	69742121	69742324
ENSG00000091262	8	2	ABCC6	chr16	16242785	16244098
ENSG00000091490	8	1	SEL1L3	chr4	25749055	25750186
ENSG00000095777	8	5	MYO3A	chr10	26223196	26223257
ENSG00000100985	8	4	MMP9	chr20	44637547	44637703
ENSG00000101082	8	0	SLA2	chr20	35240721	35242389
ENSG00000101230	8	1	ISM1	chr20	13202418	13202561
ENSG00000101311	8	4	FERMT1	chr20	6055492	6057993
ENSG00000102245	8	2	CD40LG	chrX	135730352	135730563
ENSG00000103241	8	3	FOXF1	chr16	86544133	86545154
ENSG00000103522	8	2	IL21R	chr16	27413483	27413939
ENSG00000104213	8	0	PDGFRL	chr8	17433942	17434269
ENSG00000104219	8	0	ZDHHC2	chr8	17013538	17014362
ENSG00000105639	8	2	JAK3	chr19	17935589	17936119
ENSG00000106565	8	2	TMEM176B	chr7	150488373	150488711
ENSG00000109610	8	2	SOD3	chr4	24791534	24791590
ENSG00000110777	8	1	POU2AF1	chr11	111222977	111225300
ENSG00000110848	8	1	CD69	chr12	9905082	9906185
ENSG00000111331	8	1	OAS3	chr12	113376157	113376512
ENSG00000111339	8	1	ART4	chr12	14978503	14982396
ENSG00000111799	8	0	COL12A1	chr6	75794042	75796273
ENSG00000112175	8	5	BMP5	chr6	55618443	55620480
ENSG00000112319	8	2	EYA4	chr6	133561736	133561975
ENSG00000113389	8	5	NPR3	chr5	32689176	32689292
ENSG00000115598	8	2	IL1RL2	chr2	102803433	102803546
ENSG00000116748	8	1	AMPD1	chr1	115215719	115215893
ENSG00000116785	8	3	CFHR3	chr1	196743925	196744074
ENSG00000117090	8	2	SLAMF1	chr1	160577890	160580588
ENSG00000117228	8	1	GBP1	chr1	89518002	89519151
ENSG00000117472	8	3	TSPAN1	chr1	46640745	46641081
ENSG00000117595	8	1	IRF6	chr1	209959036	209961989
ENSG00000119866	8	1	BCL11A	chr2	60678302	60679801
ENSG00000120820	8	1	GLT8D2	chr12	104382762	104383355
ENSG00000121361	8	0	KCNJ8	chr12	21917889	21919557
ENSG00000125551	8	2	PLGLB2	chr2	88047606	88047721
ENSG00000125731	8	1	SH2D3A	chr19	6752171	6752239
ENSG00000127083	8	6	OMD	chr9	95176527	95177759
ENSG00000127954	8	1	STEAP4	chr7	87905744	87908943
ENSG00000128285	8	3	MCHR1	chr22	41074754	41075738
ENSG00000128422	8	4	KRT17	chr17	39775689	39775940
ENSG00000132321	8	4	IQCA1	chr2	237232794	237233426
ENSG00000132938	8	3	MTUS2	chr13	29598748	29601040
ENSG00000133710	8	0	SPINK5	chr5	147405246	147405349
ENSG00000134201	8	3	GSTM5	chr1	110254864	110254970
ENSG00000134470	8	0	IL15RA	chr10	5990855	5991203
ENSG00000135114	8	0	OASL	chr12	121458095	121458861
ENSG00000135373	8	2	EHF	chr11	34642640	34642775
ENSG00000135406	8	4	PRPH	chr12	49687035	49687324
ENSG00000135426	8	1	TESPA1	chr12	55341802	55344174
ENSG00000136573	8	2	BLK	chr8	11351510	11352100
ENSG00000136881	8	6	BAAT	chr9	104122699	104125297
ENSG00000137801	8	1	THBS1	chr15	39873280	39873429
ENSG00000138356	8	2	AOX1	chr2	201450591	201450876
ENSG00000139178	8	2	C1RL	chr12	7242183	7242329
ENSG00000139344	8	3	AMDHD1	chr12	96337071	96337313
ENSG00000140092	8	3	FBLN5	chr14	92335756	92336729
ENSG00000140254	8	2	DUOXA1	chr15	45409569	45410007
ENSG00000140284	8	1	SLC27A2	chr15	50474393	50475102
ENSG00000141293	8	1	SKAP1	chr17	46210802	46211178
ENSG00000141431	8	4	ASXL3	chr18	31158579	31158649
ENSG00000141622	8	3	RNF165	chr18	43906772	43906910
ENSG00000142611	8	3	PRDM16	chr1	2985732	2985860
ENSG00000142765	8	0	SYTL1	chr1	27668513	27668641
ENSG00000143184	8	0	XCL1	chr1	168545711	168545936
ENSG00000143631	8	3	FLG	chr1	152274651	152287223
ENSG00000145247	8	2	OCIAD2	chr4	48887036	48887582
ENSG00000145824	8	4	CXCL14	chr5	134906373	134907558
ENSG00000146147	8	4	MLIP	chr6	53794780	53795075
ENSG00000146904	8	2	EPHA1	chr7	143087382	143087738
ENSG00000147168	8	1	IL2RG	chrX	70327254	70327771
ENSG00000150594	8	1	ADRA2A	chr10	112836790	112840658
ENSG00000151789	8	4	ZNF385D	chr3	21459915	21462939
ENSG00000152076	8	1	CCDC74B	chr2	130896860	130897263
ENSG00000152580	8	4	IGSF10	chr3	151143172	151143528
ENSG00000152969	8	1	JAKMIP1	chr4	6027926	6028005
ENSG00000153162	8	1	BMP6	chr6	7727030	7727852
ENSG00000153563	8	1	CD8A	chr2	87011729	87013094
ENSG00000154914	8	0	USP43	chr17	9548015	9548659
ENSG00000157168	8	1	NRG1	chr8	31496902	31496947
ENSG00000157613	8	2	CREB3L1	chr11	46299212	46299764
ENSG00000159166	8	3	LAD1	chr1	201342372	201342396
ENSG00000159403	8	2	C1R	chr12	7187513	7188605
ENSG00000160654	8	1	CD3G	chr11	118215059	118215193
ENSG00000160791	8	1	CCR5	chr3	46411633	46411689
ENSG00000162645	8	1	GBP2	chr1	89571815	89572735
ENSG00000162896	8	1	PIGR	chr1	207101863	207103758
ENSG00000162949	8	4	CAPN13	chr2	30945637	30946102
ENSG00000163082	8	3	SGPP2	chr2	223289236	223289540
ENSG00000163154	8	1	TNFAIP8L2	chr1	151129105	151129198
ENSG00000164509	8	1	IL31RA	chr5	55147207	55147461
ENSG00000164530	8	1	PI16	chr6	36922209	36922707
ENSG00000164736	8	4	SOX17	chr8	55370495	55371005
ENSG00000164761	8	4	TNFRSF11B	chr8	119935796	119937001
ENSG00000164879	8	3	CA3	chr8	86285665	86285697
ENSG00000164946	8	3	FREM1	chr9	14734664	14737593
ENSG00000166086	8	2	JAM3	chr11	133938820	133939054
ENSG00000166741	8	1	NNMT	chr11	114128509	114128600
ENSG00000168356	8	3	SCN11A	chr3	38887260	38889233
ENSG00000168394	8	0	TAP1	chr6	32812986	32813562
ENSG00000169031	8	3	COL4A3	chr2	228029281	228029529
ENSG00000169418	8	2	NPR1	chr1	153651113	153652305
ENSG00000169758	8	2	C15orf27	chr15	76352178	76352357
ENSG00000169946	8	0	ZFPM2	chr8	106330920	106331209
ENSG00000173198	8	1	CYSLTR1	chrX	77526961	77529270
ENSG00000173267	8	3	SNCG	chr10	88718375	88718575
ENSG00000173698	8	3	GPR64	chrX	19007427	19009166
ENSG00000173930	8	1	SLCO4C1	chr5	101569690	101572722
ENSG00000174175	8	1	SELP	chr1	169558087	169558803
ENSG00000174500	8	1	GCSAM	chr3	111839688	111842619
ENSG00000175463	8	1	TBC1D10C	chr11	67171386	67171411
ENSG00000176971	8	3	FIBIN	chr11	27015628	27018630
ENSG00000177272	8	0	KCNA3	chr1	111214310	111217655
ENSG00000177283	8	2	FZD8	chr10	35927177	35930362
ENSG00000178445	8	2	GLDC	chr9	6532464	6533160
ENSG00000179144	8	1	GIMAP7	chr7	150211918	150212033
ENSG00000179542	8	3	SLITRK4	chrX	142710596	142718974
ENSG00000179583	8	1	CIITA	chr16	10971055	10971239
ENSG00000180096	8	1	SEPT1	chr16	30389454	30389841
ENSG00000181143	8	1	MUC16	chr19	8959520	8959706
ENSG00000182179	8	1	UBA7	chr3	49842640	49842870
ENSG00000182836	8	3	PLCXD3	chr5	41307056	41313872
ENSG00000183484	8	1	GPR132	chr14	105515728	105518439
ENSG00000183542	8	3	KLRC4	chr12	10559983	10560388
ENSG00000184408	8	1	KCND2	chr7	119913722	119915801
ENSG00000184564	8	2	SLITRK6	chr13	86366925	86370667
ENSG00000184613	8	0	NELL2	chr12	44902058	44902767
ENSG00000185008	8	4	ROBO2	chr3	75955846	75956111
ENSG00000185101	8	3	ANO9	chr11	417933	418589
ENSG00000185245	8	2	GP1BA	chr17	4835592	4835660
ENSG00000185291	8	2	IL3RA	chrX	1455509	1455819
ENSG00000185880	8	1	TRIM69	chr15	45021186	45021750
ENSG00000186074	8	2	CD300LF	chr17	72690452	72691390
ENSG00000186265	8	4	BTLA	chr3	112182815	112185230
ENSG00000186462	8	4	NAP1L2	chrX	72432135	72434684
ENSG00000187912	8	2	CLEC17A	chr19	14693896	14694015
ENSG00000187942	8	2	LDLRAD2	chr1	22138758	22139029
ENSG00000188112	8	2	C6orf132	chr6	42068856	42071616
ENSG00000188487	8	4	INSC	chr11	15133970	15134111
ENSG00000189157	8	3	FAM47E	chr4	77135193	77135577
ENSG00000189430	8	2	NCR1	chr19	55417508	55417579
ENSG00000196878	8	2	LAMB3	chr1	209788215	209788752
ENSG00000197471	8	1	SPN	chr16	29674300	29674401
ENSG00000197705	8	3	KLHL14	chr18	30252634	30254760
ENSG00000197991	8	3	PCDH20	chr13	61983818	61988099
ENSG00000198624	8	1	CCDC69	chr5	150560613	150563175
ENSG00000198829	8	2	SUCNR1	chr3	151591431	151591494
ENSG00000198846	8	2	TOX	chr8	59717977	59720342
ENSG00000204147	8	3	ASAH2B	chr10	52499078	52499762
ENSG00000204264	8	0	PSMB8	chr6	32808494	32808824
ENSG00000204482	8	1	LST1	chr6	31553901	31554092
ENSG00000204740	8	5	MALRD1	chr10	19492779	19492809
ENSG00000204962	8	5	PCDHA8	chr5	140220907	140223351
ENSG00000204963	8	4	PCDHA7	chr5	140213969	140216323
ENSG00000204967	8	3	PCDHA4	chr5	140186659	140189157
ENSG00000204969	8	4	PCDHA2	chr5	140174444	140176937
ENSG00000204970	8	3	PCDHA1	chr5	140165876	140167477
ENSG00000205809	8	2	KLRC2	chr12	10579453	10579476
ENSG00000213145	8	0	CRIP1	chr14	105952654	105954725
ENSG00000213203	8	2	GIMAP1	chr7	150413645	150413778
ENSG00000213809	8	2	KLRK1	chr12	10524952	10525830
ENSG00000237541	8	0	HLA-DQA2	chr6	32709119	32709302
ENSG00000239389	8	4	PCDHA13	chr5	140261793	140264247
ENSG00000240065	8	0	PSMB9	chr6	32811913	32812051
ENSG00000245848	8	3	CEBPA	chr19	33790840	33793470
ENSG00000250120	8	5	PCDHA10	chr5	140235595	140237232
ENSG00000251664	8	4	PCDHA12	chr5	140255058	140257424
ENSG00000255408	8	3	PCDHA3	chr5	140180783	140183176
ENSG00000255819	8	2	KLRC4-KLRK1	chr12	10524952	10525830
ENSG00000273291	8	5	KRBOX1	chr3	42850938	42851024
ENSG00000091129	0	7	NRCAM	chr7	107788068	107790592
ENSG00000110436	0	7	SLC1A2	chr11	35272753	35282512
ENSG00000111052	0	7	LIN7A	chr12	81186299	81191505
ENSG00000113231	0	7	PDE8B	chr5	76506274	76506320
ENSG00000114646	0	7	CSPG5	chr3	47603729	47604251
ENSG00000131094	0	7	C1QL1	chr17	43037061	43037735
ENSG00000133107	0	7	TRPC4	chr13	38210773	38211762
ENSG00000143546	0	7	S100A8	chr1	153362508	153362719
ENSG00000144406	0	7	UNC80	chr2	210636717	210636888
ENSG00000148926	0	7	ADM	chr11	10326227	10326776
ENSG00000164976	0	7	KIAA1161	chr9	34366668	34373004
ENSG00000171951	0	7	SCG2	chr2	224461658	224464014
ENSG00000175161	0	7	CADM2	chr3	85008132	85008819
ENSG00000177614	0	7	PGBD5	chr1	230457392	230459366
ENSG00000180998	0	7	GPR137C	chr14	53019866	53020309
ENSG00000182013	0	7	PNMAL1	chr19	46969748	46971834
ENSG00000196569	0	7	LAMA2	chr6	129204342	129204502
ENSG00000197977	0	7	ELOVL2	chr6	10980992	10984139
ENSG00000205177	0	7	C11orf91	chr11	33719807	33720060
ENSG00000249222	0	7	ATP5L2	chr22	43035809	43036607
ENSG00000053108	1	7	FSTL4	chr5	132532147	132535489
ENSG00000066382	1	7	MPPED2	chr11	30406040	30410503
ENSG00000092607	1	7	TBX15	chr1	119425669	119428139
ENSG00000108511	1	7	HOXB6	chr17	46671639	46674034
ENSG00000112299	1	7	VNN1	chr6	133002729	133004461
ENSG00000115556	1	7	PLCD4	chr2	219472488	219472793
ENSG00000117115	1	7	PADI2	chr1	17393256	17395772
ENSG00000122133	1	7	PAEP	chr9	138453602	138453743
ENSG00000125144	1	7	MT1G	chr16	56700643	56700882
ENSG00000129195	1	7	FAM64A	chr17	6347735	6347808
ENSG00000129990	1	7	SYT5	chr19	55682567	55685052
ENSG00000135744	1	7	AGT	chr1	230838269	230839075
ENSG00000140873	1	7	ADAMTS18	chr16	77281710	77281962
ENSG00000144481	1	7	TRPM8	chr2	234826043	234826077
ENSG00000147117	1	7	ZNF157	chrX	47229982	47230139
ENSG00000152822	1	7	GRM1	chr6	146348782	146348928
ENSG00000157423	1	7	HYDIN	chr16	70841281	70841965
ENSG00000164850	1	7	GPER1	chr7	1121844	1121910
ENSG00000168959	1	7	GRM5	chr11	88237744	88242672
ENSG00000170011	1	7	MYRIP	chr3	39850405	39850472
ENSG00000175264	1	7	CHST1	chr11	45670427	45672515
ENSG00000178301	1	7	AQP11	chr11	77300436	77300725
ENSG00000179869	1	7	ABCA13	chr7	48211055	48211149
ENSG00000183111	1	7	ARHGEF37	chr5	148931510	148931686
ENSG00000185818	1	7	NAT8L	chr4	2061239	2061614
ENSG00000197444	1	7	OGDHL	chr10	50942689	50943397
ENSG00000203867	1	7	RBM20	chr10	112404155	112404403
ENSG00000064655	2	7	EYA2	chr20	45523263	45523626
ENSG00000081479	2	7	LRP2	chr2	169983619	169985340
ENSG00000100167	2	7	SEPT3	chr22	42372276	42372587
ENSG00000100285	2	7	NEFH	chr22	29876219	29877134
ENSG00000105613	2	7	MAST1	chr19	12944765	12944820
ENSG00000105679	2	7	GAPDHS	chr19	36024314	36024496
ENSG00000108830	2	7	RND2	chr17	41177258	41177466
ENSG00000113211	2	7	PCDHB6	chr5	140529683	140529870
ENSG00000124900	2	7	TRIM51	chr11	55650773	55650860
ENSG00000134668	2	7	SPOCD1	chr1	32256023	32256853
ENSG00000137261	2	7	KIAA0319	chr6	24544332	24547571
ENSG00000139988	2	7	RDH12	chr14	68168603	68168652
ENSG00000146267	2	7	FAXC	chr6	99719045	99729329
ENSG00000149596	2	7	JPH2	chr20	42740335	42742143
ENSG00000152092	2	7	ASTN1	chr1	176826438	176826786
ENSG00000153930	2	7	ANKFN1	chr17	54188319	54188407
ENSG00000156395	2	7	SORCS3	chr10	106400859	106401712
ENSG00000157856	2	7	DRC1	chr2	26624784	26625012
ENSG00000159263	2	7	SIM2	chr21	38071433	38072221
ENSG00000160460	2	7	SPTBN4	chr19	40972148	40972218
ENSG00000163220	2	7	S100A9	chr1	153330330	153330357
ENSG00000166091	2	7	CMTM5	chr14	23846017	23846586
ENSG00000172318	2	7	B3GALT1	chr2	168675182	168675303
ENSG00000174529	2	7	TMEM81	chr1	205052258	205053645
ENSG00000175426	2	7	PCSK1	chr5	95726119	95729082
ENSG00000176165	2	7	FOXG1	chr14	29235050	29235219
ENSG00000178115	2	7	GOLGA8Q	chr15	30844183	30844328
ENSG00000180425	2	7	C11orf71	chr11	114262165	114262387
ENSG00000181773	2	7	GPR3	chr1	27719148	27719241
ENSG00000183117	2	7	CSMD1	chr8	2792875	2796266
ENSG00000183230	2	7	CTNNA3	chr10	67672276	67680375
ENSG00000184368	2	7	MAP7D2	chrX	20024831	20026516
ENSG00000186231	2	7	KLHL32	chr6	97372605	97372902
ENSG00000230453	2	7	ANKRD18B	chr9	33524392	33524693
ENSG00000242715	2	7	CCDC169	chr13	36801182	36801518
ENSG00000002746	3	7	HECW1	chr7	43152198	43152536
ENSG00000006747	3	7	SCIN	chr7	12610203	12610611
ENSG00000008056	3	7	SYN1	chrX	47431303	47432360
ENSG00000066032	3	7	CTNNA2	chr2	79412357	79412557
ENSG00000089169	3	7	RPH3A	chr12	113008184	113008348
ENSG00000103569	3	7	AQP9	chr15	58430368	58430480
ENSG00000104313	3	7	EYA1	chr8	72109668	72111655
ENSG00000111907	3	7	TPD52L1	chr6	125440195	125440534
ENSG00000113209	3	7	PCDHB5	chr5	140514800	140517703
ENSG00000120669	3	7	SOHLH2	chr13	36742345	36743191
ENSG00000128383	3	7	APOBEC3A	chr22	39348746	39348855
ENSG00000132837	3	7	DMGDH	chr5	78293438	78294120
ENSG00000133019	3	7	CHRM3	chr1	239549865	239550527
ENSG00000134827	3	7	TCN1	chr11	59620273	59620509
ENSG00000136928	3	7	GABBR2	chr9	101050391	101053031
ENSG00000138311	3	7	ZNF365	chr10	64133951	64134217
ENSG00000140538	3	7	NTRK3	chr15	88418230	88420351
ENSG00000141655	3	7	TNFRSF11A	chr18	59992520	59992660
ENSG00000145002	3	7	FAM86B2	chr8	12282913	12283498
ENSG00000151079	3	7	KCNA6	chr12	4918342	4922578
ENSG00000152578	3	7	GRIA4	chr11	105480721	105480750
ENSG00000155428	3	7	TRIM74	chr7	72430016	72430439
ENSG00000157766	3	7	ACAN	chr15	89346674	89347040
ENSG00000162631	3	7	NTNG1	chr1	107682629	107682821
ENSG00000162753	3	7	SLC9C2	chr1	173469603	173470236
ENSG00000163116	3	7	STPG2	chr4	98105244	98108984
ENSG00000163293	3	7	NIPAL1	chr4	47916159	47916721
ENSG00000165995	3	7	CACNB2	chr10	18429606	18429785
ENSG00000166523	3	7	CLEC4E	chr12	8685901	8687405
ENSG00000166682	3	7	TMPRSS5	chr11	113558272	113558996
ENSG00000167614	3	7	TTYH1	chr19	54926393	54926468
ENSG00000170122	3	7	FOXD4	chr9	116237	118417
ENSG00000177363	3	7	LRRN4CL	chr11	62453874	62455985
ENSG00000178150	3	7	ZNF114	chr19	48675575	48675618
ENSG00000179314	3	7	WSCD1	chr17	5675554	5676347
ENSG00000182901	3	7	RGS7	chr1	240931554	240931578
ENSG00000186431	3	7	FCAR	chr19	55385704	55385779
ENSG00000187017	3	7	ESPN	chr1	6484848	6485309
ENSG00000198300	3	7	PEG3	chr19	57321445	57328947
ENSG00000198838	3	7	RYR3	chr15	33603163	33603297
ENSG00000204767	3	7	FAM196B	chr5	169291268	169291463
ENSG00000206127	3	7	GOLGA8O	chr15	32737307	32737482
ENSG00000250709	3	7	CCDC169-SOHLH2	chr13	36742931	36743191
ENSG00000267060	3	7	PTGES3L	chr17	41120105	41121203
ENSG00000268182	3	7	SMIM17	chr19	57154513	57154578
ENSG00000007171	4	7	NOS2	chr17	26083792	26084379
ENSG00000008118	4	7	CAMK1G	chr1	209757062	209757277
ENSG00000016082	4	7	ISL1	chr5	50678921	50679533
ENSG00000018236	4	7	CNTN1	chr12	41086244	41086394
ENSG00000046774	4	7	MAGEC2	chrX	141290131	141291839
ENSG00000047457	4	7	CP	chr3	148880197	148880662
ENSG00000055118	4	7	KCNH2	chr7	150642049	150642602
ENSG00000078549	4	7	ADCYAP1R1	chr7	31092076	31092293
ENSG00000089199	4	7	CHGB	chr20	5892076	5892328
ENSG00000099864	4	7	PALM	chr19	708953	709151
ENSG00000102128	4	7	RAB40AL	chrX	102192200	102193228
ENSG00000106809	4	7	OGN	chr9	95146249	95148072
ENSG00000113578	4	7	FGF1	chr5	141971743	141975049
ENSG00000115112	4	7	TFCP2L1	chr2	121974163	121981963
ENSG00000120149	4	7	MSX2	chr5	174151536	174152041
ENSG00000125409	4	7	TEKT3	chr17	15207128	15207469
ENSG00000130528	4	7	HRC	chr19	49654455	49654589
ENSG00000133169	4	7	BEX1	chrX	102317579	102318207
ENSG00000135097	4	7	MSI1	chr12	120779133	120780908
ENSG00000140839	4	7	CLEC18B	chr16	74442529	74442941
ENSG00000141750	4	7	STAC2	chr17	37366789	37368649
ENSG00000143632	4	7	ACTA1	chr1	229566992	229567389
ENSG00000145358	4	7	DDIT4L	chr4	101107027	101109324
ENSG00000154319	4	7	FAM167A	chr8	11278972	11282145
ENSG00000154548	4	7	SRSF12	chr6	89805678	89808666
ENSG00000158258	4	7	CLSTN2	chr3	139654027	139654325
ENSG00000162706	4	7	CADM3	chr1	159141399	159141643
ENSG00000162881	4	7	OXER1	chr2	42989642	42991401
ENSG00000164100	4	7	NDST3	chr4	118954773	118955066
ENSG00000169306	4	7	IL1RAPL1	chrX	28605516	28606164
ENSG00000172031	4	7	EPHX4	chr1	92495539	92495867
ENSG00000178568	4	7	ERBB4	chr2	212240446	212248785
ENSG00000186453	4	7	FAM228A	chr2	24397938	24398043
ENSG00000188199	4	7	NUTM2B	chr10	81462983	81463747
ENSG00000196376	4	7	SLC35F1	chr6	118228689	118229062
ENSG00000197454	4	7	OR2L5	chr1	248185250	248186188
ENSG00000007350	5	7	TKTL1	chrX	153524024	153524346
ENSG00000066230	5	7	SLC9A3	chr5	473425	473497
ENSG00000084734	5	7	GCKR	chr2	27719709	27719831
ENSG00000113327	5	7	GABRG2	chr5	161494546	161495112
ENSG00000123999	5	7	INHA	chr2	220433884	220434168
ENSG00000136531	5	7	SCN2A	chr2	166095912	166096150
ENSG00000141449	5	7	GREB1L	chr18	18822203	18822354
ENSG00000144290	5	7	SLC4A10	chr2	162280843	162281227
ENSG00000154485	5	7	MMP21	chr10	127455022	127455530
ENSG00000157111	5	7	TMEM171	chr5	72416119	72416523
ENSG00000161681	5	7	SHANK1	chr19	51165084	51165939
ENSG00000162670	5	7	BRINP3	chr1	190066792	190068264
ENSG00000164120	5	7	HPGD	chr4	175411328	175413245
ENSG00000173114	5	7	LRRN3	chr7	110731062	110731560
ENSG00000176269	5	7	OR4F21	chr8	116049	117043
ENSG00000188517	5	7	COL25A1	chr4	109731877	109733412
ENSG00000198729	5	7	PPP1R14C	chr6	150464212	150464634
ENSG00000205592	5	7	MUC19	chr12	40787197	40787301
ENSG00000229314	5	7	ORM1	chr9	117085336	117085527
ENSG00000079101	6	7	CLUL1	chr18	596988	597129
ENSG00000087085	6	7	ACHE	chr7	100487615	100487956
ENSG00000168843	6	7	FSTL5	chr4	162305049	162307601
ENSG00000169083	6	7	AR	chrX	66764465	66766604
ENSG00000170381	6	7	SEMA3E	chr7	82993222	82997354
ENSG00000005844	7	1	ITGAL	chr16	30483979	30484219
ENSG00000006740	7	1	ARHGAP44	chr17	12692856	12693208
ENSG00000007314	7	3	SCN4A	chr17	62015914	62019353
ENSG00000007933	7	2	FMO3	chr1	171060018	171060105
ENSG00000009790	7	1	TRAF3IP3	chr1	209929377	209929654
ENSG00000011465	7	5	DCN	chr12	91539025	91540029
ENSG00000015133	7	1	CCDC88C	chr14	91737667	91739997
ENSG00000017483	7	2	SLC38A5	chrX	48316920	48317420
ENSG00000027869	7	0	SH2D2A	chr1	156776035	156776365
ENSG00000028277	7	1	POU2F2	chr19	42590263	42595743
ENSG00000029153	7	1	ARNTL2	chr12	27485787	27486036
ENSG00000040731	7	5	CDH10	chr5	24487209	24488262
ENSG00000046604	7	3	DSG2	chr18	29078006	29078259
ENSG00000048540	7	4	LMO3	chr12	16701307	16704261
ENSG00000053524	7	3	MCF2L2	chr3	182895831	182897291
ENSG00000058085	7	3	LAMC2	chr1	183155373	183155566
ENSG00000064201	7	2	TSPAN32	chr11	2323227	2323452
ENSG00000064692	7	5	SNCAIP	chr5	121647049	121647320
ENSG00000065325	7	3	GLP2R	chr17	9725523	9725602
ENSG00000065618	7	5	COL17A1	chr10	105791044	105792048
ENSG00000069020	7	3	MAST4	chr5	65892176	65892846
ENSG00000070190	7	1	DAPP1	chr4	100737990	100738171
ENSG00000073861	7	2	TBX21	chr17	45810610	45811311
ENSG00000075340	7	4	ADD2	chr2	70834750	70834965
ENSG00000076826	7	3	CAMSAP3	chr19	7660788	7661036
ENSG00000077264	7	4	PAK3	chrX	110187513	110187856
ENSG00000078098	7	0	FAP	chr2	163027194	163027590
ENSG00000078596	7	1	ITM2A	chrX	78615881	78616674
ENSG00000079102	7	2	RUNX1T1	chr8	92967203	92972745
ENSG00000081052	7	1	COL4A4	chr2	227867427	227872304
ENSG00000081237	7	1	PTPRC	chr1	198607801	198607828
ENSG00000081842	7	4	PCDHA6	chr5	140207563	140210070
ENSG00000082293	7	3	COL19A1	chr6	70576463	70576532
ENSG00000086548	7	3	CEACAM6	chr19	42254885	42255130
ENSG00000090530	7	1	LEPREL1	chr3	189674517	189675793
ENSG00000092850	7	6	TEKT2	chr1	36549676	36549750
ENSG00000094755	7	2	GABRP	chr5	170190354	170190518
ENSG00000099953	7	1	MMP11	chr22	24110413	24110980
ENSG00000100033	7	2	PRODH	chr22	18900294	18900875
ENSG00000100342	7	1	APOL1	chr22	36649056	36649265
ENSG00000100351	7	1	GRAP2	chr22	40297086	40297334
ENSG00000100453	7	2	GZMB	chr14	25100160	25100420
ENSG00000100473	7	3	COCH	chr14	31343720	31344178
ENSG00000101000	7	1	PROCR	chr20	33759876	33760027
ENSG00000101333	7	3	PLCB4	chr20	9049410	9049550
ENSG00000101445	7	1	PPP1R16B	chr20	37434348	37434435
ENSG00000102802	7	2	MEDAG	chr13	31480328	31480930
ENSG00000103067	7	1	ESRP2	chr16	68263014	68264218
ENSG00000103196	7	1	CRISPLD2	chr16	84853590	84853739
ENSG00000104237	7	5	RP1	chr8	55528627	55528762
ENSG00000104321	7	4	TRPA1	chr8	72932152	72932258
ENSG00000105255	7	1	FSD1	chr19	4304597	4304758
ENSG00000105289	7	2	TJP3	chr19	3708107	3708559
ENSG00000105852	7	2	PON3	chr7	94989256	94989443
ENSG00000106003	7	0	LFNG	chr7	2552163	2552335
ENSG00000106018	7	3	VIPR2	chr7	158820866	158823480
ENSG00000106258	7	5	CYP3A5	chr7	99245817	99246023
ENSG00000106483	7	3	SFRP4	chr7	37945543	37947266
ENSG00000106537	7	0	TSPAN13	chr7	16793160	16793655
ENSG00000106560	7	0	GIMAP2	chr7	150382785	150382873
ENSG00000107485	7	3	GATA3	chr10	8095567	8095741
ENSG00000107742	7	1	SPOCK2	chr10	73818793	73822663
ENSG00000108622	7	0	ICAM2	chr17	62079954	62080285
ENSG00000109943	7	2	CRTAM	chr11	122709208	122709300
ENSG00000110660	7	2	SLC35F2	chr11	107661717	107663519
ENSG00000110723	7	3	EXPH5	chr11	108376158	108385602
ENSG00000111181	7	2	SLC6A12	chr12	299243	300377
ENSG00000111319	7	4	SCNN1A	chr12	6456009	6457419
ENSG00000111371	7	1	SLC38A1	chr12	46576846	46582854
ENSG00000111885	7	1	MAN1A1	chr6	119498374	119501110
ENSG00000112619	7	2	PRPH2	chr6	42664340	42666245
ENSG00000112936	7	3	C7	chr5	40909354	40909718
ENSG00000113088	7	3	GZMK	chr5	54320081	54320214
ENSG00000113296	7	2	THBS4	chr5	79287134	79287235
ENSG00000113594	7	2	LIFR	chr5	38475065	38482320
ENSG00000113805	7	5	CNTN3	chr3	74311719	74313652
ENSG00000115009	7	5	CCL20	chr2	228678558	228678703
ENSG00000115353	7	2	TACR1	chr2	75273590	75276850
ENSG00000115602	7	4	IL1RL1	chr2	102927962	102928083
ENSG00000116544	7	5	DLGAP3	chr1	35331037	35331902
ENSG00000116690	7	5	PRG4	chr1	186265405	186265425
ENSG00000116771	7	1	AGMAT	chr1	15898848	15900219
ENSG00000119411	7	2	BSPRY	chr9	116111821	116112060
ENSG00000120549	7	1	KIAA1217	chr10	23983675	23984163
ENSG00000122641	7	2	INHBA	chr7	41724712	41730140
ENSG00000124256	7	2	ZBP1	chr20	56178902	56179825
ENSG00000124429	7	2	POF1B	chrX	84532402	84534432
ENSG00000124785	7	2	NRN1	chr6	5998232	5999437
ENSG00000125347	7	1	IRF1	chr5	131817301	131819767
ENSG00000125378	7	1	BMP4	chr14	54416454	54417606
ENSG00000125637	7	0	PSD4	chr2	113914902	113915112
ENSG00000125848	7	5	FLRT3	chr20	14303634	14308204
ENSG00000125851	7	4	PCSK2	chr20	17206752	17207024
ENSG00000126970	7	3	ZC4H2	chrX	64136250	64137776
ENSG00000127241	7	4	MASP1	chr3	186935942	186938049
ENSG00000127324	7	5	TSPAN8	chr12	71518865	71519167
ENSG00000127472	7	3	PLA2G5	chr1	20354672	20355202
ENSG00000129596	7	4	CDO1	chr5	115140430	115141159
ENSG00000130635	7	2	COL5A1	chr9	137533620	137534142
ENSG00000130940	7	1	CASZ1	chr1	10696661	10700116
ENSG00000131409	7	7	LRRC4B	chr19	51020149	51022672
ENSG00000132000	7	2	PODNL1	chr19	14042000	14042925
ENSG00000132334	7	1	PTPRE	chr10	129705325	129705573
ENSG00000132958	7	1	TPTE2	chr13	19997017	19997304
ENSG00000133106	7	1	EPSTI1	chr13	43460524	43462638
ENSG00000133110	7	5	POSTN	chr13	38136720	38137507
ENSG00000133124	7	3	IRS4	chrX	107975712	107979651
ENSG00000133321	7	2	RARRES3	chr11	63304281	63304349
ENSG00000133392	7	2	MYH11	chr16	15797029	15797980
ENSG00000133561	7	1	GIMAP6	chr7	150322463	150325600
ENSG00000133574	7	1	GIMAP4	chr7	150264365	150264525
ENSG00000134028	7	4	ADAMDEC1	chr8	24241798	24242105
ENSG00000134533	7	5	RERG	chr12	15260717	15262451
ENSG00000134853	7	2	PDGFRA	chr4	55095264	55095582
ENSG00000134986	7	0	NREP	chr5	110998318	111001438
ENSG00000135074	7	0	ADAM19	chr5	156822542	156822687
ENSG00000137731	7	4	FXYD2	chr11	117671559	117672750
ENSG00000137959	7	0	IFI44L	chr1	79085607	79085743
ENSG00000137960	7	3	GIPC2	chr1	78445226	78445303
ENSG00000138642	7	0	HERC6	chr4	89299891	89300272
ENSG00000138669	7	3	PRKG2	chr4	82009837	82010957
ENSG00000139182	7	1	CLSTN3	chr12	7282294	7282392
ENSG00000139187	7	1	KLRG1	chr12	9102640	9102832
ENSG00000139304	7	3	PTPRQ	chr12	80799774	80799840
ENSG00000139725	7	1	RHOF	chr12	122215664	122217568
ENSG00000140470	7	3	ADAMTS17	chr15	100511794	100514767
ENSG00000140563	7	2	MCTP2	chr15	94774767	94774893
ENSG00000140853	7	1	NLRC5	chr16	57023397	57023529
ENSG00000141448	7	0	GATA6	chr18	19749404	19749643
ENSG00000141469	7	5	SLC14A1	chr18	43304092	43304238
ENSG00000141968	7	1	VAV1	chr19	6772725	6773022
ENSG00000142675	7	2	CNKSR1	chr1	26503894	26504090
ENSG00000143333	7	1	RGS16	chr1	182567758	182569648
ENSG00000143365	7	2	RORC	chr1	151778547	151780109
ENSG00000143502	7	2	SUSD4	chr1	223394161	223395562
ENSG00000144057	7	3	ST6GAL2	chr2	107418056	107423405
ENSG00000144476	7	0	ACKR3	chr2	237476430	237476484
ENSG00000145623	7	1	OSMR	chr5	38845960	38846228
ENSG00000145708	7	2	CRHBP	chr5	76248538	76249040
ENSG00000145850	7	2	TIMD4	chr5	156346293	156346552
ENSG00000146070	7	1	PLA2G7	chr6	46671938	46672433
ENSG00000146151	7	4	HMGCLL1	chr6	55299167	55300561
ENSG00000146242	7	1	TPBG	chr6	83072923	83073256
ENSG00000146285	7	3	SCML4	chr6	108025308	108026529
ENSG00000146938	7	4	NLGN4X	chrX	5758678	5758932
ENSG00000147119	7	6	CHST7	chrX	46433219	46434858
ENSG00000147180	7	5	ZNF711	chrX	84498997	84499197
ENSG00000147234	7	2	FRMPD3	chrX	106765680	106765713
ENSG00000147606	7	2	SLC26A7	chr8	92221722	92221770
ENSG00000148123	7	6	LPPR1	chr9	103790991	103791384
ENSG00000148600	7	2	CDHR1	chr10	85954410	85954571
ENSG00000148948	7	2	LRRC4C	chr11	40135753	40137884
ENSG00000149256	7	3	TENM4	chr11	78363876	78369861
ENSG00000150048	7	2	CLEC1A	chr12	10222153	10224112
ENSG00000151952	7	5	TMEM132D	chr12	129556270	129559604
ENSG00000152208	7	5	GRID2	chr4	93225550	93225895
ENSG00000152784	7	1	PRDM8	chr4	81105033	81105209
ENSG00000153132	7	5	CLGN	chr4	141309609	141310458
ENSG00000154016	7	4	GRAP	chr17	18923986	18925457
ENSG00000154553	7	0	PDLIM3	chr4	186422851	186423637
ENSG00000155761	7	3	SPAG17	chr1	118496484	118496672
ENSG00000156049	7	5	GNA14	chr9	80037995	80039085
ENSG00000156234	7	3	CXCL13	chr4	78432907	78432942
ENSG00000156587	7	1	UBE2L6	chr11	57319129	57319982
ENSG00000157368	7	1	IL34	chr16	70613798	70613952
ENSG00000157388	7	1	CACNA1D	chr3	53528683	53529260
ENSG00000158473	7	2	CD1D	chr1	158149737	158149952
ENSG00000158887	7	2	MPZ	chr1	161274525	161275767
ENSG00000159307	7	2	SCUBE1	chr22	43593289	43600155
ENSG00000159640	7	0	ACE	chr17	61554422	61554704
ENSG00000161405	7	1	IKZF3	chr17	37921198	37922746
ENSG00000162367	7	5	TAL1	chr1	47681962	47685846
ENSG00000162594	7	3	IL23R	chr1	67632083	67632224
ENSG00000162692	7	0	VCAM1	chr1	101185298	101185480
ENSG00000163075	7	5	PCDP1	chr2	120302008	120302086
ENSG00000163347	7	4	CLDN1	chr3	190023490	190026228
ENSG00000163359	7	1	COL6A3	chr2	238232646	238233457
ENSG00000163395	7	6	IGFN1	chr1	201159953	201160035
ENSG00000163412	7	1	EIF4E3	chr3	71724567	71733879
ENSG00000163599	7	2	CTLA4	chr2	204732509	204732774
ENSG00000163898	7	3	LIPH	chr3	185224050	185226665
ENSG00000164099	7	6	PRSS12	chr4	119201193	119203398
ENSG00000164107	7	2	HAND2	chr4	174446120	174446179
ENSG00000164116	7	1	GUCY1A3	chr4	156587863	156588117
ENSG00000164483	7	0	SAMD3	chr6	130465460	130465949
ENSG00000164691	7	1	TAGAP	chr6	159455500	159458156
ENSG00000164764	7	1	SBSPON	chr8	73976775	73979693
ENSG00000165323	7	3	FAT3	chr11	92085262	92088570
ENSG00000165816	7	2	VWA2	chr10	115999018	115999328
ENSG00000165841	7	5	CYP2C19	chr10	96447911	96448031
ENSG00000165899	7	3	OTOGL	chr12	80603233	80603290
ENSG00000166105	7	2	GLB1L3	chr11	134144139	134146657
ENSG00000166428	7	4	PLD4	chr14	105391153	105391327
ENSG00000166510	7	3	CCDC68	chr18	52568740	52571646
ENSG00000166592	7	2	RRAD	chr16	66955582	66956256
ENSG00000166676	7	3	TVP23A	chr16	10854776	10855425
ENSG00000166710	7	0	B2M	chr15	45003675	45003811
ENSG00000167208	7	1	SNX20	chr16	50700211	50703059
ENSG00000167861	7	2	HID1	chr17	72946838	72947728
ENSG00000167880	7	4	EVPL	chr17	74000583	74000785
ENSG00000168079	7	2	SCARA5	chr8	27727399	27729587
ENSG00000168546	7	3	GFRA2	chr8	21547915	21550912
ENSG00000168685	7	2	IL7R	chr5	35852797	35853040
ENSG00000168743	7	1	NPNT	chr4	106815932	106816049
ENSG00000169116	7	1	PARM1	chr4	75858305	75858580
ENSG00000169245	7	1	CXCL10	chr4	76942273	76943101
ENSG00000169884	7	0	WNT10B	chr12	49359123	49360336
ENSG00000169994	7	3	MYO7B	chr2	128293378	128293407
ENSG00000170786	7	3	SDR16C5	chr8	57212569	57214132
ENSG00000170801	7	3	HTRA3	chr4	8271492	8272080
ENSG00000170927	7	1	PKHD1	chr6	51480098	51484318
ENSG00000171033	7	4	PKIA	chr8	79428374	79428703
ENSG00000171227	7	4	TMEM37	chr2	120187477	120187559
ENSG00000171243	7	5	SOSTDC1	chr7	16501106	16502588
ENSG00000172260	7	2	NEGR1	chr1	71861623	71873253
ENSG00000172794	7	2	RAB37	chr17	72666717	72667797
ENSG00000172935	7	2	MRGPRF	chr11	68771863	68773729
ENSG00000173200	7	0	PARP15	chr3	122296449	122296700
ENSG00000174502	7	3	SLC26A9	chr1	205882176	205884532
ENSG00000175449	7	2	RFESD	chr5	94982458	94982521
ENSG00000175544	7	2	CABP4	chr11	67219877	67220171
ENSG00000176177	7	3	ENTHD1	chr22	40139049	40140288
ENSG00000177409	7	1	SAMD9L	chr7	92759368	92765304
ENSG00000178031	7	1	ADAMTSL1	chr9	18473892	18474293
ENSG00000178623	7	3	GPR35	chr2	241544848	241544987
ENSG00000178965	7	2	C1orf173	chr1	75033795	75036123
ENSG00000179083	7	7	FAM133A	chrX	92929012	92929273
ENSG00000180644	7	1	PRF1	chr10	72357104	72358937
ENSG00000181031	7	1	RPH3AL	chr17	62293	63714
ENSG00000181085	7	3	MAPK15	chr8	144798429	144798613
ENSG00000182168	7	2	UNC5C	chr4	96083655	96090550
ENSG00000182230	7	4	FAM153B	chr5	175487692	175487806
ENSG00000182326	7	2	C1S	chr12	7096351	7096461
ENSG00000182489	7	5	XKRX	chrX	100168431	100170072
ENSG00000183508	7	0	FAM46C	chr1	118148556	118148775
ENSG00000183690	7	6	EFHC2	chrX	44007128	44008142
ENSG00000183780	7	5	SLC35F3	chr1	234040679	234040876
ENSG00000183813	7	2	CCR4	chr3	32993066	32993182
ENSG00000184012	7	1	TMPRSS2	chr21	42836478	42838080
ENSG00000184860	7	3	SDR42E1	chr16	82031221	82033829
ENSG00000185015	7	1	CA13	chr8	86132816	86133354
ENSG00000185272	7	4	RBM11	chr21	15588451	15588603
ENSG00000185304	7	1	RGPD2	chr2	88055474	88056945
ENSG00000185499	7	2	MUC1	chr1	155158300	155158685
ENSG00000185630	7	0	PBX1	chr1	164524821	164524956
ENSG00000185652	7	4	NTF3	chr12	5541278	5541508
ENSG00000185736	7	3	ADARB2	chr10	1228073	1229309
ENSG00000186204	7	4	CYP4F12	chr19	15783567	15783945
ENSG00000186310	7	1	NAP1L3	chrX	92925929	92928567
ENSG00000186998	7	5	EMID1	chr22	29601840	29602128
ENSG00000187323	7	3	DCC	chr18	49866542	49867248
ENSG00000187546	7	4	AGMO	chr7	15239943	15240984
ENSG00000187867	7	7	PALM3	chr19	14164177	14166038
ENSG00000188001	7	2	TPRG1	chr3	188665003	188665214
ENSG00000188389	7	1	PDCD1	chr2	242792033	242793449
ENSG00000188404	7	2	SELL	chr1	169659808	169660943
ENSG00000188596	7	1	C12orf55	chr12	96883349	96883704
ENSG00000188626	7	6	GOLGA8M	chr15	28947100	28947275
ENSG00000188921	7	1	PTPLAD2	chr9	20995306	20995921
ENSG00000196126	7	1	HLA-DRB1	chr6	32546546	32546881
ENSG00000196132	7	4	MYT1	chr20	62783144	62783263
ENSG00000196329	7	1	GIMAP5	chr7	150419341	150419458
ENSG00000196611	7	4	MMP1	chr11	102660651	102661252
ENSG00000196616	7	5	ADH1B	chr4	100226121	100229021
ENSG00000196684	7	0	HSH2D	chr19	16244838	16245045
ENSG00000196735	7	1	HLA-DQA1	chr6	32595956	32596047
ENSG00000197249	7	1	SERPINA1	chr14	94843084	94844977
ENSG00000197506	7	4	SLC28A3	chr9	86890372	86893259
ENSG00000197859	7	2	ADAMTSL2	chr9	136397286	136397692
ENSG00000198128	7	4	OR2L3	chr1	248223984	248224922
ENSG00000198502	7	1	HLA-DRB5	chr6	32485120	32485529
ENSG00000198523	7	5	PLN	chr6	118869461	118869555
ENSG00000198542	7	7	ITGBL1	chr13	102104966	102105282
ENSG00000198626	7	2	RYR2	chr1	237205505	237205869
ENSG00000198785	7	3	GRIN3A	chr9	104331635	104335795
ENSG00000198865	7	4	CCDC152	chr5	42756903	42756987
ENSG00000198915	7	2	RASGEF1A	chr10	43689983	43691716
ENSG00000203797	7	3	DDO	chr6	110712974	110714545
ENSG00000203995	7	4	ZYG11A	chr1	53308183	53308645
ENSG00000204252	7	1	HLA-DOA	chr6	32971955	32974618
ENSG00000204257	7	1	HLA-DMA	chr6	32916390	32916645
ENSG00000204287	7	1	HLA-DRA	chr6	32407619	32407809
ENSG00000204525	7	0	HLA-C	chr6	31236526	31236950
ENSG00000204540	7	3	PSORS1C1	chr6	31082527	31082668
ENSG00000204642	7	0	HLA-F	chr6	29690552	29690777
ENSG00000204683	7	3	C10orf113	chr10	21414692	21415052
ENSG00000204965	7	5	PCDHA5	chr5	140201222	140203712
ENSG00000205045	7	0	SLFN12L	chr17	33791268	33791681
ENSG00000205221	7	4	VIT	chr2	36923833	36924116
ENSG00000205364	7	6	MT1M	chr16	56666145	56666671
ENSG00000205755	7	5	CRLF2	chrX	1314890	1315014
ENSG00000205784	7	2	ARRDC5	chr19	4890449	4891585
ENSG00000206052	7	2	DOK6	chr18	67068291	67068546
ENSG00000206538	7	0	VGLL3	chr3	86987119	86996217
ENSG00000213088	7	4	DARC	chr1	159173097	159173260
ENSG00000213424	7	0	KRT222	chr17	38810917	38812882
ENSG00000213626	7	1	LBH	chr2	30454397	30454630
ENSG00000223865	7	1	HLA-DPB1	chr6	33043703	33043918
ENSG00000229474	7	1	PATL2	chr15	44957930	44958169
ENSG00000231389	7	1	HLA-DPA1	chr6	33032346	33033124
ENSG00000232040	7	3	SCAND3	chr6	28539407	28541604
ENSG00000234745	7	0	HLA-B	chr6	31321649	31322073
ENSG00000243232	7	3	PCDHAC2	chr5	140345820	140348916
ENSG00000253506	7	4	NACA2	chr17	59667794	59668563
ENSG00000257017	7	4	HP	chr16	72088491	72088556
ENSG00000258484	7	2	SPESP1	chr15	69110560	69110656
ENSG00000266964	7	5	FXYD1	chr19	35629712	35629798
ENSG00000273079	7	5	GRIN2B	chr12	13693165	13717573
ENSG00000018280	0	6	SLC11A1	chr2	219246752	219247098
ENSG00000021300	0	6	PLEKHB1	chr11	73357223	73357671
ENSG00000101049	0	6	SGK2	chr20	42187608	42187799
ENSG00000104267	0	6	CA2	chr8	86376081	86376344
ENSG00000105767	0	6	CADM4	chr19	44126520	44127591
ENSG00000105976	0	6	MET	chr7	116312444	116312631
ENSG00000123612	0	6	ACVR1C	chr2	158383279	158390555
ENSG00000124839	0	6	RAB17	chr2	238482965	238483771
ENSG00000131386	0	6	GALNT15	chr3	16216156	16217197
ENSG00000134160	0	6	TRPM1	chr15	31293264	31295273
ENSG00000135083	0	6	CCNJL	chr5	159678659	159680805
ENSG00000162782	0	6	TDRD5	chr1	179560748	179560800
ENSG00000163762	0	6	TM4SF18	chr3	149036285	149039279
ENSG00000169908	0	6	TM4SF1	chr3	149086809	149087667
ENSG00000171368	0	6	TPPP	chr5	660883	665411
ENSG00000183196	0	6	CHST6	chr16	75510949	75513742
ENSG00000214193	0	6	SH3D21	chr1	36771988	36772025
ENSG00000267314	0	6	AC104532.2	chr19	5904852	5905092
ENSG00000065371	1	6	ROPN1	chr3	123687368	123688068
ENSG00000079215	1	6	SLC1A3	chr5	36606457	36606837
ENSG00000092054	1	6	MYH7	chr14	23881947	23882080
ENSG00000100625	1	6	SIX4	chr14	61176246	61180921
ENSG00000103647	1	6	CORO2B	chr15	68871308	68871616
ENSG00000109089	1	6	CDR2L	chr17	72983727	72984217
ENSG00000115363	1	6	EVA1A	chr2	75696428	75696496
ENSG00000115507	1	6	OTX1	chr2	63277192	63277287
ENSG00000118729	1	6	CASQ2	chr1	116242628	116244047
ENSG00000122254	1	6	HS3ST2	chr16	22825498	22826416
ENSG00000128266	1	6	GNAZ	chr22	23412540	23412756
ENSG00000131771	1	6	PPP1R1B	chr17	37782993	37783193
ENSG00000141837	1	6	CACNA1A	chr19	13317256	13318867
ENSG00000143127	1	6	ITGA10	chr1	145524891	145525117
ENSG00000143627	1	6	PKLR	chr1	155259630	155260469
ENSG00000144821	1	6	MYH15	chr3	108099216	108100406
ENSG00000148408	1	6	CACNA1B	chr9	140772241	140772669
ENSG00000149243	1	6	KLHL35	chr11	75133438	75133812
ENSG00000151468	1	6	CCDC3	chr10	12938627	12940679
ENSG00000156509	1	6	FBXO43	chr8	101145588	101146278
ENSG00000156510	1	6	HKDC1	chr10	70980059	70980254
ENSG00000157514	1	6	TSC22D3	chrX	106956451	106957979
ENSG00000158865	1	6	SLC5A11	chr16	24857162	24857759
ENSG00000160282	1	6	FTCD	chr21	47556176	47556408
ENSG00000161911	1	6	TREML1	chr6	41117080	41117656
ENSG00000162520	1	6	SYNC	chr1	33145507	33147461
ENSG00000162552	1	6	WNT4	chr1	22443798	22447010
ENSG00000163618	1	6	CADPS	chr3	62384022	62385260
ENSG00000163884	1	6	KLF15	chr3	126061478	126062738
ENSG00000164176	1	6	EDIL3	chr5	83236373	83239387
ENSG00000169918	1	6	OTUD7A	chr15	31775329	31776927
ENSG00000171357	1	6	LURAP1	chr1	46669006	46669296
ENSG00000173320	1	6	STOX2	chr4	184774584	184774996
ENSG00000174938	1	6	SEZ6L2	chr16	29882480	29883049
ENSG00000177575	1	6	CD163	chr12	7623409	7623993
ENSG00000180318	1	6	ALX1	chr12	85673885	85674265
ENSG00000183773	1	6	AIFM3	chr22	21319396	21319495
ENSG00000186399	1	6	GOLGA8R	chr15	30695943	30696118
ENSG00000186510	1	6	CLCNKA	chr1	16345370	16345469
ENSG00000187566	1	6	NHLRC1	chr6	18120718	18122851
ENSG00000232653	1	6	GOLGA8N	chr15	32885657	32885802
ENSG00000239474	1	6	KLHL41	chr2	170366212	170367398
ENSG00000240694	1	6	PNMA2	chr8	26362202	26366759
ENSG00000244607	1	6	CCDC13	chr3	42734155	42734367
ENSG00000253598	1	6	SLC10A5	chr8	82605842	82608409
ENSG00000260027	1	6	HOXB7	chr17	46684594	46685457
ENSG00000266202	1	6	RP1-66C13.4	chr17	26125832	26125908
ENSG00000006047	2	6	YBX2	chr17	7191571	7191962
ENSG00000036448	2	6	MYOM2	chr8	1993155	1993283
ENSG00000070404	2	6	FSTL3	chr19	676392	676526
ENSG00000076344	2	6	RGS11	chr16	318300	319382
ENSG00000077935	2	6	SMC1B	chr22	45739944	45740538
ENSG00000078295	2	6	ADCY2	chr5	7396321	7396619
ENSG00000102271	2	6	KLHL4	chrX	86772752	86773318
ENSG00000105641	2	6	SLC5A5	chr19	17982782	17983485
ENSG00000106013	2	6	ANKRD7	chr7	117854727	117854858
ENSG00000106688	2	6	SLC1A1	chr9	4490444	4490770
ENSG00000106714	2	6	CNTNAP3	chr9	39072764	39074008
ENSG00000108176	2	6	DNAJC12	chr10	69556427	69556968
ENSG00000114200	2	6	BCHE	chr3	165490692	165491294
ENSG00000121743	2	6	GJA3	chr13	20712394	20717444
ENSG00000121933	2	6	ADORA3	chr1	112025970	112026379
ENSG00000128408	2	6	RIBC2	chr22	45809572	45809896
ENSG00000130540	2	6	SULT4A1	chr22	44220389	44221993
ENSG00000131080	2	6	EDA2R	chrX	65815479	65817935
ENSG00000132329	2	6	RAMP1	chr2	238767536	238767770
ENSG00000132563	2	6	REEP2	chr5	137774706	137774929
ENSG00000135678	2	6	CPM	chr12	69235977	69236109
ENSG00000137968	2	6	SLC44A5	chr1	75667816	75669518
ENSG00000138798	2	6	EGF	chr4	110834040	110834618
ENSG00000139292	2	6	LGR5	chr12	71833550	71834072
ENSG00000144837	2	6	PLA1A	chr3	119316689	119316833
ENSG00000147481	2	6	SNTG1	chr8	50822349	50822464
ENSG00000148204	2	6	CRB2	chr9	126118449	126118633
ENSG00000148604	2	6	RGR	chr10	86004809	86004925
ENSG00000149294	2	6	NCAM1	chr11	112831997	112832386
ENSG00000151572	2	6	ANO4	chr12	101111304	101111325
ENSG00000152779	2	6	SLC16A12	chr10	91190051	91193083
ENSG00000153832	2	6	FBXO36	chr2	230787018	230787325
ENSG00000157064	2	6	NMNAT2	chr1	183217372	183221878
ENSG00000158445	2	6	KCNB1	chr20	47980414	47991529
ENSG00000159184	2	6	HOXB13	chr17	46802125	46804405
ENSG00000161653	2	6	NAGS	chr17	42081914	42082457
ENSG00000162779	2	6	AXDND1	chr1	179334855	179335135
ENSG00000165171	2	6	WBSCR27	chr7	73248920	73249332
ENSG00000167434	2	6	CA4	chr17	58227297	58227453
ENSG00000169282	2	6	KCNAB1	chr3	155755490	155755534
ENSG00000169562	2	6	GJB1	chrX	70435044	70435121
ENSG00000170681	2	6	MURC	chr9	103340361	103340833
ENSG00000171094	2	6	ALK	chr2	29415640	29416788
ENSG00000171388	2	6	APLN	chrX	128779240	128781894
ENSG00000173175	2	6	ADCY5	chr3	123001143	123003583
ENSG00000174307	2	6	PHLDA3	chr1	201434620	201435306
ENSG00000174740	2	6	PABPC5	chrX	90689594	90689893
ENSG00000175497	2	6	DPP10	chr2	115199876	115200415
ENSG00000175592	2	6	FOSL1	chr11	65659520	65660767
ENSG00000177710	2	6	SLC35G5	chr8	11188397	11189717
ENSG00000178860	2	6	MSC	chr8	72753784	72754982
ENSG00000180155	2	6	LYNX1	chr8	143845752	143846005
ENSG00000181409	2	6	AATK	chr17	79091095	79092242
ENSG00000185345	2	6	PARK2	chr6	161768452	161771243
ENSG00000187134	2	6	AKR1C1	chr10	4934796	4935020
ENSG00000187773	2	6	FAM69C	chr18	72102963	72103954
ENSG00000197380	2	6	DACT3	chr19	47150869	47153129
ENSG00000198483	2	6	ANKRD35	chr1	145549230	145549355
ENSG00000214787	2	6	MS4A4E	chr11	59968726	59969352
ENSG00000215915	2	6	ATAD3C	chr1	1385069	1386138
ENSG00000221883	2	6	ARIH2OS	chr3	48955221	48956818
ENSG00000231852	2	6	CYP21A2	chr6	32006042	32006401
ENSG00000239605	2	6	C2orf61	chr2	47272677	47272723
ENSG00000256812	2	6	CAPNS2	chr16	55600584	55601599
ENSG00000257743	2	6	RP11-1220K2.2	chr7	141811549	141811607
ENSG00000267508	2	6	ZNF285	chr19	44886459	44892264
ENSG00000021488	3	6	SLC7A9	chr19	33321415	33321590
ENSG00000036530	3	6	CYP46A1	chr14	100150641	100150873
ENSG00000080031	3	6	PTPRH	chr19	55692616	55693271
ENSG00000082126	3	6	MPP4	chr2	202509593	202510127
ENSG00000086205	3	6	FOLH1	chr11	49168187	49168497
ENSG00000100427	3	6	MLC1	chr22	50497820	50500086
ENSG00000102003	3	6	SYP	chrX	49044269	49045735
ENSG00000106078	3	6	COBL	chr7	51083909	51085265
ENSG00000106952	3	6	TNFSF8	chr9	117656003	117656444
ENSG00000108018	3	6	SORCS1	chr10	108333421	108337313
ENSG00000110881	3	6	ASIC1	chr12	50451331	50451699
ENSG00000112214	3	6	FHL5	chr6	97010424	97010596
ENSG00000114948	3	6	ADAM23	chr2	207308263	207308804
ENSG00000115266	3	6	APC2	chr19	1446300	1446340
ENSG00000118322	3	6	ATP10B	chr5	159990127	159992907
ENSG00000120251	3	6	GRIA2	chr4	158125334	158125587
ENSG00000120328	3	6	PCDHB12	chr5	140588269	140588514
ENSG00000125966	3	6	MMP24	chr20	33814457	33814787
ENSG00000127530	3	6	OR7C1	chr19	14909958	14911023
ENSG00000130035	3	6	GALNT8	chr12	4829507	4830054
ENSG00000131015	3	6	ULBP2	chr6	150263136	150263293
ENSG00000133433	3	6	GSTT2B	chr22	24299601	24300119
ENSG00000133958	3	6	UNC79	chr14	93799565	93799869
ENSG00000135519	3	6	KCNH3	chr12	49932940	49933275
ENSG00000136541	3	6	ERMN	chr2	158175137	158178303
ENSG00000137868	3	6	STRA6	chr15	74471807	74472584
ENSG00000138135	3	6	CH25H	chr10	90965694	90967071
ENSG00000140876	3	6	NUDT7	chr16	77756411	77756514
ENSG00000141338	3	6	ABCA8	chr17	66863433	66864324
ENSG00000143590	3	6	EFNA3	chr1	155036224	155036412
ENSG00000149295	3	6	DRD2	chr11	113280318	113281642
ENSG00000153446	3	6	C16orf89	chr16	5094123	5094837
ENSG00000155980	3	6	KIF5A	chr12	57943781	57944183
ENSG00000156206	3	6	C15orf26	chr15	81299374	81299472
ENSG00000162620	3	6	LRRIQ3	chr1	74491699	74492653
ENSG00000164404	3	6	GDF9	chr5	132196873	132198248
ENSG00000167641	3	6	PPP1R14A	chr19	38741877	38742086
ENSG00000167971	3	6	CASKIN1	chr16	2227184	2228647
ENSG00000169429	3	6	IL8	chr4	74606223	74606439
ENSG00000171126	3	6	KCNG3	chr2	42669157	42671719
ENSG00000171798	3	6	KNDC1	chr10	134973951	134974073
ENSG00000179331	3	6	RAB39A	chr11	107799229	107799521
ENSG00000181885	3	6	CLDN7	chr17	7163222	7163855
ENSG00000183092	3	6	BEGAIN	chr14	101003486	101005652
ENSG00000183148	3	6	ANKRD20A2	chr9	42368303	42368617
ENSG00000184486	3	6	POU3F2	chr6	99282580	99286660
ENSG00000186280	3	6	KDM4D	chr11	94706845	94707232
ENSG00000187068	3	6	C3orf70	chr3	184795838	184801351
ENSG00000188385	3	6	JAKMIP3	chr10	133918175	133918447
ENSG00000196335	3	6	STK31	chr7	23749786	23749954
ENSG00000197106	3	6	SLC6A17	chr1	110693108	110693505
ENSG00000197360	3	6	ZNF98	chr19	22573821	22575783
ENSG00000197467	3	6	COL13A1	chr10	71561644	71562473
ENSG00000197479	3	6	PCDHB11	chr5	140579183	140579382
ENSG00000198019	3	6	FCGR1B	chr1	120926979	120927417
ENSG00000198939	3	6	ZFP2	chr5	178322895	178322975
ENSG00000204624	3	6	PTCHD2	chr1	11539223	11539429
ENSG00000205683	3	6	DPF3	chr14	73086004	73086075
ENSG00000224916	3	6	APOC4-APOC2	chr19	45445495	45445610
ENSG00000234906	3	6	APOC2	chr19	45449243	45449332
ENSG00000244694	3	6	PTCHD4	chr6	47845764	47847672
ENSG00000251246	3	6	EFNA3	chr1	155036224	155036412
ENSG00000255346	3	6	NOX5	chr15	69222864	69223056
ENSG00000267467	3	6	APOC4	chr19	45445495	45445610
ENSG00000269699	3	6	ZIM2	chr19	57285920	57286897
ENSG00000039139	4	6	DNAH5	chr5	13690440	13692244
ENSG00000087495	4	6	PHACTR3	chr20	58152564	58152672
ENSG00000088053	4	6	GP6	chr19	55525073	55526533
ENSG00000099256	4	6	PRTFDC1	chr10	25137536	25138820
ENSG00000100678	4	6	SLC8A3	chr14	70510934	70513040
ENSG00000101144	4	6	BMP7	chr20	55743804	55746164
ENSG00000101463	4	6	SYNDIG1	chr20	24449835	24450389
ENSG00000103034	4	6	NDRG4	chr16	58496750	58496814
ENSG00000103460	4	6	TOX3	chr16	52471917	52473880
ENSG00000106852	4	6	LHX6	chr9	124964856	124967059
ENSG00000111344	4	6	RASAL1	chr12	113536624	113537873
ENSG00000118898	4	6	PPL	chr16	4932508	4936048
ENSG00000121207	4	6	LRAT	chr4	155548097	155548301
ENSG00000125931	4	6	CITED1	chrX	71521488	71522094
ENSG00000128655	4	6	PDE11A	chr2	178487980	178494290
ENSG00000129682	4	6	FGF13	chrX	137713735	137715147
ENSG00000132554	4	6	RGS22	chr8	100973164	100973424
ENSG00000133640	4	6	LRRIQ1	chr12	85430092	85430185
ENSG00000134115	4	6	CNTN6	chr3	1134260	1134804
ENSG00000136943	4	6	CTSV	chr9	99794940	99795330
ENSG00000138435	4	6	CHRNA1	chr2	175612320	175612983
ENSG00000142405	4	6	NLRP12	chr19	54296857	54297390
ENSG00000144278	4	6	GALNT13	chr2	154728426	154728816
ENSG00000145936	4	6	KCNMB1	chr5	169801675	169805977
ENSG00000149534	4	6	MS4A2	chr11	59855734	59856134
ENSG00000154274	4	6	C4orf19	chr4	37455563	37455662
ENSG00000155066	4	6	PROM2	chr2	95940201	95940577
ENSG00000155974	4	6	GRIP1	chr12	66741211	66743026
ENSG00000158008	4	6	EXTL1	chr1	26346375	26346435
ENSG00000158164	4	6	TMSB15A	chrX	101768604	101769052
ENSG00000158315	4	6	RHBDL2	chr1	39351479	39352355
ENSG00000160180	4	6	TFF3	chr21	43731777	43732379
ENSG00000164093	4	6	PITX2	chr4	111538579	111539844
ENSG00000164675	4	6	IQUB	chr7	123092454	123092979
ENSG00000165091	4	6	TMC1	chr9	75136717	75136829
ENSG00000165164	4	6	CXorf22	chrX	35937851	35938165
ENSG00000165449	4	6	SLC16A9	chr10	61410523	61412708
ENSG00000165973	4	6	NELL1	chr11	20691117	20691324
ENSG00000166796	4	6	LDHC	chr11	18433854	18433955
ENSG00000170276	4	6	HSPB2	chr11	111782966	111783647
ENSG00000170439	4	6	METTL7B	chr12	56075330	56076036
ENSG00000171517	4	6	LPAR3	chr1	85277285	85279854
ENSG00000172824	4	6	CES4A	chr16	67022492	67022733
ENSG00000179639	4	6	FCER1A	chr1	159259504	159259543
ENSG00000180730	4	6	SHISA2	chr13	26618735	26621204
ENSG00000182175	4	6	RGMA	chr15	93586636	93588935
ENSG00000182782	4	6	HCAR2	chr12	123185840	123187890
ENSG00000184515	4	6	BEX5	chrX	101408680	101409274
ENSG00000187672	4	6	ERC2	chr3	55542336	55545304
ENSG00000187987	4	6	ZSCAN23	chr6	28399707	28399828
ENSG00000188039	4	6	NWD1	chr19	16830787	16831104
ENSG00000219438	4	6	FAM19A5	chr22	48885272	48885516
ENSG00000241322	4	6	CDRT1	chr17	15468798	15469667
ENSG00000242866	4	6	STRC	chr15	43891596	43891958
ENSG00000244476	4	6	ERVFRD-1	chr6	11102722	11105863
ENSG00000249931	4	6	GOLGA8K	chr15	32684983	32685158
ENSG00000254706	4	6	RP11-565P22.6	chr1	162335197	162335359
ENSG00000072201	5	6	LNX1	chr4	54325468	54327209
ENSG00000089250	5	6	NOS1	chr12	117645947	117653129
ENSG00000103528	5	6	SYT17	chr16	19179293	19179466
ENSG00000107147	5	6	KCNT1	chr9	138594031	138594214
ENSG00000109625	5	6	CPZ	chr4	8594387	8594648
ENSG00000110675	5	6	ELMOD1	chr11	107461817	107462135
ENSG00000114487	5	6	MORC1	chr3	108677086	108677967
ENSG00000132746	5	6	ALDH3B2	chr11	67429633	67430870
ENSG00000132854	5	6	KANK4	chr1	62702651	62704053
ENSG00000135914	5	6	HTR2B	chr2	231972944	231974123
ENSG00000143028	5	6	SYPL2	chr1	110009180	110009519
ENSG00000143674	5	6	MLK4	chr1	233463514	233464579
ENSG00000144452	5	6	ABCA12	chr2	215796266	215797465
ENSG00000145934	5	6	TENM2	chr5	166711804	166712068
ENSG00000150275	5	6	PCDH15	chr10	55562531	55566890
ENSG00000153253	5	6	SCN3A	chr2	165944032	165947855
ENSG00000155269	5	6	GPR78	chr4	8560452	8560708
ENSG00000155511	5	6	GRIA1	chr5	152869175	152869397
ENSG00000161958	5	6	FGF11	chr17	7341592	7341849
ENSG00000167850	5	6	CD300C	chr17	72537247	72537875
ENSG00000169550	5	6	MUC15	chr11	26580580	26582772
ENSG00000171724	5	6	VAT1L	chr16	77822427	77822812
ENSG00000182256	5	6	GABRG3	chr15	27216429	27216735
ENSG00000183454	5	6	GRIN2A	chr16	9852376	9858805
ENSG00000183873	5	6	SCN5A	chr3	38589548	38593049
ENSG00000197893	5	6	NRAP	chr10	115348475	115348838
ENSG00000003137	6	2	CYP26B1	chr2	72356367	72359748
ENSG00000005187	6	1	ACSM3	chr16	20621565	20621632
ENSG00000006071	6	6	ABCC8	chr11	17414432	17414675
ENSG00000006283	6	4	CACNA1G	chr17	48638429	48639062
ENSG00000007908	6	4	SELE	chr1	169691781	169693650
ENSG00000008394	6	6	MGST1	chr12	16500076	16500118
ENSG00000009694	6	4	TENM1	chrX	123509753	123515144
ENSG00000010310	6	4	GIPR	chr19	46171502	46171556
ENSG00000012223	6	4	LTF	chr3	46477136	46477720
ENSG00000019582	6	1	CD74	chr5	149781200	149781813
ENSG00000022556	6	2	NLRP2	chr19	55464498	55464653
ENSG00000023445	6	1	BIRC3	chr11	102188215	102188302
ENSG00000026559	6	5	KCNG1	chr20	49620193	49621343
ENSG00000030419	6	1	IKZF2	chr2	213864429	213872808
ENSG00000038295	6	3	TLL1	chr4	166794410	166795225
ENSG00000041353	6	3	RAB27B	chr18	52385091	52385166
ENSG00000042062	6	2	FAM65C	chr20	49202645	49203869
ENSG00000042781	6	4	USH2A	chr1	215796236	215799212
ENSG00000047936	6	5	ROS1	chr6	117609463	117609965
ENSG00000049249	6	1	TNFRSF9	chr1	7979907	7980983
ENSG00000049768	6	0	FOXP3	chrX	49106897	49107944
ENSG00000050030	6	2	KIAA2022	chrX	73952684	73959333
ENSG00000055163	6	0	CYFIP2	chr5	156693089	156693205
ENSG00000057657	6	1	PRDM1	chr6	106534195	106534470
ENSG00000059804	6	0	SLC2A3	chr12	8071826	8074227
ENSG00000064205	6	3	WISP2	chr20	43343485	43343802
ENSG00000064300	6	0	NGFR	chr17	47572655	47572845
ENSG00000065675	6	1	PRKCQ	chr10	6469105	6470324
ENSG00000067177	6	2	PHKA1	chrX	71798664	71801025
ENSG00000069122	6	1	GPR116	chr6	46820249	46821808
ENSG00000069431	6	0	ABCC9	chr12	21950335	21954115
ENSG00000070808	6	5	CAMK2A	chr5	149599054	149602276
ENSG00000073737	6	0	DHRS9	chr2	169921299	169921609
ENSG00000073756	6	1	PTGS2	chr1	186640923	186643894
ENSG00000075884	6	0	ARHGAP15	chr2	143848931	143848991
ENSG00000079257	6	2	LXN	chr3	158363611	158363998
ENSG00000080007	6	2	DDX43	chr6	74104471	74104878
ENSG00000081277	6	4	PKP1	chr1	201252580	201253032
ENSG00000084628	6	5	NKAIN1	chr1	31652592	31654559
ENSG00000084674	6	5	APOB	chr2	21224301	21226206
ENSG00000085265	6	1	FCN1	chr9	137801431	137801891
ENSG00000086991	6	3	NOX4	chr11	89057524	89060044
ENSG00000089101	6	6	C20orf26	chr20	20033158	20033235
ENSG00000089127	6	1	OAS1	chr12	113344582	113345024
ENSG00000090554	6	0	FLT3LG	chr19	49977464	49977538
ENSG00000091592	6	1	NLRP1	chr17	5402747	5403270
ENSG00000092929	6	1	UNC13D	chr17	73823306	73824167
ENSG00000093072	6	1	CECR1	chr22	17660194	17662466
ENSG00000100336	6	2	APOL4	chr22	36585172	36587958
ENSG00000100346	6	4	CACNA1I	chr22	39966758	39966982
ENSG00000100450	6	0	GZMH	chr14	25075686	25075952
ENSG00000101017	6	0	CD40	chr20	44746911	44747033
ENSG00000101096	6	1	NFATC2	chr20	50003494	50007988
ENSG00000101331	6	2	CCM2L	chr20	30598245	30598287
ENSG00000101977	6	6	MCF2	chrX	138663929	138664662
ENSG00000102096	6	0	PIM2	chrX	48770459	48771571
ENSG00000102287	6	2	GABRE	chrX	151121596	151123556
ENSG00000102313	6	4	ITIH6	chrX	54775332	54776539
ENSG00000102383	6	3	ZDHHC15	chrX	74588262	74592780
ENSG00000102466	6	4	FGF14	chr13	102372134	102375317
ENSG00000102879	6	1	CORO1A	chr16	30194148	30194334
ENSG00000102935	6	2	ZNF423	chr16	49521435	49525215
ENSG00000103056	6	2	SMPD3	chr16	68392231	68395210
ENSG00000103710	6	1	RASL12	chr15	65345679	65347612
ENSG00000104689	6	1	TNFRSF10A	chr8	23047965	23049526
ENSG00000105122	6	0	RASAL3	chr19	15562435	15562749
ENSG00000105996	6	1	HOXA2	chr7	27139721	27141084
ENSG00000106006	6	3	HOXA6	chr7	27185015	27185536
ENSG00000106123	6	2	EPHB6	chr7	142552792	142553147
ENSG00000106336	6	3	FBXO24	chr7	100181605	100181823
ENSG00000106819	6	3	ASPN	chr9	95218487	95219767
ENSG00000107242	6	3	PIP5K1B	chr9	71320575	71320678
ENSG00000107562	6	1	CXCL12	chr10	44793038	44793345
ENSG00000108381	6	5	ASPA	chr17	3375668	3375756
ENSG00000108821	6	3	COL1A1	chr17	48260650	48263009
ENSG00000109738	6	3	GLRB	chr4	157997209	157997449
ENSG00000110002	6	3	VWA5A	chr11	123986069	123986189
ENSG00000110324	6	1	IL10RA	chr11	117857063	117857249
ENSG00000110446	6	1	SLC15A3	chr11	60704556	60704845
ENSG00000110665	6	2	C11orf21	chr11	2316875	2319151
ENSG00000111057	6	4	KRT18	chr12	53342655	53342722
ENSG00000111087	6	2	GLI1	chr12	57853918	57853984
ENSG00000111275	6	2	ALDH2	chr12	112204691	112204900
ENSG00000111837	6	3	MAK	chr6	10762956	10764839
ENSG00000112182	6	0	BACH2	chr6	90636248	90642609
ENSG00000112232	6	4	KHDRBS2	chr6	62389865	62390965
ENSG00000112799	6	1	LY86	chr6	6588341	6588683
ENSG00000112852	6	3	PCDHB2	chr5	140474227	140476962
ENSG00000113249	6	3	HAVCR1	chr5	156456424	156456852
ENSG00000113263	6	2	ITK	chr5	156569944	156569997
ENSG00000113396	6	4	SLC27A6	chr5	127873706	127873761
ENSG00000113532	6	1	ST8SIA4	chr5	100142639	100147833
ENSG00000113657	6	1	DPYSL3	chr5	146770374	146773686
ENSG00000113924	6	4	HGD	chr3	120347020	120347376
ENSG00000114861	6	1	FOXP1	chr3	71003844	71008542
ENSG00000115085	6	1	ZAP70	chr2	98330023	98330137
ENSG00000115252	6	1	PDE1A	chr2	183004763	183007765
ENSG00000115423	6	3	DNAH6	chr2	84743579	84743707
ENSG00000115594	6	2	IL1R1	chr2	102681004	102681106
ENSG00000116183	6	2	PAPPA2	chr1	176432307	176432554
ENSG00000116299	6	2	KIAA1324	chr1	109656301	109656537
ENSG00000116824	6	1	CD2	chr1	117297007	117297175
ENSG00000116990	6	2	MYCL	chr1	40361098	40363642
ENSG00000117114	6	1	LPHN2	chr1	81771845	81772194
ENSG00000117791	6	0	MARC2	chr1	220921567	220922145
ENSG00000118271	6	5	TTR	chr18	29171689	29171934
ENSG00000118308	6	0	LRMP	chr12	25173936	25173979
ENSG00000118432	6	4	CNR1	chr6	88849583	88855056
ENSG00000118596	6	1	SLC16A7	chr12	59989848	59990017
ENSG00000118971	6	0	CCND2	chr12	4382938	4383401
ENSG00000119681	6	2	LTBP2	chr14	74964873	74967732
ENSG00000120217	6	0	CD274	chr9	5450503	5450596
ENSG00000120280	6	2	CXorf21	chrX	30576941	30578473
ENSG00000120322	6	6	PCDHB8	chr5	140557371	140560081
ENSG00000120693	6	2	SMAD9	chr13	37418968	37422956
ENSG00000121594	6	2	CD80	chr3	119243140	119244596
ENSG00000122035	6	3	RASL11A	chr13	27844464	27845205
ENSG00000122122	6	1	SASH3	chrX	128913955	128914130
ENSG00000122735	6	3	DNAI1	chr9	34457412	34457458
ENSG00000123243	6	4	ITIH5	chr10	7601232	7605347
ENSG00000123453	6	0	SARDH	chr9	136528682	136529136
ENSG00000123496	6	6	IL13RA2	chrX	114238538	114238669
ENSG00000123609	6	0	NMI	chr2	152126979	152127389
ENSG00000124107	6	5	SLPI	chr20	43880880	43881060
ENSG00000124406	6	1	ATP8A1	chr4	42410390	42415030
ENSG00000124496	6	1	TRERF1	chr6	42192669	42196407
ENSG00000124813	6	0	RUNX2	chr6	45295894	45296197
ENSG00000125354	6	0	SEPT6	chrX	118749687	118750705
ENSG00000125730	6	3	C3	chr19	6677715	6678034
ENSG00000125845	6	1	BMP2	chr20	6748311	6749522
ENSG00000126500	6	3	FLRT1	chr11	63870660	63871653
ENSG00000127152	6	2	BCL11B	chr14	99635624	99642532
ENSG00000127249	6	3	ATP13A4	chr3	193119866	193120653
ENSG00000128203	6	2	ASPHD2	chr22	26825239	26825452
ENSG00000128268	6	3	MGAT3	chr22	39853349	39853562
ENSG00000128271	6	2	ADORA2A	chr22	24813847	24814227
ENSG00000128340	6	1	RAC2	chr22	37621301	37622079
ENSG00000128573	6	2	FOXP2	chr7	113726382	113726666
ENSG00000129595	6	1	EPB41L4A	chr5	111478138	111479577
ENSG00000129993	6	1	CBFA2T3	chr16	88941266	88943683
ENSG00000130037	6	6	KCNA5	chr12	5153085	5155949
ENSG00000130176	6	2	CNN1	chr19	11649532	11649805
ENSG00000130222	6	1	GADD45G	chr9	92219928	92220089
ENSG00000130475	6	1	FCHO1	chr19	17858527	17858629
ENSG00000130558	6	2	OLFM1	chr9	137967268	137967648
ENSG00000130592	6	1	LSP1	chr11	1874200	1874427
ENSG00000131196	6	0	NFATC1	chr18	77155856	77156351
ENSG00000131620	6	0	ANO1	chr11	69924408	69924820
ENSG00000131979	6	1	GCH1	chr14	55308726	55309772
ENSG00000132274	6	1	TRIM22	chr11	5710919	5711129
ENSG00000132359	6	1	RAP1GAP2	chr17	2680350	2680572
ENSG00000132530	6	1	XAF1	chr17	6658766	6658970
ENSG00000133135	6	4	RNF128	chrX	105937024	105937103
ENSG00000134020	6	5	PEBP4	chr8	22570769	22571049
ENSG00000134198	6	1	TSPAN2	chr1	115590632	115593176
ENSG00000134242	6	1	PTPN22	chr1	114356433	114357591
ENSG00000134321	6	1	RSAD2	chr2	7005937	7006176
ENSG00000134323	6	5	MYCN	chr2	16080686	16080865
ENSG00000134917	6	2	ADAMTS8	chr11	130274820	130276023
ENSG00000135046	6	1	ANXA1	chr9	75766673	75766840
ENSG00000135127	6	1	CCDC64	chr12	120427673	120428101
ENSG00000135144	6	3	DTX1	chr12	113494514	113494749
ENSG00000135362	6	1	PRR5L	chr11	36317838	36317988
ENSG00000135363	6	1	LMO2	chr11	33880122	33881121
ENSG00000135472	6	4	FAIM2	chr12	50260679	50264436
ENSG00000136014	6	3	USP44	chr12	95910336	95912129
ENSG00000136250	6	1	AOAH	chr7	36552456	36552986
ENSG00000136305	6	1	CIDEB	chr14	24774302	24774971
ENSG00000136542	6	5	GALNT5	chr2	158114110	158116048
ENSG00000137033	6	3	IL33	chr9	6215805	6215852
ENSG00000137628	6	0	DDX60	chr4	169137444	169138183
ENSG00000137672	6	0	TRPC6	chr11	101322295	101323837
ENSG00000137673	6	3	MMP7	chr11	102391239	102391535
ENSG00000137691	6	5	C11orf70	chr11	101918174	101918311
ENSG00000137727	6	4	ARHGAP20	chr11	110447766	110451949
ENSG00000137965	6	0	IFI44	chr1	79115481	79115590
ENSG00000138131	6	4	LOXL4	chr10	100007447	100008748
ENSG00000138347	6	3	MYPN	chr10	69865912	69865940
ENSG00000138696	6	4	BMPR1B	chr4	95679119	95679219
ENSG00000138722	6	4	MMRN1	chr4	90800683	90800753
ENSG00000138823	6	5	MTTP	chr4	100484918	100485088
ENSG00000139193	6	2	CD27	chr12	6554033	6554397
ENSG00000139537	6	6	CCDC65	chr12	49297893	49298251
ENSG00000139835	6	4	GRTP1	chr13	113978505	113978892
ENSG00000140009	6	5	ESR2	chr14	64550950	64551770
ENSG00000140022	6	2	STON2	chr14	81727000	81728275
ENSG00000140368	6	1	PSTPIP1	chr15	77285700	77285741
ENSG00000140511	6	1	HAPLN3	chr15	89420519	89421487
ENSG00000140937	6	4	CDH11	chr16	64977656	64982002
ENSG00000140968	6	1	IRF8	chr16	85932409	85932829
ENSG00000141574	6	2	SECTM1	chr17	80278900	80280246
ENSG00000141665	6	3	FBXO15	chr18	71740588	71740965
ENSG00000141854	6	5	hsa-mir-1199	chr19	14183348	14183412
ENSG00000142156	6	2	COL6A1	chr21	47401651	47401861
ENSG00000142173	6	2	COL6A2	chr21	47518011	47518087
ENSG00000142235	6	2	LMTK3	chr19	48988528	48989046
ENSG00000142871	6	1	CYR61	chr1	86046444	86046730
ENSG00000143217	6	2	PVRL4	chr1	161040785	161042675
ENSG00000143494	6	4	VASH2	chr1	213123862	213124082
ENSG00000143851	6	1	PTPN7	chr1	202116141	202117827
ENSG00000143867	6	6	OSR1	chr2	19551246	19552171
ENSG00000143882	6	5	ATP6V1C2	chr2	10861775	10861857
ENSG00000145242	6	2	EPHA5	chr4	66185281	66189937
ENSG00000145287	6	1	PLAC8	chr4	84011201	84012124
ENSG00000145757	6	2	SPATA9	chr5	94987885	94988913
ENSG00000146006	6	5	LRRTM2	chr5	138204612	138210245
ENSG00000146555	6	2	SDK1	chr7	3341080	3341516
ENSG00000146648	6	4	EGFR	chr7	55086714	55087058
ENSG00000147255	6	5	IGSF1	chrX	130407480	130407905
ENSG00000149300	6	2	C11orf52	chr11	111788756	111788896
ENSG00000149328	6	3	GLB1L2	chr11	134201768	134202041
ENSG00000149451	6	5	ADAM33	chr20	3648612	3649647
ENSG00000149948	6	1	HMGA2	chr12	66217911	66219161
ENSG00000150045	6	3	KLRF1	chr12	9980077	9980225
ENSG00000150054	6	1	MPP7	chr10	28339922	28343173
ENSG00000151090	6	2	THRB	chr3	24158651	24164616
ENSG00000151834	6	4	GABRA2	chr4	46250444	46252621
ENSG00000153012	6	3	LGI2	chr4	25000469	25005890
ENSG00000153234	6	0	NR4A2	chr2	157180944	157182512
ENSG00000154080	6	4	CHST9	chr18	24495595	24497314
ENSG00000154654	6	5	NCAM2	chr21	22370633	22370936
ENSG00000154760	6	0	SLFN13	chr17	33762115	33768385
ENSG00000155011	6	1	DKK2	chr4	107842959	107845361
ENSG00000155495	6	6	MAGEC1	chrX	140991680	140991764
ENSG00000155657	6	1	TTN	chr2	179390716	179392034
ENSG00000155849	6	1	ELMO1	chr7	36893961	36895356
ENSG00000155970	6	0	MICU3	chr8	16884747	16885169
ENSG00000156127	6	2	BATF	chr14	75988768	75989088
ENSG00000156218	6	2	ADAMTSL3	chr15	84322838	84323028
ENSG00000156219	6	3	ART3	chr4	76932337	76932473
ENSG00000157445	6	6	CACNA2D3	chr3	54156574	54156612
ENSG00000157765	6	3	SLC34A2	chr4	25656923	25656979
ENSG00000158077	6	2	NLRP14	chr11	7041677	7042001
ENSG00000158125	6	6	XDH	chr2	31557187	31558874
ENSG00000159212	6	4	CLIC6	chr21	36041688	36043061
ENSG00000159251	6	3	ACTC1	chr15	35080297	35082756
ENSG00000159618	6	2	GPR114	chr16	57576333	57576613
ENSG00000159708	6	2	LRRC36	chr16	67360701	67360748
ENSG00000160190	6	3	SLC37A1	chr21	43916118	43916339
ENSG00000160321	6	2	ZNF208	chr19	22115760	22116039
ENSG00000160808	6	5	MYL3	chr3	46899362	46899591
ENSG00000162409	6	4	PRKAA2	chr1	57110995	57111154
ENSG00000162444	6	3	RBP7	chr1	10057264	10057389
ENSG00000162543	6	0	UBXN10	chr1	20512578	20512646
ENSG00000162576	6	0	MXRA8	chr1	1288069	1289009
ENSG00000162687	6	3	KCNT2	chr1	196194909	196197465
ENSG00000162739	6	1	SLAMF6	chr1	160454820	160456544
ENSG00000162817	6	3	C1orf115	chr1	220863187	220864053
ENSG00000162843	6	2	WDR64	chr1	241815580	241815931
ENSG00000163145	6	3	C1QTNF7	chr4	15341442	15341502
ENSG00000163219	6	1	ARHGAP25	chr2	68906733	68906861
ENSG00000163492	6	1	CCDC141	chr2	179694484	179699167
ENSG00000163520	6	2	FBLN2	chr3	13573824	13574007
ENSG00000163554	6	4	SPTA1	chr1	158580496	158581179
ENSG00000163564	6	0	PYHIN1	chr1	158900586	158900778
ENSG00000163606	6	1	CD200R1	chr3	112640056	112642646
ENSG00000163633	6	4	C4orf36	chr4	87797358	87797596
ENSG00000163701	6	2	IL17RE	chr3	9944296	9944376
ENSG00000164082	6	3	GRM2	chr3	51741086	51741183
ENSG00000164114	6	3	MAP9	chr4	156263810	156269057
ENSG00000164136	6	1	IL15	chr4	142557752	142557901
ENSG00000164211	6	1	STARD4	chr5	110831731	110835804
ENSG00000164220	6	0	F2RL2	chr5	75911307	75914467
ENSG00000164308	6	1	ERAP2	chr5	96211643	96212231
ENSG00000164342	6	1	TLR3	chr4	186990306	186990402
ENSG00000164619	6	4	BMPER	chr7	33944523	33944756
ENSG00000164626	6	1	KCNK5	chr6	39156749	39159531
ENSG00000164659	6	2	KIAA1324L	chr7	86506222	86509846
ENSG00000164708	6	3	PGAM2	chr7	44102326	44102529
ENSG00000164920	6	2	OSR2	chr8	99956631	99957051
ENSG00000165084	6	4	C8orf34	chr8	69242957	69243574
ENSG00000165186	6	6	PTCHD1	chrX	23352133	23353343
ENSG00000165300	6	5	SLITRK5	chr13	88324870	88325080
ENSG00000165379	6	4	LRFN5	chr14	42076773	42077765
ENSG00000165474	6	6	GJB2	chr13	20761609	20763742
ENSG00000165626	6	3	BEND7	chr10	13480484	13481497
ENSG00000165731	6	5	RET	chr10	43572475	43572779
ENSG00000165757	6	2	KIAA1462	chr10	30301729	30306846
ENSG00000165810	6	1	BTNL9	chr5	180467225	180467432
ENSG00000166035	6	2	LIPC	chr15	58702768	58703017
ENSG00000166448	6	5	TMEM130	chr7	98444111	98445831
ENSG00000166582	6	2	CENPV	chr17	16245848	16246255
ENSG00000166669	6	1	ATF7IP2	chr16	10420291	10420369
ENSG00000167600	6	3	CYP2S1	chr19	41698954	41699346
ENSG00000167608	6	4	TMC4	chr19	54663846	54664111
ENSG00000167642	6	1	SPINT2	chr19	38734675	38734774
ENSG00000167768	6	4	KRT1	chr12	53068520	53069401
ENSG00000167895	6	1	TMC8	chr17	76126851	76126968
ENSG00000168016	6	1	TRANK1	chr3	36868311	36869866
ENSG00000168060	6	2	NAALADL1	chr11	64812290	64812722
ENSG00000168229	6	2	PTGDR	chr14	52734431	52735378
ENSG00000168234	6	1	TTC39C	chr18	21572737	21573002
ENSG00000168306	6	5	ACOX2	chr3	58490863	58491013
ENSG00000168329	6	4	CX3CR1	chr3	39304985	39308009
ENSG00000168404	6	1	MLKL	chr16	74705753	74706436
ENSG00000168477	6	2	TNXB	chr6	32008931	32009227
ENSG00000168542	6	2	COL3A1	chr2	189839046	189839294
ENSG00000168631	6	5	DPCR1	chr6	30908749	30908858
ENSG00000168938	6	3	PPIC	chr5	122358945	122359698
ENSG00000169126	6	4	ARMC4	chr10	28064115	28064150
ENSG00000169184	6	2	MN1	chr22	28144265	28147084
ENSG00000169271	6	3	HSPB3	chr5	53751445	53752207
ENSG00000169432	6	2	SCN9A	chr2	167051695	167056374
ENSG00000169442	6	1	CD52	chr1	26644448	26644562
ENSG00000169894	6	4	MUC3A	chr7	100547187	100547317
ENSG00000170293	6	1	CMTM8	chr3	32280171	32280611
ENSG00000170382	6	4	LRRN2	chr1	204586298	204589346
ENSG00000170396	6	2	ZNF804A	chr2	185463093	185463797
ENSG00000170482	6	3	SLC23A1	chr5	138702885	138703320
ENSG00000170615	6	4	SLC26A5	chr7	102993177	102993373
ENSG00000171115	6	1	GIMAP8	chr7	150147718	150148263
ENSG00000171234	6	6	UGT2B7	chr4	69917081	69917320
ENSG00000171385	6	4	KCND3	chr1	112313284	112318900
ENSG00000171451	6	0	DSEL	chr18	65173819	65182729
ENSG00000171847	6	5	FAM90A1	chr12	8373856	8375380
ENSG00000172554	6	4	SNTG2	chr2	946554	946754
ENSG00000172602	6	1	RND1	chr12	49250928	49251097
ENSG00000172673	6	1	THEMIS	chr6	128029217	128031161
ENSG00000172716	6	1	SLFN11	chr17	33677324	33680158
ENSG00000172927	6	5	MYEOV	chr11	69061605	69062043
ENSG00000173156	6	2	RHOD	chr11	66824289	66824505
ENSG00000173801	6	0	JUP	chr17	39775692	39775940
ENSG00000173917	6	3	HOXB2	chr17	46618256	46618993
ENSG00000173947	6	4	PIFO	chr1	111888910	111889293
ENSG00000174292	6	3	TNK1	chr17	7283853	7284066
ENSG00000174951	6	3	FUT1	chr19	49251268	49254540
ENSG00000176399	6	2	DMRTA1	chr9	22446840	22447731
ENSG00000176842	6	4	IRX5	chr16	54964774	54965359
ENSG00000176884	6	6	GRIN1	chr9	140032842	140034196
ENSG00000177181	6	5	RIMKLA	chr1	42846466	42846768
ENSG00000177570	6	3	SAMD12	chr8	119201698	119209971
ENSG00000178038	6	0	ALS2CL	chr3	46710487	46712554
ENSG00000178199	6	1	ZC3H12D	chr6	149768794	149769181
ENSG00000178538	6	4	CA8	chr8	61099906	61102544
ENSG00000178562	6	1	CD28	chr2	204571198	204571471
ENSG00000179044	6	2	EXOC3L1	chr16	67218269	67218507
ENSG00000179344	6	1	HLA-DQB1	chr6	32627244	32628026
ENSG00000179761	6	4	PIPOX	chr17	27277531	27277712
ENSG00000180071	6	4	ANKRD18A	chr9	38540566	38541559
ENSG00000180116	6	1	C12orf40	chr12	40019969	40020161
ENSG00000180777	6	5	ANKRD30B	chr18	14728271	14728513
ENSG00000182132	6	3	KCNIP1	chr5	169780491	169780968
ENSG00000182866	6	0	LCK	chr1	32716840	32716972
ENSG00000183570	6	1	PCBP3	chr21	47063608	47063782
ENSG00000183682	6	2	BMP8A	chr1	39957318	39957997
ENSG00000183801	6	2	OLFML1	chr11	7506619	7506867
ENSG00000184160	6	2	ADRA2C	chr4	3768075	3769343
ENSG00000184254	6	1	ALDH1A3	chr15	101417919	101418070
ENSG00000184557	6	1	SOCS3	chr17	76352864	76355264
ENSG00000185052	6	4	SLC24A3	chr20	19193290	19193628
ENSG00000185274	6	5	WBSCR17	chr7	70597155	70598026
ENSG00000185436	6	4	IFNLR1	chr1	24480647	24484381
ENSG00000185532	6	1	PRKG1	chr10	52750945	52751404
ENSG00000185899	6	4	TAS2R60	chr7	143140546	143141502
ENSG00000186205	6	3	MARC1	chr1	220960101	220960561
ENSG00000186340	6	3	THBS2	chr6	169615875	169617924
ENSG00000186377	6	5	CYP4X1	chr1	47427036	47427428
ENSG00000186684	6	5	CYP27C1	chr2	127941696	127944963
ENSG00000186777	6	4	ZNF732	chr4	264464	266419
ENSG00000186994	6	1	KANK3	chr19	8387468	8387806
ENSG00000187260	6	4	WDR86	chr7	151072995	151074233
ENSG00000187608	6	2	ISG15	chr1	948803	948956
ENSG00000187908	6	4	DMBT1	chr10	124320181	124320347
ENSG00000188050	6	4	RNF133	chr7	122337766	122339210
ENSG00000188153	6	3	COL4A5	chrX	107683074	107683436
ENSG00000189292	6	4	FAM150B	chr2	279558	280152
ENSG00000196109	6	3	ZNF676	chr19	22361893	22364388
ENSG00000196189	6	2	SEMA4A	chr1	156117157	156117221
ENSG00000196482	6	4	ESRRG	chr1	216676588	216680525
ENSG00000197142	6	1	ACSL5	chr10	114133776	114134027
ENSG00000197165	6	5	SULT1A2	chr16	28603264	28603461
ENSG00000197565	6	1	COL4A6	chrX	107386780	107387062
ENSG00000197580	6	1	BCO2	chr11	112046190	112046412
ENSG00000197614	6	4	MFAP5	chr12	8789942	8790006
ENSG00000197993	6	1	KEL	chr7	142638201	142638500
ENSG00000198088	6	1	NUP62CL	chrX	106366657	106367562
ENSG00000198734	6	5	F5	chr1	169483404	169483697
ENSG00000198774	6	1	RASSF9	chr12	86198331	86199740
ENSG00000198844	6	1	ARHGEF15	chr17	8213559	8213661
ENSG00000203663	6	6	OR2L2	chr1	248201474	248202607
ENSG00000203837	6	5	PNLIPRP3	chr10	118187379	118187573
ENSG00000204003	6	1	LCN6	chr9	139632619	139634005
ENSG00000204179	6	5	PTPN20A	chr10	46549955	46551767
ENSG00000204186	6	2	ZDBF2	chr2	207139387	207139670
ENSG00000205126	6	4	ACCSL	chr11	44069531	44070090
ENSG00000205362	6	5	MT1A	chr16	56672578	56672678
ENSG00000206579	6	3	XKR4	chr8	56014949	56015854
ENSG00000213471	6	4	TTLL13	chr15	90792762	90793040
ENSG00000214711	6	2	CAPN14	chr2	31395924	31397573
ENSG00000223572	6	5	CKMT1A	chr15	43985084	43985301
ENSG00000232629	6	0	HLA-DQB2	chr6	32723875	32724243
ENSG00000239887	6	4	C1orf226	chr1	162336698	162336722
ENSG00000241106	6	0	HLA-DOB	chr6	32780540	32781028
ENSG00000241644	6	3	INMT	chr7	30737601	30737846
ENSG00000242574	6	1	HLA-DMB	chr6	32902406	32902764
ENSG00000243480	6	4	AMY2A	chr1	104159999	104160230
ENSG00000244414	6	3	CFHR1	chr1	196788887	196789032
ENSG00000248993	6	1	XXbac-BPG181M17.5	chr6	32905141	32905233
ENSG00000254445	6	4	HSPB2-C11orf52	chr11	111783460	111783647
ENSG00000264813	6	0	ACE	chr17	61562184	61562427
ENSG00000050165	0	5	DKK3	chr11	11984653	11986233
ENSG00000078804	0	5	TP53INP2	chr20	33292094	33292316
ENSG00000088826	0	5	SMOX	chr20	4101627	4101831
ENSG00000108448	0	5	TRIM16L	chr17	18601311	18601427
ENSG00000112379	0	5	KIAA1244	chr6	138483058	138483308
ENSG00000115457	0	5	IGFBP2	chr2	217497551	217497737
ENSG00000115468	0	5	EFHD1	chr2	233470767	233470883
ENSG00000115648	0	5	MLPH	chr2	238394071	238394313
ENSG00000124920	0	5	MYRF	chr11	61520114	61520262
ENSG00000131711	0	5	MAP1B	chr5	71403061	71403542
ENSG00000132932	0	5	ATP8A2	chr13	25946209	25946426
ENSG00000135525	0	5	MAP7	chr6	136663875	136665376
ENSG00000140519	0	5	RHCG	chr15	89998680	89999077
ENSG00000140939	0	5	NOL3	chr16	67204057	67204104
ENSG00000145794	0	5	MEGF10	chr5	126626523	126626748
ENSG00000161896	0	5	IP6K3	chr6	33689444	33690964
ENSG00000164627	0	5	KIF6	chr6	39297766	39304324
ENSG00000168517	0	5	HEXIM2	chr17	43238067	43238310
ENSG00000174939	0	5	ASPHD1	chr16	29911696	29911887
ENSG00000178026	0	5	FAM211B	chr22	24981588	24982379
ENSG00000179094	0	5	PER1	chr17	8043790	8044658
ENSG00000179603	0	5	GRM8	chr7	126078652	126079222
ENSG00000179698	0	5	KIAA1875	chr8	145162629	145162765
ENSG00000182700	0	5	IGIP	chr5	139505521	139508391
ENSG00000184156	0	5	KCNQ3	chr8	133133108	133142243
ENSG00000186185	0	5	KIF18B	chr17	43002077	43003867
ENSG00000187650	0	5	VMAC	chr19	5904869	5905092
ENSG00000213760	0	5	ATP6V1G2	chr6	31512239	31513316
ENSG00000059915	1	5	PSD	chr10	104162376	104163187
ENSG00000072832	1	5	CRMP1	chr4	5749811	5750039
ENSG00000096060	1	5	FKBP5	chr6	35541362	35543719
ENSG00000099365	1	5	STX1B	chr16	31000577	31004222
ENSG00000102230	1	5	PCYT1B	chrX	24576204	24580622
ENSG00000102904	1	5	TSNAXIP1	chr16	67840668	67841099
ENSG00000103888	1	5	KIAA1199	chr15	81071684	81071955
ENSG00000105707	1	5	HPN	chr19	35531410	35531449
ENSG00000106278	1	5	PTPRZ1	chr7	121513143	121513611
ENSG00000118004	1	5	COLEC11	chr2	3642426	3642758
ENSG00000126217	1	5	MCF2L	chr13	113548692	113548745
ENSG00000130948	1	5	HSD17B3	chr9	98997588	98997852
ENSG00000131634	1	5	TMEM204	chr16	1578689	1578797
ENSG00000137877	1	5	SPTBN5	chr15	42140345	42140826
ENSG00000138685	1	5	FGF2	chr4	123747863	123748507
ENSG00000139915	1	5	MDGA2	chr14	47308826	47311222
ENSG00000142494	1	5	SLC47A1	chr17	19398698	19398794
ENSG00000147509	1	5	RGS20	chr8	54764368	54764624
ENSG00000148082	1	5	SHC3	chr9	91628060	91628490
ENSG00000149489	1	5	ROM1	chr11	62379194	62379563
ENSG00000151012	1	5	SLC7A11	chr4	139085251	139093171
ENSG00000152433	1	5	ZNF547	chr19	57874845	57875071
ENSG00000162998	1	5	FRZB	chr2	183698002	183699692
ENSG00000163239	1	5	TDRD10	chr1	154474695	154475505
ENSG00000166503	1	5	HDGFRP3	chr15	83784320	83784493
ENSG00000167037	1	5	SGSM1	chr22	25202236	25202311
ENSG00000168672	1	5	FAM84B	chr8	127564687	127569730
ENSG00000169291	1	5	SHE	chr1	154442248	154442838
ENSG00000171016	1	5	PYGO1	chr15	55831088	55839345
ENSG00000171051	1	5	FPR1	chr19	52248425	52250258
ENSG00000172366	1	5	FAM195A	chr16	691813	692043
ENSG00000172731	1	5	LRRC20	chr10	72058729	72061264
ENSG00000173926	1	5	MARCH3	chr5	126203406	126206483
ENSG00000174137	1	5	FAM53A	chr4	1619642	1619838
ENSG00000174672	1	5	BRSK2	chr11	1411129	1411605
ENSG00000176597	1	5	B3GNT5	chr3	182971032	182971260
ENSG00000177096	1	5	FAM109B	chr22	42470255	42470345
ENSG00000177675	1	5	CD163L1	chr12	7499281	7499743
ENSG00000177946	1	5	CENPBD1	chr16	90036206	90038942
ENSG00000179855	1	5	GIPC3	chr19	3585551	3585820
ENSG00000180113	1	5	TDRD6	chr6	46655612	46661911
ENSG00000181873	1	5	IBA57	chr1	228353516	228353858
ENSG00000182667	1	5	NTM	chr11	131240373	131240783
ENSG00000182885	1	5	GPR97	chr16	57702099	57702317
ENSG00000185100	1	5	ADSSL1	chr14	105190523	105190799
ENSG00000185442	1	5	FAM174B	chr15	93160673	93162689
ENSG00000186479	1	5	RGS7BP	chr5	63802084	63802616
ENSG00000186523	1	5	FAM86B1	chr8	12039605	12041215
ENSG00000189367	1	5	KIAA0408	chr6	127761488	127765427
ENSG00000197951	1	5	ZNF71	chr19	57106632	57106796
ENSG00000205832	1	5	C16orf96	chr16	4606491	4606910
ENSG00000213316	1	5	LTC4S	chr5	179220981	179221139
ENSG00000239998	1	5	LILRA2	chr19	55084387	55084902
ENSG00000251493	1	5	FOXD1	chr5	72740654	72741004
ENSG00000255330	1	5	SOGA3	chr6	127759551	127765427
ENSG00000258227	1	5	CLEC5A	chr7	141627157	141630018
ENSG00000270299	1	5	RP5-850E9.3	chr20	627270	629561
ENSG00000271303	1	5	SRXN1	chr20	627259	629561
ENSG00000006210	2	5	CX3CL1	chr16	57406370	57406550
ENSG00000006432	2	5	MAP3K9	chr14	71189243	71197581
ENSG00000006638	2	5	TBXA2R	chr19	3594504	3595931
ENSG00000015520	2	5	NPC1L1	chr7	44552134	44553248
ENSG00000072954	2	5	TMEM38A	chr19	16771938	16772152
ENSG00000084110	2	5	HAL	chr12	96366440	96368150
ENSG00000086570	2	5	FAT2	chr5	150883654	150885658
ENSG00000089163	2	5	SIRT4	chr12	120740119	120740181
ENSG00000092051	2	5	JPH4	chr14	24037244	24038926
ENSG00000092758	2	5	COL9A3	chr20	61447596	61447669
ENSG00000095713	2	5	CRTAC1	chr10	99624757	99625471
ENSG00000099822	2	5	HCN2	chr19	589893	590577
ENSG00000100197	2	5	CYP2D6	chr22	42522501	42522754
ENSG00000100505	2	5	TRIM9	chr14	51441980	51444071
ENSG00000105929	2	5	ATP6V0A4	chr7	138391040	138391462
ENSG00000108924	2	5	HLF	chr17	53342373	53342960
ENSG00000115107	2	5	STEAP3	chr2	119981384	119981464
ENSG00000117013	2	5	KCNQ4	chr1	41249684	41250079
ENSG00000117122	2	5	MFAP2	chr1	17300997	17301518
ENSG00000117152	2	5	RGS4	chr1	163038565	163038782
ENSG00000117983	2	5	MUC5B	chr11	1244296	1244423
ENSG00000120332	2	5	TNN	chr1	175036994	175037071
ENSG00000122691	2	5	TWIST1	chr7	19060614	19060724
ENSG00000124491	2	5	F13A1	chr6	6144318	6146005
ENSG00000125741	2	5	OPA3	chr19	46030685	46032714
ENSG00000126562	2	5	WNK4	chr17	40932696	40933334
ENSG00000128965	2	5	CHAC1	chr15	41245160	41246012
ENSG00000130513	2	5	GDF15	chr19	18485541	18485810
ENSG00000131781	2	5	FMO5	chr1	146646930	146647969
ENSG00000132386	2	5	SERPINF1	chr17	1665253	1665407
ENSG00000134716	2	5	CYP2J2	chr1	60358980	60359501
ENSG00000144485	2	5	HES6	chr2	239146908	239147892
ENSG00000144648	2	5	ACKR2	chr3	42846244	42846336
ENSG00000150681	2	5	RGS18	chr1	192127587	192127886
ENSG00000150773	2	5	PIH1D2	chr11	111934734	111934945
ENSG00000150893	2	5	FREM2	chr13	39261266	39266654
ENSG00000151023	2	5	ENKUR	chr10	25270908	25271699
ENSG00000154025	2	5	SLC5A10	chr17	18853658	18854171
[truncated: 12,583 more rows]
