# Supplementary material for: Personalized identification and characterization of genome-wide gene expression differences between patient-matched intracranial and extracranial melanoma metastasis pairs
Source: Acta Neuropathol Commun. 2024 Apr 24;12:67. doi: 10.1186/s40478-024-01764-5 (PMC11055243; doi:10.1186/s40478-024-01764-5)
Supplement: Supplementary file 14 — Additional file 14: Table S9: Gene ontology enrichment analysis results of genes with increased or decreased expression in intracranial metastases altered in at least 8 of 16 melanoma patients. [file 40478_2024_1764_MOESM14_ESM.tsv]

ID	Description	GeneRatio	BgRatio	pvalue	p.adjust	qvalue	geneID	Count	Expression.direction
GO:0006959	humoral immune response	30/428	133/13100	2.51099700709732e-17	9.30575490830268e-14	7.51977524757041e-14	C6/CD5L/CXCL2/LYZ/IL7/FCER2/RARRES2/CCL2/POU2AF1/CCR6/GNLY/CR2/CCR2/CCR7/IGLL1/JCHAIN/SPINK5/IL6/CXCL9/C1RL/CXCL14/SERPING1/MS4A1/C1R/MFAP4/CXCL11/CCL13/SH2D1A/PAX5/IGLL5	30	Decreased
GO:0002252	immune effector process	54/428	475/13100	6.63093646394522e-16	1.22871252676905e-12	9.92895486311797e-13	CD22/SLAMF7/STAP1/C6/CD5L/LAG3/MFNG/SLA2/CD40LG/FOXF1/IL21R/FCER2/NKG7/JAK3/POU2AF1/CCR6/SLAMF1/CR2/CCR2/CD244/LY9/IGLL1/SPINK5/KLRC1/IL6/BLK/C1RL/XCL1/SERPING1/CD96/CD8A/CD1C/C1R/FCRL3/INAVA/DNASE1L3/MFAP4/SCNN1B/MZB1/RASGRP1/CCL19/TCIM/CD19/KLRC4/SH2D1A/NCR1/SPN/DLL1/SUCNR1/KLRC2/KLRC3/KLRK1/HLA-DQA1/IGLL5	54	Decreased
GO:0002694	regulation of leukocyte activation	53/428	464/13100	1.03431836505912e-15	1.27772795363636e-12	1.03250377143621e-12	CD38/CD22/CD6/IGF1/STAP1/FGF10/CST7/LAG3/CD40LG/FOXF1/IL7/JAK3/CCL2/CD5/IL1RL2/SLAMF1/PLA2G2D/TNFSF11/CCR2/LAX1/CCR7/IGLL1/IDO1/SPINK5/IL15RA/TESPA1/IL6/BLK/CCL21/THBS1/XCL1/BANK1/FCRL3/TNFAIP8L2/ICOS/IL31RA/MZB1/RASGRP1/CCL19/TBC1D10C/CD19/TIGIT/CD300LF/PLA2G2A/SPN/TOX/CD3E/LST1/KLRC2/KLRK1/HLA-DQA1/CEBPA/IGLL5	53	Decreased
GO:0002250	adaptive immune response	45/428	356/13100	4.32067174338854e-15	4.00310237024948e-12	3.23481871314221e-12	CD79B/CD6/SLAMF7/C6/TNFRSF17/LAMP3/LAG3/SLA2/CD40LG/IL21R/FCER2/CD79A/JAK3/CCR6/SLAMF1/CD48/CR2/CCR2/LAX1/CD244/LY9/IGLL1/JCHAIN/CLEC10A/KLRC1/IL6/C1RL/SKAP1/XCL1/SERPING1/CD8A/CD1C/C1R/JAM3/TAP1/CCL19/CD7/CD19/SH2D1A/BTLA/SPN/KLRC2/KLRK1/HLA-DQA1/IGLL5	45	Decreased
GO:0002683	negative regulation of immune system process	43/428	337/13100	1.308656310475e-14	9.6997605732407e-12	7.83816253326606e-12	TMEM176A/CD22/STAP1/CST7/LAG3/SLA2/FOXF1/JAK3/TMEM176B/CCL2/OAS3/ADTRP/BMP5/SLAMF1/PLA2G2D/GBP1/CR2/GPR68/CCR2/LAX1/IDO1/SPINK5/KLRC1/BLK/CCL21/THBS1/XCL1/SERPING1/BANK1/CD96/UBASH3A/FCRL3/TNFAIP8L2/IL31RA/GREM1/GCSAM/TBC1D10C/TIGIT/SH2D1A/CD300LF/SPN/LST1/KLRK1	43	Decreased
GO:0051249	regulation of lymphocyte activation	45/428	384/13100	7.0823236810124e-14	4.37451526030533e-11	3.53494927587373e-11	CD38/CD22/CD6/IGF1/FGF10/LAG3/CD40LG/IL7/JAK3/CCL2/CD5/IL1RL2/SLAMF1/PLA2G2D/TNFSF11/CCR2/LAX1/CCR7/IGLL1/IDO1/SPINK5/IL15RA/TESPA1/IL6/BLK/CCL21/XCL1/BANK1/FCRL3/TNFAIP8L2/ICOS/MZB1/RASGRP1/CCL19/TBC1D10C/CD19/TIGIT/SPN/TOX/CD3E/LST1/KLRC2/KLRK1/HLA-DQA1/IGLL5	45	Decreased
GO:0050778	positive regulation of immune response	47/428	423/13100	1.39910667669509e-13	7.40727049118855e-11	5.98565187247747e-11	CD38/CD79B/CD22/STAP1/C6/CD5L/LAG3/SLA2/FCER2/CD79A/SLAMF1/GBP1/CR2/CCR2/LAX1/CCR7/IGLL1/IDO1/TESPA1/IL6/BLK/C1RL/SKAP1/XCL1/SERPING1/BANK1/CD8A/GBP5/MS4A1/CD1C/C1R/UBASH3A/FCRL3/AIM2/MFAP4/CD8B/RASGRP1/CCL19/GCSAM/CD19/KLRC4/SH2D1A/CD247/KLRC2/KLRC3/KLRK1/IGLL5	47	Decreased
GO:0009617	response to bacterium	47/428	437/13100	4.66085933304697e-13	2.15914308603401e-10	1.74475589506824e-10	FMO1/CD6/STAP1/TNIP3/FGF10/CXCL2/LYZ/RARRES2/CCL2/OAS3/GNLY/FASLG/KCNJ8/CCR7/IGLL1/IDO1/JCHAIN/CHIT1/SPINK5/STAB2/IL6/SCN7A/CXCL9/OCIAD2/GZMA/GPC3/ANKRD1/BANK1/BMP6/CD96/GBP5/MS4A1/CCR5/GBP2/GBP4/INAVA/CA3/SCNN1B/CXCL11/FABP4/SELP/PLA2G2A/NUGGC/SPN/GBP7/KLRK1/IGLL5	47	Decreased
GO:0002253	activation of immune response	36/428	273/13100	7.7302294271259e-13	3.18313669521429e-10	2.57222254037113e-10	CD38/CD79B/CD22/STAP1/C6/CD5L/SLA2/CD79A/GBP1/CR2/LAX1/CCR7/IGLL1/TESPA1/BLK/C1RL/SKAP1/SERPING1/BANK1/CD8A/MS4A1/C1R/UBASH3A/FCRL3/AIM2/MFAP4/CD8B/GCSAM/CD19/KLRC4/SH2D1A/CD247/KLRC2/KLRC3/KLRK1/IGLL5	36	Decreased
GO:0042110	T cell activation	45/428	415/13100	1.14208910030922e-12	4.23258220574595e-10	3.42025630566286e-10	CD6/IGF1/SLAMF7/LAG3/SLA2/CD40LG/IL7/NKG7/JAK3/CCL2/CD5/CCR6/IL1RL2/SLAMF1/CD48/PLA2G2D/TNFSF11/CCR2/LAX1/LY9/CCR7/IDO1/SPINK5/KLRC1/TESPA1/IL6/CCL21/XCL1/CD8A/CD1C/CD3G/TNFAIP8L2/ICOS/CD3D/CD8B/RASGRP1/CCL19/CD7/FZD8/TIGIT/SPN/TOX/CD3E/KLRK1/HLA-DQA1	45	Decreased
GO:0002443	leukocyte mediated immunity	38/428	311/13100	1.9226560105847e-12	6.47760288656992e-10	5.23440799053922e-10	SLAMF7/STAP1/C6/LAG3/SLA2/CD40LG/FOXF1/IL21R/FCER2/NKG7/JAK3/CCR6/SLAMF1/CR2/CCR2/IGLL1/KLRC1/IL6/BLK/C1RL/XCL1/SERPING1/CD96/CD8A/CD1C/C1R/DNASE1L3/SCNN1B/RASGRP1/CD19/KLRC4/SH2D1A/NCR1/KLRC2/KLRC3/KLRK1/HLA-DQA1/IGLL5	38	Decreased
GO:0002768	immune response-regulating cell surface receptor signaling pathway	32/428	226/13100	2.19264738947279e-12	6.77162602115515e-10	5.47200159916675e-10	CD38/CD79B/CD22/STAP1/SLA2/CD79A/GBP1/CR2/LAX1/CCR7/IGLL1/KLRC1/TESPA1/BLK/SKAP1/BANK1/CD8A/MS4A1/UBASH3A/FCRL3/PIGR/CD8B/GCSAM/CD19/KLRC4/SH2D1A/BTLA/CD247/KLRC2/KLRC3/KLRK1/IGLL5	32	Decreased
GO:1903131	mononuclear cell differentiation	41/428	362/13100	3.01635024725397e-12	8.5737163961837e-10	6.92823107539484e-10	TMEM176A/CD79B/LAG3/MFNG/CD40LG/IL7/CD79A/JAK3/TMEM176B/POU2AF1/CCR6/ITGB6/IL1RL2/SLAMF1/PLA2G2D/CR2/GPR68/CCR2/LY9/CCR7/SPINK5/IL15RA/KLRC1/TESPA1/IL6/BLK/CD8A/MS4A1/CD3G/FCRL3/IL31RA/CD3D/RASGRP1/CCL19/FZD8/CD19/SPN/DLL1/TOX/CD3E/UBD	41	Decreased
GO:0002521	leukocyte differentiation	47/428	461/13100	3.23885670659935e-12	8.5737163961837e-10	6.92823107539484e-10	TMEM176A/CD79B/TESC/LAG3/MFNG/MMP9/CD40LG/IL7/CD79A/JAK3/TMEM176B/POU2AF1/CCR6/ITGB6/IL1RL2/SLAMF1/PLA2G2D/CR2/GPR68/TNFSF11/CCR2/LY9/CCR7/SPINK5/IL15RA/KLRC1/TESPA1/IL6/BLK/GPC3/CD8A/MS4A1/CD3G/FCRL3/IL31RA/CD3D/ROR2/RASGRP1/CCL19/FZD8/CD19/SPN/DLL1/TOX/CD3E/UBD/CEBPA	47	Decreased
GO:0070098	chemokine-mediated signaling pathway	16/428	53/13100	6.2511107034131e-12	1.5444410844566e-09	1.24802876850598e-09	CXCL2/CCL2/CCL8/CCR6/CCR2/CCR7/ACKR4/CCL21/CXCL9/XCL1/CCR5/CXCL11/CXCR6/CCL19/XCR1/CCL13	16	Decreased
GO:0002449	lymphocyte mediated immunity	32/428	236/13100	7.1875372245825e-12	1.66481330964392e-09	1.34529890815376e-09	SLAMF7/C6/LAG3/SLA2/CD40LG/IL21R/FCER2/NKG7/CCR6/SLAMF1/CR2/CCR2/IGLL1/KLRC1/IL6/C1RL/XCL1/SERPING1/CD96/CD8A/CD1C/C1R/RASGRP1/CD19/KLRC4/SH2D1A/NCR1/KLRC2/KLRC3/KLRK1/HLA-DQA1/IGLL5	32	Decreased
GO:0002429	immune response-activating cell surface receptor signaling pathway	29/428	203/13100	1.95441579694191e-11	4.02392496859263e-09	3.25164499549693e-09	CD38/CD79B/CD22/STAP1/SLA2/CD79A/GBP1/CR2/LAX1/CCR7/IGLL1/TESPA1/BLK/SKAP1/BANK1/CD8A/MS4A1/UBASH3A/FCRL3/CD8B/GCSAM/CD19/KLRC4/SH2D1A/CD247/KLRC2/KLRC3/KLRK1/IGLL5	29	Decreased
GO:0002757	immune response-activating signal transduction	29/428	203/13100	1.95441579694191e-11	4.02392496859263e-09	3.25164499549693e-09	CD38/CD79B/CD22/STAP1/SLA2/CD79A/GBP1/CR2/LAX1/CCR7/IGLL1/TESPA1/BLK/SKAP1/BANK1/CD8A/MS4A1/UBASH3A/FCRL3/CD8B/GCSAM/CD19/KLRC4/SH2D1A/CD247/KLRC2/KLRC3/KLRK1/IGLL5	29	Decreased
GO:1990868	response to chemokine	16/428	61/13100	6.71608144348214e-11	1.24448989147724e-08	1.00564482666877e-08	CXCL2/CCL2/CCL8/CCR6/CCR2/CCR7/ACKR4/CCL21/CXCL9/XCL1/CCR5/CXCL11/CXCR6/CCL19/XCR1/CCL13	16	Decreased
GO:1990869	cellular response to chemokine	16/428	61/13100	6.71608144348214e-11	1.24448989147724e-08	1.00564482666877e-08	CXCL2/CCL2/CCL8/CCR6/CCR2/CCR7/ACKR4/CCL21/CXCL9/XCL1/CCR5/CXCL11/CXCR6/CCL19/XCR1/CCL13	16	Decreased
GO:0050867	positive regulation of cell activation	35/428	306/13100	9.70856899497112e-11	1.71333127120776e-08	1.38450520254099e-08	CD38/CD6/IGF1/STAP1/FGF10/CD40LG/IL7/JAK3/CCL2/CD5/IL1RL2/SLAMF1/TNFSF11/CCR2/CCR7/IGLL1/IL15RA/TESPA1/IL6/CCL21/THBS1/XCL1/FCRL3/ICOS/RASGRP1/CCL19/SELP/GP1BA/TOX/CD3E/KLRC2/KLRK1/HLA-DQA1/CEBPA/IGLL5	35	Decreased
GO:0002764	immune response-regulating signaling pathway	38/428	358/13100	1.36276622801352e-10	2.29564165500824e-08	1.85505737736769e-08	CD38/CD79B/CD22/STAP1/TNIP3/SLA2/CD79A/OAS3/GBP1/CR2/LAX1/CCR7/IGLL1/KLRC1/OASL/TESPA1/BLK/SKAP1/BANK1/CD8A/MS4A1/UBASH3A/FCRL3/PIGR/INAVA/CD8B/TLR10/GCSAM/CD19/KLRC4/SH2D1A/CD300LF/BTLA/CD247/KLRC2/KLRC3/KLRK1/IGLL5	38	Decreased
GO:0050851	antigen receptor-mediated signaling pathway	24/428	156/13100	2.33282242419043e-10	3.75888691480423e-08	3.03747359122278e-08	CD38/CD79B/CD22/STAP1/SLA2/CD79A/GBP1/LAX1/CCR7/IGLL1/TESPA1/BLK/SKAP1/BANK1/CD8A/MS4A1/UBASH3A/FCRL3/CD8B/GCSAM/CD19/SH2D1A/CD247/IGLL5	24	Decreased
GO:0001906	cell killing	21/428	121/13100	3.22130254216437e-10	4.97422800885881e-08	4.01956391774457e-08	SLAMF7/STAP1/CD5L/LAG3/LYZ/FCER2/NKG7/GNLY/KLRC1/XCL1/CD1C/DNASE1L3/SCNN1B/RASGRP1/CCL13/KLRC4/SH2D1A/NCR1/KLRC2/KLRC3/KLRK1	21	Decreased
GO:0071674	mononuclear cell migration	23/428	148/13100	4.53200136498624e-10	6.71823882345561e-08	5.42886058247826e-08	RARRES2/CCL2/CCL8/ADTRP/BMP5/CCR6/SLAMF1/TNFSF11/CCR2/XG/CCR7/IL6/CCL21/THBS1/XCL1/CCR5/GREM1/CXCL11/CCL19/GCSAM/CCL13/SPN/KLRK1	23	Decreased
GO:1903037	regulation of leukocyte cell-cell adhesion	32/428	277/13100	4.94644762935711e-10	7.05059035169132e-08	5.69742652045383e-08	CD6/IGF1/LAG3/CD40LG/IL7/JAK3/CCL2/CD5/ADTRP/IL1RL2/SLAMF1/PLA2G2D/TNFSF11/CCR2/LAX1/CCR7/IDO1/TESPA1/IL6/CCL21/SKAP1/XCL1/TNFAIP8L2/ICOS/RASGRP1/CCL19/SELP/TIGIT/SPN/CD3E/KLRK1/HLA-DQA1	32	Decreased
GO:0002696	positive regulation of leukocyte activation	33/428	295/13100	6.10038583800013e-10	8.37334441319574e-08	6.76631489633933e-08	CD38/CD6/IGF1/STAP1/FGF10/CD40LG/IL7/JAK3/CCL2/CD5/IL1RL2/SLAMF1/TNFSF11/CCR2/CCR7/IGLL1/IL15RA/TESPA1/IL6/CCL21/THBS1/XCL1/FCRL3/ICOS/RASGRP1/CCL19/TOX/CD3E/KLRC2/KLRK1/HLA-DQA1/CEBPA/IGLL5	33	Decreased
GO:0006968	cellular defense response	13/428	44/13100	8.32462161278331e-10	1.09139641160651e-07	8.81933362973418e-08	CD5L/CCR6/GNLY/IL1RL2/CCR2/CXCL9/CCR5/FCMR/SH2D1A/NCR1/SPN/KLRC2/KLRC3	13	Decreased
GO:0002697	regulation of immune effector process	32/428	283/13100	8.54033889276544e-10	1.09139641160651e-07	8.81933362973418e-08	CD22/STAP1/CD5L/LAG3/CD40LG/FOXF1/FCER2/JAK3/SLAMF1/CR2/CCR2/CD244/SPINK5/KLRC1/IL6/BLK/XCL1/SERPING1/CD96/CD1C/FCRL3/INAVA/DNASE1L3/MZB1/RASGRP1/CCL19/KLRC4/SH2D1A/NCR1/KLRC2/KLRC3/KLRK1	32	Decreased
GO:0030098	lymphocyte differentiation	34/428	320/13100	1.30148531974748e-09	1.60776819832806e-07	1.29920201216898e-07	CD79B/LAG3/MFNG/CD40LG/IL7/CD79A/JAK3/POU2AF1/CCR6/IL1RL2/SLAMF1/PLA2G2D/CR2/CCR2/LY9/CCR7/SPINK5/IL15RA/KLRC1/TESPA1/IL6/CD8A/MS4A1/CD3G/FCRL3/CD3D/RASGRP1/CCL19/FZD8/CD19/SPN/DLL1/TOX/CD3E	34	Decreased
GO:0070661	leukocyte proliferation	30/428	257/13100	1.36673109012734e-09	1.63390497419739e-07	1.32032256414678e-07	CD38/CD22/CD6/IGF1/FGF10/CD40LG/IL7/CD79A/JAK3/CCL8/NPR3/SLAMF1/PLA2G2D/CR2/TNFSF11/CCR2/IDO1/IL6/BLK/XCL1/MS4A1/FCRL3/GREM1/MZB1/RASGRP1/CCL19/CD19/SPN/CD3E/LST1	30	Decreased
GO:0051251	positive regulation of lymphocyte activation	30/428	258/13100	1.50063923619417e-09	1.73792781541738e-07	1.40438112729356e-07	CD38/CD6/IGF1/FGF10/CD40LG/IL7/JAK3/CCL2/CD5/IL1RL2/SLAMF1/TNFSF11/CCR2/CCR7/IGLL1/IL15RA/TESPA1/IL6/CCL21/XCL1/FCRL3/ICOS/RASGRP1/CCL19/TOX/CD3E/KLRC2/KLRK1/HLA-DQA1/IGLL5	30	Decreased
GO:0030198	extracellular matrix organization	30/428	261/13100	1.98033170884553e-09	2.22397251908531e-07	1.79714312971787e-07	ELN/MMP9/FERMT1/FOXF1/COMP/COL12A1/ADTRP/FMOD/COL10A1/SPINK5/IL6/SULF1/LUM/FBLN5/DPT/SFRP2/ABI3BP/CREB3L1/TNFRSF11B/ADAMTS15/MFAP4/GREM1/COL4A3/RXFP1/TPSAB1/COL6A5/NDNF/LAMB3/EGFL6/COL6A6	30	Decreased
GO:0043062	extracellular structure organization	30/428	262/13100	2.16999352112975e-09	2.29771313980196e-07	1.85673129853057e-07	ELN/MMP9/FERMT1/FOXF1/COMP/COL12A1/ADTRP/FMOD/COL10A1/SPINK5/IL6/SULF1/LUM/FBLN5/DPT/SFRP2/ABI3BP/CREB3L1/TNFRSF11B/ADAMTS15/MFAP4/GREM1/COL4A3/RXFP1/TPSAB1/COL6A5/NDNF/LAMB3/EGFL6/COL6A6	30	Decreased
GO:0045229	external encapsulating structure organization	30/428	262/13100	2.16999352112975e-09	2.29771313980196e-07	1.85673129853057e-07	ELN/MMP9/FERMT1/FOXF1/COMP/COL12A1/ADTRP/FMOD/COL10A1/SPINK5/IL6/SULF1/LUM/FBLN5/DPT/SFRP2/ABI3BP/CREB3L1/TNFRSF11B/ADAMTS15/MFAP4/GREM1/COL4A3/RXFP1/TPSAB1/COL6A5/NDNF/LAMB3/EGFL6/COL6A6	30	Decreased
GO:0050863	regulation of T cell activation	31/428	280/13100	2.65010038476818e-09	2.72813111831968e-07	2.20454257153961e-07	CD6/IGF1/LAG3/CD40LG/IL7/JAK3/CCL2/CD5/IL1RL2/SLAMF1/PLA2G2D/TNFSF11/CCR2/LAX1/CCR7/IDO1/SPINK5/TESPA1/IL6/CCL21/XCL1/TNFAIP8L2/ICOS/RASGRP1/CCL19/TIGIT/SPN/TOX/CD3E/KLRK1/HLA-DQA1	31	Decreased
GO:0022407	regulation of cell-cell adhesion	36/428	371/13100	4.92467801169373e-09	4.93266397603701e-07	3.98597693976349e-07	CD6/IGF1/LAG3/CD40LG/ZDHHC2/IL7/JAK3/CCL2/CD5/ADTRP/IL1RL2/SLAMF1/PLA2G2D/EPCAM/TNFSF11/CCR2/LAX1/CCR7/IDO1/TESPA1/IL6/BLK/CCL21/SKAP1/XCL1/BMP6/TNFAIP8L2/ICOS/RASGRP1/CCL19/SELP/TIGIT/SPN/CD3E/KLRK1/HLA-DQA1	36	Decreased
GO:0060326	cell chemotaxis	27/428	227/13100	6.18840741813346e-09	6.03532576094805e-07	4.87701360237941e-07	STAP1/CXCL2/RARRES2/CCL2/CCL8/CCR6/SLAMF1/TNFSF11/CCR2/CCR7/ACKR4/IL6/CCL21/THBS1/CXCL9/XCL1/AGTR1/CXCL14/CCR5/JAM3/GREM1/CXCL11/CXCR6/CCL19/XCR1/CCL13/KLRK1	27	Decreased
GO:0019221	cytokine-mediated signaling pathway	35/428	358/13100	6.69282563970772e-09	6.31042744146767e-07	5.09931720140185e-07	STAP1/TNFRSF17/CXCL2/IL2RB/IL21R/IL7/JAK3/CCL2/CCL8/OAS3/CCR6/IL1RL2/TNFSF11/CCR2/CCR7/ACKR4/IL15RA/OASL/IL6/CCL21/DUOX1/CXCL9/XCL1/IL2RG/CCR5/AIM2/IL31RA/CXCL11/CXCR6/CCL19/XCR1/CCL13/IL3RA/CD300LF/CEBPA	35	Decreased
GO:0007204	positive regulation of cytosolic calcium ion concentration	27/428	228/13100	6.81103879273358e-09	6.31042744146767e-07	5.09931720140185e-07	CD38/P2RY10/JAK3/P2RX1/CCR6/FASLG/ADRA1A/CCR2/CCR7/MCHR1/ACKR4/CCL21/CXCL9/XCL1/AGTR1/GPR174/MS4A1/CCR5/AVPR1A/RIC3/CXCL11/CXCR6/CCL19/CYSLTR1/XCR1/CD19/GP1BA	27	Decreased
GO:0007159	leukocyte cell-cell adhesion	32/428	308/13100	7.03720349531232e-09	6.36094540332377e-07	5.14013965190335e-07	CD6/IGF1/LAG3/CD40LG/IL7/JAK3/CCL2/CD5/ADTRP/IL1RL2/SLAMF1/PLA2G2D/TNFSF11/CCR2/LAX1/CCR7/IDO1/TESPA1/IL6/CCL21/SKAP1/XCL1/TNFAIP8L2/ICOS/RASGRP1/CCL19/SELP/TIGIT/SPN/CD3E/KLRK1/HLA-DQA1	32	Decreased
GO:0006935	chemotaxis	41/428	467/13100	7.69565849298061e-09	6.7905024702348e-07	5.48725524123555e-07	STAP1/LAMA3/NTN1/FGF10/SEMA3A/CXCL2/RARRES2/CCL2/CCL8/CCR6/SLAMF1/TNFSF11/CCR2/CCR7/ACKR4/LGR6/IL6/CCL21/THBS1/CXCL9/FGF7/RNF165/XCL1/AGTR1/CXCL14/EPHA1/NRG1/CCR5/JAM3/GREM1/CXCL11/CXCR6/CCL19/CYSLTR1/XCR1/CCL13/ROBO2/RELN/SPN/SUCNR1/KLRK1	41	Decreased
GO:0042330	taxis	41/428	469/13100	8.70420481952259e-09	7.5018100142211e-07	6.06204717540802e-07	STAP1/LAMA3/NTN1/FGF10/SEMA3A/CXCL2/RARRES2/CCL2/CCL8/CCR6/SLAMF1/TNFSF11/CCR2/CCR7/ACKR4/LGR6/IL6/CCL21/THBS1/CXCL9/FGF7/RNF165/XCL1/AGTR1/CXCL14/EPHA1/NRG1/CCR5/JAM3/GREM1/CXCL11/CXCR6/CCL19/CYSLTR1/XCR1/CCL13/ROBO2/RELN/SPN/SUCNR1/KLRK1	41	Decreased
GO:0007186	G protein-coupled receptor signaling pathway	42/428	490/13100	1.00920936073633e-08	8.50029520656554e-07	6.86890103180588e-07	P2RY10/PDGFRL/CCL2/CCL8/CCR6/NPR3/GPR68/ADRA1A/CCR2/CCR7/RGS13/MCHR1/ACKR4/LGR6/CCL21/CXCL9/XCL1/AGTR1/GPR174/ADRA2A/CCR5/NPY1R/TSHR/AVPR1A/CXCL11/NPR1/RXFP1/CXCR6/CCL19/CYSLTR1/XCR1/ADGRG2/P2RY14/FZD8/GPBAR1/OR56B1/OR52N4/CCL13/GPR132/GP1BA/SUCNR1/CD3E	42	Decreased
GO:0050900	leukocyte migration	30/428	284/13100	1.44245923310125e-08	1.18794531508294e-06	9.59952401911829e-07	STAP1/CXCL2/MMP9/RARRES2/CCL2/CCL8/ADTRP/BMP5/CCR6/SLAMF1/TNFSF11/CCR2/XG/CCR7/IL6/CCL21/THBS1/CXCL9/XCL1/CCR5/JAM3/GREM1/ROR2/CXCL11/CCL19/SELP/GCSAM/CCL13/SPN/KLRK1	30	Decreased
GO:0050853	B cell receptor signaling pathway	13/428	55/13100	1.67689446805022e-08	1.35099367360741e-06	1.09170818343315e-06	CD38/CD79B/CD22/STAP1/CD79A/IGLL1/BLK/BANK1/MS4A1/FCRL3/GCSAM/CD19/IGLL5	13	Decreased
GO:0055074	calcium ion homeostasis	33/428	340/13100	2.19756193395333e-08	1.72237120202295e-06	1.39181017120325e-06	CD38/ATP2C2/ATP2A3/P2RY10/JAK3/P2RX1/CCL8/CCR6/FASLG/TNFSF11/ADRA1A/CCR2/CCR7/MCHR1/ACKR4/KL/CCL21/CXCL9/XCL1/AGTR1/GPR174/MS4A1/CCR5/AVPR1A/RIC3/CXCL11/CXCR6/CCL19/CYSLTR1/XCR1/CD19/CCL13/GP1BA	33	Decreased
GO:0031341	regulation of cell killing	15/428	77/13100	2.23080997563685e-08	1.72237120202295e-06	1.39181017120325e-06	STAP1/CD5L/LAG3/FCER2/KLRC1/XCL1/CD1C/DNASE1L3/RASGRP1/KLRC4/SH2D1A/NCR1/KLRC2/KLRC3/KLRK1	15	Decreased
GO:0046651	lymphocyte proliferation	26/428	229/13100	3.13178315573451e-08	2.33199678477973e-06	1.88443515570719e-06	CD38/CD22/CD6/IGF1/FGF10/CD40LG/IL7/CD79A/JAK3/SLAMF1/PLA2G2D/CR2/CCR2/IDO1/IL6/BLK/XCL1/MS4A1/FCRL3/MZB1/RASGRP1/CCL19/CD19/SPN/CD3E/LST1	26	Decreased
GO:0030595	leukocyte chemotaxis	22/428	169/13100	3.14624498756034e-08	2.33199678477973e-06	1.88443515570719e-06	STAP1/CXCL2/RARRES2/CCL2/CCL8/CCR6/SLAMF1/TNFSF11/CCR2/CCR7/IL6/CCL21/THBS1/CXCL9/XCL1/CCR5/JAM3/GREM1/CXCL11/CCL19/CCL13/KLRK1	22	Decreased
GO:0002685	regulation of leukocyte migration	22/428	170/13100	3.50658330348663e-08	2.54811720053362e-06	2.05907729585541e-06	STAP1/RARRES2/CCL2/CCL8/ADTRP/BMP5/CCR6/SLAMF1/CCR2/XG/CCR7/IL6/CCL21/THBS1/XCL1/JAM3/GREM1/CCL19/SELP/GCSAM/SPN/KLRK1	22	Decreased
GO:0032943	mononuclear cell proliferation	26/428	232/13100	4.09305698120314e-08	2.91709022544978e-06	2.35723625739331e-06	CD38/CD22/CD6/IGF1/FGF10/CD40LG/IL7/CD79A/JAK3/SLAMF1/PLA2G2D/CR2/CCR2/IDO1/IL6/BLK/XCL1/MS4A1/FCRL3/MZB1/RASGRP1/CCL19/CD19/SPN/CD3E/LST1	26	Decreased
GO:0051480	regulation of cytosolic calcium ion concentration	27/428	249/13100	4.48836642171795e-08	3.13846904884655e-06	2.53612760075225e-06	CD38/P2RY10/JAK3/P2RX1/CCR6/FASLG/ADRA1A/CCR2/CCR7/MCHR1/ACKR4/CCL21/CXCL9/XCL1/AGTR1/GPR174/MS4A1/CCR5/AVPR1A/RIC3/CXCL11/CXCR6/CCL19/CYSLTR1/XCR1/CD19/GP1BA	27	Decreased
GO:0031343	positive regulation of cell killing	12/428	50/13100	4.9950733473386e-08	3.42810033800682e-06	2.77017225598018e-06	STAP1/CD5L/LAG3/FCER2/XCL1/CD1C/RASGRP1/KLRC4/SH2D1A/KLRC2/KLRC3/KLRK1	12	Decreased
GO:0032103	positive regulation of response to external stimulus	32/428	338/13100	6.49776554559313e-08	4.37831256581239e-06	3.53801779468181e-06	STAP1/FGF10/LAG3/NKG7/RARRES2/CCR6/SLAMF1/TNFSF11/CCR2/CCR7/IDO1/OASL/IL6/CCL21/THBS1/XCL1/AGTR1/BMP6/GBP5/AIM2/FABP4/RASGRP1/CCL19/TLR10/KLRC4/SH2D1A/PLA2G2A/SUCNR1/KLRC2/KLRC3/KLRK1/CEBPA	32	Decreased
GO:1903039	positive regulation of leukocyte cell-cell adhesion	24/428	207/13100	7.17329081807064e-08	4.74718138781604e-06	3.83609255214492e-06	CD6/IGF1/CD40LG/IL7/JAK3/CCL2/CD5/IL1RL2/SLAMF1/TNFSF11/CCR2/CCR7/TESPA1/IL6/CCL21/SKAP1/XCL1/ICOS/RASGRP1/CCL19/SELP/CD3E/KLRK1/HLA-DQA1	24	Decreased
GO:0042113	B cell activation	25/428	223/13100	7.44239244531308e-08	4.80967872576546e-06	3.88659527219097e-06	CD38/CD79B/CD22/MFNG/CD40LG/IL7/CD79A/JAK3/POU2AF1/CCR6/CR2/LAX1/IGLL1/IL6/BLK/BANK1/MS4A1/FCRL3/FCRL1/MZB1/RASGRP1/TBC1D10C/CD19/DLL1/IGLL5	25	Decreased
GO:0072676	lymphocyte migration	15/428	84/13100	7.59596049204551e-08	4.80967872576546e-06	3.88659527219097e-06	CCL2/CCL8/ADTRP/CCR6/CCR2/XG/CCR7/CCL21/XCL1/CXCL11/CCL19/GCSAM/CCL13/SPN/KLRK1	15	Decreased
GO:0001909	leukocyte mediated cytotoxicity	16/428	96/13100	7.67536584379457e-08	4.80967872576546e-06	3.88659527219097e-06	SLAMF7/STAP1/LAG3/NKG7/KLRC1/XCL1/CD1C/DNASE1L3/SCNN1B/RASGRP1/KLRC4/SH2D1A/NCR1/KLRC2/KLRC3/KLRK1	16	Decreased
GO:0097529	myeloid leukocyte migration	21/428	163/13100	7.78685168769367e-08	4.80967872576546e-06	3.88659527219097e-06	STAP1/CXCL2/RARRES2/CCL2/CCL8/SLAMF1/TNFSF11/CCR2/XG/CCR7/IL6/CCL21/THBS1/CXCL9/XCL1/JAM3/GREM1/ROR2/CXCL11/CCL19/CCL13	21	Decreased
GO:0055065	metal ion homeostasis	40/428	489/13100	8.32990754490317e-08	5.06076022318216e-06	4.08948869115609e-06	CD38/ATP2C2/SLC12A3/ATP2A3/P2RY10/JAK3/P2RX1/CCL8/CCR6/FASLG/TNFSF11/ADRA1A/CCR2/CCR7/STEAP4/MCHR1/ACKR4/KL/SCN7A/CCL21/CXCL9/XCL1/AGTR1/GPR174/BMP6/MS4A1/TMPRSS3/CCR5/AVPR1A/RIC3/SCNN1B/CXCL11/NPR1/CXCR6/CCL19/CYSLTR1/XCR1/CD19/CCL13/GP1BA	40	Decreased
GO:0006874	cellular calcium ion homeostasis	31/428	330/13100	1.25224837674271e-07	7.48521368420725e-06	6.0486360472547e-06	CD38/ATP2C2/ATP2A3/P2RY10/JAK3/P2RX1/CCL8/CCR6/FASLG/ADRA1A/CCR2/CCR7/MCHR1/ACKR4/CCL21/CXCL9/XCL1/AGTR1/GPR174/MS4A1/CCR5/AVPR1A/RIC3/CXCL11/CXCR6/CCL19/CYSLTR1/XCR1/CD19/CCL13/GP1BA	31	Decreased
GO:0001910	regulation of leukocyte mediated cytotoxicity	13/428	65/13100	1.40925663866004e-07	8.29000809980019e-06	6.69897265996294e-06	STAP1/LAG3/KLRC1/XCL1/CD1C/DNASE1L3/RASGRP1/KLRC4/SH2D1A/NCR1/KLRC2/KLRC3/KLRK1	13	Decreased
GO:0002715	regulation of natural killer cell mediated immunity	10/428	36/13100	1.48086562637077e-07	8.57513751770324e-06	6.92937945234349e-06	LAG3/KLRC1/CD96/RASGRP1/KLRC4/SH2D1A/NCR1/KLRC2/KLRC3/KLRK1	10	Decreased
GO:0070663	regulation of leukocyte proliferation	23/428	201/13100	1.71527804052899e-07	9.77972372030834e-06	7.90277898834812e-06	CD38/CD22/CD6/IGF1/FGF10/CD40LG/IL7/JAK3/CCL8/SLAMF1/PLA2G2D/CCR2/IDO1/IL6/BLK/XCL1/FCRL3/GREM1/MZB1/CCL19/SPN/CD3E/LST1	23	Decreased
GO:0002228	natural killer cell mediated immunity	12/428	56/13100	1.92334431675891e-07	1.07998697544068e-05	8.72713649310861e-06	SLAMF7/LAG3/NKG7/KLRC1/CD96/RASGRP1/KLRC4/SH2D1A/NCR1/KLRC2/KLRC3/KLRK1	12	Decreased
GO:0072507	divalent inorganic cation homeostasis	33/428	373/13100	1.99986858082264e-07	1.10619596425802e-05	8.93892554978856e-06	CD38/ATP2C2/ATP2A3/P2RY10/JAK3/P2RX1/CCL8/CCR6/FASLG/TNFSF11/ADRA1A/CCR2/CCR7/MCHR1/ACKR4/KL/CCL21/CXCL9/XCL1/AGTR1/GPR174/MS4A1/CCR5/AVPR1A/RIC3/CXCL11/CXCR6/CCL19/CYSLTR1/XCR1/CD19/CCL13/GP1BA	33	Decreased
GO:0050870	positive regulation of T cell activation	22/428	189/13100	2.36015604795634e-07	1.2862850461362e-05	1.0394185691077e-05	CD6/IGF1/CD40LG/IL7/JAK3/CCL2/CD5/IL1RL2/SLAMF1/TNFSF11/CCR2/CCR7/TESPA1/IL6/CCL21/XCL1/ICOS/RASGRP1/CCL19/CD3E/KLRK1/HLA-DQA1	22	Decreased
GO:0002548	monocyte chemotaxis	10/428	39/13100	3.39209535821203e-07	1.82189933297591e-05	1.47223665814084e-05	CCL2/CCL8/TNFSF11/CCR2/IL6/CCL21/XCL1/GREM1/CCL19/CCL13	10	Decreased
GO:0071675	regulation of mononuclear cell migration	15/428	95/13100	4.07458266220534e-07	2.157200478019e-05	1.7431861163871e-05	RARRES2/CCL2/ADTRP/BMP5/CCR6/SLAMF1/CCR2/CCR7/CCL21/THBS1/XCL1/GREM1/GCSAM/SPN/KLRK1	15	Decreased
GO:0050854	regulation of antigen receptor-mediated signaling pathway	12/428	60/13100	4.2817840553703e-07	2.23497066326794e-05	1.8060304874023e-05	CD22/STAP1/SLA2/GBP1/CCR7/TESPA1/BLK/UBASH3A/FCRL3/GCSAM/CD19/SH2D1A	12	Decreased
GO:0002703	regulation of leukocyte mediated immunity	22/428	196/13100	4.45944954020519e-07	2.29537777722228e-05	1.85484414355026e-05	STAP1/LAG3/FOXF1/FCER2/JAK3/SLAMF1/CR2/CCR2/KLRC1/IL6/BLK/XCL1/CD96/CD1C/DNASE1L3/RASGRP1/KLRC4/SH2D1A/NCR1/KLRC2/KLRC3/KLRK1	22	Decreased
GO:0002688	regulation of leukocyte chemotaxis	15/428	96/13100	4.68699860254346e-07	2.37945435904467e-05	1.92278457451134e-05	STAP1/RARRES2/CCL2/CCR6/SLAMF1/CCR2/CCR7/IL6/CCL21/THBS1/XCL1/JAM3/GREM1/CCL19/KLRK1	15	Decreased
GO:0030101	natural killer cell activation	12/428	61/13100	5.17494914404796e-07	2.59167047673537e-05	2.09427173752723e-05	SLAMF7/IL2RB/IL21R/NKG7/SLAMF1/CD244/IL15RA/RASGRP1/NCR1/TOX/KLRC2/KLRK1	12	Decreased
GO:0031347	regulation of defense response	38/428	486/13100	5.58488867007147e-07	2.75289161573328e-05	2.22455098325935e-05	IGF1/STAP1/CST7/LAG3/MMP9/FOXF1/NKG7/OAS3/IL1RL2/PLA2G2D/TNFSF11/CCR2/CCR7/IDO1/SPINK5/KLRC1/IL6/DUOXA1/XCL1/AGTR1/SERPING1/CD96/GBP5/TNFAIP8L2/AIM2/DNASE1L3/FABP4/RASGRP1/TLR10/KLRC4/SH2D1A/PLA2G2A/NCR1/SUCNR1/KLRC2/KLRC3/KLRK1/CEBPA	38	Decreased
GO:0050670	regulation of lymphocyte proliferation	21/428	183/13100	5.6454334267601e-07	2.75289161573328e-05	2.22455098325935e-05	CD38/CD22/CD6/IGF1/FGF10/CD40LG/IL7/JAK3/SLAMF1/PLA2G2D/CCR2/IDO1/IL6/BLK/XCL1/FCRL3/MZB1/CCL19/SPN/CD3E/LST1	21	Decreased
GO:0006875	cellular metal ion homeostasis	35/428	430/13100	6.27239590659537e-07	3.01889600387564e-05	2.43950326100667e-05	CD38/ATP2C2/ATP2A3/P2RY10/JAK3/P2RX1/CCL8/CCR6/FASLG/ADRA1A/CCR2/CCR7/STEAP4/MCHR1/ACKR4/CCL21/CXCL9/XCL1/AGTR1/GPR174/BMP6/MS4A1/TMPRSS3/CCR5/AVPR1A/RIC3/SCNN1B/CXCL11/CXCR6/CCL19/CYSLTR1/XCR1/CD19/CCL13/GP1BA	35	Decreased
GO:0072503	cellular divalent inorganic cation homeostasis	31/428	356/13100	6.69106609298667e-07	3.17522259223051e-05	2.5658273283426e-05	CD38/ATP2C2/ATP2A3/P2RY10/JAK3/P2RX1/CCL8/CCR6/FASLG/ADRA1A/CCR2/CCR7/MCHR1/ACKR4/CCL21/CXCL9/XCL1/AGTR1/GPR174/MS4A1/CCR5/AVPR1A/RIC3/CXCL11/CXCR6/CCL19/CYSLTR1/XCR1/CD19/CCL13/GP1BA	31	Decreased
GO:0032944	regulation of mononuclear cell proliferation	21/428	185/13100	6.76855328619024e-07	3.17522259223051e-05	2.5658273283426e-05	CD38/CD22/CD6/IGF1/FGF10/CD40LG/IL7/JAK3/SLAMF1/PLA2G2D/CCR2/IDO1/IL6/BLK/XCL1/FCRL3/MZB1/CCL19/SPN/CD3E/LST1	21	Decreased
GO:0002460	adaptive immune response based on somatic recombination of immune receptors built from immunoglobulin superfamily domains	25/428	252/13100	7.78617189210186e-07	3.60694412901619e-05	2.91469197803024e-05	C6/SLA2/CD40LG/IL21R/FCER2/JAK3/CCR6/SLAMF1/CR2/CCR2/LY9/IGLL1/KLRC1/IL6/C1RL/XCL1/SERPING1/CD8A/CD1C/C1R/CCL19/CD19/SPN/HLA-DQA1/IGLL5	25	Decreased
GO:0071621	granulocyte chemotaxis	14/428	88/13100	9.03570767113325e-07	4.13411513940986e-05	3.34068724163406e-05	CXCL2/RARRES2/CCL2/CCL8/SLAMF1/CCR7/CCL21/THBS1/CXCL9/XCL1/JAM3/CXCL11/CCL19/CCL13	14	Decreased
GO:0042269	regulation of natural killer cell mediated cytotoxicity	9/428	34/13100	9.89261086835136e-07	4.47097754611099e-05	3.61289832098326e-05	LAG3/KLRC1/RASGRP1/KLRC4/SH2D1A/NCR1/KLRC2/KLRC3/KLRK1	9	Decreased
GO:0002263	cell activation involved in immune response	24/428	239/13100	1.04282345960009e-06	4.65626956780473e-05	3.76262871599525e-05	MFNG/CD40LG/FOXF1/NKG7/JAK3/POU2AF1/CCR6/SLAMF1/CCR2/CD244/LY9/IL6/BLK/CD1C/DNASE1L3/SCNN1B/RASGRP1/CCL19/TCIM/CD19/SPN/DLL1/SUCNR1/KLRC2	24	Decreased
GO:0042267	natural killer cell mediated cytotoxicity	11/428	54/13100	1.07343097773952e-06	4.73587524226507e-05	3.82695630534954e-05	SLAMF7/LAG3/NKG7/KLRC1/RASGRP1/KLRC4/SH2D1A/NCR1/KLRC2/KLRC3/KLRK1	11	Decreased
GO:0001912	positive regulation of leukocyte mediated cytotoxicity	10/428	44/13100	1.14362195781422e-06	4.98619173607002e-05	4.02923154177272e-05	STAP1/LAG3/XCL1/CD1C/RASGRP1/KLRC4/SH2D1A/KLRC2/KLRC3/KLRK1	10	Decreased
GO:0042742	defense response to bacterium	18/428	146/13100	1.28076884060066e-06	5.510330511799e-05	4.452776523438e-05	LYZ/RARRES2/OAS3/GNLY/IGLL1/JCHAIN/SPINK5/STAB2/IL6/GBP2/GBP4/SCNN1B/SELP/PLA2G2A/SPN/GBP7/KLRK1/IGLL5	18	Decreased
GO:0048247	lymphocyte chemotaxis	9/428	35/13100	1.29357462095659e-06	5.510330511799e-05	4.452776523438e-05	CCL2/CCL8/CCR2/CCL21/XCL1/CXCL11/CCL19/CCL13/KLRK1	9	Decreased
GO:0097530	granulocyte migration	15/428	104/13100	1.34612612679531e-06	5.66902662034481e-05	4.58101534776635e-05	CXCL2/RARRES2/CCL2/CCL8/SLAMF1/XG/CCR7/CCL21/THBS1/CXCL9/XCL1/JAM3/CXCL11/CCL19/CCL13	15	Decreased
GO:0019730	antimicrobial humoral response	10/428	45/13100	1.42797505653656e-06	5.94615231407244e-05	4.80495450721053e-05	CXCL2/LYZ/RARRES2/GNLY/JCHAIN/SPINK5/CXCL9/CXCL14/CXCL11/CCL13	10	Decreased
GO:0022409	positive regulation of cell-cell adhesion	24/428	244/13100	1.5118869113108e-06	6.22561432590869e-05	5.03078159377686e-05	CD6/IGF1/CD40LG/IL7/JAK3/CCL2/CD5/IL1RL2/SLAMF1/TNFSF11/CCR2/CCR7/TESPA1/IL6/CCL21/SKAP1/XCL1/ICOS/RASGRP1/CCL19/SELP/CD3E/KLRK1/HLA-DQA1	24	Decreased
GO:0045954	positive regulation of natural killer cell mediated cytotoxicity	7/428	20/13100	2.02847073059908e-06	8.26100277758261e-05	6.67553409896399e-05	LAG3/RASGRP1/KLRC4/SH2D1A/KLRC2/KLRC3/KLRK1	7	Decreased
GO:0045785	positive regulation of cell adhesion	31/428	378/13100	2.3951649198446e-06	9.64834912276531e-05	7.79661807432252e-05	CD6/IGF1/FERMT1/CD40LG/FOXF1/IL7/JAK3/CCL2/CD5/IL1RL2/SLAMF1/TNFSF11/CCR2/CCR7/TESPA1/IL6/CCL21/SKAP1/XCL1/SFRP2/EPHA1/ABI3BP/ICOS/RASGRP1/CCL19/NDNF/SELP/EGFL6/CD3E/KLRK1/HLA-DQA1	31	Decreased
GO:0042100	B cell proliferation	12/428	70/13100	2.42190402282123e-06	9.6511573210489e-05	7.79888731740396e-05	CD38/CD22/CD40LG/IL7/CD79A/CR2/BLK/MS4A1/FCRL3/MZB1/RASGRP1/CD19	12	Decreased
GO:0002366	leukocyte activation involved in immune response	23/428	235/13100	2.72398397246518e-06	0.000107394517042085	8.6783139996231e-05	MFNG/CD40LG/FOXF1/NKG7/JAK3/POU2AF1/CCR6/SLAMF1/CCR2/CD244/LY9/IL6/BLK/CD1C/DNASE1L3/SCNN1B/RASGRP1/CCL19/CD19/SPN/DLL1/SUCNR1/KLRC2	23	Decreased
GO:0045109	intermediate filament organization	7/428	21/13100	2.95755146862637e-06	0.000115375639397151	9.32325089001885e-05	KRT17/PRPH/KRT7/KRT8/KRT19/DES/KRT5	7	Decreased
GO:0002695	negative regulation of leukocyte activation	18/428	155/13100	3.06530609970465e-06	0.000118333587557348	9.56227615532864e-05	CST7/LAG3/FOXF1/JAK3/PLA2G2D/CCR2/LAX1/IDO1/BLK/XCL1/BANK1/TNFAIP8L2/IL31RA/TBC1D10C/TIGIT/CD300LF/SPN/LST1	18	Decreased
GO:0002706	regulation of lymphocyte mediated immunity	17/428	140/13100	3.11861355458993e-06	0.000119150328178457	9.6282751631127e-05	LAG3/FCER2/SLAMF1/CR2/CCR2/KLRC1/IL6/XCL1/CD96/CD1C/RASGRP1/KLRC4/SH2D1A/NCR1/KLRC2/KLRC3/KLRK1	17	Decreased
GO:0031349	positive regulation of defense response	22/428	221/13100	3.39918910441289e-06	0.000128544845111777	0.00010387425351294	STAP1/LAG3/NKG7/TNFSF11/CCR2/CCR7/IDO1/IL6/AGTR1/GBP5/AIM2/FABP4/RASGRP1/TLR10/KLRC4/SH2D1A/PLA2G2A/SUCNR1/KLRC2/KLRC3/KLRK1/CEBPA	22	Decreased
GO:0002687	positive regulation of leukocyte migration	15/428	112/13100	3.48838534765814e-06	0.000130585415135567	0.000105523193132243	RARRES2/CCL8/CCR6/SLAMF1/CCR2/XG/CCR7/IL6/CCL21/THBS1/XCL1/JAM3/CCL19/SELP/SPN	15	Decreased
GO:0002407	dendritic cell chemotaxis	7/428	22/13100	4.21639584317557e-06	0.000154712504899096	0.000125019762103538	CCR6/SLAMF1/CCR2/CCR7/CCL21/CCR5/CCL19	7	Decreased
GO:0002717	positive regulation of natural killer cell mediated immunity	7/428	22/13100	4.21639584317557e-06	0.000154712504899096	0.000125019762103538	LAG3/RASGRP1/KLRC4/SH2D1A/KLRC2/KLRC3/KLRK1	7	Decreased
GO:0030217	T cell differentiation	22/428	226/13100	4.90306673533718e-06	0.000178144758050584	0.000143954848937402	LAG3/IL7/JAK3/CCR6/IL1RL2/PLA2G2D/CCR2/LY9/CCR7/SPINK5/KLRC1/TESPA1/IL6/CD8A/CD3G/CD3D/RASGRP1/CCL19/FZD8/SPN/TOX/CD3E	22	Decreased
GO:0030003	cellular cation homeostasis	36/428	492/13100	5.1800465011801e-06	0.000186381090615276	0.000150610447581578	CFTR/CD38/ATP2C2/ATP2A3/P2RY10/JAK3/P2RX1/CCL8/CCR6/FASLG/ADRA1A/CCR2/CCR7/STEAP4/MCHR1/ACKR4/CCL21/CXCL9/XCL1/AGTR1/GPR174/BMP6/MS4A1/TMPRSS3/CCR5/AVPR1A/RIC3/SCNN1B/CXCL11/CXCR6/CCL19/CYSLTR1/XCR1/CD19/CCL13/GP1BA	36	Decreased
GO:0050920	regulation of chemotaxis	19/428	177/13100	5.29798318938267e-06	0.000188791593267809	0.000152558321597102	STAP1/FGF10/SEMA3A/RARRES2/CCL2/CCR6/SLAMF1/CCR2/CCR7/IL6/CCL21/THBS1/XCL1/JAM3/GREM1/CCL19/ROBO2/SUCNR1/KLRK1	19	Decreased
GO:0001819	positive regulation of cytokine production	30/428	378/13100	6.7354929764192e-06	0.000237730828291519	0.00019210503777356	CD6/FERMT1/CD40LG/IL7/POU2AF1/OAS3/IL1RL2/SLAMF1/CCR2/CD244/LY9/CCR7/IDO1/IL6/SULF1/THBS1/LUM/XCL1/ADRA2A/GBP5/INAVA/AIM2/RASGRP1/CCL19/TIGIT/CCBE1/SPN/CD3E/KLRK1/LTB	30	Decreased
GO:0043588	skin development	19/428	182/13100	7.96458306141967e-06	0.000278459856845484	0.000225017267226802	FGF10/TP63/MACROH2A2/FERMT1/COMP/ITGB6/IRF6/KRT17/SPINK5/FST/KRT7/SCEL/FGF7/FLG/AQP3/KRT8/KRT5/DLL1/LTB	19	Decreased
GO:0019722	calcium-mediated signaling	18/428	167/13100	8.83798789712409e-06	0.000306108253707868	0.000247359326781289	CD22/IGF1/SLA2/CCR6/GBP1/TNFSF11/CCR2/CCR7/ACKR4/AGTR1/NRG1/CCR5/AVPR1A/CXCR6/XCR1/SELP/TBC1D10C/CD3E	18	Decreased
GO:0002699	positive regulation of immune effector process	20/428	201/13100	9.52769048152464e-06	0.000326940934486392	0.000264193756529606	STAP1/LAG3/FOXF1/FCER2/SLAMF1/CCR2/CD244/IL6/BLK/XCL1/CD1C/INAVA/MZB1/RASGRP1/CCL19/KLRC4/SH2D1A/KLRC2/KLRC3/KLRK1	20	Decreased
GO:0006956	complement activation	9/428	44/13100	1.00040373681215e-05	0.00034013727051613	0.000274857424551479	C6/CD5L/CR2/IGLL1/C1RL/SERPING1/C1R/MFAP4/IGLL5	9	Decreased
GO:0008544	epidermis development	21/428	219/13100	1.01614557243782e-05	0.000342348681041325	0.000276644416611063	LAMA3/FGF10/TP63/MACROH2A2/FERMT1/IRF6/KRT17/SPINK5/FST/KRT7/SCEL/FGF7/FLG/SVEP1/AQP3/KRT8/SLITRK6/KRT5/LAMB3/DLL1/SLC44A4	21	Decreased
GO:0034341	response to interferon-gamma	14/428	108/13100	1.08275900212724e-05	0.000361504942512032	0.000292124168900142	CCL2/CCL8/GBP1/FASLG/CCL21/XCL1/GBP5/GBP2/GBP4/CCL19/CIITA/CCL13/GBP7/UBD	14	Decreased
GO:0008015	blood circulation	29/428	369/13100	1.15879168342457e-05	0.000383435890961738	0.00030984608452471	CD38/ELN/ATP2A3/SEMA3A/TBX5/COMP/MEOX2/P2RX1/SOD3/NPR3/TNNC1/TNNT2/ADRA1A/KCNJ8/KL/AGTR1/SERPING1/ADRA2A/BMP6/CPA3/NPY1R/AVPR1A/SCNN1B/COL4A3/NPR1/CYSLTR1/DES/DLL1/SUCNR1	29	Decreased
GO:0007156	homophilic cell adhesion via plasma membrane adhesion molecules	16/428	141/13100	1.45351079255616e-05	0.000476700088248948	0.000385210824855358	SDK2/AMIGO2/ROBO2/PTPRT/PCDHA9/PCDHA8/PCDHA7/PCDHA4/PCDHA2/PCDHA1/PCDHA13/PCDHAC1/PCDHA11/PCDHA10/PCDHA12/PCDHA3	16	Decreased
GO:0040017	positive regulation of locomotion	34/428	475/13100	1.51744921813672e-05	0.000493304105474971	0.00039862816487525	IGF1/NTN1/FGF10/SEMA3A/MMP9/FERMT1/FOXF1/RARRES2/CCL8/CCR6/SLAMF1/CCR2/XG/F10/CCR7/LGR6/IL6/CCL21/THBS1/DUOX1/FGF7/XCL1/EPHA1/ADRA2A/SH3RF2/JAM3/ROR2/LRRC15/CCL19/SELP/CCBE1/RELN/SPN/SUCNR1	34	Decreased
GO:0050866	negative regulation of cell activation	18/428	174/13100	1.56109181353993e-05	0.000503078805302519	0.000406526884166691	CST7/LAG3/FOXF1/JAK3/PLA2G2D/CCR2/LAX1/IDO1/BLK/XCL1/BANK1/TNFAIP8L2/IL31RA/TBC1D10C/TIGIT/CD300LF/SPN/LST1	18	Decreased
GO:0019724	B cell mediated immunity	15/428	127/13100	1.65819525801009e-05	0.00052976479536081	0.000428091244014402	C6/SLA2/CD40LG/IL21R/FCER2/CCR6/CR2/IGLL1/C1RL/XCL1/SERPING1/C1R/CD19/HLA-DQA1/IGLL5	15	Decreased
GO:0030593	neutrophil chemotaxis	11/428	71/13100	1.74233636925025e-05	0.000551888767900975	0.000445969138148173	CXCL2/CCL2/CCL8/CCR7/CCL21/CXCL9/XCL1/JAM3/CXCL11/CCL19/CCL13	11	Decreased
GO:0050671	positive regulation of lymphocyte proliferation	14/428	113/13100	1.83164011685932e-05	0.0005752591756848	0.000464854249104796	CD38/CD6/IGF1/FGF10/CD40LG/IL7/JAK3/SLAMF1/CCR2/IL6/XCL1/FCRL3/CCL19/CD3E	14	Decreased
GO:0006958	complement activation, classical pathway	7/428	27/13100	1.90546946496651e-05	0.000593417633375285	0.000479527698171582	C6/CR2/IGLL1/C1RL/SERPING1/C1R/IGLL5	7	Decreased
GO:1990266	neutrophil migration	12/428	85/13100	1.92373269946825e-05	0.000594112782019113	0.000480089432455016	CXCL2/CCL2/CCL8/XG/CCR7/CCL21/CXCL9/XCL1/JAM3/CXCL11/CCL19/CCL13	12	Decreased
GO:0032946	positive regulation of mononuclear cell proliferation	14/428	115/13100	2.24043346126511e-05	0.000686202182433761	0.000554504845350087	CD38/CD6/IGF1/FGF10/CD40LG/IL7/JAK3/SLAMF1/CCR2/IL6/XCL1/FCRL3/CCL19/CD3E	14	Decreased
GO:2000147	positive regulation of cell motility	33/428	464/13100	2.31232859695752e-05	0.00070241719510857	0.000567607839373955	IGF1/NTN1/FGF10/SEMA3A/MMP9/FERMT1/FOXF1/RARRES2/CCL8/CCR6/SLAMF1/CCR2/XG/F10/CCR7/LGR6/IL6/CCL21/THBS1/DUOX1/FGF7/XCL1/EPHA1/ADRA2A/SH3RF2/JAM3/ROR2/LRRC15/CCL19/SELP/CCBE1/RELN/SPN	33	Decreased
GO:0071346	cellular response to interferon-gamma	12/428	87/13100	2.44495980055975e-05	0.000736668375680848	0.000595285462780701	CCL2/CCL8/GBP1/FASLG/CCL21/XCL1/GBP5/GBP2/GBP4/CCL19/CCL13/GBP7	12	Decreased
GO:0002455	humoral immune response mediated by circulating immunoglobulin	8/428	38/13100	2.51124943902893e-05	0.000744535233683297	0.000601642497182088	C6/FCER2/CR2/IGLL1/C1RL/SERPING1/C1R/IGLL5	8	Decreased
GO:0031295	T cell costimulation	8/428	38/13100	2.51124943902893e-05	0.000744535233683297	0.000601642497182088	CD40LG/CD5/CCR7/CCL21/ICOS/CCL19/CD3E/KLRK1	8	Decreased
GO:0003013	circulatory system process	32/428	446/13100	2.59227029105478e-05	0.000762456642749921	0.000616124392485451	SLC7A2/CD38/ELN/ATP2A3/SEMA3A/TBX5/COMP/MEOX2/P2RX1/SOD3/NPR3/TNNC1/TNNT2/ADRA1A/KCNJ8/KL/AGTR1/SLC22A3/SERPING1/ADRA2A/BMP6/CPA3/NPY1R/SVEP1/AVPR1A/SCNN1B/COL4A3/NPR1/CYSLTR1/DES/DLL1/SUCNR1	32	Decreased
GO:0019932	second-messenger-mediated signaling	21/428	235/13100	2.96002706559662e-05	0.000860465777570175	0.000695323412158704	CD22/IGF1/SLA2/CCR6/GBP1/TNFSF11/CCR2/CCR7/ACKR4/THBS1/AGTR1/NRG1/CCR5/AVPR1A/NPR1/CXCR6/NDNF/XCR1/SELP/TBC1D10C/CD3E	21	Decreased
GO:2000401	regulation of lymphocyte migration	9/428	50/13100	2.9719271324604e-05	0.000860465777570175	0.000695323412158704	CCL2/ADTRP/CCR6/CCR2/CCL21/XCL1/GCSAM/SPN/KLRK1	9	Decreased
GO:0031294	lymphocyte costimulation	8/428	39/13100	3.07010466742313e-05	0.000878765875693331	0.000710111317734407	CD40LG/CD5/CCR7/CCL21/ICOS/CCL19/CD3E/KLRK1	8	Decreased
GO:0050855	regulation of B cell receptor signaling pathway	6/428	20/13100	3.08255703831983e-05	0.000878765875693331	0.000710111317734407	CD22/STAP1/BLK/FCRL3/GCSAM/CD19	6	Decreased
GO:0070374	positive regulation of ERK1 and ERK2 cascade	16/428	150/13100	3.15950981556944e-05	0.000888533524641202	0.000718004339365529	IGF1/FGF10/CCL2/CCL8/SLAMF1/TNFSF11/ADRA1A/CCR7/CCL21/XCL1/NRG1/RASGRP1/CCL19/GPBAR1/CCL13/PLA2G2A	16	Decreased
GO:0036336	dendritic cell migration	7/428	29/13100	3.16477132360061e-05	0.000888533524641202	0.000718004339365529	CCR6/SLAMF1/CCR2/CCR7/CCL21/CCR5/CCL19	7	Decreased
GO:0042310	vasoconstriction	9/428	51/13100	3.50592594443337e-05	0.000969623996273885	0.000783531760558753	CD38/COMP/P2RX1/ADRA1A/AGTR1/ADRA2A/AVPR1A/SCNN1B/CYSLTR1	9	Decreased
GO:0050830	defense response to Gram-positive bacterium	9/428	51/13100	3.50592594443337e-05	0.000969623996273885	0.000783531760558753	LYZ/RARRES2/STAB2/IL6/GBP2/GBP4/PLA2G2A/GBP7/KLRK1	9	Decreased
GO:0050727	regulation of inflammatory response	23/428	275/13100	3.58332796259638e-05	0.000983689883657939	0.000794898093846915	IGF1/STAP1/CST7/MMP9/FOXF1/NKG7/IL1RL2/PLA2G2D/TNFSF11/CCR2/CCR7/IDO1/IL6/DUOXA1/XCL1/AGTR1/TNFAIP8L2/DNASE1L3/FABP4/TLR10/PLA2G2A/SUCNR1/CEBPA	23	Decreased
GO:0051272	positive regulation of cellular component movement	33/428	475/13100	3.69451150669195e-05	0.00100675438557356	0.000813536009020016	IGF1/NTN1/FGF10/SEMA3A/MMP9/FERMT1/FOXF1/RARRES2/CCL8/CCR6/SLAMF1/CCR2/XG/F10/CCR7/LGR6/IL6/CCL21/THBS1/DUOX1/FGF7/XCL1/EPHA1/ADRA2A/SH3RF2/JAM3/ROR2/LRRC15/CCL19/SELP/CCBE1/RELN/SPN	33	Decreased
GO:0002686	negative regulation of leukocyte migration	8/428	40/13100	3.72930732405144e-05	0.00100881846298793	0.000815203944443054	STAP1/CCL2/ADTRP/BMP5/CCL21/GREM1/GCSAM/KLRK1	8	Decreased
GO:0071347	cellular response to interleukin-1	11/428	77/13100	3.81319504539602e-05	0.00102403629262592	0.000827501136853674	CCL2/CCL8/IL1RL2/GBP1/IL6/CCL21/XCL1/ANKRD1/GBP2/CCL19/CCL13	11	Decreased
GO:0061844	antimicrobial humoral immune response mediated by antimicrobial peptide	7/428	30/13100	4.01289028197711e-05	0.00106991161043217	0.000864571969119642	CXCL2/GNLY/SPINK5/CXCL9/CXCL14/CXCL11/CCL13	7	Decreased
GO:0002698	negative regulation of immune effector process	12/428	93/13100	4.81238166611531e-05	0.00124718087095268	0.0010078193478173	CD22/FOXF1/JAK3/SLAMF1/CR2/CCR2/SPINK5/KLRC1/XCL1/SERPING1/CD96/FCRL3	12	Decreased
GO:0035150	regulation of tube size	12/428	93/13100	4.81238166611531e-05	0.00124718087095268	0.0010078193478173	CD38/COMP/P2RX1/SOD3/NPR3/ADRA1A/AGTR1/ADRA2A/AVPR1A/SCNN1B/NPR1/CYSLTR1	12	Decreased
GO:0035296	regulation of tube diameter	12/428	93/13100	4.81238166611531e-05	0.00124718087095268	0.0010078193478173	CD38/COMP/P2RX1/SOD3/NPR3/ADRA1A/AGTR1/ADRA2A/AVPR1A/SCNN1B/NPR1/CYSLTR1	12	Decreased
GO:0097746	blood vessel diameter maintenance	12/428	93/13100	4.81238166611531e-05	0.00124718087095268	0.0010078193478173	CD38/COMP/P2RX1/SOD3/NPR3/ADRA1A/AGTR1/ADRA2A/AVPR1A/SCNN1B/NPR1/CYSLTR1	12	Decreased
GO:0071622	regulation of granulocyte chemotaxis	8/428	42/13100	5.40520565253614e-05	0.00139108973252076	0.00112410892408372	RARRES2/SLAMF1/CCR7/CCL21/THBS1/XCL1/JAM3/CCL19	8	Decreased
GO:0050729	positive regulation of inflammatory response	13/428	109/13100	5.44510948048897e-05	0.00139169487825463	0.00112459792900117	STAP1/NKG7/TNFSF11/CCR2/CCR7/IDO1/IL6/AGTR1/FABP4/TLR10/PLA2G2A/SUCNR1/CEBPA	13	Decreased
GO:0071676	negative regulation of mononuclear cell migration	6/428	22/13100	5.61314212387213e-05	0.00142481539116919	0.00115136188481732	CCL2/ADTRP/BMP5/GREM1/GCSAM/KLRK1	6	Decreased
GO:0046851	negative regulation of bone remodeling	5/428	14/13100	5.70342575369161e-05	0.00142536882653755	0.00115180910372918	CD38/IL6/TNFRSF11B/GREM1/TMEM119	5	Decreased
GO:0016064	immunoglobulin mediated immune response	14/428	125/13100	5.73070575159456e-05	0.00142536882653755	0.00115180910372918	C6/CD40LG/IL21R/FCER2/CCR6/CR2/IGLL1/C1RL/XCL1/SERPING1/C1R/CD19/HLA-DQA1/IGLL5	14	Decreased
GO:0070665	positive regulation of leukocyte proliferation	14/428	125/13100	5.73070575159456e-05	0.00142536882653755	0.00115180910372918	CD38/CD6/IGF1/FGF10/CD40LG/IL7/JAK3/SLAMF1/CCR2/IL6/XCL1/FCRL3/CCL19/CD3E	14	Decreased
GO:0002708	positive regulation of lymphocyte mediated immunity	12/428	95/13100	5.95331697940558e-05	0.00147086618171181	0.00118857451273045	LAG3/FCER2/SLAMF1/IL6/XCL1/CD1C/RASGRP1/KLRC4/SH2D1A/KLRC2/KLRC3/KLRK1	12	Decreased
GO:0002701	negative regulation of production of molecular mediator of immune response	7/428	32/13100	6.2701469548126e-05	0.00152876082990365	0.00123535790072312	CD22/JAK3/SLAMF1/SPINK5/XCL1/CD96/FCRL3	7	Decreased
GO:0043368	positive T cell selection	7/428	32/13100	6.2701469548126e-05	0.00152876082990365	0.00123535790072312	LY9/IL6/CD3G/CD3D/SPN/TOX/CD3E	7	Decreased
GO:0002274	myeloid leukocyte activation	18/428	194/13100	6.69856353724329e-05	0.00162254094568782	0.00131113954340951	STAP1/CST7/FOXF1/ITGB6/SLAMF1/CCR2/IL6/BLK/THBS1/DNASE1L3/IL31RA/SCNN1B/RASGRP1/CD300LF/PLA2G2A/SUCNR1/UBD/CEBPA	18	Decreased
GO:0006816	calcium ion transport	25/428	327/13100	7.30419975672099e-05	0.00175775092846805	0.00142039974763303	CACNA2D2/ATP2C2/ATP2A3/JAK3/P2RX1/CCL2/CCL8/FASLG/ADRA1A/CCR7/MCHR1/CCL21/CXCL9/XCL1/STAC/ADRA2A/MS4A1/CCR5/FCRL3/CXCL11/CCL19/CYSLTR1/XCR1/CD19/GP1BA	25	Decreased
GO:0002237	response to molecule of bacterial origin	22/428	269/13100	7.37997576234301e-05	0.00176452839840279	0.00142587647156984	FMO1/CD6/STAP1/TNIP3/FGF10/CXCL2/CCL2/FASLG/KCNJ8/CCR7/IDO1/IL6/CXCL9/ANKRD1/BMP6/CD96/CCR5/INAVA/CXCL11/SELP/NUGGC/KLRK1	22	Decreased
GO:0045058	T cell selection	8/428	44/13100	7.66522930467247e-05	0.00182098332071257	0.00147149644883895	LY9/CCR7/IL6/CD3G/CD3D/SPN/TOX/CD3E	8	Decreased
GO:0030183	B cell differentiation	13/428	113/13100	7.9446004383436e-05	0.00187533052385359	0.00151541322474606	CD79B/MFNG/CD40LG/IL7/CD79A/JAK3/POU2AF1/CR2/IL6/MS4A1/FCRL3/CD19/DLL1	13	Decreased
GO:0030335	positive regulation of cell migration	31/428	452/13100	8.08984014391263e-05	0.00189752832742659	0.00153335078010869	IGF1/FGF10/SEMA3A/MMP9/FERMT1/FOXF1/RARRES2/CCL8/CCR6/SLAMF1/CCR2/XG/F10/CCR7/LGR6/IL6/CCL21/THBS1/FGF7/XCL1/EPHA1/ADRA2A/SH3RF2/JAM3/ROR2/LRRC15/CCL19/SELP/CCBE1/RELN/SPN	31	Decreased
GO:0002705	positive regulation of leukocyte mediated immunity	13/428	114/13100	8.70627436139241e-05	0.00200674895437559	0.00162160955923497	STAP1/LAG3/FCER2/SLAMF1/IL6/XCL1/CD1C/RASGRP1/KLRC4/SH2D1A/KLRC2/KLRC3/KLRK1	13	Decreased
GO:0032615	interleukin-12 production	9/428	57/13100	8.71793258646708e-05	0.00200674895437559	0.00162160955923497	CD40LG/JAK3/SLAMF1/CCR7/IDO1/THBS1/CCL19/TIGIT/LTB	9	Decreased
GO:0032655	regulation of interleukin-12 production	9/428	57/13100	8.71793258646708e-05	0.00200674895437559	0.00162160955923497	CD40LG/JAK3/SLAMF1/CCR7/IDO1/THBS1/CCL19/TIGIT/LTB	9	Decreased
GO:0032496	response to lipopolysaccharide	21/428	254/13100	9.18815333452625e-05	0.00210193186776261	0.00169852477171717	FMO1/CD6/STAP1/TNIP3/FGF10/CXCL2/CCL2/FASLG/KCNJ8/CCR7/IDO1/IL6/CXCL9/ANKRD1/BMP6/CD96/CCR5/CXCL11/SELP/NUGGC/KLRK1	21	Decreased
GO:0009913	epidermal cell differentiation	14/428	131/13100	9.585885785184e-05	0.00217946581103631	0.00176117824080391	TP63/MACROH2A2/IRF6/KRT17/SPINK5/KRT7/SCEL/FLG/AQP3/KRT8/SLITRK6/KRT5/DLL1/SLC44A4	14	Decreased
GO:0043410	positive regulation of MAPK cascade	27/428	375/13100	0.000104920731369932	0.0023709526247376	0.00191591451057417	IGF1/FGF10/SEMA3A/CCL2/CCL8/SLAMF1/TNFSF11/ADRA1A/CCR7/KL/IL6/CCL21/THBS1/XCL1/ADRA2A/BANK1/SH3RF2/NRG1/FCRL3/INAVA/ROR2/RASGRP1/CCL19/FZD8/GPBAR1/CCL13/PLA2G2A	27	Decreased
GO:0070555	response to interleukin-1	12/428	101/13100	0.000108835901993383	0.00243842257144993	0.00197043548606103	CD38/CCL2/CCL8/IL1RL2/GBP1/IL6/CCL21/XCL1/ANKRD1/GBP2/CCL19/CCL13	12	Decreased
GO:0002690	positive regulation of leukocyte chemotaxis	10/428	72/13100	0.000109222381775685	0.00243842257144993	0.00197043548606103	RARRES2/CCR6/SLAMF1/CCR2/CCR7/IL6/CCL21/THBS1/XCL1/CCL19	10	Decreased
GO:0055078	sodium ion homeostasis	7/428	35/13100	0.000115100280511172	0.00255426131481679	0.00206404221906262	SLC12A3/SCN7A/AGTR1/TMPRSS3/AVPR1A/SCNN1B/NPR1	7	Decreased
GO:0070372	regulation of ERK1 and ERK2 cascade	19/428	222/13100	0.00012532984842238	0.00274835750445763	0.00222088706796431	IGF1/FGF10/RPS6KA6/CCL2/CCL8/SLAMF1/GBP1/TNFSF11/ADRA1A/CCR7/CCL21/XCL1/NRG1/RASGRP1/CCL19/TBC1D10C/GPBAR1/CCL13/PLA2G2A	19	Decreased
GO:0098742	cell-cell adhesion via plasma-membrane adhesion molecules	19/428	222/13100	0.00012532984842238	0.00274835750445763	0.00222088706796431	CD6/SDK2/GPC4/AMIGO2/SELP/ROBO2/PTPRT/PCDHA9/PCDHA8/PCDHA7/PCDHA4/PCDHA2/PCDHA1/PCDHA13/PCDHAC1/PCDHA11/PCDHA10/PCDHA12/PCDHA3	19	Decreased
GO:0050731	positive regulation of peptidyl-tyrosine phosphorylation	14/428	136/13100	0.000143542205469525	0.00312922007923564	0.00252865371245076	IGF1/STAP1/FGF10/ADRA1A/IL6/FGF7/ADRA2A/BANK1/BMP6/NRG1/IL31RA/GREM1/RELN/CD3E	14	Decreased
GO:2000027	regulation of animal organ morphogenesis	12/428	104/13100	0.00014450821366635	0.00313185637337715	0.00253078404358735	FGF10/GPC4/WNT2/SULF1/FGF7/SFRP2/RSPO3/GPC3/TNFRSF11B/GREM1/ROR2/ROBO2	12	Decreased
GO:0060402	calcium ion transport into cytosol	14/428	137/13100	0.000155217508975254	0.00334439586199006	0.00270253251551161	P2RX1/FASLG/ADRA1A/CCR7/CCL21/CXCL9/XCL1/MS4A1/CCR5/CXCL11/CCL19/XCR1/CD19/GP1BA	14	Decreased
GO:1901623	regulation of lymphocyte chemotaxis	5/428	17/13100	0.000162531837853349	0.00348175139355208	0.00281352649037284	CCL2/CCR2/CCL21/XCL1/KLRK1	5	Decreased
GO:0060401	cytosolic calcium ion transport	15/428	156/13100	0.000180614349462618	0.00384687804085323	0.00310857727901481	ATP2A3/P2RX1/FASLG/ADRA1A/CCR7/CCL21/CXCL9/XCL1/MS4A1/CCR5/CXCL11/CCL19/XCR1/CD19/GP1BA	15	Decreased
GO:0030336	negative regulation of cell migration	19/428	230/13100	0.000198835788831709	0.00421077390520179	0.00340263349910504	STAP1/SEMA3A/TBX5/MEOX2/CCL2/ADTRP/BMP5/STK26/CCL21/SULF1/THBS1/SFRP2/EPHA1/NRG1/GREM1/PODN/GCSAM/PTPRT/KLRK1	19	Decreased
GO:2000508	regulation of dendritic cell chemotaxis	4/428	10/13100	0.00020174564902541	0.00424812145050097	0.00343281322653883	CCR6/SLAMF1/CCR7/CCL21	4	Decreased
GO:0010259	multicellular organism aging	5/428	18/13100	0.000219040790908438	0.00453500095590319	0.00366463422601885	TP63/COMP/ADRA1A/RNF165/AVPR1A	5	Decreased
GO:0032695	negative regulation of interleukin-12 production	5/428	18/13100	0.000219040790908438	0.00453500095590319	0.00366463422601885	JAK3/SLAMF1/CCR7/THBS1/TIGIT	5	Decreased
GO:0034104	negative regulation of tissue remodeling	5/428	18/13100	0.000219040790908438	0.00453500095590319	0.00366463422601885	CD38/IL6/TNFRSF11B/GREM1/TMEM119	5	Decreased
GO:0048871	multicellular organismal homeostasis	28/428	414/13100	0.0002251308957123	0.00463519499727658	0.00374559882047658	CFTR/CD38/TP63/LYZ/IL7/COMP/NPR3/ITGB6/ACADL/TNFSF11/CCR2/NAPSA/JCHAIN/IL6/PRDM16/FLG/ILDR1/BMP6/PIGR/INAVA/TNFRSF11B/AQP3/TSHR/JAM3/SCNN1B/FABP4/TMEM119/DLL1	28	Decreased
GO:0032613	interleukin-10 production	8/428	52/13100	0.000259029790074012	0.00527452968139719	0.00426223107438152	CD40LG/JAK3/IDO1/IL6/XCL1/INAVA/TIGIT/DLL1	8	Decreased
GO:0032653	regulation of interleukin-10 production	8/428	52/13100	0.000259029790074012	0.00527452968139719	0.00426223107438152	CD40LG/JAK3/IDO1/IL6/XCL1/INAVA/TIGIT/DLL1	8	Decreased
GO:0003018	vascular process in circulatory system	17/428	198/13100	0.000271004218440356	0.0054353279246602	0.00439216858739974	SLC7A2/CD38/ATP2A3/COMP/P2RX1/SOD3/NPR3/ADRA1A/KCNJ8/AGTR1/SLC22A3/ADRA2A/BMP6/AVPR1A/SCNN1B/NPR1/CYSLTR1	17	Decreased
GO:0043270	positive regulation of ion transport	17/428	198/13100	0.000271004218440356	0.0054353279246602	0.00439216858739974	CFTR/ATP2C2/TESC/JAK3/P2RX1/CCL2/TNFSF11/CCR2/MCHR1/CXCL9/XCL1/STAC/ADRA2A/AVPR1A/CXCL11/CD19/RELN	17	Decreased
GO:0002285	lymphocyte activation involved in immune response	15/428	162/13100	0.000273427267536599	0.0054353279246602	0.00439216858739974	MFNG/CD40LG/NKG7/JAK3/POU2AF1/CCR6/CD244/LY9/IL6/CD1C/CCL19/CD19/SPN/DLL1/KLRC2	15	Decreased
GO:0019229	regulation of vasoconstriction	7/428	40/13100	0.000277192924382293	0.0054353279246602	0.00439216858739974	CD38/P2RX1/ADRA1A/AGTR1/ADRA2A/AVPR1A/CYSLTR1	7	Decreased
GO:0045104	intermediate filament cytoskeleton organization	7/428	40/13100	0.000277192924382293	0.0054353279246602	0.00439216858739974	KRT17/PRPH/KRT7/KRT8/KRT19/DES/KRT5	7	Decreased
GO:0046850	regulation of bone remodeling	7/428	40/13100	0.000277192924382293	0.0054353279246602	0.00439216858739974	CD38/SYT7/TNFSF11/IL6/TNFRSF11B/GREM1/TMEM119	7	Decreased
GO:0097028	dendritic cell differentiation	7/428	40/13100	0.000277192924382293	0.0054353279246602	0.00439216858739974	TMEM176A/TMEM176B/ITGB6/CCR7/BLK/CCL19/UBD	7	Decreased
GO:0051250	negative regulation of lymphocyte activation	13/428	128/13100	0.000281474689303344	0.00549023788714838	0.00443654011672029	LAG3/JAK3/PLA2G2D/LAX1/IDO1/BLK/XCL1/BANK1/TNFAIP8L2/TBC1D10C/TIGIT/SPN/LST1	13	Decreased
GO:0045061	thymic T cell selection	5/428	19/13100	0.000289345916058802	0.00558497898392667	0.00451309830694787	CCR7/CD3G/CD3D/TOX/CD3E	5	Decreased
GO:0060571	morphogenesis of an epithelial fold	5/428	19/13100	0.000289345916058802	0.00558497898392667	0.00451309830694787	FGF10/TP63/WNT2/BMP5/SULF1	5	Decreased
GO:0050921	positive regulation of chemotaxis	12/428	112/13100	0.000291979569543006	0.00559992868710071	0.0045251788322781	FGF10/RARRES2/CCR6/SLAMF1/CCR2/CCR7/IL6/CCL21/THBS1/XCL1/CCL19/SUCNR1	12	Decreased
GO:0030216	keratinocyte differentiation	10/428	81/13100	0.000294653560168548	0.00559992868710071	0.0045251788322781	TP63/MACROH2A2/IRF6/KRT17/KRT7/SCEL/FLG/AQP3/KRT8/KRT5	10	Decreased
GO:0042102	positive regulation of T cell proliferation	10/428	81/13100	0.000294653560168548	0.00559992868710071	0.0045251788322781	CD6/IGF1/CD40LG/JAK3/SLAMF1/CCR2/IL6/XCL1/CCL19/CD3E	10	Decreased
GO:0002604	regulation of dendritic cell antigen processing and presentation	4/428	11/13100	0.000308869787765351	0.00578116885585045	0.00467163501431378	CCR7/CCL21/THBS1/CCL19	4	Decreased
GO:0097048	dendritic cell apoptotic process	4/428	11/13100	0.000308869787765351	0.00578116885585045	0.00467163501431378	CCR7/BLK/CCL21/CCL19	4	Decreased
GO:2000668	regulation of dendritic cell apoptotic process	4/428	11/13100	0.000308869787765351	0.00578116885585045	0.00467163501431378	CCR7/BLK/CCL21/CCL19	4	Decreased
GO:0045103	intermediate filament-based process	7/428	41/13100	0.000324991905397668	0.00602210000701878	0.00486632616240192	KRT17/PRPH/KRT7/KRT8/KRT19/DES/KRT5	7	Decreased
GO:1905517	macrophage migration	7/428	41/13100	0.000324991905397668	0.00602210000701878	0.00486632616240192	STAP1/RARRES2/CCL2/SLAMF1/CCR2/THBS1/ROR2	7	Decreased
GO:0033077	T cell differentiation in thymus	9/428	68/13100	0.000347867187674135	0.00641390944039972	0.00518293872182725	CCR6/CCR7/TESPA1/CD3G/CD3D/RASGRP1/FZD8/TOX/CD3E	9	Decreased
GO:0050864	regulation of B cell activation	12/428	115/13100	0.000373320140103658	0.0068491308872483	0.00553463157162536	CD38/CD22/IL7/IGLL1/IL6/BLK/BANK1/FCRL3/MZB1/TBC1D10C/CD19/IGLL5	12	Decreased
GO:0033630	positive regulation of cell adhesion mediated by integrin	5/428	20/13100	0.000375519364617337	0.00685554071562488	0.00553981121252955	FERMT1/CCL21/SKAP1/SFRP2/CD3E	5	Decreased
GO:0050673	epithelial cell proliferation	23/428	322/13100	0.000378286048812871	0.00686031377926714	0.00554366821996052	IGF1/FGF10/TP63/PGR/FERMT1/WNT2/CCL2/BMP5/IRF6/TNFSF11/FST/EHF/IL6/SULF1/THBS1/FGF7/AGTR1/SFRP2/GPC3/BMP6/SGPP2/COL4A3/GPBAR1	23	Decreased
GO:2000146	negative regulation of cell motility	19/428	242/13100	0.000379483088167772	0.00686031377926714	0.00554366821996052	STAP1/SEMA3A/TBX5/MEOX2/CCL2/ADTRP/BMP5/STK26/CCL21/SULF1/THBS1/SFRP2/EPHA1/NRG1/GREM1/PODN/GCSAM/PTPRT/KLRK1	19	Decreased
GO:0072678	T cell migration	8/428	55/13100	0.000384777168042691	0.00692225332410783	0.00559372019970085	CCL2/CCR6/CCR2/XG/CCL21/XCL1/CXCL11/SPN	8	Decreased
GO:0070371	ERK1 and ERK2 cascade	19/428	244/13100	0.0004205288482819	0.00752888846247692	0.00608392867206715	IGF1/FGF10/RPS6KA6/CCL2/CCL8/SLAMF1/GBP1/TNFSF11/ADRA1A/CCR7/CCL21/XCL1/NRG1/RASGRP1/CCL19/TBC1D10C/GPBAR1/CCL13/PLA2G2A	19	Decreased
GO:0002920	regulation of humoral immune response	6/428	31/13100	0.000431699154126824	0.00765491418753114	0.00618576728023578	CD5L/FCER2/CR2/CCR7/SPINK5/SERPING1	6	Decreased
GO:0050858	negative regulation of antigen receptor-mediated signaling pathway	6/428	31/13100	0.000431699154126824	0.00765491418753114	0.00618576728023578	CD22/SLA2/GBP1/UBASH3A/FCRL3/SH2D1A	6	Decreased
GO:0048729	tissue morphogenesis	31/428	498/13100	0.000449470581444473	0.00781713228175647	0.00631685214349339	TNC/LAMA3/NTN1/FGF10/TP63/SEMA3A/GPC4/PGR/TBX5/FERMT1/FOXF1/WNT2/BMP5/TNNC1/TNNT2/KRT17/FST/SULF1/FGF7/SFRP2/RSPO3/GPC3/ANKRD1/NRG1/SOX17/GREM1/ROR2/ZFPM2/GCNT4/ROBO2/DLL1	31	Decreased
GO:0051209	release of sequestered calcium ion into cytosol	11/428	101/13100	0.000449850579294	0.00781713228175647	0.00631685214349339	FASLG/CCR7/CCL21/CXCL9/XCL1/CCR5/CXCL11/CCL19/XCR1/CD19/GP1BA	11	Decreased
GO:0045059	positive thymic T cell selection	4/428	12/13100	0.000451394038935749	0.00781713228175647	0.00631685214349339	CD3G/CD3D/TOX/CD3E	4	Decreased
GO:0045779	negative regulation of bone resorption	4/428	12/13100	0.000451394038935749	0.00781713228175647	0.00631685214349339	CD38/IL6/TNFRSF11B/TMEM119	4	Decreased
GO:0072677	eosinophil migration	4/428	12/13100	0.000451394038935749	0.00781713228175647	0.00631685214349339	CCL2/CCL8/CCL21/CCL13	4	Decreased
GO:0051283	negative regulation of sequestering of calcium ion	11/428	102/13100	0.000489749771343229	0.00844191931440933	0.0068217287611823	FASLG/CCR7/CCL21/CXCL9/XCL1/CCR5/CXCL11/CCL19/XCR1/CD19/GP1BA	11	Decreased
GO:0002704	negative regulation of leukocyte mediated immunity	8/428	57/13100	0.000493314126573901	0.00846399144945776	0.00683956476658259	FOXF1/JAK3/SLAMF1/CR2/CCR2/KLRC1/XCL1/CD96	8	Decreased
GO:0043269	regulation of ion transport	30/428	480/13100	0.000518712592116794	0.00885875053633566	0.00715856087592665	CFTR/CACNA2D2/SYT7/ATP2C2/TESC/MMP9/JAK3/P2RX1/CCL2/CLIC5/TNFSF11/KCNJ8/CCR2/MCHR1/SCN7A/CXCL9/XCL1/STAC/ADRA2A/FCRL3/AVPR1A/SCN11A/CXCL11/SNCG/KCNA3/CD19/KCND2/ANO9/RELN/SYT15	30	Decreased
GO:0051282	regulation of sequestering of calcium ion	11/428	103/13100	0.000532566657040924	0.00905363316969571	0.00731604123264814	FASLG/CCR7/CCL21/CXCL9/XCL1/CCR5/CXCL11/CCL19/XCR1/CD19/GP1BA	11	Decreased
GO:0042129	regulation of T cell proliferation	13/428	137/13100	0.000545274515698855	0.00922733952136967	0.00745640950330807	CD6/IGF1/CD40LG/JAK3/SLAMF1/PLA2G2D/CCR2/IDO1/IL6/XCL1/CCL19/SPN/CD3E	13	Decreased
GO:0051271	negative regulation of cellular component movement	19/428	250/13100	0.000567651329715083	0.00956234467238225	0.00772711977530818	STAP1/SEMA3A/TBX5/MEOX2/CCL2/ADTRP/BMP5/STK26/CCL21/SULF1/THBS1/SFRP2/EPHA1/NRG1/GREM1/PODN/GCSAM/PTPRT/KLRK1	19	Decreased
GO:0022612	gland morphogenesis	11/428	104/13100	0.000578466042816413	0.00970043056415216	0.00783870393814097	TNC/NTN1/FGF10/TP63/SEMA3A/PGR/IL6/SULF1/FGF7/RXFP1/CRIP1	11	Decreased
GO:0033628	regulation of cell adhesion mediated by integrin	7/428	45/13100	0.000586275957469513	0.00978711125397305	0.00790874869132653	TESC/FERMT1/CCL21/SKAP1/SFRP2/JAM3/CD3E	7	Decreased
GO:0002526	acute inflammatory response	9/428	73/13100	0.000593610979421784	0.00985889077301231	0.00796675213713751	CD6/PLA2G2D/TNFSF11/CCR7/KL/IL6/ADRA2A/DNASE1L3/IL31RA	9	Decreased
GO:0040013	negative regulation of locomotion	20/428	271/13100	0.000595896258271656	0.00985889077301231	0.00796675213713751	STAP1/SEMA3A/TBX5/MEOX2/CCL2/ADTRP/BMP5/STK26/CCL21/SULF1/THBS1/SFRP2/EPHA1/NRG1/GREM1/PODN/GCSAM/ROBO2/PTPRT/KLRK1	20	Decreased
GO:0031069	hair follicle morphogenesis	5/428	22/13100	0.000604347158748967	0.00995426920143854	0.00804382534100964	FGF10/TP63/KRT17/FST/FGF7	5	Decreased
GO:0071356	cellular response to tumor necrosis factor	15/428	175/13100	0.000623190759041777	0.0102192254557913	0.0082579306449644	TNFRSF17/CCL2/CCL8/GBP1/TNFSF11/CCL21/THBS1/XCL1/ANKRD1/GBP2/AIM2/FABP4/CCL19/CCL13/CEBPA	15	Decreased
GO:0034612	response to tumor necrosis factor	16/428	194/13100	0.000634352184077769	0.0103259249029397	0.00834415211431349	TNFRSF17/CCL2/CCL8/GBP1/TNFSF11/CCL21/THBS1/XCL1/ANKRD1/GBP2/AIM2/FABP4/CCL19/CCL13/UBD/CEBPA	16	Decreased
GO:0060572	morphogenesis of an epithelial bud	4/428	13/13100	0.000635270069581829	0.0103259249029397	0.00834415211431349	FGF10/TP63/WNT2/SULF1	4	Decreased
GO:0002700	regulation of production of molecular mediator of immune response	13/428	140/13100	0.000670276480524887	0.0108093960378775	0.00873483447262238	CD22/CD40LG/JAK3/SLAMF1/CCR2/CD244/SPINK5/IL6/XCL1/CD96/FCRL3/INAVA/MZB1	13	Decreased
GO:0050730	regulation of peptidyl-tyrosine phosphorylation	16/428	195/13100	0.000670847568459751	0.0108093960378775	0.00873483447262238	IGF1/STAP1/FGF10/IL7/ADRA1A/IL6/FGF7/SFRP2/ADRA2A/BANK1/BMP6/NRG1/IL31RA/GREM1/RELN/CD3E	16	Decreased
GO:0060249	anatomical structure homeostasis	19/428	255/13100	0.000722372128610273	0.0115892255784834	0.00936499752060253	CD38/LYZ/IL7/COMP/P2RX1/ITGB6/TNFSF11/CCR2/NAPSA/JCHAIN/IL6/ILDR1/PIGR/INAVA/TNFRSF11B/LARGE2/JAM3/TMEM119/NELL2	19	Decreased
GO:0043616	keratinocyte proliferation	6/428	34/13100	0.000725901872533255	0.0115956566362424	0.00937019431650231	FGF10/TP63/FERMT1/IRF6/FST/FGF7	6	Decreased
GO:0051208	sequestering of calcium ion	11/428	107/13100	0.000736400143376227	0.0117128709500099	0.00946491261759821	FASLG/CCR7/CCL21/CXCL9/XCL1/CCR5/CXCL11/CCL19/XCR1/CD19/GP1BA	11	Decreased
GO:0002360	T cell lineage commitment	5/428	23/13100	0.000751703834043188	0.0118521452847749	0.00957745713499717	IL7/LY9/IL6/SPN/TOX	5	Decreased
GO:0060512	prostate gland morphogenesis	5/428	23/13100	0.000751703834043188	0.0118521452847749	0.00957745713499717	TNC/FGF10/TP63/SULF1/CRIP1	5	Decreased
GO:1902105	regulation of leukocyte differentiation	18/428	236/13100	0.000754750752079566	0.0118521452847749	0.00957745713499717	TMEM176A/TESC/LAG3/IL7/JAK3/TMEM176B/IL1RL2/GPR68/TNFSF11/CCR2/SPINK5/IL15RA/TESPA1/FCRL3/ROR2/RASGRP1/CCL19/TOX	18	Decreased
GO:0001525	angiogenesis	28/428	447/13100	0.000764790559434759	0.0119591300137773	0.00966390913431885	FGF10/ISM1/MEOX2/CCL2/CCL8/ADTRP/FASLG/CCR2/SPINK5/STAB2/IL6/SULF1/THBS1/AGTR1/SFRP2/RSPO3/EPHA1/CREB3L1/SOX17/JAM3/GREM1/COL4A3/NPR1/CYSLTR1/NDNF/FZD8/CCBE1/DLL1	28	Decreased
GO:0048645	animal organ formation	7/428	47/13100	0.000768194673330945	0.0119618884847247	0.00966613819383697	FGF10/TP63/TBX5/WNT2/SULF1/SOX17/ROBO2	7	Decreased
GO:0061180	mammary gland epithelium development	8/428	61/13100	0.00078470032200221	0.0121677798884527	0.0098325144950288	ATP2C2/NTN1/FGF10/PGR/FOXF1/WNT2/IRF6/TNFSF11	8	Decreased
GO:0097553	calcium ion transmembrane import into cytosol	12/428	125/13100	0.000795808847099663	0.0122467440892451	0.00989632372366359	P2RX1/FASLG/CCR7/CCL21/CXCL9/XCL1/CCR5/CXCL11/CCL19/XCR1/CD19/GP1BA	12	Decreased
GO:1903038	negative regulation of leukocyte cell-cell adhesion	11/428	108/13100	0.000796401868728569	0.0122467440892451	0.00989632372366359	LAG3/JAK3/ADTRP/PLA2G2D/LAX1/IDO1/CCL21/XCL1/TNFAIP8L2/TIGIT/SPN	11	Decreased
GO:0051928	positive regulation of calcium ion transport	10/428	92/13100	0.000822681382158881	0.0125985834804992	0.0101806373738235	ATP2C2/JAK3/P2RX1/CCL2/MCHR1/CXCL9/XCL1/STAC/CXCL11/CD19	10	Decreased
GO:0018108	peptidyl-tyrosine phosphorylation	21/428	299/13100	0.000834936843491371	0.0127336458517655	0.010289778296439	IGF1/MUSK/STAP1/FGF10/IL7/JAK3/ADRA1A/IL6/BLK/FGF7/SFRP2/EPHA1/ADRA2A/BANK1/BMP6/NRG1/IL31RA/GREM1/ROR2/RELN/CD3E	21	Decreased
GO:0001771	immunological synapse formation	4/428	14/13100	0.000866564394399796	0.0130548278278278	0.0105493183657142	CD6/CCR7/CCL21/CCL19	4	Decreased
GO:0002468	dendritic cell antigen processing and presentation	4/428	14/13100	0.000866564394399796	0.0130548278278278	0.0105493183657142	CCR7/CCL21/THBS1/CCL19	4	Decreased
GO:2000402	negative regulation of lymphocyte migration	4/428	14/13100	0.000866564394399796	0.0130548278278278	0.0105493183657142	CCL2/ADTRP/GCSAM/KLRK1	4	Decreased
GO:0048730	epidermis morphogenesis	5/428	24/13100	0.000924312960919142	0.0138684365715236	0.01120677764251	FGF10/TP63/KRT17/FST/FGF7	5	Decreased
GO:0002440	production of molecular mediator of immune response	15/428	182/13100	0.000934953861401098	0.0139715282675503	0.0112900837677679	CD22/CD40LG/JAK3/CCR6/SLAMF1/CCR2/CD244/SPINK5/IL6/XCL1/CD96/FCRL3/INAVA/MZB1/HLA-DQA1	15	Decreased
GO:0018212	peptidyl-tyrosine modification	21/428	302/13100	0.000948146660281943	0.0141117731847586	0.0114034125914273	IGF1/MUSK/STAP1/FGF10/IL7/JAK3/ADRA1A/IL6/BLK/FGF7/SFRP2/EPHA1/ADRA2A/BANK1/BMP6/NRG1/IL31RA/GREM1/ROR2/RELN/CD3E	21	Decreased
GO:0001818	negative regulation of cytokine production	17/428	221/13100	0.000954652339470879	0.0141517662803163	0.0114357301296617	IGF1/LAG3/JAK3/OAS3/SLAMF1/GBP1/CCR7/IDO1/IL6/THBS1/XCL1/BANK1/CD96/ABCD2/TIGIT/DLL1/GBP7	17	Decreased
GO:0030324	lung development	13/428	146/13100	0.000993596894686281	0.0146703987717425	0.0118548256044557	FGF10/PGR/TBX5/FOXF1/WNT2/ITGB6/HSD11B1/FGF7/GPC3/ZFPM2/RXFP1/CCBE1/CEBPA	13	Decreased
GO:0042098	T cell proliferation	14/428	165/13100	0.00103428848938328	0.0152106077049779	0.012291356525879	CD6/IGF1/CD40LG/JAK3/SLAMF1/PLA2G2D/CCR2/IDO1/IL6/XCL1/RASGRP1/CCL19/SPN/CD3E	14	Decreased
GO:0050878	regulation of body fluid levels	20/428	284/13100	0.00106652639559774	0.0156227147117992	0.0126243711066177	CFTR/FGF10/TP63/CD40LG/COMP/P2RX1/ADTRP/NPR3/F10/IL6/BLK/THBS1/FLG/SERPING1/ADRA2A/AQP3/SCNN1B/NPR1/SELP/GP1BA	20	Decreased
GO:0002825	regulation of T-helper 1 type immune response	5/428	25/13100	0.00112474336309364	0.0163462702102943	0.0132090603426271	JAK3/SLAMF1/CCR2/XCL1/CCL19	5	Decreased
GO:0033622	integrin activation	5/428	25/13100	0.00112474336309364	0.0163462702102943	0.0132090603426271	FERMT1/SKAP1/JAM3/MZB1/SELP	5	Decreased
GO:0071677	positive regulation of mononuclear cell migration	7/428	51/13100	0.0012642879139959	0.0183025430049563	0.0147898812307497	CCR6/SLAMF1/CCR2/CCR7/CCL21/XCL1/SPN	7	Decreased
GO:0030323	respiratory tube development	13/428	150/13100	0.00127467422149299	0.0183810998632414	0.0148533612948907	FGF10/PGR/TBX5/FOXF1/WNT2/ITGB6/HSD11B1/FGF7/GPC3/ZFPM2/RXFP1/CCBE1/CEBPA	13	Decreased
GO:0071887	leukocyte apoptotic process	10/428	98/13100	0.0013437855036563	0.0193025933199622	0.0155979998282422	JAK3/FASLG/CCR7/IDO1/IL6/BLK/CCL21/CD3G/CCR5/CCL19	10	Decreased
GO:0015908	fatty acid transport	8/428	67/13100	0.00146609907608102	0.0209782362006033	0.0169520498738082	PLA2G2D/TNFSF11/THBS1/RBP5/SLC27A2/FABP4/ABCD2/PLA2G2A	8	Decreased
GO:0030539	male genitalia development	4/428	16/13100	0.00149590950525854	0.0210792419258104	0.0170336703720654	FGF10/BMP5/BMP6/ROR2	4	Decreased
GO:0031424	keratinization	4/428	16/13100	0.00149590950525854	0.0210792419258104	0.0170336703720654	KRT17/KRT7/KRT8/KRT5	4	Decreased
GO:0033623	regulation of integrin activation	4/428	16/13100	0.00149590950525854	0.0210792419258104	0.0170336703720654	FERMT1/SKAP1/JAM3/SELP	4	Decreased
GO:0051546	keratinocyte migration	4/428	16/13100	0.00149590950525854	0.0210792419258104	0.0170336703720654	FGF10/MMP9/FERMT1/FGF7	4	Decreased
GO:0008217	regulation of blood pressure	11/428	117/13100	0.00154211095506738	0.0216479666646958	0.0174932442869485	P2RX1/NPR3/ADRA1A/KL/AGTR1/CPA3/NPY1R/AVPR1A/NPR1/DLL1/SUCNR1	11	Decreased
GO:0003208	cardiac ventricle morphogenesis	7/428	53/13100	0.00159172785750799	0.0221764790974609	0.0179203235243776	TBX5/FOXF1/TNNC1/TNNT2/SFRP2/NRG1/ZFPM2	7	Decreased
GO:0050922	negative regulation of chemotaxis	7/428	53/13100	0.00159172785750799	0.0221764790974609	0.0179203235243776	STAP1/SEMA3A/CCL2/THBS1/GREM1/ROBO2/KLRK1	7	Decreased
GO:0051046	regulation of secretion	27/428	447/13100	0.00160948906839844	0.0222314849546303	0.0179647725440745	CFTR/CD38/SYT7/IGF1/FGF10/FOXF1/P2RX1/ADTRP/GPR68/TNFSF11/ADRA1A/CCR2/IL6/BLK/AGTR1/ILDR1/ANKRD1/ADRA2A/BMP6/NRG1/AVPR1A/NPR1/SNCG/SEPTIN1/SYT15/KLRC2/DOC2B	27	Decreased
GO:0022408	negative regulation of cell-cell adhesion	13/428	154/13100	0.00161906069609866	0.0222314849546303	0.0179647725440745	LAG3/JAK3/ADTRP/PLA2G2D/EPCAM/LAX1/IDO1/CCL21/XCL1/BMP6/TNFAIP8L2/TIGIT/SPN	13	Decreased
GO:0048246	macrophage chemotaxis	5/428	27/13100	0.00161967105713712	0.0222314849546303	0.0179647725440745	STAP1/RARRES2/CCL2/SLAMF1/THBS1	5	Decreased
GO:1904037	positive regulation of epithelial cell apoptotic process	5/428	27/13100	0.00161967105713712	0.0222314849546303	0.0179647725440745	CD40LG/CCL2/FASLG/IL6/THBS1	5	Decreased
GO:0016525	negative regulation of angiogenesis	9/428	84/13100	0.00164256924966514	0.0224625890747565	0.0181515226851712	ISM1/FASLG/CCR2/SPINK5/SULF1/THBS1/CREB3L1/COL4A3/NPR1	9	Decreased
GO:0042088	T-helper 1 type immune response	6/428	40/13100	0.00175646944585334	0.0238442335763095	0.0192679991264807	JAK3/SLAMF1/CCR2/XCL1/CCL19/SPN	6	Decreased
GO:1902622	regulation of neutrophil migration	6/428	40/13100	0.00175646944585334	0.0238442335763095	0.0192679991264807	XG/CCR7/CCL21/XCL1/JAM3/CCL19	6	Decreased
GO:0051057	positive regulation of small GTPase mediated signal transduction	7/428	54/13100	0.0017784079452805	0.0238858682798987	0.0193016432119499	IGF1/FGF10/P2RY10/GPR174/NRG1/RASGRP1/RELN	7	Decreased
GO:0003014	renal system process	9/428	85/13100	0.00178531719199459	0.0238858682798987	0.0193016432119499	NPR3/ADRA1A/JCHAIN/SULF1/AGTR1/AQP3/AVPR1A/NPR1/SUCNR1	9	Decreased
GO:0035710	CD4-positive, alpha-beta T cell activation	9/428	85/13100	0.00178531719199459	0.0238858682798987	0.0193016432119499	NKG7/JAK3/PLA2G2D/LY9/IL6/XCL1/CCL19/SPN/TOX	9	Decreased
GO:2000181	negative regulation of blood vessel morphogenesis	9/428	85/13100	0.00178531719199459	0.0238858682798987	0.0193016432119499	ISM1/FASLG/CCR2/SPINK5/SULF1/THBS1/CREB3L1/COL4A3/NPR1	9	Decreased
GO:0002689	negative regulation of leukocyte chemotaxis	4/428	17/13100	0.00190617955676783	0.0252270987130144	0.020385461936128	STAP1/CCL2/GREM1/KLRK1	4	Decreased
GO:2000353	positive regulation of endothelial cell apoptotic process	4/428	17/13100	0.00190617955676783	0.0252270987130144	0.020385461936128	CD40LG/CCL2/FASLG/THBS1	4	Decreased
GO:0002335	mature B cell differentiation	5/428	28/13100	0.00191960114330007	0.0252270987130144	0.020385461936128	MFNG/POU2AF1/IL6/CD19/DLL1	5	Decreased
GO:0150077	regulation of neuroinflammatory response	5/428	28/13100	0.00191960114330007	0.0252270987130144	0.020385461936128	IGF1/STAP1/CST7/MMP9/IL6	5	Decreased
GO:1902624	positive regulation of neutrophil migration	5/428	28/13100	0.00191960114330007	0.0252270987130144	0.020385461936128	XG/CCR7/CCL21/XCL1/CCL19	5	Decreased
GO:1901343	negative regulation of vasculature development	9/428	86/13100	0.00193782305379685	0.0253765803440676	0.0205062547444748	ISM1/FASLG/CCR2/SPINK5/SULF1/THBS1/CREB3L1/COL4A3/NPR1	9	Decreased
GO:0046849	bone remodeling	8/428	70/13100	0.00194928865148328	0.0254368441633699	0.0205549526073756	CD38/SYT7/IL7/TNFSF11/IL6/TNFRSF11B/GREM1/TMEM119	8	Decreased
GO:0003206	cardiac chamber morphogenesis	10/428	103/13100	0.00195973009465817	0.0254833674765024	0.0205925470703693	TBX5/FOXF1/WNT2/BMP5/TNNC1/TNNT2/SFRP2/NRG1/ZFPM2/ROBO2	10	Decreased
GO:0060688	regulation of morphogenesis of a branching structure	6/428	41/13100	0.00200186559564575	0.0259402583827382	0.0209617505322493	FGF10/WNT2/BCL11A/SULF1/FGF7/GREM1	6	Decreased
GO:0030509	BMP signaling pathway	11/428	121/13100	0.00202071446595415	0.0260932676335403	0.0210853939322925	CHRDL1/COMP/BMP5/FST/SULF1/RNF165/SFRP2/GPC3/BMP6/GREM1/ROR2	11	Decreased
GO:0051146	striated muscle cell differentiation	16/428	217/13100	0.00206480458700704	0.0265700201369725	0.0214706471127011	IGF1/TBX5/TNNT2/ADRA1A/TNNT3/CXCL9/ANKRD1/PGM5/NRG1/PI16/ADAMTS15/AVPR1A/GREM1/KRT19/TMEM119/DLL1	16	Decreased
GO:0042692	muscle cell differentiation	20/428	301/13100	0.00213630911374166	0.0273005571569882	0.0220609779622324	IGF1/PRDM6/FGF10/TBX5/FOXF1/COMP/TNNT2/ADRA1A/TNNT3/CXCL9/ANKRD1/PGM5/NRG1/PI16/ADAMTS15/AVPR1A/GREM1/KRT19/TMEM119/DLL1	20	Decreased
GO:1903706	regulation of hemopoiesis	20/428	301/13100	0.00213630911374166	0.0273005571569882	0.0220609779622324	TMEM176A/TESC/LAG3/IL7/JAK3/TMEM176B/IL1RL2/GPR68/TNFSF11/CCR2/SPINK5/IL15RA/TESPA1/FCRL3/ROR2/RASGRP1/CCL19/TCIM/DLL1/TOX	20	Decreased
GO:0071353	cellular response to interleukin-4	5/428	29/13100	0.00225819648218121	0.0287088148134215	0.023198959906889	JAK3/XCL1/IL2RG/CD300LF/RUFY4	5	Decreased
GO:0001894	tissue homeostasis	16/428	219/13100	0.00226590674457352	0.0287088148134215	0.023198959906889	CD38/LYZ/IL7/COMP/ITGB6/TNFSF11/CCR2/NAPSA/JCHAIN/IL6/ILDR1/PIGR/INAVA/TNFRSF11B/JAM3/TMEM119	16	Decreased
GO:0050856	regulation of T cell receptor signaling pathway	6/428	42/13100	0.00227231321572468	0.0287088148134215	0.023198959906889	SLA2/GBP1/CCR7/TESPA1/UBASH3A/SH2D1A	6	Decreased
GO:0071222	cellular response to lipopolysaccharide	13/428	160/13100	0.00227749367381163	0.0287088148134215	0.023198959906889	CD6/STAP1/TNIP3/CXCL2/CCL2/IL6/CXCL9/ANKRD1/BMP6/CCR5/CXCL11/NUGGC/KLRK1	13	Decreased
GO:0070664	negative regulation of leukocyte proliferation	8/428	72/13100	0.00233557353952603	0.0293411374151982	0.0237099258517451	CCL8/PLA2G2D/IDO1/BLK/XCL1/GREM1/SPN/LST1	8	Decreased
GO:0002438	acute inflammatory response to antigenic stimulus	4/428	18/13100	0.00238821920415623	0.0296011383632207	0.0239200268819732	CD6/PLA2G2D/CCR7/IL31RA	4	Decreased
GO:0019835	cytolysis	4/428	18/13100	0.00238821920415623	0.0296011383632207	0.0239200268819732	C6/LYZ/GZMA/PLA2G2A	4	Decreased
GO:0043373	CD4-positive, alpha-beta T cell lineage commitment	4/428	18/13100	0.00238821920415623	0.0296011383632207	0.0239200268819732	LY9/IL6/SPN/TOX	4	Decreased
GO:0071636	positive regulation of transforming growth factor beta production	4/428	18/13100	0.00238821920415623	0.0296011383632207	0.0239200268819732	FERMT1/THBS1/LUM/XCL1	4	Decreased
GO:0030199	collagen fibril organization	7/428	57/13100	0.00244168071635161	0.0301628957826636	0.0243739706597205	COMP/COL12A1/FMOD/LUM/DPT/SFRP2/GREM1	7	Decreased
GO:0001763	morphogenesis of a branching structure	13/428	162/13100	0.00254059274811289	0.0312805206794231	0.0252770986829207	FGF10/TP63/SEMA3A/PGR/FOXF1/WNT2/BCL11A/SULF1/FGF7/SFRP2/RSPO3/GPC3/GREM1	13	Decreased
GO:0098773	skin epidermis development	8/428	73/13100	0.00254996893153886	0.0312920028486192	0.0252863771705404	FGF10/TP63/FERMT1/KRT17/SPINK5/FST/FGF7/DLL1	8	Decreased
GO:0061098	positive regulation of protein tyrosine kinase activity	6/428	43/13100	0.00256938655866311	0.0313228506131759	0.0253113045685476	STAP1/ADRA1A/ADRA2A/NRG1/GREM1/RELN	6	Decreased
GO:2000107	negative regulation of leukocyte apoptotic process	6/428	43/13100	0.00256938655866311	0.0313228506131759	0.0253113045685476	JAK3/CCR7/IDO1/CCL21/CCR5/CCL19	6	Decreased
GO:0034767	positive regulation of ion transmembrane transport	11/428	125/13100	0.0026136898590291	0.0316137420282255	0.0255463675037071	CFTR/TESC/P2RX1/CCL2/CCR2/CXCL9/XCL1/STAC/CXCL11/CD19/RELN	11	Decreased
GO:0003007	heart morphogenesis	15/428	202/13100	0.00262864153009814	0.0316137420282255	0.0255463675037071	ELN/TBX5/FOXF1/WNT2/BMP5/TNNC1/TNNT2/SFRP2/ANKRD1/NRG1/NPY1R/SOX17/ZFPM2/ROBO2/DLL1	15	Decreased
GO:0002673	regulation of acute inflammatory response	5/428	30/13100	0.0026382563445908	0.0316137420282255	0.0255463675037071	PLA2G2D/TNFSF11/CCR7/IL6/DNASE1L3	5	Decreased
GO:0003044	regulation of systemic arterial blood pressure mediated by a chemical signal	5/428	30/13100	0.0026382563445908	0.0316137420282255	0.0255463675037071	ADRA1A/AGTR1/CPA3/AVPR1A/SUCNR1	5	Decreased
GO:0090022	regulation of neutrophil chemotaxis	5/428	30/13100	0.0026382563445908	0.0316137420282255	0.0255463675037071	CCR7/CCL21/XCL1/JAM3/CCL19	5	Decreased
GO:0070588	calcium ion transmembrane transport	17/428	243/13100	0.00264443066075281	0.0316137420282255	0.0255463675037071	CACNA2D2/ATP2C2/ATP2A3/P2RX1/FASLG/CCR7/CCL21/CXCL9/XCL1/STAC/ADRA2A/CCR5/CXCL11/CCL19/XCR1/CD19/GP1BA	17	Decreased
GO:0034764	positive regulation of transmembrane transport	13/428	164/13100	0.00282809807398265	0.0337007442513816	0.02723282795898	CFTR/IGF1/TESC/P2RX1/CCL2/CCR2/CXCL9/XCL1/STAC/GPC3/CXCL11/CD19/RELN	13	Decreased
GO:0055008	cardiac muscle tissue morphogenesis	6/428	44/13100	0.00289468380310382	0.0343553046502728	0.0277617637770972	WNT2/TNNC1/TNNT2/ANKRD1/NRG1/ZFPM2	6	Decreased
GO:0001562	response to protozoan	4/428	19/13100	0.00294791874764888	0.0343553046502728	0.0277617637770972	NKG7/GBP2/GBP4/GBP7	4	Decreased
GO:0010818	T cell chemotaxis	4/428	19/13100	0.00294791874764888	0.0343553046502728	0.0277617637770972	CCR2/CCL21/XCL1/CXCL11	4	Decreased
GO:0031640	killing of cells of other organism	4/428	19/13100	0.00294791874764888	0.0343553046502728	0.0277617637770972	LYZ/FCER2/GNLY/CCL13	4	Decreased
GO:0042832	defense response to protozoan	4/428	19/13100	0.00294791874764888	0.0343553046502728	0.0277617637770972	NKG7/GBP2/GBP4/GBP7	4	Decreased
GO:0043369	CD4-positive or CD8-positive, alpha-beta T cell lineage commitment	4/428	19/13100	0.00294791874764888	0.0343553046502728	0.0277617637770972	LY9/IL6/SPN/TOX	4	Decreased
GO:0045907	positive regulation of vasoconstriction	4/428	19/13100	0.00294791874764888	0.0343553046502728	0.0277617637770972	CD38/ADRA1A/AVPR1A/CYSLTR1	4	Decreased
GO:0034103	regulation of tissue remodeling	7/428	59/13100	0.00297980551464153	0.0344062309192872	0.0278029161716057	CD38/SYT7/TNFSF11/IL6/TNFRSF11B/GREM1/TMEM119	7	Decreased
GO:0090277	positive regulation of peptide hormone secretion	7/428	59/13100	0.00297980551464153	0.0344062309192872	0.0278029161716057	CFTR/CD38/GPR68/TNFSF11/BLK/ILDR1/DOC2B	7	Decreased
GO:0010811	positive regulation of cell-substrate adhesion	10/428	109/13100	0.00298014034675963	0.0344062309192872	0.0278029161716057	FERMT1/FOXF1/CCR7/CCL21/SKAP1/EPHA1/ABI3BP/NDNF/EGFL6/CD3E	10	Decreased
GO:2000106	regulation of leukocyte apoptotic process	8/428	75/13100	0.00302475067759183	0.0348128136992401	0.0281314667464817	JAK3/CCR7/IDO1/BLK/CCL21/CD3G/CCR5/CCL19	8	Decreased
GO:0070670	response to interleukin-4	5/428	31/13100	0.00306259426583387	0.0351392394711465	0.0283952442114954	JAK3/XCL1/IL2RG/CD300LF/RUFY4	5	Decreased
GO:0031214	biomineral tissue development	11/428	128/13100	0.00314479173415478	0.0359709819962272	0.0290673569969797	CFTR/IGF1/COMP/ITGB6/OMD/KL/GPC3/BMP6/GREM1/ROR2/TMEM119	11	Decreased
GO:0002793	positive regulation of peptide secretion	7/428	60/13100	0.00328072342829323	0.0371706223340443	0.0300367598887596	CFTR/CD38/GPR68/TNFSF11/BLK/ILDR1/DOC2B	7	Decreased
GO:0045123	cellular extravasation	7/428	60/13100	0.00328072342829323	0.0371706223340443	0.0300367598887596	CCL2/CCR2/XG/CCL21/JAM3/SELP/SPN	7	Decreased
GO:0045669	positive regulation of osteoblast differentiation	7/428	60/13100	0.00328072342829323	0.0371706223340443	0.0300367598887596	IGF1/TP63/IL6/SFRP2/BMP6/TMEM119/CEBPA	7	Decreased
GO:0060541	respiratory system development	13/428	167/13100	0.00330874084987275	0.0371706223340443	0.0300367598887596	FGF10/PGR/TBX5/FOXF1/WNT2/ITGB6/HSD11B1/FGF7/GPC3/ZFPM2/RXFP1/CCBE1/CEBPA	13	Decreased
GO:0035265	organ growth	11/428	129/13100	0.0033399398913213	0.0371706223340443	0.0300367598887596	IGF1/FGF10/TBX5/IL7/COMP/WNT2/ADRA1A/FGF7/PI16/ZFPM2/DLL1	11	Decreased
GO:0048771	tissue remodeling	11/428	129/13100	0.0033399398913213	0.0371706223340443	0.0300367598887596	CD38/SYT7/FGF10/IL7/TNFSF11/CCR2/IL6/RSPO3/TNFRSF11B/GREM1/TMEM119	11	Decreased
GO:0071772	response to BMP	11/428	129/13100	0.0033399398913213	0.0371706223340443	0.0300367598887596	CHRDL1/COMP/BMP5/FST/SULF1/RNF165/SFRP2/GPC3/BMP6/GREM1/ROR2	11	Decreased
GO:0071773	cellular response to BMP stimulus	11/428	129/13100	0.0033399398913213	0.0371706223340443	0.0300367598887596	CHRDL1/COMP/BMP5/FST/SULF1/RNF165/SFRP2/GPC3/BMP6/GREM1/ROR2	11	Decreased
GO:0110148	biomineralization	11/428	129/13100	0.0033399398913213	0.0371706223340443	0.0300367598887596	CFTR/IGF1/COMP/ITGB6/OMD/KL/GPC3/BMP6/GREM1/ROR2/TMEM119	11	Decreased
GO:1904064	positive regulation of cation transmembrane transport	10/428	111/13100	0.00340153784387558	0.0377428121239608	0.0304991338349386	TESC/P2RX1/CCL2/CCR2/CXCL9/XCL1/STAC/CXCL11/CD19/RELN	10	Decreased
GO:0045165	cell fate commitment	13/428	168/13100	0.00348298215137845	0.0382753178965513	0.0309294400021838	FGF10/TBX5/IL7/WNT2/LY9/IL6/SFRP2/NRG1/SOX17/ROR2/SPN/DLL1/TOX	13	Decreased
GO:0071219	cellular response to molecule of bacterial origin	13/428	168/13100	0.00348298215137845	0.0382753178965513	0.0309294400021838	CD6/STAP1/TNIP3/CXCL2/CCL2/IL6/CXCL9/ANKRD1/BMP6/CCR5/CXCL11/NUGGC/KLRK1	13	Decreased
GO:0002323	natural killer cell activation involved in immune response	3/428	10/13100	0.00350116912221557	0.0382753178965513	0.0309294400021838	NKG7/CD244/KLRC2	3	Decreased
GO:0010838	positive regulation of keratinocyte proliferation	3/428	10/13100	0.00350116912221557	0.0382753178965513	0.0309294400021838	FGF10/TP63/FGF7	3	Decreased
GO:2000035	regulation of stem cell division	3/428	10/13100	0.00350116912221557	0.0382753178965513	0.0309294400021838	SFRP2/SOX17/NAP1L2	3	Decreased
GO:0032609	interferon-gamma production	9/428	94/13100	0.00356779623580289	0.0383524925278543	0.0309918031191938	SLAMF1/CCR2/CD244/CCR7/XCL1/CD96/RASGRP1/CD3E/KLRK1	9	Decreased
GO:0032649	regulation of interferon-gamma production	9/428	94/13100	0.00356779623580289	0.0383524925278543	0.0309918031191938	SLAMF1/CCR2/CD244/CCR7/XCL1/CD96/RASGRP1/CD3E/KLRK1	9	Decreased
GO:0001655	urogenital system development	19/428	293/13100	0.00357086599570114	0.0383524925278543	0.0309918031191938	TNC/FGF10/TP63/MMP9/FOXF1/EPCAM/KCNJ8/BICC1/SULF1/AGTR1/GPC3/BMP6/SOX17/GREM1/COL4A3/GCNT4/ROBO2/DLL1/CRIP1	19	Decreased
GO:0002223	stimulatory C-type lectin receptor signaling pathway	4/428	20/13100	0.00359101859340676	0.0383524925278543	0.0309918031191938	KLRC4/KLRC2/KLRC3/KLRK1	4	Decreased
GO:0002363	alpha-beta T cell lineage commitment	4/428	20/13100	0.00359101859340676	0.0383524925278543	0.0309918031191938	LY9/IL6/SPN/TOX	4	Decreased
GO:0002577	regulation of antigen processing and presentation	4/428	20/13100	0.00359101859340676	0.0383524925278543	0.0309918031191938	CCR7/CCL21/THBS1/CCL19	4	Decreased
GO:0003156	regulation of animal organ formation	4/428	20/13100	0.00359101859340676	0.0383524925278543	0.0309918031191938	FGF10/WNT2/SULF1/ROBO2	4	Decreased
GO:0051968	positive regulation of synaptic transmission, glutamatergic	4/428	20/13100	0.00359101859340676	0.0383524925278543	0.0309918031191938	CCL2/CCR2/ROR2/RELN	4	Decreased
GO:0050848	regulation of calcium-mediated signaling	7/428	61/13100	0.00360428197910873	0.0383835316510832	0.0310168851499223	CD22/IGF1/SLA2/GBP1/NRG1/TBC1D10C/CD3E	7	Decreased
GO:0030879	mammary gland development	10/428	112/13100	0.00362928956098425	0.0385391034756665	0.0311425993093053	ATP2C2/NTN1/FGF10/PGR/FOXF1/WNT2/IRF6/TNFSF11/NRG1/RXFP1	10	Decreased
GO:0061138	morphogenesis of a branching epithelium	12/428	150/13100	0.0037579036944905	0.0397908316908051	0.0321540932656405	FGF10/TP63/SEMA3A/PGR/FOXF1/WNT2/SULF1/FGF7/SFRP2/RSPO3/GPC3/GREM1	12	Decreased
GO:0014706	striated muscle tissue development	14/428	190/13100	0.00385932457949766	0.0406325479875521	0.0328342656359774	IGF1/TBX5/WNT2/BMP5/TNNC1/TNNT2/ADRA1A/ANKRD1/PGM5/NRG1/PI16/GREM1/ZFPM2/DLL1	14	Decreased
GO:0045088	regulation of innate immune response	14/428	190/13100	0.00385932457949766	0.0406325479875521	0.0328342656359774	LAG3/OAS3/KLRC1/SERPING1/CD96/GBP5/AIM2/RASGRP1/KLRC4/SH2D1A/NCR1/KLRC2/KLRC3/KLRK1	14	Decreased
GO:0046631	alpha-beta T cell activation	11/428	132/13100	0.0039843089069125	0.0418296000255459	0.0338015769797706	NKG7/JAK3/PLA2G2D/CCR2/LY9/IL6/XCL1/CCL19/SPN/TOX/CD3E	11	Decreased
GO:0002691	regulation of cellular extravasation	5/428	33/13100	0.00405536937414383	0.0419894370176497	0.0339307377269331	CCR2/XG/CCL21/JAM3/SELP	5	Decreased
GO:0045124	regulation of bone resorption	5/428	33/13100	0.00405536937414383	0.0419894370176497	0.0339307377269331	CD38/TNFSF11/IL6/TNFRSF11B/TMEM119	5	Decreased
GO:0048806	genitalia development	5/428	33/13100	0.00405536937414383	0.0419894370176497	0.0339307377269331	FGF10/TP63/BMP5/BMP6/ROR2	5	Decreased
GO:0046579	positive regulation of Ras protein signal transduction	6/428	47/13100	0.00405618414795429	0.0419894370176497	0.0339307377269331	IGF1/FGF10/P2RY10/GPR174/NRG1/RASGRP1	6	Decreased
GO:0072577	endothelial cell apoptotic process	6/428	47/13100	0.00405618414795429	0.0419894370176497	0.0339307377269331	CD40LG/CCL2/FASLG/THBS1/COL4A3/NDNF	6	Decreased
GO:0019882	antigen processing and presentation	9/428	96/13100	0.0041081856766118	0.0424092928064716	0.034270013927461	CCR7/CCL21/THBS1/CD8A/CD1C/TAP1/CCL19/PSMB8/HLA-DQA1	9	Decreased
GO:0046887	positive regulation of hormone secretion	8/428	79/13100	0.00417859323364914	0.0430162958997326	0.0347605197360579	CFTR/CD38/GPR68/TNFSF11/BLK/ILDR1/BMP6/DOC2B	8	Decreased
GO:0001779	natural killer cell differentiation	4/428	21/13100	0.00432308116292572	0.0438940788761718	0.0354698367945888	SLAMF1/IL15RA/RASGRP1/TOX	4	Decreased
GO:0014829	vascular associated smooth muscle contraction	4/428	21/13100	0.00432308116292572	0.0438940788761718	0.0354698367945888	CD38/COMP/P2RX1/SCNN1B	4	Decreased
GO:0032816	positive regulation of natural killer cell activation	4/428	21/13100	0.00432308116292572	0.0438940788761718	0.0354698367945888	IL15RA/RASGRP1/TOX/KLRC2	4	Decreased
GO:1990840	response to lectin	4/428	21/13100	0.00432308116292572	0.0438940788761718	0.0354698367945888	KLRC4/KLRC2/KLRC3/KLRK1	4	Decreased
GO:1990858	cellular response to lectin	4/428	21/13100	0.00432308116292572	0.0438940788761718	0.0354698367945888	KLRC4/KLRC2/KLRC3/KLRK1	4	Decreased
GO:0050852	T cell receptor signaling pathway	10/428	115/13100	0.00438585037507897	0.0443914876252737	0.0358717818314266	SLA2/GBP1/CCR7/TESPA1/SKAP1/CD8A/UBASH3A/CD8B/SH2D1A/CD247	10	Decreased
GO:1903530	regulation of secretion by cell	24/428	411/13100	0.00439822571676935	0.0443914876252737	0.0358717818314266	CFTR/CD38/SYT7/IGF1/FOXF1/P2RX1/ADTRP/GPR68/TNFSF11/ADRA1A/CCR2/IL6/BLK/AGTR1/ILDR1/ANKRD1/ADRA2A/BMP6/AVPR1A/SNCG/SEPTIN1/SYT15/KLRC2/DOC2B	24	Decreased
GO:0045619	regulation of lymphocyte differentiation	12/428	153/13100	0.00440800524719394	0.0443914876252737	0.0358717818314266	LAG3/IL7/JAK3/IL1RL2/CCR2/SPINK5/IL15RA/TESPA1/FCRL3/RASGRP1/CCL19/TOX	12	Decreased
GO:0015909	long-chain fatty acid transport	6/428	48/13100	0.0045107112413862	0.0450910839139039	0.0364371101585073	PLA2G2D/THBS1/SLC27A2/FABP4/ABCD2/PLA2G2A	6	Decreased
GO:0019226	transmission of nerve impulse	6/428	48/13100	0.0045107112413862	0.0450910839139039	0.0364371101585073	P2RX1/SCN7A/JAM3/AVPR1A/SCN11A/KCND2	6	Decreased
GO:0044344	cellular response to fibroblast growth factor stimulus	8/428	80/13100	0.00451397521102491	0.0450910839139039	0.0364371101585073	FGF10/CCL2/KL/SULF1/THBS1/FGF7/CREB3L1/NDNF	8	Decreased
GO:0060627	regulation of vesicle-mediated transport	26/428	459/13100	0.00461919309218097	0.0458323036606104	0.0370360734838062	CFTR/SYT7/CD22/STAP1/IL2RB/FOXF1/ZDHHC2/P2RX1/CCL2/SLAMF1/ADRA1A/CCR2/IL15RA/BLK/CCL21/IL2RG/GPC3/ADRA2A/GREM1/CCL19/SEPTIN1/CD300LF/DLL1/SYT15/KLRC2/DOC2B	26	Decreased
GO:0071634	regulation of transforming growth factor beta production	5/428	34/13100	0.00462941549511116	0.0458323036606104	0.0370360734838062	FERMT1/ITGB6/THBS1/LUM/XCL1	5	Decreased
GO:2000273	positive regulation of signaling receptor activity	5/428	34/13100	0.00462941549511116	0.0458323036606104	0.0370360734838062	CCL2/CCR2/ADRA2A/GREM1/RELN	5	Decreased
GO:0046883	regulation of hormone secretion	12/428	154/13100	0.00464369070221607	0.0458323036606104	0.0370360734838062	CFTR/CD38/SYT7/GPR68/TNFSF11/IL6/BLK/AGTR1/ILDR1/ADRA2A/BMP6/DOC2B	12	Decreased
GO:0008037	cell recognition	10/428	116/13100	0.00466392439007374	0.0458323036606104	0.0370360734838062	CD6/SEMA3A/CD5/CCR7/IGLL1/CCL21/CCL19/ROBO2/PCDHA7/IGLL5	10	Decreased
GO:0010820	positive regulation of T cell chemotaxis	3/428	11/13100	0.0046982813726344	0.0458323036606104	0.0370360734838062	CCR2/CCL21/XCL1	3	Decreased
GO:0032341	aldosterone metabolic process	3/428	11/13100	0.0046982813726344	0.0458323036606104	0.0370360734838062	BMP5/BMP6/SCNN1B	3	Decreased
GO:1903236	regulation of leukocyte tethering or rolling	3/428	11/13100	0.0046982813726344	0.0458323036606104	0.0370360734838062	CCR2/CCL21/SELP	3	Decreased
GO:0050868	negative regulation of T cell activation	9/428	98/13100	0.00471050914498394	0.0458323036606104	0.0370360734838062	LAG3/JAK3/PLA2G2D/LAX1/IDO1/XCL1/TNFAIP8L2/TIGIT/SPN	9	Decreased
GO:1902107	positive regulation of leukocyte differentiation	11/428	135/13100	0.0047242147863878	0.0458323036606104	0.0370360734838062	TESC/IL7/IL1RL2/GPR68/TNFSF11/IL15RA/TESPA1/ROR2/RASGRP1/CCL19/TOX	11	Decreased
GO:1903708	positive regulation of hemopoiesis	11/428	135/13100	0.0047242147863878	0.0458323036606104	0.0370360734838062	TESC/IL7/IL1RL2/GPR68/TNFSF11/IL15RA/TESPA1/ROR2/RASGRP1/CCL19/TOX	11	Decreased
GO:0030855	epithelial cell differentiation	26/428	460/13100	0.00475119720077109	0.0459737253944064	0.0371503532669884	FGF10/TP63/PGR/MACROH2A2/MMP9/FOXF1/BMP5/IRF6/KRT17/SPINK5/EHF/KRT7/SCEL/FLG/BMP6/NRG1/IL31RA/SOX17/AQP3/GREM1/KRT8/KRT19/SLITRK6/KRT5/DLL1/SLC44A4	26	Decreased
GO:0002275	myeloid cell activation involved in immune response	8/428	81/13100	0.00486966091394219	0.0468752294729085	0.0378788388247862	FOXF1/SLAMF1/CCR2/BLK/DNASE1L3/SCNN1B/RASGRP1/SUCNR1	8	Decreased
GO:0033627	cell adhesion mediated by integrin	8/428	81/13100	0.00486966091394219	0.0468752294729085	0.0378788388247862	TESC/FERMT1/ITGB6/CCL21/SKAP1/SFRP2/JAM3/CD3E	8	Decreased
GO:0052547	regulation of peptidase activity	20/428	324/13100	0.00491921111924399	0.0471865667797251	0.0381304236340267	TP63/ATP2A3/CST7/LAMP3/MMP9/P2RX1/FASLG/RARRES1/TNFSF10/SPINK5/THBS1/SFRP2/GPC3/SERPING1/CPAMD8/AIM2/PI16/COL4A3/PSMB8/PSMB9	20	Decreased
GO:0007178	transmembrane receptor protein serine/threonine kinase signaling pathway	18/428	280/13100	0.00492746933182774	0.0471865667797251	0.0381304236340267	FGF10/FERMT1/CHRDL1/COMP/BMP5/ITGB6/FMOD/FST/SULF1/THBS1/CILP/RNF165/PRDM16/SFRP2/GPC3/BMP6/GREM1/ROR2	18	Decreased
GO:0044057	regulation of system process	23/428	392/13100	0.00495472534553758	0.0473252889962945	0.038242521996892	CD38/IGF1/FGF10/ATP2A3/SEMA3A/CST7/TBX5/P2RX1/TNNC1/TNNT2/ADRA1A/TNNT3/AGTR1/MLIP/ADRA2A/BMP6/PI16/AVPR1A/SCN11A/NPR1/CYSLTR1/DES/RELN	23	Decreased
GO:0043551	regulation of phosphatidylinositol 3-kinase activity	6/428	49/13100	0.00500168563561993	0.04765102047714	0.0385057384206161	SLA2/PLGLB2/CCR7/CCL21/CCL19/CD19	6	Decreased
GO:0034765	regulation of ion transmembrane transport	21/428	347/13100	0.00502001497772463	0.0477030141216602	0.0385477533377236	CFTR/CACNA2D2/TESC/MMP9/P2RX1/CCL2/CLIC5/KCNJ8/CCR2/SCN7A/CXCL9/XCL1/STAC/ADRA2A/SCN11A/CXCL11/KCNA3/CD19/KCND2/ANO9/RELN	21	Decreased
GO:0030282	bone mineralization	9/428	99/13100	0.00503633196900198	0.0477356682279318	0.0385741404006209	IGF1/COMP/OMD/KL/GPC3/BMP6/GREM1/ROR2/TMEM119	9	Decreased
GO:0002220	innate immune response activating cell surface receptor signaling pathway	4/428	22/13100	0.00514946649718722	0.0478293805478091	0.0386498672589306	KLRC4/KLRC2/KLRC3/KLRK1	4	Decreased
GO:0002719	negative regulation of cytokine production involved in immune response	4/428	22/13100	0.00514946649718722	0.0478293805478091	0.0386498672589306	JAK3/SLAMF1/XCL1/CD96	4	Decreased
GO:0007187	G protein-coupled receptor signaling pathway, coupled to cyclic nucleotide second messenger	4/428	22/13100	0.00514946649718722	0.0478293805478091	0.0386498672589306	CCL2/NPY1R/TSHR/XCR1	4	Decreased
GO:0010560	positive regulation of glycoprotein biosynthetic process	4/428	22/13100	0.00514946649718722	0.0478293805478091	0.0386498672589306	IGF1/CCR7/CCL21/CCL19	4	Decreased
GO:0010758	regulation of macrophage chemotaxis	4/428	22/13100	0.00514946649718722	0.0478293805478091	0.0386498672589306	STAP1/RARRES2/SLAMF1/THBS1	4	Decreased
GO:0060740	prostate gland epithelium morphogenesis	4/428	22/13100	0.00514946649718722	0.0478293805478091	0.0386498672589306	TNC/FGF10/TP63/SULF1	4	Decreased
GO:0071624	positive regulation of granulocyte chemotaxis	4/428	22/13100	0.00514946649718722	0.0478293805478091	0.0386498672589306	CCR7/CCL21/XCL1/CCL19	4	Decreased
GO:0090023	positive regulation of neutrophil chemotaxis	4/428	22/13100	0.00514946649718722	0.0478293805478091	0.0386498672589306	CCR7/CCL21/XCL1/CCL19	4	Decreased
GO:0071774	response to fibroblast growth factor	8/428	82/13100	0.00524643251164394	0.048028097671571	0.0388104461827533	FGF10/CCL2/KL/SULF1/THBS1/FGF7/CREB3L1/NDNF	8	Decreased
GO:0034762	regulation of transmembrane transport	24/428	417/13100	0.00525638736503815	0.048028097671571	0.0388104461827533	CFTR/CACNA2D2/IGF1/TESC/MMP9/P2RX1/CCL2/CLIC5/KCNJ8/CCR2/SCN7A/THBS1/CXCL9/XCL1/STAC/GPC3/ADRA2A/SCN11A/CXCL11/KCNA3/CD19/KCND2/ANO9/RELN	24	Decreased
GO:0032733	positive regulation of interleukin-10 production	5/428	35/13100	0.00525893897501132	0.048028097671571	0.0388104461827533	CD40LG/IL6/XCL1/INAVA/TIGIT	5	Decreased
GO:0046622	positive regulation of organ growth	5/428	35/13100	0.00525893897501132	0.048028097671571	0.0388104461827533	IGF1/TBX5/IL7/WNT2/ZFPM2	5	Decreased
GO:0048546	digestive tract morphogenesis	5/428	35/13100	0.00525893897501132	0.048028097671571	0.0388104461827533	FGF10/TP63/FOXF1/SFRP2/SOX17	5	Decreased
GO:1900047	negative regulation of hemostasis	5/428	35/13100	0.00525893897501132	0.048028097671571	0.0388104461827533	COMP/ADTRP/THBS1/SERPING1/GP1BA	5	Decreased
GO:1903305	regulation of regulated secretory pathway	10/428	118/13100	0.00526157788846676	0.048028097671571	0.0388104461827533	SYT7/FOXF1/P2RX1/ADRA1A/CCR2/BLK/ADRA2A/SYT15/KLRC2/DOC2B	10	Decreased
GO:0002833	positive regulation of response to biotic stimulus	11/428	137/13100	0.0052752485373321	0.0480345726765424	0.0388156784914259	LAG3/OASL/BMP6/GBP5/AIM2/RASGRP1/KLRC4/SH2D1A/KLRC2/KLRC3/KLRK1	11	Decreased
GO:0043030	regulation of macrophage activation	6/428	50/13100	0.00553077303681893	0.0502378550844386	0.0405961023987354	STAP1/CST7/IL6/THBS1/IL31RA/CEBPA	6	Decreased
GO:0045765	regulation of angiogenesis	16/428	240/13100	0.00554723867746857	0.0502642213660111	0.0406174084092088	ISM1/FASLG/CCR2/SPINK5/IL6/SULF1/THBS1/SFRP2/EPHA1/CREB3L1/GREM1/COL4A3/NPR1/CYSLTR1/CCBE1/DLL1	16	Decreased
GO:0048738	cardiac muscle tissue development	13/428	178/13100	0.00566979222240476	0.0512493901859318	0.041413501598823	IGF1/TBX5/WNT2/BMP5/TNNC1/TNNT2/ADRA1A/ANKRD1/NRG1/PI16/GREM1/ZFPM2/DLL1	13	Decreased
GO:0002009	morphogenesis of an epithelium	24/428	421/13100	0.00590257697604827	0.0532237232925423	0.0430089166266035	TNC/LAMA3/NTN1/FGF10/TP63/SEMA3A/GPC4/PGR/TBX5/FERMT1/FOXF1/WNT2/BMP5/KRT17/FST/SULF1/FGF7/SFRP2/RSPO3/GPC3/SOX17/GREM1/ROR2/DLL1	24	Decreased
GO:0002819	regulation of adaptive immune response	12/428	159/13100	0.00597766465521913	0.0533132994193226	0.0430813011185198	FCER2/JAK3/SLAMF1/CD48/CR2/CCR2/KLRC1/IL6/SKAP1/XCL1/CD1C/CCL19	12	Decreased
GO:0010466	negative regulation of peptidase activity	12/428	159/13100	0.00597766465521913	0.0533132994193226	0.0430813011185198	CST7/LAMP3/MMP9/RARRES1/SPINK5/THBS1/SFRP2/GPC3/SERPING1/CPAMD8/PI16/COL4A3	12	Decreased
GO:0007162	negative regulation of cell adhesion	16/428	242/13100	0.00599825234013391	0.0533132994193226	0.0430813011185198	LAG3/JAK3/ADTRP/PLA2G2D/GBP1/EPCAM/LAX1/IDO1/CCL21/THBS1/XCL1/BMP6/TNFAIP8L2/JAM3/TIGIT/SPN	16	Decreased
GO:0001990	regulation of systemic arterial blood pressure by hormone	4/428	23/13100	0.00607531126837543	0.0533132994193226	0.0430813011185198	AGTR1/CPA3/AVPR1A/SUCNR1	4	Decreased
GO:0002313	mature B cell differentiation involved in immune response	4/428	23/13100	0.00607531126837543	0.0533132994193226	0.0430813011185198	MFNG/POU2AF1/IL6/DLL1	4	Decreased
GO:0002758	innate immune response-activating signal transduction	4/428	23/13100	0.00607531126837543	0.0533132994193226	0.0430813011185198	KLRC4/KLRC2/KLRC3/KLRK1	4	Decreased
GO:0060384	innervation	4/428	23/13100	0.00607531126837543	0.0533132994193226	0.0430813011185198	SEMA3A/SULF1/RNF165/SLITRK6	4	Decreased
GO:0015844	monoamine transport	6/428	51/13100	0.00609963771986199	0.0533132994193226	0.0430813011185198	SYT7/P2RX1/SLC22A3/ADRA2A/SNCG/SYT15	6	Decreased
GO:0003214	cardiac left ventricle morphogenesis	3/428	12/13100	0.00611391048386727	0.0533132994193226	0.0430813011185198	TBX5/FOXF1/SFRP2	3	Decreased
GO:0008212	mineralocorticoid metabolic process	3/428	12/13100	0.00611391048386727	0.0533132994193226	0.0430813011185198	BMP5/BMP6/SCNN1B	3	Decreased
GO:0010819	regulation of T cell chemotaxis	3/428	12/13100	0.00611391048386727	0.0533132994193226	0.0430813011185198	CCR2/CCL21/XCL1	3	Decreased
GO:0032026	response to magnesium ion	3/428	12/13100	0.00611391048386727	0.0533132994193226	0.0430813011185198	THBS1/BMP6/TNFRSF11B	3	Decreased
GO:0051549	positive regulation of keratinocyte migration	3/428	12/13100	0.00611391048386727	0.0533132994193226	0.0430813011185198	FGF10/MMP9/FGF7	3	Decreased
GO:0140131	positive regulation of lymphocyte chemotaxis	3/428	12/13100	0.00611391048386727	0.0533132994193226	0.0430813011185198	CCR2/CCL21/XCL1	3	Decreased
GO:1901342	regulation of vasculature development	16/428	244/13100	0.00647851640448499	0.056360051162022	0.0455433139875458	ISM1/FASLG/CCR2/SPINK5/IL6/SULF1/THBS1/SFRP2/EPHA1/CREB3L1/GREM1/COL4A3/NPR1/CYSLTR1/CCBE1/DLL1	16	Decreased
GO:0090092	regulation of transmembrane receptor protein serine/threonine kinase signaling pathway	14/428	202/13100	0.00659512435346797	0.057240119095907	0.0462544774697803	FGF10/FERMT1/CHRDL1/BMP5/FST/SULF1/THBS1/CILP/RNF165/PRDM16/SFRP2/GPC3/BMP6/GREM1	14	Decreased
GO:0090276	regulation of peptide hormone secretion	10/428	122/13100	0.00663575577515163	0.0572973130325082	0.0463006946281949	CFTR/CD38/SYT7/GPR68/TNFSF11/IL6/BLK/ILDR1/ADRA2A/DOC2B	10	Decreased
GO:0032735	positive regulation of interleukin-12 production	5/428	37/13100	0.00669533578338485	0.0572973130325082	0.0463006946281949	CD40LG/CCR7/IDO1/CCL19/LTB	5	Decreased
GO:0045747	positive regulation of Notch signaling pathway	5/428	37/13100	0.00669533578338485	0.0572973130325082	0.0463006946281949	FGF10/TP63/MFNG/ROBO2/DLL1	5	Decreased
GO:0071604	transforming growth factor beta production	5/428	37/13100	0.00669533578338485	0.0572973130325082	0.0463006946281949	FERMT1/ITGB6/THBS1/LUM/XCL1	5	Decreased
GO:2000404	regulation of T cell migration	5/428	37/13100	0.00669533578338485	0.0572973130325082	0.0463006946281949	CCR6/CCR2/CCL21/XCL1/SPN	5	Decreased
GO:0045453	bone resorption	6/428	52/13100	0.00670993897898234	0.0572973130325082	0.0463006946281949	CD38/IL7/TNFSF11/IL6/TNFRSF11B/TMEM119	6	Decreased
GO:0060415	muscle tissue morphogenesis	6/428	52/13100	0.00670993897898234	0.0572973130325082	0.0463006946281949	WNT2/TNNC1/TNNT2/ANKRD1/NRG1/ZFPM2	6	Decreased
GO:0001738	morphogenesis of a polarized epithelium	8/428	86/13100	0.00698024595759288	0.0593320906395394	0.0479449535233021	LAMA3/TP63/GPC4/FOXF1/SFRP2/RSPO3/GPC3/ROR2	8	Decreased
GO:0002444	myeloid leukocyte mediated immunity	8/428	86/13100	0.00698024595759288	0.0593320906395394	0.0479449535233021	STAP1/FOXF1/CCR2/IL6/BLK/DNASE1L3/SCNN1B/RASGRP1	8	Decreased
GO:0009954	proximal/distal pattern formation	4/428	24/13100	0.0071055109298667	0.0595769762581131	0.0481428401892611	FGF10/TP63/GREM1/DLL1	4	Decreased
GO:0050860	negative regulation of T cell receptor signaling pathway	4/428	24/13100	0.0071055109298667	0.0595769762581131	0.0481428401892611	SLA2/GBP1/UBASH3A/SH2D1A	4	Decreased
GO:0055023	positive regulation of cardiac muscle tissue growth	4/428	24/13100	0.0071055109298667	0.0595769762581131	0.0481428401892611	IGF1/TBX5/WNT2/ZFPM2	4	Decreased
GO:1903020	positive regulation of glycoprotein metabolic process	4/428	24/13100	0.0071055109298667	0.0595769762581131	0.0481428401892611	IGF1/CCR7/CCL21/CCL19	4	Decreased
GO:1904994	regulation of leukocyte adhesion to vascular endothelial cell	4/428	24/13100	0.0071055109298667	0.0595769762581131	0.0481428401892611	CCR2/IL6/CCL21/SELP	4	Decreased
GO:1905207	regulation of cardiocyte differentiation	4/428	24/13100	0.0071055109298667	0.0595769762581131	0.0481428401892611	TBX5/SOX17/GREM1/DLL1	4	Decreased
GO:0042060	wound healing	20/428	336/13100	0.00728219715371435	0.0609205928931499	0.0492285871505699	SYT7/IGF1/FGF10/FERMT1/CD40LG/COMP/P2RX1/ADTRP/ITGB6/F10/IL6/BLK/THBS1/DUOX1/SERPING1/ADRA2A/NRG1/NDNF/SELP/GP1BA	20	Decreased
GO:0001954	positive regulation of cell-matrix adhesion	6/428	53/13100	0.00736332763278759	0.0614605680340333	0.0496649291495512	FERMT1/CCR7/CCL21/SKAP1/EPHA1/CD3E	6	Decreased
GO:0002791	regulation of peptide secretion	10/428	124/13100	0.00741978454277852	0.0617926326191847	0.0499332632151506	CFTR/CD38/SYT7/GPR68/TNFSF11/IL6/BLK/ILDR1/ADRA2A/DOC2B	10	Decreased
GO:0050891	multicellular organismal water homeostasis	5/428	38/13100	0.00750755707288579	0.062383422672903	0.0504106676241682	CFTR/TP63/FLG/AQP3/SCNN1B	5	Decreased
GO:0050777	negative regulation of immune response	11/428	144/13100	0.00761412456260787	0.0631273951432322	0.0510118553646989	FOXF1/JAK3/OAS3/SLAMF1/CR2/CCR2/SPINK5/KLRC1/XCL1/SERPING1/CD96	11	Decreased
GO:0001942	hair follicle development	7/428	70/13100	0.00771485854556244	0.0633244596163319	0.0511710988179806	FGF10/TP63/FERMT1/KRT17/SPINK5/FST/FGF7	7	Decreased
GO:0001768	establishment of T cell polarity	3/428	13/13100	0.00775750260815292	0.0633244596163319	0.0511710988179806	CCR7/CCL21/CCL19	3	Decreased
GO:0002517	T cell tolerance induction	3/428	13/13100	0.00775750260815292	0.0633244596163319	0.0511710988179806	IDO1/ICOS/CD3E	3	Decreased
GO:0002921	negative regulation of humoral immune response	3/428	13/13100	0.00775750260815292	0.0633244596163319	0.0511710988179806	CR2/SPINK5/SERPING1	3	Decreased
GO:0035813	regulation of renal sodium excretion	3/428	13/13100	0.00775750260815292	0.0633244596163319	0.0511710988179806	AGTR1/AVPR1A/NPR1	3	Decreased
GO:0051547	regulation of keratinocyte migration	3/428	13/13100	0.00775750260815292	0.0633244596163319	0.0511710988179806	FGF10/MMP9/FGF7	3	Decreased
GO:0072683	T cell extravasation	3/428	13/13100	0.00775750260815292	0.0633244596163319	0.0511710988179806	CCL2/CCR2/XG	3	Decreased
GO:0002437	inflammatory response to antigenic stimulus	6/428	54/13100	0.00806144259372596	0.0655168996762027	0.0529427612630433	CD6/PLA2G2D/CCR7/IL31RA/RASGRP1/CYSLTR1	6	Decreased
GO:0030888	regulation of B cell proliferation	6/428	54/13100	0.00806144259372596	0.0655168996762027	0.0529427612630433	CD38/CD22/IL7/BLK/FCRL3/MZB1	6	Decreased
GO:0045580	regulation of T cell differentiation	10/428	126/13100	0.00827354376007691	0.0670935518049125	0.054216819065804	LAG3/IL7/JAK3/IL1RL2/CCR2/SPINK5/TESPA1/RASGRP1/CCL19/TOX	10	Decreased
GO:0043367	CD4-positive, alpha-beta T cell differentiation	7/428	71/13100	0.00832509273536615	0.0673335890794266	0.0544107878918876	JAK3/PLA2G2D/LY9/IL6/CCL19/SPN/TOX	7	Decreased
GO:0010559	regulation of glycoprotein biosynthetic process	5/428	39/13100	0.00838593635307006	0.0673335890794266	0.0544107878918876	IGF1/JAK3/CCR7/CCL21/CCL19	5	Decreased
GO:0061756	leukocyte adhesion to vascular endothelial cell	5/428	39/13100	0.00838593635307006	0.0673335890794266	0.0544107878918876	CCR2/IL6/CCL21/SELP/SPN	5	Decreased
GO:0050678	regulation of epithelial cell proliferation	17/428	273/13100	0.0084035917267804	0.0673335890794266	0.0544107878918876	IGF1/FGF10/TP63/PGR/WNT2/CCL2/BMP5/SULF1/THBS1/FGF7/AGTR1/SFRP2/GPC3/BMP6/SGPP2/COL4A3/GPBAR1	17	Decreased
GO:0048736	appendage development	11/428	146/13100	0.00841215643383015	0.0673335890794266	0.0544107878918876	FGF10/TP63/TBX5/COMP/MEOX2/IRF6/RNF165/SFRP2/GPC3/GREM1/ROR2	11	Decreased
GO:0060173	limb development	11/428	146/13100	0.00841215643383015	0.0673335890794266	0.0544107878918876	FGF10/TP63/TBX5/COMP/MEOX2/IRF6/RNF165/SFRP2/GPC3/GREM1/ROR2	11	Decreased
GO:0001503	ossification	20/428	341/13100	0.00850742709997317	0.0679494069665961	0.0549084167409793	IGF1/TNC/TP63/MMP9/CHRDL1/COMP/BMP5/TNFSF11/OMD/KL/IL6/SFRP2/GPC3/IGSF10/BMP6/CREB3L1/GREM1/ROR2/TMEM119/CEBPA	20	Decreased
GO:0046330	positive regulation of JNK cascade	8/428	89/13100	0.00854117537166446	0.0680722493062118	0.0550076829256036	SEMA3A/SLAMF1/TNFSF11/CCR7/CCL21/SH3RF2/RASGRP1/CCL19	8	Decreased
GO:0090087	regulation of peptide transport	10/428	127/13100	0.00872778559596269	0.0694102433876346	0.0560888864253757	CFTR/CD38/SYT7/GPR68/TNFSF11/IL6/BLK/ILDR1/ADRA2A/DOC2B	10	Decreased
GO:0022404	molting cycle process	7/428	72/13100	0.00897011787953354	0.0710326001315199	0.0573998771193723	FGF10/TP63/FERMT1/KRT17/SPINK5/FST/FGF7	7	Decreased
GO:0022405	hair cycle process	7/428	72/13100	0.00897011787953354	0.0710326001315199	0.0573998771193723	FGF10/TP63/FERMT1/KRT17/SPINK5/FST/FGF7	7	Decreased
GO:0002067	glandular epithelial cell differentiation	5/428	40/13100	0.00933300305410101	0.0732798926239372	0.0592158646050789	TP63/BMP5/BMP6/IL31RA/DLL1	5	Decreased
GO:0007588	excretion	5/428	40/13100	0.00933300305410101	0.0732798926239372	0.0592158646050789	ADRA1A/AGTR1/AVPR1A/SCNN1B/NPR1	5	Decreased
GO:0010524	positive regulation of calcium ion transport into cytosol	5/428	40/13100	0.00933300305410101	0.0732798926239372	0.0592158646050789	P2RX1/CXCL9/XCL1/CXCL11/CD19	5	Decreased
GO:0035987	endodermal cell differentiation	5/428	40/13100	0.00933300305410101	0.0732798926239372	0.0592158646050789	LAMA3/MMP9/COL12A1/SOX17/LAMB3	5	Decreased
GO:0002507	tolerance induction	4/428	26/13100	0.00949726350799218	0.0739423682259494	0.0597511965242213	IDO1/BLK/ICOS/CD3E	4	Decreased
GO:0050901	leukocyte tethering or rolling	4/428	26/13100	0.00949726350799218	0.0739423682259494	0.0597511965242213	CCR2/CCL21/SELP/SPN	4	Decreased
GO:2000406	positive regulation of T cell migration	4/428	26/13100	0.00949726350799218	0.0739423682259494	0.0597511965242213	CCR2/CCL21/XCL1/SPN	4	Decreased
GO:0048644	muscle organ morphogenesis	6/428	56/13100	0.00959832749747824	0.0739423682259494	0.0597511965242213	WNT2/TNNC1/TNNT2/ANKRD1/NRG1/ZFPM2	6	Decreased
GO:0001767	establishment of lymphocyte polarity	3/428	14/13100	0.00963684939372196	0.0739423682259494	0.0597511965242213	CCR7/CCL21/CCL19	3	Decreased
GO:0002523	leukocyte migration involved in inflammatory response	3/428	14/13100	0.00963684939372196	0.0739423682259494	0.0597511965242213	CCR6/SLAMF1/JAM3	3	Decreased
GO:0035812	renal sodium excretion	3/428	14/13100	0.00963684939372196	0.0739423682259494	0.0597511965242213	AGTR1/AVPR1A/NPR1	3	Decreased
GO:0042730	fibrinolysis	3/428	14/13100	0.00963684939372196	0.0739423682259494	0.0597511965242213	THBS1/SERPING1/GP1BA	3	Decreased
GO:0043567	regulation of insulin-like growth factor receptor signaling pathway	3/428	14/13100	0.00963684939372196	0.0739423682259494	0.0597511965242213	IGF1/BMP5/CILP	3	Decreased
GO:0050872	white fat cell differentiation	3/428	14/13100	0.00963684939372196	0.0739423682259494	0.0597511965242213	FGF10/FABP4/CEBPA	3	Decreased
GO:0090280	positive regulation of calcium ion import	3/428	14/13100	0.00963684939372196	0.0739423682259494	0.0597511965242213	ATP2C2/P2RX1/CCL2	3	Decreased
GO:0010810	regulation of cell-substrate adhesion	13/428	191/13100	0.0100189921691766	0.0767156714441494	0.0619922416731346	FERMT1/FOXF1/GBP1/CCR7/CCL21/THBS1/SKAP1/EPHA1/ABI3BP/GREM1/NDNF/EGFL6/CD3E	13	Decreased
GO:0052548	regulation of endopeptidase activity	18/428	301/13100	0.0101234315292707	0.077355540716448	0.0625093059159527	TP63/ATP2A3/CST7/LAMP3/MMP9/P2RX1/FASLG/RARRES1/TNFSF10/SPINK5/THBS1/SFRP2/SERPING1/CPAMD8/AIM2/COL4A3/PSMB8/PSMB9	18	Decreased
GO:2000351	regulation of endothelial cell apoptotic process	5/428	41/13100	0.0103512165899976	0.0788876946778579	0.0637474057313902	CD40LG/CCL2/FASLG/THBS1/NDNF	5	Decreased
GO:0003073	regulation of systemic arterial blood pressure	6/428	57/13100	0.0104402859423167	0.0788876946778579	0.0637474057313902	ADRA1A/KL/AGTR1/CPA3/AVPR1A/SUCNR1	6	Decreased
GO:0007200	phospholipase C-activating G protein-coupled receptor signaling pathway	6/428	57/13100	0.0104402859423167	0.0788876946778579	0.0637474057313902	P2RY10/NPR3/ADRA1A/AGTR1/GPR174/ADRA2A	6	Decreased
GO:0008543	fibroblast growth factor receptor signaling pathway	6/428	57/13100	0.0104402859423167	0.0788876946778579	0.0637474057313902	FGF10/KL/SULF1/THBS1/FGF7/CREB3L1	6	Decreased
GO:0050766	positive regulation of phagocytosis	6/428	57/13100	0.0104402859423167	0.0788876946778579	0.0637474057313902	STAP1/IL2RB/CCL2/IL15RA/IL2RG/CD300LF	6	Decreased
GO:0006887	exocytosis	18/428	302/13100	0.0104516616532186	0.0788876946778579	0.0637474057313902	CFTR/SYT7/FOXF1/NKG7/P2RX1/CCL8/ADRA1A/CCR2/BLK/SYTL1/NKD2/ADRA2A/RASGRP1/SEPTIN1/SYT15/EXOC3L4/KLRC2/DOC2B	18	Decreased
GO:0031589	cell-substrate adhesion	19/428	325/13100	0.0105115818296059	0.0791787037815435	0.0639825637681403	FERMT1/FOXF1/ITGB6/GBP1/CCR7/CCL21/THBS1/FBLN5/SKAP1/EPHA1/CD96/ABI3BP/FREM1/JAM3/GREM1/NDNF/LAMB3/EGFL6/CD3E	19	Decreased
GO:0002828	regulation of type 2 immune response	4/428	27/13100	0.0108672795864017	0.0812370646222097	0.0656458797540792	CCR2/IDO1/IL6/XCL1	4	Decreased
GO:0010574	regulation of vascular endothelial growth factor production	4/428	27/13100	0.0108672795864017	0.0812370646222097	0.0656458797540792	CCR2/IL6/SULF1/CCBE1	4	Decreased
GO:0060421	positive regulation of heart growth	4/428	27/13100	0.0108672795864017	0.0812370646222097	0.0656458797540792	IGF1/TBX5/WNT2/ZFPM2	4	Decreased
GO:0071216	cellular response to biotic stimulus	13/428	193/13100	0.0108725267276352	0.0812370646222097	0.0656458797540792	CD6/STAP1/TNIP3/CXCL2/CCL2/IL6/CXCL9/ANKRD1/BMP6/CCR5/CXCL11/NUGGC/KLRK1	13	Decreased
GO:0009308	amine metabolic process	8/428	93/13100	0.0110114393230206	0.0821094449318193	0.066350831036733	IDO1/AOC3/KL/HDC/SLC22A3/TDO2/NNMT/NPR1	8	Decreased
GO:0045089	positive regulation of innate immune response	9/428	112/13100	0.01105886013851	0.082297461191402	0.0665027628282838	LAG3/GBP5/AIM2/RASGRP1/KLRC4/SH2D1A/KLRC2/KLRC3/KLRK1	9	Decreased
GO:0072001	renal system development	16/428	259/13100	0.0111519590447256	0.0828239683762584	0.0669282216691156	FGF10/MMP9/FOXF1/EPCAM/KCNJ8/BICC1/SULF1/AGTR1/GPC3/BMP6/SOX17/GREM1/COL4A3/GCNT4/ROBO2/DLL1	16	Decreased
GO:0031016	pancreas development	6/428	58/13100	0.011333341426457	0.0840027266528994	0.0678807502279373	FGF10/FOXF1/BMP5/IL6/BMP6/DLL1	6	Decreased
GO:0030850	prostate gland development	5/428	42/13100	0.0114429602892236	0.0846459298041174	0.0684005085047616	TNC/FGF10/TP63/SULF1/CRIP1	5	Decreased
GO:0009611	response to wounding	24/428	446/13100	0.0115971227924104	0.0852757961628308	0.0689094896137852	SYT7/IGF1/TNC/FGF10/FERMT1/CD40LG/FOXF1/COMP/P2RX1/ADTRP/ITGB6/CCR2/F10/IL6/BLK/THBS1/DUOX1/FGF7/SERPING1/ADRA2A/NRG1/NDNF/SELP/GP1BA	24	Decreased
GO:0001780	neutrophil homeostasis	3/428	15/13100	0.0117582115054524	0.0852757961628308	0.0689094896137852	CCR2/IL6/JAM3	3	Decreased
GO:0002251	organ or tissue specific immune response	3/428	15/13100	0.0117582115054524	0.0852757961628308	0.0689094896137852	IL6/XCL1/PIGR	3	Decreased
GO:0002295	T-helper cell lineage commitment	3/428	15/13100	0.0117582115054524	0.0852757961628308	0.0689094896137852	LY9/IL6/SPN	3	Decreased
GO:0002827	positive regulation of T-helper 1 type immune response	3/428	15/13100	0.0117582115054524	0.0852757961628308	0.0689094896137852	SLAMF1/CCR2/XCL1	3	Decreased
GO:0010759	positive regulation of macrophage chemotaxis	3/428	15/13100	0.0117582115054524	0.0852757961628308	0.0689094896137852	RARRES2/SLAMF1/THBS1	3	Decreased
GO:0035743	CD4-positive, alpha-beta T cell cytokine production	3/428	15/13100	0.0117582115054524	0.0852757961628308	0.0689094896137852	SLAMF1/IL6/XCL1	3	Decreased
GO:0044062	regulation of excretion	3/428	15/13100	0.0117582115054524	0.0852757961628308	0.0689094896137852	AGTR1/AVPR1A/NPR1	3	Decreased
GO:1903978	regulation of microglial cell activation	3/428	15/13100	0.0117582115054524	0.0852757961628308	0.0689094896137852	STAP1/CST7/IL6	3	Decreased
GO:2000095	regulation of Wnt signaling pathway, planar cell polarity pathway	3/428	15/13100	0.0117582115054524	0.0852757961628308	0.0689094896137852	SFRP2/RSPO3/GPC3	3	Decreased
GO:0007596	blood coagulation	12/428	174/13100	0.0118622460493118	0.0856949003094535	0.0692481584288338	CD40LG/COMP/P2RX1/ADTRP/F10/IL6/BLK/THBS1/SERPING1/ADRA2A/SELP/GP1BA	12	Decreased
GO:0017157	regulation of exocytosis	12/428	174/13100	0.0118622460493118	0.0856949003094535	0.0692481584288338	CFTR/SYT7/FOXF1/P2RX1/ADRA1A/CCR2/BLK/ADRA2A/SEPTIN1/SYT15/KLRC2/DOC2B	12	Decreased
GO:0002312	B cell activation involved in immune response	7/428	76/13100	0.01192019428354	0.0857791068248526	0.0693162038562518	MFNG/CD40LG/POU2AF1/CCR6/IL6/CD19/DLL1	7	Decreased
GO:0006939	smooth muscle contraction	7/428	76/13100	0.01192019428354	0.0857791068248526	0.0693162038562518	CD38/COMP/P2RX1/ADRA1A/SULF1/ADRA2A/SCNN1B	7	Decreased
GO:2000116	regulation of cysteine-type endopeptidase activity	13/428	196/13100	0.012257644092499	0.0876767735075026	0.0708496664381642	TP63/ATP2A3/CST7/LAMP3/MMP9/P2RX1/FASLG/TNFSF10/THBS1/SFRP2/AIM2/COL4A3/PSMB9	13	Decreased
GO:0043550	regulation of lipid kinase activity	6/428	59/13100	0.0122790247372286	0.0876767735075026	0.0708496664381642	SLA2/PLGLB2/CCR7/CCL21/CCL19/CD19	6	Decreased
GO:1904427	positive regulation of calcium ion transmembrane transport	6/428	59/13100	0.0122790247372286	0.0876767735075026	0.0708496664381642	P2RX1/CXCL9/XCL1/STAC/CXCL11/CD19	6	Decreased
GO:0002040	sprouting angiogenesis	9/428	114/13100	0.0123290662094457	0.0876767735075026	0.0708496664381642	MEOX2/ADTRP/THBS1/AGTR1/RSPO3/CREB3L1/GREM1/CCBE1/DLL1	9	Decreased
GO:0097696	receptor signaling pathway via STAT	9/428	114/13100	0.0123290662094457	0.0876767735075026	0.0708496664381642	IGF1/JAK3/CCL2/CCR2/IL6/OCIAD2/IL31RA/PTPRT/GBP7	9	Decreased
GO:0019228	neuronal action potential	4/428	28/13100	0.0123585593269187	0.0876767735075026	0.0708496664381642	P2RX1/SCN7A/SCN11A/KCND2	4	Decreased
GO:2000403	positive regulation of lymphocyte migration	4/428	28/13100	0.0123585593269187	0.0876767735075026	0.0708496664381642	CCR2/CCL21/XCL1/SPN	4	Decreased
GO:0050817	coagulation	12/428	175/13100	0.0123731658241834	0.0876767735075026	0.0708496664381642	CD40LG/COMP/P2RX1/ADTRP/F10/IL6/BLK/THBS1/SERPING1/ADRA2A/SELP/GP1BA	12	Decreased
GO:0001756	somitogenesis	5/428	43/13100	0.0126105357800869	0.0885125863655339	0.0715250683699105	FOXF1/MEOX2/SFRP2/ROR2/DLL1	5	Decreased
GO:0030104	water homeostasis	5/428	43/13100	0.0126105357800869	0.0885125863655339	0.0715250683699105	CFTR/TP63/FLG/AQP3/SCNN1B	5	Decreased
GO:0050919	negative chemotaxis	5/428	43/13100	0.0126105357800869	0.0885125863655339	0.0715250683699105	NTN1/SEMA3A/LGR6/NRG1/ROBO2	5	Decreased
GO:0051937	catecholamine transport	5/428	43/13100	0.0126105357800869	0.0885125863655339	0.0715250683699105	SYT7/SLC22A3/ADRA2A/SNCG/SYT15	5	Decreased
GO:1903018	regulation of glycoprotein metabolic process	5/428	43/13100	0.0126105357800869	0.0885125863655339	0.0715250683699105	IGF1/JAK3/CCR7/CCL21/CCL19	5	Decreased
GO:0002573	myeloid leukocyte differentiation	12/428	176/13100	0.012900807332971	0.090378812809056	0.0730331247881854	TESC/MMP9/ITGB6/GPR68/TNFSF11/CCR7/GPC3/IL31RA/ROR2/CCL19/UBD/CEBPA	12	Decreased
GO:0010035	response to inorganic substance	23/428	427/13100	0.013164654845146	0.0920532280303984	0.0743861827893553	PON1/SYT7/MMP9/SOD3/TNNC1/TNNT2/CCR7/STK26/IL6/THBS1/FBLN5/BMP6/TNFRSF11B/AQP3/AVPR1A/FABP4/RASA4B/CCL19/FIBIN/SUCNR1/SYT15/CRIP1/CEBPA	23	Decreased
GO:0007389	pattern specification process	19/428	333/13100	0.0133417730569072	0.0931160281523504	0.0752450081215204	FGF10/TP63/SEMA3A/TBX5/MFNG/FOXF1/WNT2/MEOX2/BMP5/BICC1/FST/SFRP2/GPC3/SOX17/GREM1/ROR2/ROBO2/RELN/DLL1	19	Decreased
GO:0001776	leukocyte homeostasis	7/428	78/13100	0.0136324141053983	0.0949656516439965	0.0767396480606612	TNFRSF17/LGALS2/JAK3/CCR2/IL6/GPR174/JAM3	7	Decreased
GO:0002831	regulation of response to biotic stimulus	17/428	288/13100	0.0137781986555189	0.0957957169400674	0.077410405514384	LAG3/OAS3/SPINK5/KLRC1/OASL/SERPING1/BMP6/CD96/GBP5/AIM2/RASGRP1/KLRC4/SH2D1A/NCR1/KLRC2/KLRC3/KLRK1	17	Decreased
GO:0032102	negative regulation of response to external stimulus	18/428	311/13100	0.0138032684419849	0.0957957169400674	0.077410405514384	IGF1/STAP1/SEMA3A/CST7/FOXF1/CCL2/OAS3/ADTRP/SPINK5/KLRC1/THBS1/SERPING1/CD96/TNFAIP8L2/GREM1/ROBO2/GP1BA/KLRK1	18	Decreased
GO:0009988	cell-cell recognition	5/428	44/13100	0.013856157828418	0.0959830297422751	0.077561768857549	CD6/CCR7/CCL21/CCL19/PCDHA7	5	Decreased
GO:0042476	odontogenesis	8/428	97/13100	0.0139736615310245	0.0964430763835683	0.0779335223993103	CFTR/FGF10/TP63/ITGB6/TNFSF11/FST/TNFRSF11B/AQP3	8	Decreased
GO:0010712	regulation of collagen metabolic process	4/428	29/13100	0.0139746173820767	0.0964430763835683	0.0779335223993103	IL6/CREB3L1/MFAP4/CIITA	4	Decreased
GO:0007599	hemostasis	12/428	178/13100	0.0140076088680805	0.096491075213952	0.0779723091952434	CD40LG/COMP/P2RX1/ADTRP/F10/IL6/BLK/THBS1/SERPING1/ADRA2A/SELP/GP1BA	12	Decreased
GO:0002830	positive regulation of type 2 immune response	3/428	16/13100	0.0141264350439587	0.0965914543780642	0.0780534233833024	IDO1/IL6/XCL1	3	Decreased
GO:0032693	negative regulation of interleukin-10 production	3/428	16/13100	0.0141264350439587	0.0965914543780642	0.0780534233833024	JAK3/IDO1/DLL1	3	Decreased
GO:0051770	positive regulation of nitric-oxide synthase biosynthetic process	3/428	16/13100	0.0141264350439587	0.0965914543780642	0.0780534233833024	FCER2/JAK3/CCL2	3	Decreased
GO:0051797	regulation of hair follicle development	3/428	16/13100	0.0141264350439587	0.0965914543780642	0.0780534233833024	FERMT1/KRT17/FST	3	Decreased
GO:0055017	cardiac muscle tissue growth	6/428	61/13100	0.0143342418862862	0.0978318608297914	0.0790557684723937	IGF1/TBX5/WNT2/ADRA1A/PI16/ZFPM2	6	Decreased
GO:0051047	positive regulation of secretion	14/428	222/13100	0.0143950760595343	0.0980664556555776	0.0792453393757259	CFTR/CD38/SYT7/IGF1/GPR68/TNFSF11/BLK/ILDR1/ANKRD1/BMP6/AVPR1A/NPR1/KLRC2/DOC2B	14	Decreased
GO:0030510	regulation of BMP signaling pathway	7/428	79/13100	0.0145515355790406	0.0984087424378183	0.0795219337732817	CHRDL1/FST/SULF1/RNF165/SFRP2/GPC3/GREM1	7	Decreased
GO:0032611	interleukin-1 beta production	7/428	79/13100	0.0145515355790406	0.0984087424378183	0.0795219337732817	IGF1/CCR7/IL6/GBP5/INAVA/AIM2/CCL19	7	Decreased
GO:0032651	regulation of interleukin-1 beta production	7/428	79/13100	0.0145515355790406	0.0984087424378183	0.0795219337732817	IGF1/CCR7/IL6/GBP5/INAVA/AIM2/CCL19	7	Decreased
GO:0070167	regulation of biomineral tissue development	7/428	79/13100	0.0145515355790406	0.0984087424378183	0.0795219337732817	CFTR/COMP/OMD/KL/BMP6/GREM1/TMEM119	7	Decreased
GO:0003205	cardiac chamber development	10/428	138/13100	0.0150798117688677	0.101257884787245	0.081824262851056	TBX5/FOXF1/WNT2/BMP5/TNNC1/TNNT2/SFRP2/NRG1/ZFPM2/ROBO2	10	Decreased
GO:0007600	sensory perception	20/428	361/13100	0.015175975094073	0.101257884787245	0.081824262851056	ABCC6/MYO3A/CCL2/EYA4/CLIC5/CCR2/LUM/ADRA2A/TMPRSS3/PIGR/NPY1R/LOXHD1/SCN11A/COL4A3/OR56B1/OR52N4/KCND2/SLITRK6/PKHD1L1/TMEM150C	20	Decreased
GO:0002707	negative regulation of lymphocyte mediated immunity	5/428	45/13100	0.0151819496230124	0.101257884787245	0.081824262851056	SLAMF1/CR2/KLRC1/XCL1/CD96	5	Decreased
GO:0002823	negative regulation of adaptive immune response based on somatic recombination of immune receptors built from immunoglobulin superfamily domains	5/428	45/13100	0.0151819496230124	0.101257884787245	0.081824262851056	JAK3/SLAMF1/CR2/KLRC1/XCL1	5	Decreased
GO:0003229	ventricular cardiac muscle tissue development	5/428	45/13100	0.0151819496230124	0.101257884787245	0.081824262851056	TBX5/TNNC1/TNNT2/NRG1/ZFPM2	5	Decreased
GO:0055021	regulation of cardiac muscle tissue growth	5/428	45/13100	0.0151819496230124	0.101257884787245	0.081824262851056	IGF1/TBX5/WNT2/PI16/ZFPM2	5	Decreased
GO:0032874	positive regulation of stress-activated MAPK cascade	9/428	118/13100	0.0151914149869693	0.101257884787245	0.081824262851056	SEMA3A/SLAMF1/TNFSF11/CCR7/CCL21/SH3RF2/INAVA/RASGRP1/CCL19	9	Decreased
GO:0090090	negative regulation of canonical Wnt signaling pathway	9/428	118/13100	0.0151914149869693	0.101257884787245	0.081824262851056	FERMT1/BICC1/SFRP2/NKD2/GPC3/SOX17/GREM1/ROR2/SHISA3	9	Decreased
GO:0007254	JNK cascade	11/428	159/13100	0.0152881668271799	0.10171983170831	0.082197551966979	SEMA3A/SLAMF1/TNFSF11/SH2D3A/CCR7/CCL21/SFRP2/SH3RF2/ROR2/RASGRP1/CCL19	11	Decreased
GO:0034394	protein localization to cell surface	6/428	62/13100	0.0154466730336315	0.101996770943696	0.0824213404535503	FGF10/FBLN5/FGF7/JAM3/RIC3/CD247	6	Decreased
GO:0051153	regulation of striated muscle cell differentiation	6/428	62/13100	0.0154466730336315	0.101996770943696	0.0824213404535503	IGF1/NRG1/PI16/GREM1/TMEM119/DLL1	6	Decreased
GO:0050764	regulation of phagocytosis	7/428	80/13100	0.0155140413677544	0.101996770943696	0.0824213404535503	SYT7/STAP1/IL2RB/CCL2/IL15RA/IL2RG/CD300LF	7	Decreased
GO:0110149	regulation of biomineralization	7/428	80/13100	0.0155140413677544	0.101996770943696	0.0824213404535503	CFTR/COMP/OMD/KL/BMP6/GREM1/TMEM119	7	Decreased
GO:0009306	protein secretion	16/428	269/13100	0.0155224443638004	0.101996770943696	0.0824213404535503	CFTR/CD38/SYT7/IGF1/COMP/ADTRP/GPR68/IL6/BLK/ANKRD1/ADRA2A/BMP6/SNCG/SUCNR1/CTAGE15/DOC2B	16	Decreased
GO:0010038	response to metal ion	16/428	269/13100	0.0155224443638004	0.101996770943696	0.0824213404535503	SYT7/MMP9/SOD3/TNNC1/TNNT2/THBS1/BMP6/TNFRSF11B/AQP3/FABP4/RASA4B/FIBIN/SUCNR1/SYT15/CRIP1/CEBPA	16	Decreased
GO:0035592	establishment of protein localization to extracellular region	16/428	269/13100	0.0155224443638004	0.101996770943696	0.0824213404535503	CFTR/CD38/SYT7/IGF1/COMP/ADTRP/GPR68/IL6/BLK/ANKRD1/ADRA2A/BMP6/SNCG/SUCNR1/CTAGE15/DOC2B	16	Decreased
GO:0017158	regulation of calcium ion-dependent exocytosis	4/428	30/13100	0.0157186729263053	0.102739685828726	0.083021673582732	SYT7/ADRA2A/SYT15/DOC2B	4	Decreased
GO:0032814	regulation of natural killer cell activation	4/428	30/13100	0.0157186729263053	0.102739685828726	0.083021673582732	IL15RA/RASGRP1/TOX/KLRC2	4	Decreased
GO:0090279	regulation of calcium ion import	4/428	30/13100	0.0157186729263053	0.102739685828726	0.083021673582732	ATP2C2/P2RX1/CCL2/FCRL3	4	Decreased
GO:0010817	regulation of hormone levels	19/428	340/13100	0.0162846479636389	0.106251593931771	0.0858595690447605	CFTR/CD38/SYT7/BMP5/GPR68/TNFSF11/IL6/BLK/DUOX1/CYP2C8/DUOXA1/AGTR1/ILDR1/ADRA2A/BMP6/CPA3/SCNN1B/GCNT4/DOC2B	19	Decreased
GO:0051963	regulation of synapse assembly	7/428	81/13100	0.0165209422214934	0.107551467730544	0.0869099683850936	MUSK/NTN1/GPC4/AMIGO2/SLITRK4/SLITRK6/ROBO2	7	Decreased
GO:0003231	cardiac ventricle development	8/428	100/13100	0.0165486828590426	0.107551467730544	0.0869099683850936	TBX5/FOXF1/TNNC1/TNNT2/SFRP2/NRG1/ZFPM2/ROBO2	8	Decreased
GO:0001706	endoderm formation	5/428	46/13100	0.0165899385025544	0.107551467730544	0.0869099683850936	LAMA3/MMP9/COL12A1/SOX17/LAMB3	5	Decreased
GO:0035567	non-canonical Wnt signaling pathway	6/428	63/13100	0.016617521463194	0.107551467730544	0.0869099683850936	GPC4/SFRP2/RSPO3/GPC3/ROR2/FZD8	6	Decreased
GO:0001759	organ induction	3/428	17/13100	0.0167450612197853	0.107551467730544	0.0869099683850936	FGF10/WNT2/ROBO2	3	Decreased
GO:0003081	regulation of systemic arterial blood pressure by renin-angiotensin	3/428	17/13100	0.0167450612197853	0.107551467730544	0.0869099683850936	AGTR1/CPA3/SUCNR1	3	Decreased
GO:0030449	regulation of complement activation	3/428	17/13100	0.0167450612197853	0.107551467730544	0.0869099683850936	CD5L/CR2/SERPING1	3	Decreased
GO:0040037	negative regulation of fibroblast growth factor receptor signaling pathway	3/428	17/13100	0.0167450612197853	0.107551467730544	0.0869099683850936	SULF1/THBS1/CREB3L1	3	Decreased
GO:1900017	positive regulation of cytokine production involved in inflammatory response	3/428	17/13100	0.0167450612197853	0.107551467730544	0.0869099683850936	CD6/IL6/GBP5	3	Decreased
GO:0070304	positive regulation of stress-activated protein kinase signaling cascade	9/428	120/13100	0.016793311495006	0.107674761938568	0.0870095997146096	SEMA3A/SLAMF1/TNFSF11/CCR7/CCL21/SH3RF2/INAVA/RASGRP1/CCL19	9	Decreased
GO:0043491	protein kinase B signaling	11/428	162/13100	0.0173486203392036	0.111043155400844	0.0897315241615023	IGF1/CCL2/ADTRP/TNFSF11/F10/CCR7/CCL21/THBS1/BANK1/NRG1/CCL19	11	Decreased
GO:0001822	kidney development	15/428	250/13100	0.0174741345820979	0.111653694415957	0.0902248872705418	FGF10/MMP9/EPCAM/KCNJ8/BICC1/SULF1/AGTR1/GPC3/BMP6/SOX17/GREM1/COL4A3/GCNT4/ROBO2/DLL1	15	Decreased
GO:0006576	cellular biogenic amine metabolic process	7/428	82/13100	0.0175732297944127	0.111838864139177	0.0903745188388557	IDO1/KL/HDC/SLC22A3/TDO2/NNMT/NPR1	7	Decreased
GO:0010573	vascular endothelial growth factor production	4/428	31/13100	0.0175936475426714	0.111838864139177	0.0903745188388557	CCR2/IL6/SULF1/CCBE1	4	Decreased
GO:0051281	positive regulation of release of sequestered calcium ion into cytosol	4/428	31/13100	0.0175936475426714	0.111838864139177	0.0903745188388557	CXCL9/XCL1/CXCL11/CD19	4	Decreased
GO:1903522	regulation of blood circulation	12/428	184/13100	0.0177644963900467	0.112731547297112	0.0910958764053406	CD38/ATP2A3/SEMA3A/TBX5/P2RX1/TNNT2/ADRA1A/AGTR1/ADRA2A/AVPR1A/CYSLTR1/DES	12	Decreased
GO:0042475	odontogenesis of dentin-containing tooth	6/428	64/13100	0.0178481382159808	0.113068718339188	0.0913683368861275	CFTR/FGF10/TP63/ITGB6/FST/TNFRSF11B	6	Decreased
GO:0071692	protein localization to extracellular region	16/428	274/13100	0.0181550206368967	0.114816563959623	0.0927807323728598	CFTR/CD38/SYT7/IGF1/COMP/ADTRP/GPR68/IL6/BLK/ANKRD1/ADRA2A/BMP6/SNCG/SUCNR1/CTAGE15/DOC2B	16	Decreased
GO:1903532	positive regulation of secretion by cell	13/428	207/13100	0.0185304250911895	0.116991065396845	0.0945378990127034	CFTR/CD38/SYT7/IGF1/GPR68/TNFSF11/BLK/ILDR1/ANKRD1/BMP6/AVPR1A/KLRC2/DOC2B	13	Decreased
GO:2001237	negative regulation of extrinsic apoptotic signaling pathway	7/428	83/13100	0.0186718752504991	0.117541282394007	0.0949825172297982	IGF1/FGF10/IL7/BMP5/EYA4/THBS1/SFRP2	7	Decreased
GO:0048732	gland development	19/428	345/13100	0.0186810079142121	0.117541282394007	0.0949825172297982	TNC/ATP2C2/NTN1/FGF10/TP63/SEMA3A/PGR/FOXF1/WNT2/IRF6/TNFSF11/IL6/BAAT/SULF1/FGF7/NRG1/RXFP1/CRIP1/CEBPA	19	Decreased
GO:0002637	regulation of immunoglobulin production	6/428	65/13100	0.0191398310796253	0.119817929022114	0.0968222251449753	CD22/CD40LG/IL6/XCL1/FCRL3/MZB1	6	Decreased
GO:0003151	outflow tract morphogenesis	6/428	65/13100	0.0191398310796253	0.119817929022114	0.0968222251449753	ELN/SFRP2/NPY1R/SOX17/ZFPM2/ROBO2	6	Decreased
GO:0032729	positive regulation of interferon-gamma production	6/428	65/13100	0.0191398310796253	0.119817929022114	0.0968222251449753	SLAMF1/CCR2/CD244/RASGRP1/CD3E/KLRK1	6	Decreased
GO:0050714	positive regulation of protein secretion	8/428	103/13100	0.0194495734532413	0.12043039044948	0.0973171417129461	CFTR/CD38/IGF1/GPR68/BLK/ANKRD1/BMP6/DOC2B	8	Decreased
GO:0042092	type 2 immune response	4/428	32/13100	0.0196021646298418	0.12043039044948	0.0973171417129461	CCR2/IDO1/IL6/XCL1	4	Decreased
GO:0043552	positive regulation of phosphatidylinositol 3-kinase activity	4/428	32/13100	0.0196021646298418	0.12043039044948	0.0973171417129461	CCR7/CCL21/CCL19/CD19	4	Decreased
GO:0045214	sarcomere organization	4/428	32/13100	0.0196021646298418	0.12043039044948	0.0973171417129461	TNNT2/TNNT3/ANKRD1/KRT19	4	Decreased
GO:0002675	positive regulation of acute inflammatory response	3/428	18/13100	0.0196164296229111	0.12043039044948	0.0973171417129461	TNFSF11/CCR7/IL6	3	Decreased
GO:0002693	positive regulation of cellular extravasation	3/428	18/13100	0.0196164296229111	0.12043039044948	0.0973171417129461	CCR2/XG/JAM3	3	Decreased
GO:0006670	sphingosine metabolic process	3/428	18/13100	0.0196164296229111	0.12043039044948	0.0973171417129461	SGPP2/SPTLC3/ASAH2B	3	Decreased
GO:0042104	positive regulation of activated T cell proliferation	3/428	18/13100	0.0196164296229111	0.12043039044948	0.0973171417129461	IGF1/JAK3/SLAMF1	3	Decreased
GO:0042403	thyroid hormone metabolic process	3/428	18/13100	0.0196164296229111	0.12043039044948	0.0973171417129461	DUOX1/DUOXA1/GCNT4	3	Decreased
GO:0050849	negative regulation of calcium-mediated signaling	3/428	18/13100	0.0196164296229111	0.12043039044948	0.0973171417129461	CD22/SLA2/TBC1D10C	3	Decreased
GO:0097254	renal tubular secretion	3/428	18/13100	0.0196164296229111	0.12043039044948	0.0973171417129461	AGTR1/AVPR1A/NPR1	3	Decreased
GO:0002820	negative regulation of adaptive immune response	5/428	48/13100	0.0196601150086171	0.12043039044948	0.0973171417129461	JAK3/SLAMF1/CR2/KLRC1/XCL1	5	Decreased
GO:0060071	Wnt signaling pathway, planar cell polarity pathway	5/428	48/13100	0.0196601150086171	0.12043039044948	0.0973171417129461	GPC4/SFRP2/RSPO3/GPC3/ROR2	5	Decreased
GO:0042303	molting cycle	7/428	84/13100	0.0198178279134839	0.120996491346576	0.0977745953591637	FGF10/TP63/FERMT1/KRT17/SPINK5/FST/FGF7	7	Decreased
GO:0042633	hair cycle	7/428	84/13100	0.0198178279134839	0.120996491346576	0.0977745953591637	FGF10/TP63/FERMT1/KRT17/SPINK5/FST/FGF7	7	Decreased
GO:0055067	monovalent inorganic cation homeostasis	9/428	124/13100	0.020362377593797	0.123697482482989	0.0999572067100584	CFTR/SLC12A3/FASLG/SCN7A/AGTR1/TMPRSS3/AVPR1A/SCNN1B/NPR1	9	Decreased
GO:0001736	establishment of planar polarity	6/428	66/13100	0.02049386245131	0.123697482482989	0.0999572067100584	TP63/GPC4/SFRP2/RSPO3/GPC3/ROR2	6	Decreased
GO:0007164	establishment of tissue polarity	6/428	66/13100	0.02049386245131	0.123697482482989	0.0999572067100584	TP63/GPC4/SFRP2/RSPO3/GPC3/ROR2	6	Decreased
GO:0030500	regulation of bone mineralization	6/428	66/13100	0.02049386245131	0.123697482482989	0.0999572067100584	COMP/OMD/KL/BMP6/GREM1/TMEM119	6	Decreased
GO:0032945	negative regulation of mononuclear cell proliferation	6/428	66/13100	0.02049386245131	0.123697482482989	0.0999572067100584	PLA2G2D/IDO1/BLK/XCL1/SPN/LST1	6	Decreased
GO:0043299	leukocyte degranulation	6/428	66/13100	0.02049386245131	0.123697482482989	0.0999572067100584	FOXF1/NKG7/CCR2/BLK/RASGRP1/KLRC2	6	Decreased
GO:0050672	negative regulation of lymphocyte proliferation	6/428	66/13100	0.02049386245131	0.123697482482989	0.0999572067100584	PLA2G2D/IDO1/BLK/XCL1/SPN/LST1	6	Decreased
GO:0007188	adenylate cyclase-modulating G protein-coupled receptor signaling pathway	10/428	145/13100	0.0206115615284226	0.124205604917617	0.100367809239816	NPR3/ADRA1A/MCHR1/CXCL9/ADRA2A/NPY1R/TSHR/CXCL11/RXFP1/ADGRG2	10	Decreased
GO:0060348	bone development	12/428	188/13100	0.0206596797787152	0.124293463084284	0.100438805486064	IGF1/COMP/ITGB6/GPR68/TNFSF11/TTC9/SULF1/SFRP2/BMP6/FREM1/GREM1/TMEM119	12	Decreased
GO:0002718	regulation of cytokine production involved in immune response	7/428	85/13100	0.0210120139629859	0.126208304289831	0.101986146421044	JAK3/SLAMF1/CCR2/IL6/XCL1/CD96/INAVA	7	Decreased
GO:0002822	regulation of adaptive immune response based on somatic recombination of immune receptors built from immunoglobulin superfamily domains	10/428	146/13100	0.0215085766089073	0.128742356191368	0.104033857859074	FCER2/JAK3/SLAMF1/CR2/CCR2/KLRC1/IL6/XCL1/CD1C/CCL19	10	Decreased
GO:0055001	muscle cell development	10/428	146/13100	0.0215085766089073	0.128742356191368	0.104033857859074	IGF1/TBX5/COMP/TNNT2/ADRA1A/TNNT3/ANKRD1/PGM5/PI16/KRT19	10	Decreased
GO:0001937	negative regulation of endothelial cell proliferation	4/428	33/13100	0.0217465501823519	0.128742356191368	0.104033857859074	CCL2/SULF1/THBS1/COL4A3	4	Decreased
GO:0002369	T cell cytokine production	4/428	33/13100	0.0217465501823519	0.128742356191368	0.104033857859074	SLAMF1/CCR2/IL6/XCL1	4	Decreased
GO:0002724	regulation of T cell cytokine production	4/428	33/13100	0.0217465501823519	0.128742356191368	0.104033857859074	SLAMF1/CCR2/IL6/XCL1	4	Decreased
GO:0015872	dopamine transport	4/428	33/13100	0.0217465501823519	0.128742356191368	0.104033857859074	SYT7/SLC22A3/SNCG/SYT15	4	Decreased
GO:0050433	regulation of catecholamine secretion	4/428	33/13100	0.0217465501823519	0.128742356191368	0.104033857859074	SYT7/ADRA2A/SNCG/SYT15	4	Decreased
GO:0071715	icosanoid transport	4/428	33/13100	0.0217465501823519	0.128742356191368	0.104033857859074	ABCC6/PLA2G2D/TNFSF11/PLA2G2A	4	Decreased
GO:1905521	regulation of macrophage migration	4/428	33/13100	0.0217465501823519	0.128742356191368	0.104033857859074	STAP1/RARRES2/SLAMF1/THBS1	4	Decreased
GO:0060419	heart growth	6/428	67/13100	0.0219114473321381	0.129511680722334	0.104655532040515	IGF1/TBX5/WNT2/ADRA1A/PI16/ZFPM2	6	Decreased
GO:0007160	cell-matrix adhesion	13/428	212/13100	0.0220747027691508	0.13026886697846	0.105267397549839	FERMT1/ITGB6/CCR7/CCL21/THBS1/FBLN5/SKAP1/EPHA1/CD96/FREM1/JAM3/GREM1/CD3E	13	Decreased
GO:0002367	cytokine production involved in immune response	7/428	86/13100	0.0222553351786536	0.130668247561172	0.105590128188013	JAK3/SLAMF1/CCR2/IL6/XCL1/CD96/INAVA	7	Decreased
GO:0032760	positive regulation of tumor necrosis factor production	7/428	86/13100	0.0222553351786536	0.130668247561172	0.105590128188013	OAS3/CCR2/IL6/THBS1/RASGRP1/CCL19/SPN	7	Decreased
GO:0023061	signal release	18/428	328/13100	0.0223897562490132	0.130668247561172	0.105590128188013	CFTR/CD38/SYT7/P2RX1/GPR68/TNFSF11/ADRA1A/IL6/BLK/AGTR1/ILDR1/ADRA2A/BMP6/SNCG/SUCNR1/SYT15/SLC44A4/DOC2B	18	Decreased
GO:0060070	canonical Wnt signaling pathway	15/428	258/13100	0.0224992945194342	0.130668247561172	0.105590128188013	FGF10/FERMT1/WNT2/BICC1/LGR6/SCEL/SFRP2/NKD2/RSPO3/GPC3/SOX17/GREM1/ROR2/FZD8/SHISA3	15	Decreased
GO:0003298	physiological muscle hypertrophy	3/428	19/13100	0.0227417754120227	0.130668247561172	0.105590128188013	IGF1/ADRA1A/PI16	3	Decreased
GO:0003301	physiological cardiac muscle hypertrophy	3/428	19/13100	0.0227417754120227	0.130668247561172	0.105590128188013	IGF1/ADRA1A/PI16	3	Decreased
GO:0003323	type B pancreatic cell development	3/428	19/13100	0.0227417754120227	0.130668247561172	0.105590128188013	BMP5/BMP6/DLL1	3	Decreased
GO:0034695	response to prostaglandin E	3/428	19/13100	0.0227417754120227	0.130668247561172	0.105590128188013	CCR7/CCL21/CCL19	3	Decreased
GO:0042044	fluid transport	3/428	19/13100	0.0227417754120227	0.130668247561172	0.105590128188013	CFTR/AQP3/SCNN1B	3	Decreased
GO:0046519	sphingoid metabolic process	3/428	19/13100	0.0227417754120227	0.130668247561172	0.105590128188013	SGPP2/SPTLC3/ASAH2B	3	Decreased
GO:0051482	positive regulation of cytosolic calcium ion concentration involved in phospholipase C-activating G protein-coupled signaling pathway	3/428	19/13100	0.0227417754120227	0.130668247561172	0.105590128188013	P2RY10/AGTR1/GPR174	3	Decreased
GO:0051767	nitric-oxide synthase biosynthetic process	3/428	19/13100	0.0227417754120227	0.130668247561172	0.105590128188013	FCER2/JAK3/CCL2	3	Decreased
GO:0051769	regulation of nitric-oxide synthase biosynthetic process	3/428	19/13100	0.0227417754120227	0.130668247561172	0.105590128188013	FCER2/JAK3/CCL2	3	Decreased
GO:0060045	positive regulation of cardiac muscle cell proliferation	3/428	19/13100	0.0227417754120227	0.130668247561172	0.105590128188013	TBX5/WNT2/ZFPM2	3	Decreased
GO:0061049	cell growth involved in cardiac muscle cell development	3/428	19/13100	0.0227417754120227	0.130668247561172	0.105590128188013	IGF1/ADRA1A/PI16	3	Decreased
GO:1904996	positive regulation of leukocyte adhesion to vascular endothelial cell	3/428	19/13100	0.0227417754120227	0.130668247561172	0.105590128188013	CCR2/IL6/SELP	3	Decreased
GO:2000310	regulation of NMDA receptor activity	3/428	19/13100	0.0227417754120227	0.130668247561172	0.105590128188013	CCL2/CCR2/RELN	3	Decreased
GO:0032024	positive regulation of insulin secretion	5/428	50/13100	0.0230808536838923	0.132206559122883	0.10683320382441	CFTR/CD38/GPR68/BLK/DOC2B	5	Decreased
GO:0060420	regulation of heart growth	5/428	50/13100	0.0230808536838923	0.132206559122883	0.10683320382441	IGF1/TBX5/WNT2/PI16/ZFPM2	5	Decreased
GO:0090287	regulation of cellular response to growth factor stimulus	14/428	236/13100	0.0231398105924703	0.132339719221751	0.106940807562667	FGF10/FERMT1/CHRDL1/FST/SULF1/THBS1/RNF165/PRDM16/SFRP2/GPC3/CREB3L1/GREM1/CCBE1/DLL1	14	Decreased
GO:1904035	regulation of epithelial cell apoptotic process	6/428	68/13100	0.0233937514539977	0.133585890429145	0.107947811023637	CD40LG/CCL2/FASLG/IL6/THBS1/NDNF	6	Decreased
GO:0042116	macrophage activation	7/428	87/13100	0.0235486677339073	0.134263634802862	0.10849548130035	STAP1/CST7/IL6/THBS1/IL31RA/SUCNR1/CEBPA	7	Decreased
GO:0050708	regulation of protein secretion	12/428	192/13100	0.0238919849213684	0.13554164656913	0.109528214414512	CFTR/CD38/SYT7/IGF1/ADTRP/GPR68/IL6/BLK/ANKRD1/ADRA2A/BMP6/DOC2B	12	Decreased
GO:0051924	regulation of calcium ion transport	12/428	192/13100	0.0238919849213684	0.13554164656913	0.109528214414512	ATP2C2/JAK3/P2RX1/CCL2/MCHR1/CXCL9/XCL1/STAC/ADRA2A/FCRL3/CXCL11/CD19	12	Decreased
GO:0010463	mesenchymal cell proliferation	4/428	34/13100	0.0240288348073173	0.13554164656913	0.109528214414512	FOXF1/WNT2/FGF7/GPC3	4	Decreased
GO:0030195	negative regulation of blood coagulation	4/428	34/13100	0.0240288348073173	0.13554164656913	0.109528214414512	ADTRP/THBS1/SERPING1/GP1BA	4	Decreased
GO:0031018	endocrine pancreas development	4/428	34/13100	0.0240288348073173	0.13554164656913	0.109528214414512	BMP5/IL6/BMP6/DLL1	4	Decreased
GO:0045761	regulation of adenylate cyclase activity	4/428	34/13100	0.0240288348073173	0.13554164656913	0.109528214414512	NPR3/CCR2/TSHR/RXFP1	4	Decreased
GO:0050432	catecholamine secretion	4/428	34/13100	0.0240288348073173	0.13554164656913	0.109528214414512	SYT7/ADRA2A/SNCG/SYT15	4	Decreased
GO:0046328	regulation of JNK cascade	9/428	128/13100	0.0244490389674695	0.137702338014349	0.11127422150448	SEMA3A/SLAMF1/TNFSF11/CCR7/CCL21/SFRP2/SH3RF2/RASGRP1/CCL19	9	Decreased
GO:1901888	regulation of cell junction assembly	11/428	171/13100	0.024774840015597	0.139325579814571	0.112585927392977	MUSK/NTN1/GPC4/TBX5/THBS1/AMIGO2/GREM1/SLITRK4/GPBAR1/SLITRK6/ROBO2	11	Decreased
GO:1901615	organic hydroxy compound metabolic process	22/428	429/13100	0.024873728562824	0.139543988717612	0.112762418809216	CFTR/PON1/IGF1/BMP5/ACADL/CD244/KL/BAAT/DUOX1/CYP2C8/DUOXA1/SLC27A2/HDC/BMP6/SGPP2/SCNN1B/NPR1/SPTLC3/GCNT4/ASAH2B/MALRD1/CEBPA	22	Decreased
GO:0090175	regulation of establishment of planar polarity	5/428	51/13100	0.0249266380278087	0.139543988717612	0.112762418809216	GPC4/SFRP2/RSPO3/GPC3/ROR2	5	Decreased
GO:1900046	regulation of hemostasis	5/428	51/13100	0.0249266380278087	0.139543988717612	0.112762418809216	COMP/ADTRP/THBS1/SERPING1/GP1BA	5	Decreased
GO:0002377	immunoglobulin production	8/428	108/13100	0.0250617841634503	0.139877970044799	0.113032301751769	CD22/CD40LG/CCR6/IL6/XCL1/FCRL3/MZB1/HLA-DQA1	8	Decreased
GO:0030168	platelet activation	8/428	108/13100	0.0250617841634503	0.139877970044799	0.113032301751769	CD40LG/COMP/P2RX1/IL6/BLK/ADRA2A/SELP/GP1BA	8	Decreased
GO:0046879	hormone secretion	12/428	194/13100	0.0256409895755117	0.142895499799769	0.115470700977176	CFTR/CD38/SYT7/GPR68/TNFSF11/IL6/BLK/AGTR1/ILDR1/ADRA2A/BMP6/DOC2B	12	Decreased
GO:0033081	regulation of T cell differentiation in thymus	3/428	20/13100	0.0261213207329549	0.144701965076728	0.116930465715139	TESPA1/RASGRP1/TOX	3	Decreased
GO:0045063	T-helper 1 cell differentiation	3/428	20/13100	0.0261213207329549	0.144701965076728	0.116930465715139	JAK3/CCL19/SPN	3	Decreased
GO:0046641	positive regulation of alpha-beta T cell proliferation	3/428	20/13100	0.0261213207329549	0.144701965076728	0.116930465715139	CCR2/XCL1/CD3E	3	Decreased
GO:0060445	branching involved in salivary gland morphogenesis	3/428	20/13100	0.0261213207329549	0.144701965076728	0.116930465715139	FGF10/SEMA3A/FGF7	3	Decreased
GO:0002456	T cell mediated immunity	7/428	89/13100	0.0262887366465994	0.144864430268765	0.117061750252687	SLAMF1/CCR2/KLRC1/IL6/XCL1/CD8A/CD1C	7	Decreased
GO:0044106	cellular amine metabolic process	7/428	89/13100	0.0262887366465994	0.144864430268765	0.117061750252687	IDO1/KL/HDC/SLC22A3/TDO2/NNMT/NPR1	7	Decreased
GO:1903557	positive regulation of tumor necrosis factor superfamily cytokine production	7/428	89/13100	0.0262887366465994	0.144864430268765	0.117061750252687	OAS3/CCR2/IL6/THBS1/RASGRP1/CCL19/SPN	7	Decreased
GO:0007259	receptor signaling pathway via JAK-STAT	8/428	109/13100	0.0263070052808632	0.144864430268765	0.117061750252687	IGF1/JAK3/CCL2/CCR2/IL6/OCIAD2/IL31RA/GBP7	8	Decreased
GO:0010951	negative regulation of endopeptidase activity	10/428	151/13100	0.0264237933203086	0.145224451684185	0.117352675616072	CST7/LAMP3/MMP9/RARRES1/SPINK5/THBS1/SFRP2/SERPING1/CPAMD8/COL4A3	10	Decreased
GO:0090218	positive regulation of lipid kinase activity	4/428	35/13100	0.0264507568501955	0.145224451684185	0.117352675616072	CCR7/CCL21/CCL19/CD19	4	Decreased
GO:0002218	activation of innate immune response	5/428	52/13100	0.0268645847351307	0.146843880572853	0.118661300374859	AIM2/KLRC4/KLRC2/KLRC3/KLRK1	5	Decreased
GO:0002886	regulation of myeloid leukocyte mediated immunity	5/428	52/13100	0.0268645847351307	0.146843880572853	0.118661300374859	STAP1/FOXF1/CCR2/BLK/DNASE1L3	5	Decreased
GO:0050886	endocrine process	5/428	52/13100	0.0268645847351307	0.146843880572853	0.118661300374859	AGTR1/BMP6/CPA3/AVPR1A/SUCNR1	5	Decreased
GO:0048608	reproductive structure development	18/428	335/13100	0.0269254088712344	0.146959595400287	0.118754806974129	TNC/FGF10/TP63/SEMA3A/PGR/WNT2/BMP5/FST/SULF1/SFRP2/RSPO3/BMP6/ROR2/ZFPM2/KRT19/ROBO2/CRIP1/CEBPA	18	Decreased
GO:0060828	regulation of canonical Wnt signaling pathway	13/428	218/13100	0.0269678300146802	0.146974673580007	0.118766991318522	FGF10/FERMT1/BICC1/LGR6/SCEL/SFRP2/NKD2/RSPO3/GPC3/SOX17/GREM1/ROR2/SHISA3	13	Decreased
GO:0045927	positive regulation of growth	12/428	196/13100	0.0274819005120421	0.149556421876106	0.120853245160769	CD38/IGF1/NTN1/TBX5/IL7/WNT2/KRT17/SFRP2/AVPR1A/ZFPM2/DLL1/SLC44A4	12	Decreased
GO:0019216	regulation of lipid metabolic process	15/428	265/13100	0.0277287364475374	0.150283106883394	0.121440463283795	RARRES2/BMP5/ACADL/PLGLB2/CCR7/CCL21/ASXL3/AGTR1/ADRA2A/BMP6/AVPR1A/CCL19/ABCD2/CD19/MALRD1	15	Decreased
GO:0032612	interleukin-1 production	7/428	90/13100	0.0277370871851705	0.150283106883394	0.121440463283795	IGF1/CCR7/IL6/GBP5/INAVA/AIM2/CCL19	7	Decreased
GO:0032652	regulation of interleukin-1 production	7/428	90/13100	0.0277370871851705	0.150283106883394	0.121440463283795	IGF1/CCR7/IL6/GBP5/INAVA/AIM2/CCL19	7	Decreased
GO:0046620	regulation of organ growth	6/428	71/13100	0.0282398619376339	0.152561120030425	0.123281275452767	IGF1/TBX5/IL7/WNT2/PI16/ZFPM2	6	Decreased
GO:0050871	positive regulation of B cell activation	6/428	71/13100	0.0282398619376339	0.152561120030425	0.123281275452767	CD38/IL7/IGLL1/IL6/FCRL3/IGLL5	6	Decreased
GO:0060537	muscle tissue development	17/428	313/13100	0.0283218542470017	0.152781356389212	0.123459243595679	IGF1/ELN/TBX5/WNT2/MEOX2/BMP5/TNNC1/TNNT2/ADRA1A/ANKRD1/PGM5/NRG1/PI16/GREM1/ZFPM2/PAX5/DLL1	17	Decreased
GO:0030072	peptide hormone secretion	10/428	153/13100	0.0285987526622114	0.154050839194993	0.12448508464503	CFTR/CD38/SYT7/GPR68/TNFSF11/IL6/BLK/ILDR1/ADRA2A/DOC2B	10	Decreased
GO:0030239	myofibril assembly	5/428	53/13100	0.0288959656832914	0.154268319498169	0.124660825680203	TNNT2/TNNT3/ANKRD1/PGM5/KRT19	5	Decreased
GO:0045995	regulation of embryonic development	5/428	53/13100	0.0288959656832914	0.154268319498169	0.124660825680203	LAMA3/RPS6KA6/WNT2/SFRP2/SOX17	5	Decreased
GO:1905330	regulation of morphogenesis of an epithelium	5/428	53/13100	0.0288959656832914	0.154268319498169	0.124660825680203	FGF10/WNT2/SULF1/FGF7/GREM1	5	Decreased
GO:0045667	regulation of osteoblast differentiation	8/428	111/13100	0.0289253663736354	0.154268319498169	0.124660825680203	IGF1/TP63/IL6/SFRP2/BMP6/GREM1/TMEM119/CEBPA	8	Decreased
GO:0050796	regulation of insulin secretion	8/428	111/13100	0.0289253663736354	0.154268319498169	0.124660825680203	CFTR/CD38/SYT7/GPR68/IL6/BLK/ADRA2A/DOC2B	8	Decreased
GO:0050819	negative regulation of coagulation	4/428	36/13100	0.0290137665111236	0.154268319498169	0.124660825680203	ADTRP/THBS1/SERPING1/GP1BA	4	Decreased
GO:0050829	defense response to Gram-negative bacterium	4/428	36/13100	0.0290137665111236	0.154268319498169	0.124660825680203	LYZ/RARRES2/IL6/SELP	4	Decreased
GO:0055010	ventricular cardiac muscle tissue morphogenesis	4/428	36/13100	0.0290137665111236	0.154268319498169	0.124660825680203	TNNC1/TNNT2/NRG1/ZFPM2	4	Decreased
GO:2001222	regulation of neuron migration	4/428	36/13100	0.0290137665111236	0.154268319498169	0.124660825680203	SEMA3A/IGSF10/NRG1/RELN	4	Decreased
GO:0061458	reproductive system development	18/428	338/13100	0.0290685107798518	0.154337966977265	0.124717106271571	TNC/FGF10/TP63/SEMA3A/PGR/WNT2/BMP5/FST/SULF1/SFRP2/RSPO3/BMP6/ROR2/ZFPM2/KRT19/ROBO2/CRIP1/CEBPA	18	Decreased
GO:0048565	digestive tract development	7/428	91/13100	0.0292386753807952	0.1545770769775	0.124910325787766	FGF10/TP63/FOXF1/RARRES2/SFRP2/SOX17/CLMP	7	Decreased
GO:0055007	cardiac muscle cell differentiation	7/428	91/13100	0.0292386753807952	0.1545770769775	0.124910325787766	IGF1/TBX5/ADRA1A/NRG1/PI16/GREM1/DLL1	7	Decreased
GO:1904019	epithelial cell apoptotic process	7/428	91/13100	0.0292386753807952	0.1545770769775	0.124910325787766	CD40LG/CCL2/FASLG/IL6/THBS1/COL4A3/NDNF	7	Decreased
GO:0045055	regulated exocytosis	12/428	198/13100	0.0294171526989397	0.155299099575884	0.125493776321013	SYT7/FOXF1/NKG7/P2RX1/ADRA1A/CCR2/BLK/ADRA2A/RASGRP1/SYT15/KLRC2/DOC2B	12	Decreased
GO:0016042	lipid catabolic process	14/428	244/13100	0.0296544931304107	0.155748108207277	0.125856610290483	RARRES2/ADTRP/ACADL/PLA2G2D/HSD11B1/SLC27A2/ADRA2A/ACOXL/FAAH2/ABCD2/PLCXD3/PLA2G2A/ASAH2B/PLCXD2	14	Decreased
GO:0006925	inflammatory cell apoptotic process	3/428	21/13100	0.0297543606612931	0.155748108207277	0.125856610290483	FASLG/IL6/CCR5	3	Decreased
GO:0018149	peptide cross-linking	3/428	21/13100	0.0297543606612931	0.155748108207277	0.125856610290483	THBS1/FLG/NDNF	3	Decreased
GO:0032069	regulation of nuclease activity	3/428	21/13100	0.0297543606612931	0.155748108207277	0.125856610290483	OAS3/OASL/GZMA	3	Decreased
GO:0043032	positive regulation of macrophage activation	3/428	21/13100	0.0297543606612931	0.155748108207277	0.125856610290483	STAP1/THBS1/CEBPA	3	Decreased
GO:1905523	positive regulation of macrophage migration	3/428	21/13100	0.0297543606612931	0.155748108207277	0.125856610290483	RARRES2/SLAMF1/THBS1	3	Decreased
GO:0002709	regulation of T cell mediated immunity	6/428	72/13100	0.0299916568520066	0.156768801542365	0.126681410057099	SLAMF1/CCR2/KLRC1/IL6/XCL1/CD1C	6	Decreased
GO:0007189	adenylate cyclase-activating G protein-coupled receptor signaling pathway	7/428	92/13100	0.0307942331085165	0.160737222394595	0.129888203400637	ADRA1A/CXCL9/ADRA2A/TSHR/CXCL11/RXFP1/ADGRG2	7	Decreased
GO:0015833	peptide transport	11/428	177/13100	0.0308652169791174	0.160793426720173	0.129933620876216	CFTR/CD38/SYT7/GPR68/TNFSF11/IL6/BLK/ILDR1/ADRA2A/TAP1/DOC2B	11	Decreased
GO:0007585	respiratory gaseous exchange by respiratory system	5/428	54/13100	0.0310219374271246	0.160793426720173	0.129933620876216	ELN/TNNC1/SFTPC/CYSLTR1/CCBE1	5	Decreased
GO:0032731	positive regulation of interleukin-1 beta production	5/428	54/13100	0.0310219374271246	0.160793426720173	0.129933620876216	IL6/GBP5/INAVA/AIM2/CCL19	5	Decreased
GO:0055002	striated muscle cell development	5/428	54/13100	0.0310219374271246	0.160793426720173	0.129933620876216	TNNT2/TNNT3/ANKRD1/PGM5/KRT19	5	Decreased
GO:0061053	somite development	5/428	54/13100	0.0310219374271246	0.160793426720173	0.129933620876216	FOXF1/MEOX2/SFRP2/ROR2/DLL1	5	Decreased
GO:0009914	hormone transport	12/428	200/13100	0.0314491185470475	0.162779934825919	0.131538874252206	CFTR/CD38/SYT7/GPR68/TNFSF11/IL6/BLK/AGTR1/ILDR1/ADRA2A/BMP6/DOC2B	12	Decreased
GO:0001952	regulation of cell-matrix adhesion	8/428	113/13100	0.0317182768908528	0.163719677297434	0.132298259411821	FERMT1/CCR7/CCL21/THBS1/SKAP1/EPHA1/GREM1/CD3E	8	Decreased
GO:0050873	brown fat cell differentiation	4/428	37/13100	0.0317190308417586	0.163719677297434	0.132298259411821	PRDM16/FABP4/LAMB3/CEBPA	4	Decreased
GO:0051897	positive regulation of protein kinase B signaling	7/428	93/13100	0.0324044605096615	0.167024938315446	0.134969167923266	TNFSF11/F10/CCR7/CCL21/THBS1/NRG1/CCL19	7	Decreased
GO:0051952	regulation of amine transport	5/428	55/13100	0.0332435404187081	0.171111889988517	0.138271743408223	SYT7/ADRA2A/AVPR1A/SNCG/SYT15	5	Decreased
GO:0002790	peptide secretion	10/428	157/13100	0.033324970407564	0.171293121124039	0.138418192290707	CFTR/CD38/SYT7/GPR68/TNFSF11/IL6/BLK/ILDR1/ADRA2A/DOC2B	10	Decreased
GO:0051346	negative regulation of hydrolase activity	14/428	248/13100	0.0333749122717128	0.171312222824055	0.138433627953088	CST7/LAMP3/MMP9/RARRES1/SPINK5/THBS1/SFRP2/GZMA/GPC3/SERPING1/CPAMD8/PI16/COL4A3/KLRK1	14	Decreased
GO:0042537	benzene-containing compound metabolic process	3/428	22/13100	0.0336393439503626	0.172430717399784	0.139337458744677	IDO1/CYP4B1/TDO2	3	Decreased
GO:0035282	segmentation	6/428	74/13100	0.0337053427493667	0.172530387056841	0.139417999595737	SEMA3A/FOXF1/MEOX2/SFRP2/ROR2/DLL1	6	Decreased
GO:0045621	positive regulation of lymphocyte differentiation	7/428	94/13100	0.0340700251636943	0.173438891836059	0.140152142265342	IL7/IL1RL2/IL15RA/TESPA1/RASGRP1/CCL19/TOX	7	Decreased
GO:0046632	alpha-beta T cell differentiation	7/428	94/13100	0.0340700251636943	0.173438891836059	0.140152142265342	JAK3/PLA2G2D/LY9/IL6/CCL19/SPN/TOX	7	Decreased
GO:0090100	positive regulation of transmembrane receptor protein serine/threonine kinase signaling pathway	7/428	94/13100	0.0340700251636943	0.173438891836059	0.140152142265342	FERMT1/BMP5/SULF1/THBS1/RNF165/GPC3/BMP6	7	Decreased
GO:0090263	positive regulation of canonical Wnt signaling pathway	7/428	94/13100	0.0340700251636943	0.173438891836059	0.140152142265342	FGF10/LGR6/SCEL/SFRP2/RSPO3/GPC3/ROR2	7	Decreased
GO:0032640	tumor necrosis factor production	9/428	136/13100	0.034311637929672	0.174175259434665	0.140747184676804	IGF1/OAS3/SLAMF1/CCR2/IL6/THBS1/RASGRP1/CCL19/SPN	9	Decreased
GO:0032680	regulation of tumor necrosis factor production	9/428	136/13100	0.034311637929672	0.174175259434665	0.140747184676804	IGF1/OAS3/SLAMF1/CCR2/IL6/THBS1/RASGRP1/CCL19/SPN	9	Decreased
GO:0003002	regionalization	14/428	249/13100	0.0343556704389478	0.174175259434665	0.140747184676804	FGF10/TP63/SEMA3A/FOXF1/WNT2/MEOX2/SFRP2/GPC3/SOX17/GREM1/ROR2/ROBO2/RELN/DLL1	14	Decreased
GO:0035315	hair cell differentiation	4/428	38/13100	0.0345674395204495	0.17446661762639	0.140982624803897	SPINK5/SLITRK6/DLL1/SLC44A4	4	Decreased
GO:0036230	granulocyte activation	4/428	38/13100	0.0345674395204495	0.17446661762639	0.140982624803897	CCR2/DNASE1L3/SCNN1B/PLA2G2A	4	Decreased
GO:0060443	mammary gland morphogenesis	4/428	38/13100	0.0345674395204495	0.17446661762639	0.140982624803897	NTN1/FGF10/PGR/RXFP1	4	Decreased
GO:0001501	skeletal system development	21/428	419/13100	0.0346014473705873	0.17446661762639	0.140982624803897	IGF1/TP63/MMP9/COMP/BMP5/NPR3/ITGB6/GPR68/TNFSF11/COL10A1/TTC9/FST/SULF1/SFRP2/BMP6/TNFRSF11B/FREM1/GREM1/ROR2/TMEM119/PAX5	21	Decreased
GO:0001704	formation of primary germ layer	7/428	95/13100	0.0357915613166537	0.179838074507152	0.145323180609778	LAMA3/MMP9/FOXF1/COL12A1/SFRP2/SOX17/LAMB3	7	Decreased
GO:0032411	positive regulation of transporter activity	7/428	95/13100	0.0357915613166537	0.179838074507152	0.145323180609778	CFTR/PON1/TESC/CCL2/CCR2/STAC/RELN	7	Decreased
GO:0006909	phagocytosis	12/428	204/13100	0.0358123310810248	0.179838074507152	0.145323180609778	SYT7/STAP1/IL2RB/CCL2/SLAMF1/CCR2/IGLL1/IL15RA/THBS1/IL2RG/CD300LF/IGLL5	12	Decreased
GO:0003012	muscle system process	17/428	323/13100	0.0365894619894187	0.183491943346124	0.14827579141072	CD38/IGF1/COMP/P2RX1/TNNC1/TNNT2/ADRA1A/KCNJ8/TNNT3/SCN7A/SULF1/STAC/MLIP/ADRA2A/PI16/SCNN1B/DES	17	Decreased
GO:0042472	inner ear morphogenesis	6/428	76/13100	0.0377044506932993	0.187403285740241	0.151436460911462	NTN1/FGF10/MYO3A/ROR2/SLITRK6/SLC44A4	6	Decreased
GO:0061097	regulation of protein tyrosine kinase activity	6/428	76/13100	0.0377044506932993	0.187403285740241	0.151436460911462	STAP1/ADRA1A/ADRA2A/NRG1/GREM1/RELN	6	Decreased
GO:0002710	negative regulation of T cell mediated immunity	3/428	23/13100	0.0377739488526606	0.187403285740241	0.151436460911462	SLAMF1/KLRC1/XCL1	3	Decreased
GO:0003309	type B pancreatic cell differentiation	3/428	23/13100	0.0377739488526606	0.187403285740241	0.151436460911462	BMP5/BMP6/DLL1	3	Decreased
GO:0010575	positive regulation of vascular endothelial growth factor production	3/428	23/13100	0.0377739488526606	0.187403285740241	0.151436460911462	IL6/SULF1/CCBE1	3	Decreased
GO:0050857	positive regulation of antigen receptor-mediated signaling pathway	3/428	23/13100	0.0377739488526606	0.187403285740241	0.151436460911462	STAP1/CCR7/TESPA1	3	Decreased
GO:0098801	regulation of renal system process	3/428	23/13100	0.0377739488526606	0.187403285740241	0.151436460911462	AGTR1/AVPR1A/NPR1	3	Decreased
GO:1903306	negative regulation of regulated secretory pathway	3/428	23/13100	0.0377739488526606	0.187403285740241	0.151436460911462	FOXF1/CCR2/ADRA2A	3	Decreased
GO:0008202	steroid metabolic process	13/428	229/13100	0.0379343538921166	0.187408220480802	0.151440448566445	CFTR/PON1/BMP5/ACADL/HSD11B1/BAAT/CYP2C8/SLC27A2/AGTR1/BMP6/SCNN1B/MALRD1/CEBPA	13	Decreased
GO:0032623	interleukin-2 production	5/428	57/13100	0.0379772189911178	0.187408220480802	0.151440448566445	LAG3/GBP1/CCR2/XCL1/CD3E	5	Decreased
GO:0032663	regulation of interleukin-2 production	5/428	57/13100	0.0379772189911178	0.187408220480802	0.151440448566445	LAG3/GBP1/CCR2/XCL1/CD3E	5	Decreased
GO:0150076	neuroinflammatory response	5/428	57/13100	0.0379772189911178	0.187408220480802	0.151440448566445	IGF1/STAP1/CST7/MMP9/IL6	5	Decreased
GO:0042886	amide transport	12/428	206/13100	0.038147954818224	0.188000426271726	0.151918997001466	CFTR/CD38/SYT7/GPR68/TNFSF11/IL6/BLK/ILDR1/ADRA2A/AQP3/TAP1/DOC2B	12	Decreased
GO:0006936	muscle contraction	14/428	253/13100	0.0384876610063793	0.189422671566589	0.153068282048157	CD38/COMP/P2RX1/TNNC1/TNNT2/ADRA1A/KCNJ8/TNNT3/SCN7A/SULF1/STAC/ADRA2A/SCNN1B/DES	14	Decreased
GO:0009410	response to xenobiotic stimulus	16/428	301/13100	0.0386773428360768	0.189709445963303	0.153300018111624	CD38/FMO1/ABCC6/FMO2/CD69/ADRA1A/THBS1/CYP2C8/AOX1/SFRP2/ANKRD1/AIM2/TNFRSF11B/NNMT/SCN11A/SCNN1B	16	Decreased
GO:0035051	cardiocyte differentiation	8/428	118/13100	0.0394930792990123	0.189709445963303	0.153300018111624	IGF1/TBX5/ADRA1A/NRG1/PI16/SOX17/GREM1/DLL1	8	Decreased
GO:0035107	appendage morphogenesis	8/428	118/13100	0.0394930792990123	0.189709445963303	0.153300018111624	FGF10/TP63/TBX5/RNF165/SFRP2/GPC3/GREM1/ROR2	8	Decreased
GO:0035108	limb morphogenesis	8/428	118/13100	0.0394930792990123	0.189709445963303	0.153300018111624	FGF10/TP63/TBX5/RNF165/SFRP2/GPC3/GREM1/ROR2	8	Decreased
GO:0033002	muscle cell proliferation	10/428	162/13100	0.0399697165976028	0.189709445963303	0.153300018111624	IGF1/ELN/TBX5/MMP9/WNT2/NPR3/IL6/THBS1/NPR1/ZFPM2	10	Decreased
GO:0071706	tumor necrosis factor superfamily cytokine production	9/428	140/13100	0.0401487238354842	0.189709445963303	0.153300018111624	IGF1/OAS3/SLAMF1/CCR2/IL6/THBS1/RASGRP1/CCL19/SPN	9	Decreased
GO:1903555	regulation of tumor necrosis factor superfamily cytokine production	9/428	140/13100	0.0401487238354842	0.189709445963303	0.153300018111624	IGF1/OAS3/SLAMF1/CCR2/IL6/THBS1/RASGRP1/CCL19/SPN	9	Decreased
GO:0021700	developmental maturation	13/428	231/13100	0.0402261833967916	0.189709445963303	0.153300018111624	CFTR/IGF1/PGR/FERMT1/ZDHHC2/CCR6/BCL11A/SPINK5/CCL21/GREM1/CCL19/RELN/CEBPA	13	Decreased
GO:0001991	regulation of systemic arterial blood pressure by circulatory renin-angiotensin	2/428	10/13100	0.0402856746573857	0.189709445963303	0.153300018111624	CPA3/SUCNR1	2	Decreased
GO:0006547	histidine metabolic process	2/428	10/13100	0.0402856746573857	0.189709445963303	0.153300018111624	AMDHD1/HDC	2	Decreased
GO:0006568	tryptophan metabolic process	2/428	10/13100	0.0402856746573857	0.189709445963303	0.153300018111624	IDO1/TDO2	2	Decreased
GO:0006586	indolalkylamine metabolic process	2/428	10/13100	0.0402856746573857	0.189709445963303	0.153300018111624	IDO1/TDO2	2	Decreased
GO:0006705	mineralocorticoid biosynthetic process	2/428	10/13100	0.0402856746573857	0.189709445963303	0.153300018111624	BMP5/BMP6	2	Decreased
GO:0009404	toxin metabolic process	2/428	10/13100	0.0402856746573857	0.189709445963303	0.153300018111624	FMO1/FMO2	2	Decreased
GO:0031268	pseudopodium organization	2/428	10/13100	0.0402856746573857	0.189709445963303	0.153300018111624	CCR7/CCL21	2	Decreased
GO:0031269	pseudopodium assembly	2/428	10/13100	0.0402856746573857	0.189709445963303	0.153300018111624	CCR7/CCL21	2	Decreased
GO:0031272	regulation of pseudopodium assembly	2/428	10/13100	0.0402856746573857	0.189709445963303	0.153300018111624	CCR7/CCL21	2	Decreased
GO:0031274	positive regulation of pseudopodium assembly	2/428	10/13100	0.0402856746573857	0.189709445963303	0.153300018111624	CCR7/CCL21	2	Decreased
GO:0033625	positive regulation of integrin activation	2/428	10/13100	0.0402856746573857	0.189709445963303	0.153300018111624	FERMT1/SKAP1	2	Decreased
GO:0033632	regulation of cell-cell adhesion mediated by integrin	2/428	10/13100	0.0402856746573857	0.189709445963303	0.153300018111624	SKAP1/CD3E	2	Decreased
GO:0035815	positive regulation of renal sodium excretion	2/428	10/13100	0.0402856746573857	0.189709445963303	0.153300018111624	AVPR1A/NPR1	2	Decreased
GO:0035930	corticosteroid hormone secretion	2/428	10/13100	0.0402856746573857	0.189709445963303	0.153300018111624	AGTR1/BMP6	2	Decreased
GO:0042659	regulation of cell fate specification	2/428	10/13100	0.0402856746573857	0.189709445963303	0.153300018111624	SFRP2/SOX17	2	Decreased
GO:0042693	muscle cell fate commitment	2/428	10/13100	0.0402856746573857	0.189709445963303	0.153300018111624	FGF10/TBX5	2	Decreased
GO:0043383	negative T cell selection	2/428	10/13100	0.0402856746573857	0.189709445963303	0.153300018111624	CCR7/CD3E	2	Decreased
GO:0044848	biological phase	2/428	10/13100	0.0402856746573857	0.189709445963303	0.153300018111624	FERMT1/SPINK5	2	Decreased
GO:0045916	negative regulation of complement activation	2/428	10/13100	0.0402856746573857	0.189709445963303	0.153300018111624	CR2/SERPING1	2	Decreased
GO:0051798	positive regulation of hair follicle development	2/428	10/13100	0.0402856746573857	0.189709445963303	0.153300018111624	KRT17/FST	2	Decreased
GO:0070189	kynurenine metabolic process	2/428	10/13100	0.0402856746573857	0.189709445963303	0.153300018111624	IDO1/TDO2	2	Decreased
GO:0072578	neurotransmitter-gated ion channel clustering	2/428	10/13100	0.0402856746573857	0.189709445963303	0.153300018111624	ZDHHC2/RELN	2	Decreased
GO:2000425	regulation of apoptotic cell clearance	2/428	10/13100	0.0402856746573857	0.189709445963303	0.153300018111624	CCL2/CD300LF	2	Decreased
GO:2001225	regulation of chloride transport	2/428	10/13100	0.0402856746573857	0.189709445963303	0.153300018111624	CFTR/ANO9	2	Decreased
GO:2001279	regulation of unsaturated fatty acid biosynthetic process	2/428	10/13100	0.0402856746573857	0.189709445963303	0.153300018111624	AVPR1A/ABCD2	2	Decreased
GO:0015837	amine transport	5/428	58/13100	0.0404907923462745	0.189709445963303	0.153300018111624	SYT7/ADRA2A/AVPR1A/SNCG/SYT15	5	Decreased
GO:0042093	T-helper cell differentiation	5/428	58/13100	0.0404907923462745	0.189709445963303	0.153300018111624	JAK3/LY9/IL6/CCL19/SPN	5	Decreased
GO:0051651	maintenance of location in cell	11/428	185/13100	0.0405533899834918	0.189709445963303	0.153300018111624	FASLG/CCR7/CCL21/CXCL9/XCL1/CCR5/CXCL11/CCL19/XCR1/CD19/GP1BA	11	Decreased
GO:0071695	anatomical structure maturation	11/428	185/13100	0.0405533899834918	0.189709445963303	0.153300018111624	CFTR/IGF1/PGR/FERMT1/CCR6/BCL11A/SPINK5/CCL21/GREM1/CCL19/CEBPA	11	Decreased
GO:0002269	leukocyte activation involved in inflammatory response	4/428	40/13100	0.0406959011173301	0.189709445963303	0.153300018111624	STAP1/CST7/IL6/SCNN1B	4	Decreased
GO:0003197	endocardial cushion development	4/428	40/13100	0.0406959011173301	0.189709445963303	0.153300018111624	TBX5/FOXF1/BMP5/ROBO2	4	Decreased
GO:0010543	regulation of platelet activation	4/428	40/13100	0.0406959011173301	0.189709445963303	0.153300018111624	IL6/BLK/SELP/GP1BA	4	Decreased
GO:0048286	lung alveolus development	4/428	40/13100	0.0406959011173301	0.189709445963303	0.153300018111624	FGF10/PGR/FOXF1/ITGB6	4	Decreased
GO:0060425	lung morphogenesis	4/428	40/13100	0.0406959011173301	0.189709445963303	0.153300018111624	FGF10/FOXF1/WNT2/FGF7	4	Decreased
GO:0019058	viral life cycle	15/428	279/13100	0.0408103815701928	0.190004113189867	0.153538132196771	LAMP3/APOBEC3H/CCL2/CCL8/OAS3/ITGB6/SLAMF1/CR2/OASL/AGTR1/CCR5/LRRC15/CXCR6/CIITA/GBP7	15	Decreased
GO:0002821	positive regulation of adaptive immune response	7/428	98/13100	0.0412978266162726	0.191791660952263	0.154982610108555	FCER2/SLAMF1/CCR2/IL6/SKAP1/XCL1/CD1C	7	Decreased
GO:0061041	regulation of wound healing	7/428	98/13100	0.0412978266162726	0.191791660952263	0.154982610108555	FERMT1/ADTRP/THBS1/DUOX1/SERPING1/ADRA2A/GP1BA	7	Decreased
GO:0007507	heart development	23/428	478/13100	0.0413865546650066	0.191963168446201	0.155121201530787	IGF1/ELN/TBX5/FOXF1/WNT2/BMP5/TNNC1/TNNT2/ADRA1A/KCNJ8/BICC1/SFRP2/GPC3/ANKRD1/NRG1/NPY1R/PI16/SOX17/GREM1/ZFPM2/ROBO2/DLL1/CRIP1	23	Decreased
GO:0008593	regulation of Notch signaling pathway	6/428	78/13100	0.041994499010066	0.192397785376072	0.155472405883752	FGF10/TP63/MFNG/TCIM/ROBO2/DLL1	6	Decreased
GO:0034109	homotypic cell-cell adhesion	6/428	78/13100	0.041994499010066	0.192397785376072	0.155472405883752	COMP/TNFSF11/XG/IL6/BLK/GP1BA	6	Decreased
GO:0045833	negative regulation of lipid metabolic process	6/428	78/13100	0.041994499010066	0.192397785376072	0.155472405883752	BMP5/ACADL/PLGLB2/ASXL3/ADRA2A/MALRD1	6	Decreased
GO:0001773	myeloid dendritic cell activation	3/428	24/13100	0.0421551542702026	0.192397785376072	0.155472405883752	ITGB6/SLAMF1/UBD	3	Decreased
GO:0008045	motor neuron axon guidance	3/428	24/13100	0.0421551542702026	0.192397785376072	0.155472405883752	NTN1/SEMA3A/RNF165	3	Decreased
GO:0032941	secretion by tissue	3/428	24/13100	0.0421551542702026	0.192397785376072	0.155472405883752	FGF10/NPR3/SCNN1B	3	Decreased
GO:0032965	regulation of collagen biosynthetic process	3/428	24/13100	0.0421551542702026	0.192397785376072	0.155472405883752	IL6/CREB3L1/CIITA	3	Decreased
GO:0033688	regulation of osteoblast proliferation	3/428	24/13100	0.0421551542702026	0.192397785376072	0.155472405883752	NPR3/GREM1/TMEM119	3	Decreased
GO:0035883	enteroendocrine cell differentiation	3/428	24/13100	0.0421551542702026	0.192397785376072	0.155472405883752	BMP5/BMP6/DLL1	3	Decreased
GO:0042634	regulation of hair cycle	3/428	24/13100	0.0421551542702026	0.192397785376072	0.155472405883752	FERMT1/KRT17/FST	3	Decreased
GO:0060914	heart formation	3/428	24/13100	0.0421551542702026	0.192397785376072	0.155472405883752	TBX5/SOX17/ROBO2	3	Decreased
GO:0070528	protein kinase C signaling	3/428	24/13100	0.0421551542702026	0.192397785376072	0.155472405883752	ADRA1A/ANKRD1/FIBIN	3	Decreased
GO:2000050	regulation of non-canonical Wnt signaling pathway	3/428	24/13100	0.0421551542702026	0.192397785376072	0.155472405883752	SFRP2/RSPO3/GPC3	3	Decreased
GO:0045834	positive regulation of lipid metabolic process	8/428	120/13100	0.0429303557643595	0.195694832057462	0.158136676570988	CCR7/CCL21/AGTR1/BMP6/AVPR1A/CCL19/ABCD2/CD19	8	Decreased
GO:0002294	CD4-positive, alpha-beta T cell differentiation involved in immune response	5/428	59/13100	0.0431029930508157	0.196240408165016	0.158577544587574	JAK3/LY9/IL6/CCL19/SPN	5	Decreased
GO:0055123	digestive system development	7/428	99/13100	0.0432489007343865	0.19666309953575	0.158919112159289	FGF10/TP63/FOXF1/RARRES2/SFRP2/SOX17/CLMP	7	Decreased
GO:0048598	embryonic morphogenesis	23/428	481/13100	0.0438803900866098	0.199290104976686	0.161041937301864	LAMA3/NTN1/FGF10/TP63/TBX5/MYO3A/MMP9/FOXF1/WNT2/COL12A1/BMP5/SULF1/SFRP2/RSPO3/GPC3/SOX17/GREM1/ROR2/SLITRK6/PAX5/LAMB3/DLL1/SLC44A4	23	Decreased
GO:0030225	macrophage differentiation	4/428	41/13100	0.0439764075527174	0.199481721408042	0.161196778312802	MMP9/IL31RA/ROR2/CEBPA	4	Decreased
GO:0015850	organic hydroxy compound transport	10/428	165/13100	0.0443662812403201	0.201004203272159	0.162427062319792	CFTR/SYT7/P2RX1/AGTR1/SLC22A3/ADRA2A/BMP6/AQP3/SNCG/SYT15	10	Decreased
GO:0030178	negative regulation of Wnt signaling pathway	9/428	143/13100	0.0449446145536452	0.203375752790976	0.164343459167304	FERMT1/BICC1/SFRP2/NKD2/GPC3/SOX17/GREM1/ROR2/SHISA3	9	Decreased
GO:0002287	alpha-beta T cell activation involved in immune response	5/428	60/13100	0.0458142800560011	0.206554406189222	0.1669120588543	JAK3/LY9/IL6/CCL19/SPN	5	Decreased
GO:0002293	alpha-beta T cell differentiation involved in immune response	5/428	60/13100	0.0458142800560011	0.206554406189222	0.1669120588543	JAK3/LY9/IL6/CCL19/SPN	5	Decreased
GO:0032732	positive regulation of interleukin-1 production	5/428	60/13100	0.0458142800560011	0.206554406189222	0.1669120588543	IL6/GBP5/INAVA/AIM2/CCL19	5	Decreased
GO:0007605	sensory perception of sound	8/428	122/13100	0.0465598726702795	0.207125579216918	0.16737361117736	MYO3A/EYA4/CLIC5/TMPRSS3/LOXHD1/COL4A3/SLITRK6/PKHD1L1	8	Decreased
GO:0035637	multicellular organismal signaling	8/428	122/13100	0.0465598726702795	0.207125579216918	0.16737361117736	ATP2A3/TBX5/P2RX1/SCN7A/JAM3/AVPR1A/SCN11A/KCND2	8	Decreased
GO:0044703	multi-organism reproductive process	9/428	144/13100	0.0466247773955028	0.207125579216918	0.16737361117736	CD38/PGR/MMP9/P2RX1/CLIC5/IDO1/ADRA2A/AVPR1A/RXFP1	9	Decreased
GO:0002068	glandular epithelial cell development	3/428	25/13100	0.0467793064772153	0.207125579216918	0.16737361117736	BMP5/BMP6/DLL1	3	Decreased
GO:0002726	positive regulation of T cell cytokine production	3/428	25/13100	0.0467793064772153	0.207125579216918	0.16737361117736	SLAMF1/IL6/XCL1	3	Decreased
GO:0008207	C21-steroid hormone metabolic process	3/428	25/13100	0.0467793064772153	0.207125579216918	0.16737361117736	BMP5/BMP6/SCNN1B	3	Decreased
GO:0014046	dopamine secretion	3/428	25/13100	0.0467793064772153	0.207125579216918	0.16737361117736	SYT7/SNCG/SYT15	3	Decreased
GO:0014059	regulation of dopamine secretion	3/428	25/13100	0.0467793064772153	0.207125579216918	0.16737361117736	SYT7/SNCG/SYT15	3	Decreased
GO:0017145	stem cell division	3/428	25/13100	0.0467793064772153	0.207125579216918	0.16737361117736	SFRP2/SOX17/NAP1L2	3	Decreased
GO:0031128	developmental induction	3/428	25/13100	0.0467793064772153	0.207125579216918	0.16737361117736	FGF10/WNT2/ROBO2	3	Decreased
GO:0032148	activation of protein kinase B activity	3/428	25/13100	0.0467793064772153	0.207125579216918	0.16737361117736	IGF1/ADRA2A/NRG1	3	Decreased
GO:0032309	icosanoid secretion	3/428	25/13100	0.0467793064772153	0.207125579216918	0.16737361117736	PLA2G2D/TNFSF11/PLA2G2A	3	Decreased
GO:0032703	negative regulation of interleukin-2 production	3/428	25/13100	0.0467793064772153	0.207125579216918	0.16737361117736	LAG3/GBP1/XCL1	3	Decreased
GO:0035590	purinergic nucleotide receptor signaling pathway	3/428	25/13100	0.0467793064772153	0.207125579216918	0.16737361117736	P2RY10/P2RX1/P2RY14	3	Decreased
GO:0048566	embryonic digestive tract development	3/428	25/13100	0.0467793064772153	0.207125579216918	0.16737361117736	FGF10/FOXF1/RARRES2	3	Decreased
GO:0050879	multicellular organismal movement	4/428	42/13100	0.0474009809488746	0.20865292725195	0.168607827429715	COMP/TNNC1/TNNT3/STAC	4	Decreased
GO:0050881	musculoskeletal movement	4/428	42/13100	0.0474009809488746	0.20865292725195	0.168607827429715	COMP/TNNC1/TNNT3/STAC	4	Decreased
GO:0002638	negative regulation of immunoglobulin production	2/428	11/13100	0.0481939842762194	0.20865292725195	0.168607827429715	CD22/FCRL3	2	Decreased
GO:0002645	positive regulation of tolerance induction	2/428	11/13100	0.0481939842762194	0.20865292725195	0.168607827429715	IDO1/CD3E	2	Decreased
GO:0002864	regulation of acute inflammatory response to antigenic stimulus	2/428	11/13100	0.0481939842762194	0.20865292725195	0.168607827429715	PLA2G2D/CCR7	2	Decreased
GO:0003085	negative regulation of systemic arterial blood pressure	2/428	11/13100	0.0481939842762194	0.20865292725195	0.168607827429715	ADRA1A/KL	2	Decreased
GO:0006833	water transport	2/428	11/13100	0.0481939842762194	0.20865292725195	0.168607827429715	CFTR/AQP3	2	Decreased
GO:0009074	aromatic amino acid family catabolic process	2/428	11/13100	0.0481939842762194	0.20865292725195	0.168607827429715	IDO1/TDO2	2	Decreased
GO:0032494	response to peptidoglycan	2/428	11/13100	0.0481939842762194	0.20865292725195	0.168607827429715	IL6/INAVA	2	Decreased
GO:0032908	regulation of transforming growth factor beta1 production	2/428	11/13100	0.0481939842762194	0.20865292725195	0.168607827429715	THBS1/LUM	2	Decreased
GO:0034350	regulation of glial cell apoptotic process	2/428	11/13100	0.0481939842762194	0.20865292725195	0.168607827429715	CCL2/DLL1	2	Decreased
GO:0034374	low-density lipoprotein particle remodeling	2/428	11/13100	0.0481939842762194	0.20865292725195	0.168607827429715	AGTR1/PLA2G2A	2	Decreased
GO:0035589	G protein-coupled purinergic nucleotide receptor signaling pathway	2/428	11/13100	0.0481939842762194	0.20865292725195	0.168607827429715	P2RY10/P2RY14	2	Decreased
GO:0035810	positive regulation of urine volume	2/428	11/13100	0.0481939842762194	0.20865292725195	0.168607827429715	NPR3/NPR1	2	Decreased
GO:0038063	collagen-activated tyrosine kinase receptor signaling pathway	2/428	11/13100	0.0481939842762194	0.20865292725195	0.168607827429715	MUSK/COL4A3	2	Decreased
GO:0048251	elastic fiber assembly	2/428	11/13100	0.0481939842762194	0.20865292725195	0.168607827429715	FBLN5/MFAP4	2	Decreased
GO:0048557	embryonic digestive tract morphogenesis	2/428	11/13100	0.0481939842762194	0.20865292725195	0.168607827429715	FGF10/FOXF1	2	Decreased
GO:0072540	T-helper 17 cell lineage commitment	2/428	11/13100	0.0481939842762194	0.20865292725195	0.168607827429715	LY9/IL6	2	Decreased
GO:1903671	negative regulation of sprouting angiogenesis	2/428	11/13100	0.0481939842762194	0.20865292725195	0.168607827429715	THBS1/CREB3L1	2	Decreased
GO:0090288	negative regulation of cellular response to growth factor stimulus	6/428	81/13100	0.0489847619177875	0.211829087126395	0.171174412155138	CHRDL1/SULF1/THBS1/SFRP2/CREB3L1/GREM1	6	Decreased
GO:1901617	organic hydroxy compound biosynthetic process	11/428	191/13100	0.0490801093765106	0.211994038868704	0.171307706019105	CFTR/BMP5/CD244/KL/BAAT/SLC27A2/HDC/BMP6/SPTLC3/ASAH2B/MALRD1	11	Decreased
GO:0043406	positive regulation of MAP kinase activity	7/428	102/13100	0.0494554890346789	0.213366754787567	0.172416967469716	TNFSF11/THBS1/ADRA2A/ROR2/RASGRP1/CCL19/FZD8	7	Decreased
GO:0033674	positive regulation of kinase activity	20/428	411/13100	0.0496589733246137	0.213995529233742	0.172925066228306	IGF1/MUSK/STAP1/CD40LG/TNFSF11/ADRA1A/CCR7/CCL21/THBS1/EPHA1/ADRA2A/NRG1/GREM1/ROR2/RASGRP1/CCL19/TCIM/FZD8/CD19/RELN	20	Decreased
GO:0045860	positive regulation of protein kinase activity	17/428	336/13100	0.0498099211100975	0.214396710376331	0.173249251859193	IGF1/STAP1/CD40LG/TNFSF11/ADRA1A/CCR7/CCL21/THBS1/ADRA2A/NRG1/GREM1/ROR2/RASGRP1/CCL19/TCIM/FZD8/RELN	17	Decreased
GO:0002534	cytokine production involved in inflammatory response	4/428	43/13100	0.0509692317354169	0.216996049801771	0.175349720704984	CD6/IL6/GBP5/ABCD2	4	Decreased
GO:0002763	positive regulation of myeloid leukocyte differentiation	4/428	43/13100	0.0509692317354169	0.216996049801771	0.175349720704984	TESC/GPR68/TNFSF11/ROR2	4	Decreased
GO:0045604	regulation of epidermal cell differentiation	4/428	43/13100	0.0509692317354169	0.216996049801771	0.175349720704984	TP63/MACROH2A2/AQP3/DLL1	4	Decreased
GO:0051339	regulation of lyase activity	4/428	43/13100	0.0509692317354169	0.216996049801771	0.175349720704984	NPR3/CCR2/TSHR/RXFP1	4	Decreased
GO:0090303	positive regulation of wound healing	4/428	43/13100	0.0509692317354169	0.216996049801771	0.175349720704984	FERMT1/THBS1/DUOX1/ADRA2A	4	Decreased
GO:1900015	regulation of cytokine production involved in inflammatory response	4/428	43/13100	0.0509692317354169	0.216996049801771	0.175349720704984	CD6/IL6/GBP5/ABCD2	4	Decreased
GO:0001676	long-chain fatty acid metabolic process	6/428	82/13100	0.0514646197170014	0.216996049801771	0.175349720704984	ADTRP/ACADL/CYP2C8/SLC27A2/FAAH2/ASAH2B	6	Decreased
GO:0002532	production of molecular mediator involved in inflammatory response	5/428	62/13100	0.0515353771107865	0.216996049801771	0.175349720704984	CD6/P2RX1/IL6/GBP5/ABCD2	5	Decreased
GO:0002446	neutrophil mediated immunity	3/428	26/13100	0.051642181647114	0.216996049801771	0.175349720704984	IL6/DNASE1L3/SCNN1B	3	Decreased
GO:0007218	neuropeptide signaling pathway	3/428	26/13100	0.051642181647114	0.216996049801771	0.175349720704984	MCHR1/NPY1R/CYSLTR1	3	Decreased
GO:0010092	specification of animal organ identity	3/428	26/13100	0.051642181647114	0.216996049801771	0.175349720704984	FGF10/WNT2/ROBO2	3	Decreased
GO:0034311	diol metabolic process	3/428	26/13100	0.051642181647114	0.216996049801771	0.175349720704984	SGPP2/SPTLC3/ASAH2B	3	Decreased
GO:0034694	response to prostaglandin	3/428	26/13100	0.051642181647114	0.216996049801771	0.175349720704984	CCR7/CCL21/CCL19	3	Decreased
GO:0040036	regulation of fibroblast growth factor receptor signaling pathway	3/428	26/13100	0.051642181647114	0.216996049801771	0.175349720704984	SULF1/THBS1/CREB3L1	3	Decreased
GO:0042401	cellular biogenic amine biosynthetic process	3/428	26/13100	0.051642181647114	0.216996049801771	0.175349720704984	KL/HDC/NNMT	3	Decreased
GO:0050850	positive regulation of calcium-mediated signaling	3/428	26/13100	0.051642181647114	0.216996049801771	0.175349720704984	IGF1/NRG1/CD3E	3	Decreased
GO:0060441	epithelial tube branching involved in lung morphogenesis	3/428	26/13100	0.051642181647114	0.216996049801771	0.175349720704984	FGF10/FOXF1/WNT2	3	Decreased
GO:0070050	neuron cellular homeostasis	3/428	26/13100	0.051642181647114	0.216996049801771	0.175349720704984	P2RX1/IL6/NELL2	3	Decreased
GO:0099174	regulation of presynapse organization	3/428	26/13100	0.051642181647114	0.216996049801771	0.175349720704984	GPC4/SLITRK4/SLITRK6	3	Decreased
GO:1905606	regulation of presynapse assembly	3/428	26/13100	0.051642181647114	0.216996049801771	0.175349720704984	GPC4/SLITRK4/SLITRK6	3	Decreased
GO:0051147	regulation of muscle cell differentiation	7/428	103/13100	0.0516434203791587	0.216996049801771	0.175349720704984	IGF1/PRDM6/NRG1/PI16/GREM1/TMEM119/DLL1	7	Decreased
GO:0007416	synapse assembly	9/428	147/13100	0.0519142304754874	0.217886906163257	0.176069602077561	MUSK/NTN1/SDK2/GPC4/AMIGO2/NRG1/SLITRK4/SLITRK6/ROBO2	9	Decreased
GO:0045444	fat cell differentiation	11/428	193/13100	0.0521735880823232	0.218727734652817	0.176749057030495	FGF10/RARRES2/STEAP4/IL6/PRDM16/SFRP2/ZFPM2/FABP4/LAMB3/PSMB8/CEBPA	11	Decreased
GO:0043583	ear development	10/428	170/13100	0.052402906492682	0.219440871708339	0.177325327352578	NTN1/FGF10/MYO3A/BMP5/EYA4/ROR2/SLITRK6/DLL1/SLC44A4/CEBPA	10	Decreased
GO:0006869	lipid transport	15/428	289/13100	0.0525259270172259	0.219707771473859	0.177541003165032	CFTR/SYT7/PLA2G2D/FASLG/TNFSF11/APOL3/THBS1/RBP5/SLC27A2/AGTR1/BMP6/FABP4/ABCD2/ANO9/PLA2G2A	15	Decreased
GO:0048839	inner ear development	9/428	148/13100	0.0537612977828302	0.22462161170594	0.181511769052574	NTN1/FGF10/MYO3A/EYA4/ROR2/SLITRK6/DLL1/SLC44A4/CEBPA	9	Decreased
GO:0007568	aging	8/428	126/13100	0.0544070046068857	0.226420198884234	0.182965167672805	TP63/COMP/ADRA1A/KL/RNF165/SERPING1/AVPR1A/PAX5	8	Decreased
GO:0030177	positive regulation of Wnt signaling pathway	8/428	126/13100	0.0544070046068857	0.226420198884234	0.182965167672805	FGF10/LGR6/SCEL/SULF1/SFRP2/RSPO3/GPC3/ROR2	8	Decreased
GO:0007492	endoderm development	5/428	63/13100	0.0545455370804065	0.226420198884234	0.182965167672805	LAMA3/MMP9/COL12A1/SOX17/LAMB3	5	Decreased
GO:0019233	sensory perception of pain	5/428	63/13100	0.0545455370804065	0.226420198884234	0.182965167672805	CCL2/CCR2/NPY1R/SCN11A/KCND2	5	Decreased
GO:0008347	glial cell migration	4/428	44/13100	0.0546805391261169	0.226420198884234	0.182965167672805	STAP1/CCL2/CCR2/RELN	4	Decreased
GO:0022617	extracellular matrix disassembly	4/428	44/13100	0.0546805391261169	0.226420198884234	0.182965167672805	MMP9/IL6/ADAMTS15/TPSAB1	4	Decreased
GO:0043300	regulation of leukocyte degranulation	4/428	44/13100	0.0546805391261169	0.226420198884234	0.182965167672805	FOXF1/CCR2/BLK/KLRC2	4	Decreased
GO:0070169	positive regulation of biomineral tissue development	4/428	44/13100	0.0546805391261169	0.226420198884234	0.182965167672805	CFTR/KL/BMP6/TMEM119	4	Decreased
GO:0044706	multi-multicellular organism process	9/428	149/13100	0.0556507443080846	0.227570236540941	0.183894487732262	CD38/PGR/MMP9/P2RX1/CLIC5/IDO1/ADRA2A/AVPR1A/RXFP1	9	Decreased
GO:0051403	stress-activated MAPK cascade	12/428	219/13100	0.0559829753758337	0.227570236540941	0.183894487732262	SEMA3A/SLAMF1/TNFSF11/SH2D3A/CCR7/CCL21/SFRP2/SH3RF2/INAVA/ROR2/RASGRP1/CCL19	12	Decreased
GO:0002385	mucosal immune response	2/428	12/13100	0.0566099990346898	0.227570236540941	0.183894487732262	XCL1/PIGR	2	Decreased
GO:0002664	regulation of T cell tolerance induction	2/428	12/13100	0.0566099990346898	0.227570236540941	0.183894487732262	IDO1/CD3E	2	Decreased
GO:0002887	negative regulation of myeloid leukocyte mediated immunity	2/428	12/13100	0.0566099990346898	0.227570236540941	0.183894487732262	FOXF1/CCR2	2	Decreased
GO:0003157	endocardium development	2/428	12/13100	0.0566099990346898	0.227570236540941	0.183894487732262	NRG1/SOX17	2	Decreased
GO:0006544	glycine metabolic process	2/428	12/13100	0.0566099990346898	0.227570236540941	0.183894487732262	BAAT/GLDC	2	Decreased
GO:0007171	activation of transmembrane receptor protein tyrosine kinase activity	2/428	12/13100	0.0566099990346898	0.227570236540941	0.183894487732262	NRG1/GREM1	2	Decreased
GO:0007620	copulation	2/428	12/13100	0.0566099990346898	0.227570236540941	0.183894487732262	P2RX1/AVPR1A	2	Decreased
GO:0010623	programmed cell death involved in cell development	2/428	12/13100	0.0566099990346898	0.227570236540941	0.183894487732262	FASLG/DNASE1L3	2	Decreased
GO:0015874	norepinephrine transport	2/428	12/13100	0.0566099990346898	0.227570236540941	0.183894487732262	SLC22A3/ADRA2A	2	Decreased
GO:0030002	cellular anion homeostasis	2/428	12/13100	0.0566099990346898	0.227570236540941	0.183894487732262	ABCC6/FASLG	2	Decreased
GO:0034309	primary alcohol biosynthetic process	2/428	12/13100	0.0566099990346898	0.227570236540941	0.183894487732262	BMP5/BMP6	2	Decreased
GO:0036342	post-anal tail morphogenesis	2/428	12/13100	0.0566099990346898	0.227570236540941	0.183894487732262	TP63/SFRP2	2	Decreased
GO:0046512	sphingosine biosynthetic process	2/428	12/13100	0.0566099990346898	0.227570236540941	0.183894487732262	SPTLC3/ASAH2B	2	Decreased
GO:0046520	sphingoid biosynthetic process	2/428	12/13100	0.0566099990346898	0.227570236540941	0.183894487732262	SPTLC3/ASAH2B	2	Decreased
GO:0050911	detection of chemical stimulus involved in sensory perception of smell	2/428	12/13100	0.0566099990346898	0.227570236540941	0.183894487732262	OR56B1/OR52N4	2	Decreased
GO:0060004	reflex	2/428	12/13100	0.0566099990346898	0.227570236540941	0.183894487732262	ADRA1A/SLITRK6	2	Decreased
GO:0150078	positive regulation of neuroinflammatory response	2/428	12/13100	0.0566099990346898	0.227570236540941	0.183894487732262	STAP1/IL6	2	Decreased
GO:0150079	negative regulation of neuroinflammatory response	2/428	12/13100	0.0566099990346898	0.227570236540941	0.183894487732262	IGF1/CST7	2	Decreased
GO:1904948	midbrain dopaminergic neuron differentiation	2/428	12/13100	0.0566099990346898	0.227570236540941	0.183894487732262	WNT2/SFRP2	2	Decreased
GO:2001198	regulation of dendritic cell differentiation	2/428	12/13100	0.0566099990346898	0.227570236540941	0.183894487732262	TMEM176A/TMEM176B	2	Decreased
GO:0006699	bile acid biosynthetic process	3/428	27/13100	0.056739044404703	0.227570236540941	0.183894487732262	BAAT/SLC27A2/MALRD1	3	Decreased
GO:0009309	amine biosynthetic process	3/428	27/13100	0.056739044404703	0.227570236540941	0.183894487732262	KL/HDC/NNMT	3	Decreased
GO:0010837	regulation of keratinocyte proliferation	3/428	27/13100	0.056739044404703	0.227570236540941	0.183894487732262	FGF10/TP63/FGF7	3	Decreased
GO:0048009	insulin-like growth factor receptor signaling pathway	3/428	27/13100	0.056739044404703	0.227570236540941	0.183894487732262	IGF1/BMP5/CILP	3	Decreased
GO:0060603	mammary gland duct morphogenesis	3/428	27/13100	0.056739044404703	0.227570236540941	0.183894487732262	NTN1/FGF10/PGR	3	Decreased
GO:0110110	positive regulation of animal organ morphogenesis	3/428	27/13100	0.056739044404703	0.227570236540941	0.183894487732262	FGF10/WNT2/ROBO2	3	Decreased
GO:0140353	lipid export from cell	3/428	27/13100	0.056739044404703	0.227570236540941	0.183894487732262	TNFSF11/AGTR1/BMP6	3	Decreased
GO:0002065	columnar/cuboidal epithelial cell differentiation	5/428	64/13100	0.0576554861367138	0.230249172007178	0.186059276382657	TP63/BMP5/BMP6/IL31RA/DLL1	5	Decreased
GO:0007586	digestion	5/428	64/13100	0.0576554861367138	0.230249172007178	0.186059276382657	FGF10/NPR3/CHIT1/ADRA2A/INAVA	5	Decreased
GO:0060395	SMAD protein signal transduction	5/428	64/13100	0.0576554861367138	0.230249172007178	0.186059276382657	BMP5/ITGB6/CILP/BMP6/ROR2	5	Decreased
GO:1904892	regulation of receptor signaling pathway via STAT	5/428	64/13100	0.0576554861367138	0.230249172007178	0.186059276382657	JAK3/IL6/OCIAD2/PTPRT/GBP7	5	Decreased
GO:0110151	positive regulation of biomineralization	4/428	45/13100	0.058534060053249	0.233255082319721	0.188488286192975	CFTR/KL/BMP6/TMEM119	4	Decreased
GO:1903409	reactive oxygen species biosynthetic process	4/428	45/13100	0.058534060053249	0.233255082319721	0.188488286192975	DUOX1/DUOXA1/INAVA/ABCD2	4	Decreased
GO:0032414	positive regulation of ion transmembrane transporter activity	6/428	85/13100	0.0593575723087573	0.236282666999199	0.190934810581056	CFTR/TESC/CCL2/CCR2/STAC/RELN	6	Decreased
GO:0002292	T cell differentiation involved in immune response	5/428	65/13100	0.0608651240581378	0.241505513661091	0.195155277747551	JAK3/LY9/IL6/CCL19/SPN	5	Decreased
GO:0070227	lymphocyte apoptotic process	5/428	65/13100	0.0608651240581378	0.241505513661091	0.195155277747551	JAK3/FASLG/IDO1/BLK/CD3G	5	Decreased
GO:0098586	cellular response to virus	5/428	65/13100	0.0608651240581378	0.241505513661091	0.195155277747551	POU2AF1/OAS3/OASL/IL6/CCL19	5	Decreased
GO:0032872	regulation of stress-activated MAPK cascade	10/428	175/13100	0.061352766969018	0.242920250413655	0.196298495306856	SEMA3A/SLAMF1/TNFSF11/CCR7/CCL21/SFRP2/SH3RF2/INAVA/RASGRP1/CCL19	10	Decreased
GO:0043281	regulation of cysteine-type endopeptidase activity involved in apoptotic process	10/428	175/13100	0.061352766969018	0.242920250413655	0.196298495306856	TP63/ATP2A3/LAMP3/MMP9/P2RX1/FASLG/TNFSF10/THBS1/SFRP2/COL4A3	10	Decreased
GO:0002063	chondrocyte development	3/428	28/13100	0.0620647026140372	0.243656554965701	0.196893486771784	COMP/SULF1/SFRP2	3	Decreased
GO:0035136	forelimb morphogenesis	3/428	28/13100	0.0620647026140372	0.243656554965701	0.196893486771784	TP63/TBX5/RNF165	3	Decreased
GO:0045742	positive regulation of epidermal growth factor receptor signaling pathway	3/428	28/13100	0.0620647026140372	0.243656554965701	0.196893486771784	MMP9/FASLG/ADRA2A	3	Decreased
GO:0051154	negative regulation of striated muscle cell differentiation	3/428	28/13100	0.0620647026140372	0.243656554965701	0.196893486771784	PI16/TMEM119/DLL1	3	Decreased
GO:0060428	lung epithelium development	3/428	28/13100	0.0620647026140372	0.243656554965701	0.196893486771784	FGF10/WNT2/FGF7	3	Decreased
GO:0071354	cellular response to interleukin-6	3/428	28/13100	0.0620647026140372	0.243656554965701	0.196893486771784	IL6/PTPRT/CEBPA	3	Decreased
GO:1901099	negative regulation of signal transduction in absence of ligand	3/428	28/13100	0.0620647026140372	0.243656554965701	0.196893486771784	FGF10/IL7/EYA4	3	Decreased
GO:2001240	negative regulation of extrinsic apoptotic signaling pathway in absence of ligand	3/428	28/13100	0.0620647026140372	0.243656554965701	0.196893486771784	FGF10/IL7/EYA4	3	Decreased
GO:0048872	homeostasis of number of cells	13/428	247/13100	0.0621555713452289	0.24375507661949	0.196973099946729	TNFRSF17/LGALS2/IL7/JAK3/CCR2/CCR7/IL6/OCIAD2/GPR174/JAM3/SCNN1B/GCNT4/PLA2G2A	13	Decreased
GO:0031279	regulation of cyclase activity	4/428	46/13100	0.0625287382961723	0.244700637936235	0.197737187186806	NPR3/CCR2/TSHR/RXFP1	4	Decreased
GO:0043277	apoptotic cell clearance	4/428	46/13100	0.0625287382961723	0.244700637936235	0.197737187186806	CCL2/CCR2/THBS1/CD300LF	4	Decreased
GO:0001656	metanephros development	5/428	66/13100	0.0641742438619761	0.250479212324013	0.202406725668707	FGF10/GPC3/SOX17/GREM1/ROBO2	5	Decreased
GO:0002286	T cell activation involved in immune response	6/428	87/13100	0.0649988750831157	0.250479212324013	0.202406725668707	JAK3/LY9/IL6/CD1C/CCL19/SPN	6	Decreased
GO:0002544	chronic inflammatory response	2/428	13/13100	0.065492271112242	0.250479212324013	0.202406725668707	IDO1/THBS1	2	Decreased
GO:0002922	positive regulation of humoral immune response	2/428	13/13100	0.065492271112242	0.250479212324013	0.202406725668707	FCER2/CCR7	2	Decreased
GO:0006837	serotonin transport	2/428	13/13100	0.065492271112242	0.250479212324013	0.202406725668707	P2RX1/SLC22A3	2	Decreased
GO:0007379	segment specification	2/428	13/13100	0.065492271112242	0.250479212324013	0.202406725668707	MEOX2/DLL1	2	Decreased
GO:0009713	catechol-containing compound biosynthetic process	2/428	13/13100	0.065492271112242	0.250479212324013	0.202406725668707	KL/HDC	2	Decreased
GO:0010224	response to UV-B	2/428	13/13100	0.065492271112242	0.250479212324013	0.202406725668707	MFAP4/CRIP1	2	Decreased
GO:0021854	hypothalamus development	2/428	13/13100	0.065492271112242	0.250479212324013	0.202406725668707	SEMA3A/NDNF	2	Decreased
GO:0023019	signal transduction involved in regulation of gene expression	2/428	13/13100	0.065492271112242	0.250479212324013	0.202406725668707	EPCAM/SOX17	2	Decreased
GO:0032905	transforming growth factor beta1 production	2/428	13/13100	0.065492271112242	0.250479212324013	0.202406725668707	THBS1/LUM	2	Decreased
GO:0033004	negative regulation of mast cell activation	2/428	13/13100	0.065492271112242	0.250479212324013	0.202406725668707	FOXF1/CD300LF	2	Decreased
GO:0034112	positive regulation of homotypic cell-cell adhesion	2/428	13/13100	0.065492271112242	0.250479212324013	0.202406725668707	TNFSF11/IL6	2	Decreased
GO:0035929	steroid hormone secretion	2/428	13/13100	0.065492271112242	0.250479212324013	0.202406725668707	AGTR1/BMP6	2	Decreased
GO:0042423	catecholamine biosynthetic process	2/428	13/13100	0.065492271112242	0.250479212324013	0.202406725668707	KL/HDC	2	Decreased
GO:0045956	positive regulation of calcium ion-dependent exocytosis	2/428	13/13100	0.065492271112242	0.250479212324013	0.202406725668707	SYT7/DOC2B	2	Decreased
GO:0070886	positive regulation of calcineurin-NFAT signaling cascade	2/428	13/13100	0.065492271112242	0.250479212324013	0.202406725668707	IGF1/NRG1	2	Decreased
GO:0090030	regulation of steroid hormone biosynthetic process	2/428	13/13100	0.065492271112242	0.250479212324013	0.202406725668707	BMP5/BMP6	2	Decreased
GO:0106058	positive regulation of calcineurin-mediated signaling	2/428	13/13100	0.065492271112242	0.250479212324013	0.202406725668707	IGF1/NRG1	2	Decreased
GO:1903587	regulation of blood vessel endothelial cell proliferation involved in sprouting angiogenesis	2/428	13/13100	0.065492271112242	0.250479212324013	0.202406725668707	THBS1/AGTR1	2	Decreased
GO:1903975	regulation of glial cell migration	2/428	13/13100	0.065492271112242	0.250479212324013	0.202406725668707	STAP1/CCR2	2	Decreased
GO:1905209	positive regulation of cardiocyte differentiation	2/428	13/13100	0.065492271112242	0.250479212324013	0.202406725668707	TBX5/GREM1	2	Decreased
GO:0031098	stress-activated protein kinase signaling cascade	12/428	225/13100	0.06584697929193	0.251321049259522	0.203086995524566	SEMA3A/SLAMF1/TNFSF11/SH2D3A/CCR7/CCL21/SFRP2/SH3RF2/INAVA/ROR2/RASGRP1/CCL19	12	Decreased
GO:0046395	carboxylic acid catabolic process	11/428	201/13100	0.065848013715865	0.251321049259522	0.203086995524566	PON1/ADTRP/ACADL/IDO1/AMDHD1/SLC27A2/HDC/TDO2/ACOXL/ABCD2/GLDC	11	Decreased
GO:0051592	response to calcium ion	7/428	109/13100	0.0660408448482491	0.251797706797954	0.203472171965853	SYT7/TNNT2/THBS1/AQP3/RASA4B/SUCNR1/SYT15	7	Decreased
GO:0007193	adenylate cyclase-inhibiting G protein-coupled receptor signaling pathway	4/428	47/13100	0.0666633137547746	0.253649117839009	0.204968256384236	NPR3/MCHR1/ADRA2A/NPY1R	4	Decreased
GO:0051055	negative regulation of lipid biosynthetic process	4/428	47/13100	0.0666633137547746	0.253649117839009	0.204968256384236	BMP5/ACADL/ASXL3/MALRD1	4	Decreased
GO:0070302	regulation of stress-activated protein kinase signaling cascade	10/428	178/13100	0.067171354694538	0.255320041536367	0.206318492961901	SEMA3A/SLAMF1/TNFSF11/CCR7/CCL21/SFRP2/SH3RF2/INAVA/RASGRP1/CCL19	10	Decreased
GO:0070509	calcium ion import	5/428	67/13100	0.0675825339047051	0.255689641000278	0.206617158134971	ATP2C2/P2RX1/CCL2/MS4A1/FCRL3	5	Decreased
GO:0033687	osteoblast proliferation	3/428	29/13100	0.0676135586023402	0.255689641000278	0.206617158134971	NPR3/GREM1/TMEM119	3	Decreased
GO:0045066	regulatory T cell differentiation	3/428	29/13100	0.0676135586023402	0.255689641000278	0.206617158134971	LAG3/PLA2G2D/TOX	3	Decreased
GO:0045616	regulation of keratinocyte differentiation	3/428	29/13100	0.0676135586023402	0.255689641000278	0.206617158134971	TP63/MACROH2A2/AQP3	3	Decreased
GO:0051155	positive regulation of striated muscle cell differentiation	3/428	29/13100	0.0676135586023402	0.255689641000278	0.206617158134971	IGF1/NRG1/GREM1	3	Decreased
GO:0018958	phenol-containing compound metabolic process	6/428	88/13100	0.0679334614764627	0.256637521133303	0.207383119159329	KL/DUOX1/DUOXA1/HDC/NPR1/GCNT4	6	Decreased
GO:0001936	regulation of endothelial cell proliferation	7/428	110/13100	0.0686536922366458	0.259094280477606	0.209368372187005	WNT2/CCL2/SULF1/THBS1/AGTR1/BMP6/COL4A3	7	Decreased
GO:0007548	sex differentiation	11/428	203/13100	0.0695983150255603	0.262392019821695	0.212033202599688	FGF10/TP63/SEMA3A/PGR/BMP5/FST/SFRP2/BMP6/ROR2/ZFPM2/ROBO2	11	Decreased
GO:2001236	regulation of extrinsic apoptotic signaling pathway	8/428	133/13100	0.0700701624071058	0.263902461260909	0.213253757004938	IGF1/FGF10/IL7/BMP5/EYA4/TNFSF10/THBS1/SFRP2	8	Decreased
GO:0007260	tyrosine phosphorylation of STAT protein	4/428	48/13100	0.0709363318226071	0.26608304224148	0.215015836389641	IGF1/JAK3/IL6/IL31RA	4	Decreased
GO:0009880	embryonic pattern specification	4/428	48/13100	0.0709363318226071	0.26608304224148	0.215015836389641	FGF10/SEMA3A/MEOX2/DLL1	4	Decreased
GO:0051148	negative regulation of muscle cell differentiation	4/428	48/13100	0.0709363318226071	0.26608304224148	0.215015836389641	PRDM6/PI16/TMEM119/DLL1	4	Decreased
GO:0070228	regulation of lymphocyte apoptotic process	4/428	48/13100	0.0709363318226071	0.26608304224148	0.215015836389641	JAK3/IDO1/BLK/CD3G	4	Decreased
GO:0043502	regulation of muscle adaptation	5/428	68/13100	0.0710895801309517	0.266388254767752	0.215262471898843	IGF1/TNNC1/ADRA1A/MLIP/PI16	5	Decreased
GO:0030010	establishment of cell polarity	8/428	134/13100	0.0725111313349375	0.271166753508858	0.21912387131329	FGF10/FERMT1/FOXF1/CCR7/CCL21/JAM3/CCL19/INSC	8	Decreased
GO:0030073	insulin secretion	8/428	134/13100	0.0725111313349375	0.271166753508858	0.21912387131329	CFTR/CD38/SYT7/GPR68/IL6/BLK/ADRA2A/DOC2B	8	Decreased
GO:0001941	postsynaptic membrane organization	3/428	30/13100	0.0733796570107886	0.272217226108091	0.219972735046303	MUSK/ZDHHC2/RELN	3	Decreased
GO:0007435	salivary gland morphogenesis	3/428	30/13100	0.0733796570107886	0.272217226108091	0.219972735046303	FGF10/SEMA3A/FGF7	3	Decreased
GO:0010719	negative regulation of epithelial to mesenchymal transition	3/428	30/13100	0.0733796570107886	0.272217226108091	0.219972735046303	TBX5/BMP5/SFRP2	3	Decreased
GO:0034110	regulation of homotypic cell-cell adhesion	3/428	30/13100	0.0733796570107886	0.272217226108091	0.219972735046303	TNFSF11/IL6/BLK	3	Decreased
GO:0070741	response to interleukin-6	3/428	30/13100	0.0733796570107886	0.272217226108091	0.219972735046303	IL6/PTPRT/CEBPA	3	Decreased
GO:0070884	regulation of calcineurin-NFAT signaling cascade	3/428	30/13100	0.0733796570107886	0.272217226108091	0.219972735046303	IGF1/NRG1/TBC1D10C	3	Decreased
GO:0106056	regulation of calcineurin-mediated signaling	3/428	30/13100	0.0733796570107886	0.272217226108091	0.219972735046303	IGF1/NRG1/TBC1D10C	3	Decreased
GO:1901186	positive regulation of ERBB signaling pathway	3/428	30/13100	0.0733796570107886	0.272217226108091	0.219972735046303	MMP9/FASLG/ADRA2A	3	Decreased
GO:0016054	organic acid catabolic process	11/428	205/13100	0.0734833502642509	0.272312759224075	0.220049933249778	PON1/ADTRP/ACADL/IDO1/AMDHD1/SLC27A2/HDC/TDO2/ACOXL/ABCD2/GLDC	11	Decreased
GO:0045807	positive regulation of endocytosis	6/428	90/13100	0.0740301261071555	0.272312759224075	0.220049933249778	STAP1/CCL21/GPC3/GREM1/CCL19/DLL1	6	Decreased
GO:0002756	MyD88-independent toll-like receptor signaling pathway	2/428	14/13100	0.0748015080653286	0.272312759224075	0.220049933249778	TNIP3/CD300LF	2	Decreased
GO:0002923	regulation of humoral immune response mediated by circulating immunoglobulin	2/428	14/13100	0.0748015080653286	0.272312759224075	0.220049933249778	FCER2/CR2	2	Decreased
GO:0010744	positive regulation of macrophage derived foam cell differentiation	2/428	14/13100	0.0748015080653286	0.272312759224075	0.220049933249778	AGTR1/PLA2G2A	2	Decreased
GO:0035809	regulation of urine volume	2/428	14/13100	0.0748015080653286	0.272312759224075	0.220049933249778	NPR3/NPR1	2	Decreased
GO:0043129	surfactant homeostasis	2/428	14/13100	0.0748015080653286	0.272312759224075	0.220049933249778	ITGB6/NAPSA	2	Decreased
GO:0043301	negative regulation of leukocyte degranulation	2/428	14/13100	0.0748015080653286	0.272312759224075	0.220049933249778	FOXF1/CCR2	2	Decreased
GO:0046184	aldehyde biosynthetic process	2/428	14/13100	0.0748015080653286	0.272312759224075	0.220049933249778	BMP5/BMP6	2	Decreased
GO:0048240	sperm capacitation	2/428	14/13100	0.0748015080653286	0.272312759224075	0.220049933249778	CFTR/CCR6	2	Decreased
GO:0048791	calcium ion-regulated exocytosis of neurotransmitter	2/428	14/13100	0.0748015080653286	0.272312759224075	0.220049933249778	SYT7/DOC2B	2	Decreased
GO:0048820	hair follicle maturation	2/428	14/13100	0.0748015080653286	0.272312759224075	0.220049933249778	FERMT1/SPINK5	2	Decreased
GO:0050665	hydrogen peroxide biosynthetic process	2/428	14/13100	0.0748015080653286	0.272312759224075	0.220049933249778	DUOX1/DUOXA1	2	Decreased
GO:0060841	venous blood vessel development	2/428	14/13100	0.0748015080653286	0.272312759224075	0.220049933249778	FOXF1/CCBE1	2	Decreased
GO:0061050	regulation of cell growth involved in cardiac muscle cell development	2/428	14/13100	0.0748015080653286	0.272312759224075	0.220049933249778	IGF1/PI16	2	Decreased
GO:0070166	enamel mineralization	2/428	14/13100	0.0748015080653286	0.272312759224075	0.220049933249778	CFTR/ITGB6	2	Decreased
GO:0070278	extracellular matrix constituent secretion	2/428	14/13100	0.0748015080653286	0.272312759224075	0.220049933249778	ADTRP/CREB3L1	2	Decreased
GO:0072189	ureter development	2/428	14/13100	0.0748015080653286	0.272312759224075	0.220049933249778	FOXF1/SOX17	2	Decreased
GO:2000052	positive regulation of non-canonical Wnt signaling pathway	2/428	14/13100	0.0748015080653286	0.272312759224075	0.220049933249778	RSPO3/GPC3	2	Decreased
GO:0002711	positive regulation of T cell mediated immunity	4/428	49/13100	0.0753461528184669	0.273221959241916	0.220784637726376	SLAMF1/IL6/XCL1/CD1C	4	Decreased
GO:0010611	regulation of cardiac muscle hypertrophy	4/428	49/13100	0.0753461528184669	0.273221959241916	0.220784637726376	IGF1/ADRA1A/MLIP/PI16	4	Decreased
GO:0030193	regulation of blood coagulation	4/428	49/13100	0.0753461528184669	0.273221959241916	0.220784637726376	ADTRP/THBS1/SERPING1/GP1BA	4	Decreased
GO:0045682	regulation of epidermis development	4/428	49/13100	0.0753461528184669	0.273221959241916	0.220784637726376	TP63/MACROH2A2/AQP3/DLL1	4	Decreased
GO:0071466	cellular response to xenobiotic stimulus	7/428	113/13100	0.0768592582236068	0.278373279480801	0.224947305968381	FMO1/FMO2/CD69/CYP2C8/AOX1/ANKRD1/AIM2	7	Decreased
GO:0050679	positive regulation of epithelial cell proliferation	9/428	159/13100	0.0769169557982571	0.278373279480801	0.224947305968381	IGF1/FGF10/TP63/WNT2/BMP5/FGF7/AGTR1/BMP6/GPBAR1	9	Decreased
GO:0014066	regulation of phosphatidylinositol 3-kinase signaling	6/428	91/13100	0.0771918755701925	0.279095698403057	0.225531076762206	IGF1/PLGLB2/ROR2/RASGRP1/SELP/RELN	6	Decreased
GO:0030111	regulation of Wnt signaling pathway	14/428	281/13100	0.0776463020914136	0.280465102876003	0.226637662306424	FGF10/FERMT1/BICC1/LGR6/SCEL/SULF1/SFRP2/NKD2/RSPO3/GPC3/SOX17/GREM1/ROR2/SHISA3	14	Decreased
GO:0048568	embryonic organ development	17/428	357/13100	0.0777411814054792	0.28053438976505	0.226693651512928	NTN1/FGF10/MYO3A/FOXF1/WNT2/RARRES2/BMP5/RSPO3/SOX17/ROR2/ZFPM2/KRT19/SLITRK6/PAX5/DLL1/SLC44A4/CEBPA	17	Decreased
GO:0072330	monocarboxylic acid biosynthetic process	9/428	160/13100	0.0792835337964842	0.283602738048011	0.229173116069699	ACADL/IDO1/BAAT/CYP2C8/SLC27A2/AVPR1A/ABCD2/ASAH2B/MALRD1	9	Decreased
GO:0003009	skeletal muscle contraction	3/428	31/13100	0.0793567294538012	0.283602738048011	0.229173116069699	TNNC1/TNNT3/STAC	3	Decreased
GO:0030857	negative regulation of epithelial cell differentiation	3/428	31/13100	0.0793567294538012	0.283602738048011	0.229173116069699	TP63/MMP9/DLL1	3	Decreased
GO:0032689	negative regulation of interferon-gamma production	3/428	31/13100	0.0793567294538012	0.283602738048011	0.229173116069699	SLAMF1/XCL1/CD96	3	Decreased
GO:0032964	collagen biosynthetic process	3/428	31/13100	0.0793567294538012	0.283602738048011	0.229173116069699	IL6/CREB3L1/CIITA	3	Decreased
GO:0046640	regulation of alpha-beta T cell proliferation	3/428	31/13100	0.0793567294538012	0.283602738048011	0.229173116069699	CCR2/XCL1/CD3E	3	Decreased
GO:0050907	detection of chemical stimulus involved in sensory perception	3/428	31/13100	0.0793567294538012	0.283602738048011	0.229173116069699	PIGR/OR56B1/OR52N4	3	Decreased
GO:0055081	anion homeostasis	3/428	31/13100	0.0793567294538012	0.283602738048011	0.229173116069699	SLC12A3/ABCC6/FASLG	3	Decreased
GO:0060043	regulation of cardiac muscle cell proliferation	3/428	31/13100	0.0793567294538012	0.283602738048011	0.229173116069699	TBX5/WNT2/ZFPM2	3	Decreased
GO:1903793	positive regulation of anion transport	3/428	31/13100	0.0793567294538012	0.283602738048011	0.229173116069699	CFTR/TNFSF11/AVPR1A	3	Decreased
GO:0014743	regulation of muscle hypertrophy	4/428	50/13100	0.0798909614388647	0.284414892499935	0.229829400165398	IGF1/ADRA1A/MLIP/PI16	4	Decreased
GO:0017156	calcium-ion regulated exocytosis	4/428	50/13100	0.0798909614388647	0.284414892499935	0.229829400165398	SYT7/ADRA2A/SYT15/DOC2B	4	Decreased
GO:0031638	zymogen activation	4/428	50/13100	0.0798909614388647	0.284414892499935	0.229829400165398	CD5L/THBS1/C1RL/C1R	4	Decreased
GO:0043113	receptor clustering	4/428	50/13100	0.0798909614388647	0.284414892499935	0.229829400165398	MUSK/ZDHHC2/PIGR/RELN	4	Decreased
GO:0010876	lipid localization	16/428	333/13100	0.0801626113866786	0.285108097695807	0.230389563991414	CFTR/SYT7/PLA2G2D/FASLG/TNFSF11/APOL3/IL6/THBS1/RBP5/SLC27A2/AGTR1/BMP6/FABP4/ABCD2/ANO9/PLA2G2A	16	Decreased
GO:0042471	ear morphogenesis	6/428	92/13100	0.0804289203931003	0.285780996142694	0.230933318381562	NTN1/FGF10/MYO3A/ROR2/SLITRK6/SLC44A4	6	Decreased
GO:0045861	negative regulation of proteolysis	12/428	233/13100	0.0806784415033766	0.286393011696852	0.23142787464923	CST7/LAMP3/MMP9/RARRES1/SPINK5/THBS1/SFRP2/GPC3/SERPING1/CPAMD8/PI16/COL4A3	12	Decreased
GO:0043405	regulation of MAP kinase activity	9/428	161/13100	0.0816940050497015	0.289720557621238	0.23411679110189	TNFSF11/LAX1/THBS1/SFRP2/ADRA2A/ROR2/RASGRP1/CCL19/FZD8	9	Decreased
GO:2000117	negative regulation of cysteine-type endopeptidase activity	5/428	71/13100	0.0821976301157964	0.291227932322315	0.235334867343706	CST7/LAMP3/MMP9/THBS1/SFRP2	5	Decreased
GO:0051896	regulation of protein kinase B signaling	8/428	138/13100	0.0827862778206814	0.293033376889632	0.236793807268726	TNFSF11/F10/CCR7/CCL21/THBS1/BANK1/NRG1/CCL19	8	Decreased
GO:0002824	positive regulation of adaptive immune response based on somatic recombination of immune receptors built from immunoglobulin superfamily domains	6/428	93/13100	0.0837409521091994	0.293182305507032	0.236914153198939	FCER2/SLAMF1/CCR2/IL6/XCL1/CD1C	6	Decreased
GO:0042180	cellular ketone metabolic process	9/428	162/13100	0.0841483749586485	0.293182305507032	0.236914153198939	BMP5/ACADL/IDO1/TDO2/BMP6/AVPR1A/SCNN1B/ABCD2/MALRD1	9	Decreased
GO:0006309	apoptotic DNA fragmentation	2/428	15/13100	0.084500476766848	0.293182305507032	0.236914153198939	IL6/DNASE1L3	2	Decreased
GO:0006590	thyroid hormone generation	2/428	15/13100	0.084500476766848	0.293182305507032	0.236914153198939	DUOX1/DUOXA1	2	Decreased
GO:0006700	C21-steroid hormone biosynthetic process	2/428	15/13100	0.084500476766848	0.293182305507032	0.236914153198939	BMP5/BMP6	2	Decreased
GO:0007190	activation of adenylate cyclase activity	2/428	15/13100	0.084500476766848	0.293182305507032	0.236914153198939	TSHR/RXFP1	2	Decreased
GO:0007194	negative regulation of adenylate cyclase activity	2/428	15/13100	0.084500476766848	0.293182305507032	0.236914153198939	NPR3/CCR2	2	Decreased
GO:0030540	female genitalia development	2/428	15/13100	0.084500476766848	0.293182305507032	0.236914153198939	FGF10/TP63	2	Decreased
GO:0031280	negative regulation of cyclase activity	2/428	15/13100	0.084500476766848	0.293182305507032	0.236914153198939	NPR3/CCR2	2	Decreased
GO:0043031	negative regulation of macrophage activation	2/428	15/13100	0.084500476766848	0.293182305507032	0.236914153198939	CST7/IL31RA	2	Decreased
GO:0045176	apical protein localization	2/428	15/13100	0.084500476766848	0.293182305507032	0.236914153198939	JAM3/INSC	2	Decreased
GO:0048485	sympathetic nervous system development	2/428	15/13100	0.084500476766848	0.293182305507032	0.236914153198939	TP63/SEMA3A	2	Decreased
GO:0048532	anatomical structure arrangement	2/428	15/13100	0.084500476766848	0.293182305507032	0.236914153198939	SEMA3A/DLL1	2	Decreased
GO:0048535	lymph node development	2/428	15/13100	0.084500476766848	0.293182305507032	0.236914153198939	TOX/LTB	2	Decreased
GO:0050862	positive regulation of T cell receptor signaling pathway	2/428	15/13100	0.084500476766848	0.293182305507032	0.236914153198939	CCR7/TESPA1	2	Decreased
GO:0055064	chloride ion homeostasis	2/428	15/13100	0.084500476766848	0.293182305507032	0.236914153198939	SLC12A3/FASLG	2	Decreased
GO:0055083	monovalent inorganic anion homeostasis	2/428	15/13100	0.084500476766848	0.293182305507032	0.236914153198939	SLC12A3/FASLG	2	Decreased
GO:0061436	establishment of skin barrier	2/428	15/13100	0.084500476766848	0.293182305507032	0.236914153198939	TP63/FLG	2	Decreased
GO:0090051	negative regulation of cell migration involved in sprouting angiogenesis	2/428	15/13100	0.084500476766848	0.293182305507032	0.236914153198939	MEOX2/THBS1	2	Decreased
GO:2000725	regulation of cardiac muscle cell differentiation	2/428	15/13100	0.084500476766848	0.293182305507032	0.236914153198939	GREM1/DLL1	2	Decreased
GO:2001224	positive regulation of neuron migration	2/428	15/13100	0.084500476766848	0.293182305507032	0.236914153198939	SEMA3A/RELN	2	Decreased
GO:2001259	positive regulation of cation channel activity	4/428	51/13100	0.0845687761972524	0.293182305507032	0.236914153198939	CCL2/CCR2/STAC/RELN	4	Decreased
GO:0050954	sensory perception of mechanical stimulus	8/428	139/13100	0.085482815201411	0.294614036438617	0.238071103379403	MYO3A/EYA4/CLIC5/TMPRSS3/LOXHD1/COL4A3/SLITRK6/PKHD1L1	8	Decreased
GO:0001914	regulation of T cell mediated cytotoxicity	3/428	32/13100	0.0855382361597279	0.294614036438617	0.238071103379403	KLRC1/XCL1/CD1C	3	Decreased
GO:0007431	salivary gland development	3/428	32/13100	0.0855382361597279	0.294614036438617	0.238071103379403	FGF10/SEMA3A/FGF7	3	Decreased
GO:0030513	positive regulation of BMP signaling pathway	3/428	32/13100	0.0855382361597279	0.294614036438617	0.238071103379403	SULF1/RNF165/GPC3	3	Decreased
GO:0032350	regulation of hormone metabolic process	3/428	32/13100	0.0855382361597279	0.294614036438617	0.238071103379403	BMP5/DUOXA1/BMP6	3	Decreased
GO:0046006	regulation of activated T cell proliferation	3/428	32/13100	0.0855382361597279	0.294614036438617	0.238071103379403	IGF1/JAK3/SLAMF1	3	Decreased
GO:0050869	negative regulation of B cell activation	3/428	32/13100	0.0855382361597279	0.294614036438617	0.238071103379403	BLK/BANK1/TBC1D10C	3	Decreased
GO:0032963	collagen metabolic process	5/428	72/13100	0.0860935982698106	0.296251508995281	0.239394308828237	MMP9/IL6/CREB3L1/MFAP4/CIITA	5	Decreased
GO:0002042	cell migration involved in sprouting angiogenesis	4/428	52/13100	0.0893774588190959	0.306697094799601	0.247835156277123	MEOX2/ADTRP/THBS1/GREM1	4	Decreased
GO:0050818	regulation of coagulation	4/428	52/13100	0.0893774588190959	0.306697094799601	0.247835156277123	ADTRP/THBS1/SERPING1/GP1BA	4	Decreased
GO:0061045	negative regulation of wound healing	4/428	52/13100	0.0893774588190959	0.306697094799601	0.247835156277123	ADTRP/THBS1/SERPING1/GP1BA	4	Decreased
GO:0019218	regulation of steroid metabolic process	5/428	73/13100	0.0900848037027435	0.308838374211256	0.249565476931014	BMP5/ACADL/AGTR1/BMP6/MALRD1	5	Decreased
GO:0030278	regulation of ossification	6/428	95/13100	0.0905884631788372	0.31027804486208	0.250728843023438	COMP/OMD/KL/BMP6/GREM1/TMEM119	6	Decreased
GO:0060485	mesenchyme development	12/428	238/13100	0.0909403691464615	0.311195759978566	0.251470428363399	FGF10/SEMA3A/TBX5/FOXF1/WNT2/BMP5/IL6/SFRP2/NRG1/GREM1/ZFPM2/ROBO2	12	Decreased
GO:0046661	male sex differentiation	7/428	118/13100	0.0917543203745956	0.312806154298592	0.252771752486578	FGF10/SEMA3A/BMP5/SFRP2/BMP6/ROR2/ZFPM2	7	Decreased
GO:0048660	regulation of smooth muscle cell proliferation	7/428	118/13100	0.0917543203745956	0.312806154298592	0.252771752486578	IGF1/ELN/MMP9/NPR3/IL6/THBS1/NPR1	7	Decreased
GO:0042119	neutrophil activation	3/428	33/13100	0.0919174047574655	0.312806154298592	0.252771752486578	DNASE1L3/SCNN1B/PLA2G2A	3	Decreased
GO:0042304	regulation of fatty acid biosynthetic process	3/428	33/13100	0.0919174047574655	0.312806154298592	0.252771752486578	ACADL/AVPR1A/ABCD2	3	Decreased
GO:0043029	T cell homeostasis	3/428	33/13100	0.0919174047574655	0.312806154298592	0.252771752486578	LGALS2/JAK3/GPR174	3	Decreased
GO:0045920	negative regulation of exocytosis	3/428	33/13100	0.0919174047574655	0.312806154298592	0.252771752486578	FOXF1/CCR2/ADRA2A	3	Decreased
GO:0046660	female sex differentiation	6/428	96/13100	0.0941230494463336	0.314839887936157	0.25441516777299	FGF10/TP63/PGR/FST/ZFPM2/ROBO2	6	Decreased
GO:0001892	embryonic placenta development	5/428	74/13100	0.0941702718877708	0.314839887936157	0.25441516777299	WNT2/BMP5/RSPO3/KRT19/CEBPA	5	Decreased
GO:0001708	cell fate specification	4/428	53/13100	0.0943147235648758	0.314839887936157	0.25441516777299	TBX5/SFRP2/SOX17/DLL1	4	Decreased
GO:0006911	phagocytosis, engulfment	4/428	53/13100	0.0943147235648758	0.314839887936157	0.25441516777299	STAP1/IGLL1/THBS1/IGLL5	4	Decreased
GO:0051966	regulation of synaptic transmission, glutamatergic	4/428	53/13100	0.0943147235648758	0.314839887936157	0.25441516777299	CCL2/CCR2/ROR2/RELN	4	Decreased
GO:0006883	cellular sodium ion homeostasis	2/428	16/13100	0.0945539112986894	0.314839887936157	0.25441516777299	TMPRSS3/SCNN1B	2	Decreased
GO:0010566	regulation of ketone biosynthetic process	2/428	16/13100	0.0945539112986894	0.314839887936157	0.25441516777299	BMP5/BMP6	2	Decreased
GO:0019430	removal of superoxide radicals	2/428	16/13100	0.0945539112986894	0.314839887936157	0.25441516777299	SOD3/FBLN5	2	Decreased
GO:0023035	CD40 signaling pathway	2/428	16/13100	0.0945539112986894	0.314839887936157	0.25441516777299	CD40LG/SLAMF1	2	Decreased
GO:0033631	cell-cell adhesion mediated by integrin	2/428	16/13100	0.0945539112986894	0.314839887936157	0.25441516777299	SKAP1/CD3E	2	Decreased
GO:0034349	glial cell apoptotic process	2/428	16/13100	0.0945539112986894	0.314839887936157	0.25441516777299	CCL2/DLL1	2	Decreased
GO:0036035	osteoclast development	2/428	16/13100	0.0945539112986894	0.314839887936157	0.25441516777299	GPR68/TNFSF11	2	Decreased
GO:0038065	collagen-activated signaling pathway	2/428	16/13100	0.0945539112986894	0.314839887936157	0.25441516777299	MUSK/COL4A3	2	Decreased
GO:0043011	myeloid dendritic cell differentiation	2/428	16/13100	0.0945539112986894	0.314839887936157	0.25441516777299	ITGB6/UBD	2	Decreased
GO:0044539	long-chain fatty acid import into cell	2/428	16/13100	0.0945539112986894	0.314839887936157	0.25441516777299	THBS1/SLC27A2	2	Decreased
GO:0045672	positive regulation of osteoclast differentiation	2/428	16/13100	0.0945539112986894	0.314839887936157	0.25441516777299	GPR68/TNFSF11	2	Decreased
GO:0045723	positive regulation of fatty acid biosynthetic process	2/428	16/13100	0.0945539112986894	0.314839887936157	0.25441516777299	AVPR1A/ABCD2	2	Decreased
GO:0048875	chemical homeostasis within a tissue	2/428	16/13100	0.0945539112986894	0.314839887936157	0.25441516777299	ITGB6/NAPSA	2	Decreased
GO:0050482	arachidonic acid secretion	2/428	16/13100	0.0945539112986894	0.314839887936157	0.25441516777299	PLA2G2D/PLA2G2A	2	Decreased
GO:0060039	pericardium development	2/428	16/13100	0.0945539112986894	0.314839887936157	0.25441516777299	TBX5/BMP5	2	Decreased
GO:0070233	negative regulation of T cell apoptotic process	2/428	16/13100	0.0945539112986894	0.314839887936157	0.25441516777299	JAK3/IDO1	2	Decreased
GO:0071880	adenylate cyclase-activating adrenergic receptor signaling pathway	2/428	16/13100	0.0945539112986894	0.314839887936157	0.25441516777299	ADRA1A/ADRA2A	2	Decreased
GO:0120255	olefinic compound biosynthetic process	2/428	16/13100	0.0945539112986894	0.314839887936157	0.25441516777299	BMP5/BMP6	2	Decreased
GO:1903963	arachidonate transport	2/428	16/13100	0.0945539112986894	0.314839887936157	0.25441516777299	PLA2G2D/PLA2G2A	2	Decreased
GO:0090066	regulation of anatomical structure size	18/428	395/13100	0.0974441567215285	0.324172392109501	0.261956558511527	CD38/ELN/NTN1/SLC12A3/SEMA3A/COMP/P2RX1/SOD3/NPR3/ADRA1A/CCR7/CCL21/AGTR1/ADRA2A/AVPR1A/SCNN1B/NPR1/CYSLTR1	18	Decreased
GO:0001823	mesonephros development	5/428	75/13100	0.0983489447723934	0.325887329598846	0.26334236166351	FGF10/EPCAM/GPC3/GREM1/ROBO2	5	Decreased
GO:0035249	synaptic transmission, glutamatergic	5/428	75/13100	0.0983489447723934	0.325887329598846	0.26334236166351	P2RX1/CCL2/CCR2/ROR2/RELN	5	Decreased
GO:0030890	positive regulation of B cell proliferation	3/428	34/13100	0.0984872663655445	0.325887329598846	0.26334236166351	CD38/IL7/FCRL3	3	Decreased
GO:0046633	alpha-beta T cell proliferation	3/428	34/13100	0.0984872663655445	0.325887329598846	0.26334236166351	CCR2/XCL1/CD3E	3	Decreased
GO:0072091	regulation of stem cell proliferation	3/428	34/13100	0.0984872663655445	0.325887329598846	0.26334236166351	FERMT1/EPCAM/SOX17	3	Decreased
GO:1903670	regulation of sprouting angiogenesis	3/428	34/13100	0.0984872663655445	0.325887329598846	0.26334236166351	THBS1/CREB3L1/DLL1	3	Decreased
GO:0051345	positive regulation of hydrolase activity	21/428	475/13100	0.0988631647862289	0.326839329792832	0.264111652018237	ATP2A3/P2RX1/CCL2/CCL8/FASLG/ADRA1A/TNFSF10/CCR7/CCL21/XCL1/AGTR1/SFRP2/EPHA1/FCRL3/AIM2/AVPR1A/COL4A3/RASGRP1/CCL19/TBC1D10C/CCL13	21	Decreased
GO:0043506	regulation of JUN kinase activity	4/428	54/13100	0.099378146455896	0.327082958051111	0.26430852263908	SFRP2/ROR2/CCL19/FZD8	4	Decreased
GO:0051145	smooth muscle cell differentiation	4/428	54/13100	0.099378146455896	0.327082958051111	0.26430852263908	PRDM6/FGF10/FOXF1/COMP	4	Decreased
GO:0070613	regulation of protein processing	4/428	54/13100	0.099378146455896	0.327082958051111	0.26430852263908	CST7/THBS1/NKD2/CCBE1	4	Decreased
GO:0072089	stem cell proliferation	4/428	54/13100	0.099378146455896	0.327082958051111	0.26430852263908	FERMT1/EPCAM/SFRP2/SOX17	4	Decreased
GO:1903036	positive regulation of response to wounding	4/428	54/13100	0.099378146455896	0.327082958051111	0.26430852263908	FERMT1/THBS1/DUOX1/ADRA2A	4	Decreased
GO:0030326	embryonic limb morphogenesis	6/428	98/13100	0.101411252407071	0.332310585384979	0.268532852961134	TP63/TBX5/SFRP2/GPC3/GREM1/ROR2	6	Decreased
GO:0035113	embryonic appendage morphogenesis	6/428	98/13100	0.101411252407071	0.332310585384979	0.268532852961134	TP63/TBX5/SFRP2/GPC3/GREM1/ROR2	6	Decreased
GO:0048659	smooth muscle cell proliferation	7/428	121/13100	0.101414806279118	0.332310585384979	0.268532852961134	IGF1/ELN/MMP9/NPR3/IL6/THBS1/NPR1	7	Decreased
GO:0048754	branching morphogenesis of an epithelial tube	7/428	121/13100	0.101414806279118	0.332310585384979	0.268532852961134	FGF10/PGR/FOXF1/WNT2/SFRP2/GPC3/GREM1	7	Decreased
GO:1903169	regulation of calcium ion transmembrane transport	7/428	121/13100	0.101414806279118	0.332310585384979	0.268532852961134	P2RX1/CXCL9/XCL1/STAC/ADRA2A/CXCL11/CD19	7	Decreased
GO:0009952	anterior/posterior pattern specification	8/428	145/13100	0.102728189942543	0.334939484690151	0.270657208493618	FOXF1/WNT2/MEOX2/SFRP2/GPC3/SOX17/ROR2/DLL1	8	Decreased
GO:0033555	multicellular organismal response to stress	4/428	55/13100	0.104565174380381	0.334939484690151	0.270657208493618	IDO1/THBS1/ADRA2A/RELN	4	Decreased
GO:0042130	negative regulation of T cell proliferation	4/428	55/13100	0.104565174380381	0.334939484690151	0.270657208493618	PLA2G2D/IDO1/XCL1/SPN	4	Decreased
GO:0045576	mast cell activation	4/428	55/13100	0.104565174380381	0.334939484690151	0.270657208493618	FOXF1/BLK/RASGRP1/CD300LF	4	Decreased
GO:1904888	cranial skeletal system development	4/428	55/13100	0.104565174380381	0.334939484690151	0.270657208493618	TP63/IRF6/FREM1/PAX5	4	Decreased
GO:0002716	negative regulation of natural killer cell mediated immunity	2/428	17/13100	0.104928424642543	0.334939484690151	0.270657208493618	KLRC1/CD96	2	Decreased
GO:0003071	renal system process involved in regulation of systemic arterial blood pressure	2/428	17/13100	0.104928424642543	0.334939484690151	0.270657208493618	AGTR1/SUCNR1	2	Decreased
GO:0010226	response to lithium ion	2/428	17/13100	0.104928424642543	0.334939484690151	0.270657208493618	FABP4/CEBPA	2	Decreased
GO:0010453	regulation of cell fate commitment	2/428	17/13100	0.104928424642543	0.334939484690151	0.270657208493618	SFRP2/SOX17	2	Decreased
GO:0017121	plasma membrane phospholipid scrambling	2/428	17/13100	0.104928424642543	0.334939484690151	0.270657208493618	FASLG/ANO9	2	Decreased
GO:0031338	regulation of vesicle fusion	2/428	17/13100	0.104928424642543	0.334939484690151	0.270657208493618	SLAMF1/DOC2B	2	Decreased
GO:0032740	positive regulation of interleukin-17 production	2/428	17/13100	0.104928424642543	0.334939484690151	0.270657208493618	LY9/IL6	2	Decreased
GO:0033561	regulation of water loss via skin	2/428	17/13100	0.104928424642543	0.334939484690151	0.270657208493618	TP63/FLG	2	Decreased
GO:0042430	indole-containing compound metabolic process	2/428	17/13100	0.104928424642543	0.334939484690151	0.270657208493618	IDO1/TDO2	2	Decreased
GO:0044060	regulation of endocrine process	2/428	17/13100	0.104928424642543	0.334939484690151	0.270657208493618	AGTR1/BMP6	2	Decreased
GO:0045777	positive regulation of blood pressure	2/428	17/13100	0.104928424642543	0.334939484690151	0.270657208493618	ADRA1A/AVPR1A	2	Decreased
GO:0051350	negative regulation of lyase activity	2/428	17/13100	0.104928424642543	0.334939484690151	0.270657208493618	NPR3/CCR2	2	Decreased
GO:0051354	negative regulation of oxidoreductase activity	2/428	17/13100	0.104928424642543	0.334939484690151	0.270657208493618	AOC3/GZMA	2	Decreased
GO:0060644	mammary gland epithelial cell differentiation	2/428	17/13100	0.104928424642543	0.334939484690151	0.270657208493618	FOXF1/IRF6	2	Decreased
GO:0060749	mammary gland alveolus development	2/428	17/13100	0.104928424642543	0.334939484690151	0.270657208493618	FOXF1/TNFSF11	2	Decreased
GO:0061377	mammary gland lobule development	2/428	17/13100	0.104928424642543	0.334939484690151	0.270657208493618	FOXF1/TNFSF11	2	Decreased
GO:0070102	interleukin-6-mediated signaling pathway	2/428	17/13100	0.104928424642543	0.334939484690151	0.270657208493618	IL6/CEBPA	2	Decreased
GO:0070269	pyroptosis	2/428	17/13100	0.104928424642543	0.334939484690151	0.270657208493618	GZMA/AIM2	2	Decreased
GO:0071467	cellular response to pH	2/428	17/13100	0.104928424642543	0.334939484690151	0.270657208493618	GPR68/SCNN1B	2	Decreased
GO:0071731	response to nitric oxide	2/428	17/13100	0.104928424642543	0.334939484690151	0.270657208493618	CCR7/CCL19	2	Decreased
GO:0097164	ammonium ion metabolic process	2/428	17/13100	0.104928424642543	0.334939484690151	0.270657208493618	HDC/SLC22A3	2	Decreased
GO:0097186	amelogenesis	2/428	17/13100	0.104928424642543	0.334939484690151	0.270657208493618	CFTR/ITGB6	2	Decreased
GO:0140354	lipid import into cell	2/428	17/13100	0.104928424642543	0.334939484690151	0.270657208493618	THBS1/SLC27A2	2	Decreased
GO:1900120	regulation of receptor binding	2/428	17/13100	0.104928424642543	0.334939484690151	0.270657208493618	ATP2A3/MMP9	2	Decreased
GO:2000010	positive regulation of protein localization to cell surface	2/428	17/13100	0.104928424642543	0.334939484690151	0.270657208493618	RIC3/CD247	2	Decreased
GO:0010565	regulation of cellular ketone metabolic process	6/428	99/13100	0.105163662192406	0.335358550236841	0.270995846116912	BMP5/ACADL/BMP6/AVPR1A/ABCD2/MALRD1	6	Decreased
GO:0050798	activated T cell proliferation	3/428	35/13100	0.105240689132608	0.335358550236841	0.270995846116912	IGF1/JAK3/SLAMF1	3	Decreased
GO:0007369	gastrulation	8/428	146/13100	0.105778560466573	0.336782942516424	0.272146866094591	LAMA3/MMP9/FOXF1/COL12A1/SFRP2/GPC3/SOX17/LAMB3	8	Decreased
GO:0010232	vascular transport	5/428	77/13100	0.106981272932381	0.339445717026888	0.274298595433152	SLC7A2/ATP2A3/KCNJ8/SLC22A3/AVPR1A	5	Decreased
GO:0032368	regulation of lipid transport	5/428	77/13100	0.106981272932381	0.339445717026888	0.274298595433152	FASLG/TNFSF11/THBS1/AGTR1/BMP6	5	Decreased
GO:0120162	positive regulation of cold-induced thermogenesis	5/428	77/13100	0.106981272932381	0.339445717026888	0.274298595433152	ACADL/CCR2/PRDM16/TSHR/FABP4	5	Decreased
GO:0150104	transport across blood-brain barrier	5/428	77/13100	0.106981272932381	0.339445717026888	0.274298595433152	SLC7A2/ATP2A3/KCNJ8/SLC22A3/AVPR1A	5	Decreased
GO:0019079	viral genome replication	7/428	123/13100	0.108151586960515	0.342865510073283	0.277062054750047	APOBEC3H/CCL2/CCL8/OAS3/OASL/CXCR6/GBP7	7	Decreased
GO:0007219	Notch signaling pathway	8/428	147/13100	0.108878665789801	0.344875500356411	0.27868628355554	FGF10/TP63/MFNG/KRT19/TCIM/ROBO2/DLL1/CEBPA	8	Decreased
GO:0009855	determination of bilateral symmetry	6/428	100/13100	0.108987389914072	0.344925078583734	0.278726346627296	FGF10/FOXF1/BICC1/SOX17/GREM1/DLL1	6	Decreased
GO:0001649	osteoblast differentiation	10/428	196/13100	0.109302700659861	0.34533317020072	0.279056116460092	IGF1/TNC/TP63/IL6/SFRP2/BMP6/CREB3L1/GREM1/TMEM119/CEBPA	10	Decreased
GO:0016485	protein processing	10/428	196/13100	0.109302700659861	0.34533317020072	0.279056116460092	CD5L/CST7/COMP/CPXM2/THBS1/C1RL/NKD2/C1R/CPA3/CCBE1	10	Decreased
GO:0010522	regulation of calcium ion transport into cytosol	5/428	78/13100	0.11143242183117	0.351417382554899	0.283972634239977	P2RX1/CXCL9/XCL1/CXCL11/CD19	5	Decreased
GO:0071396	cellular response to lipid	20/428	456/13100	0.111544631314849	0.351417382554899	0.283972634239977	CFTR/CD6/STAP1/TNIP3/TP63/CXCL2/PGR/TESC/WNT2/CCL2/ADTRP/IL6/CXCL9/ANKRD1/BMP6/CCR5/CXCL11/GPBAR1/NUGGC/KLRK1	20	Decreased
GO:0001935	endothelial cell proliferation	7/428	124/13100	0.111607733207533	0.351417382554899	0.283972634239977	WNT2/CCL2/SULF1/THBS1/AGTR1/BMP6/COL4A3	7	Decreased
GO:0048639	positive regulation of developmental growth	7/428	124/13100	0.111607733207533	0.351417382554899	0.283972634239977	IGF1/NTN1/TBX5/IL7/WNT2/ZFPM2/DLL1	7	Decreased
GO:0008206	bile acid metabolic process	3/428	36/13100	0.112170409370925	0.352291133159871	0.284678692828084	BAAT/SLC27A2/MALRD1	3	Decreased
GO:0014002	astrocyte development	3/428	36/13100	0.112170409370925	0.352291133159871	0.284678692828084	IL6/ROR2/DLL1	3	Decreased
GO:0042531	positive regulation of tyrosine phosphorylation of STAT protein	3/428	36/13100	0.112170409370925	0.352291133159871	0.284678692828084	IGF1/IL6/IL31RA	3	Decreased
GO:0016055	Wnt signaling pathway	17/428	377/13100	0.112511474655271	0.353063103363618	0.285302504919332	FGF10/GPC4/FERMT1/WNT2/BICC1/LGR6/SCEL/SULF1/SFRP2/NKD2/RSPO3/GPC3/SOX17/GREM1/ROR2/FZD8/SHISA3	17	Decreased
GO:0002702	positive regulation of production of molecular mediator of immune response	6/428	101/13100	0.112881709532139	0.35362604862731	0.285757408567812	SLAMF1/CD244/IL6/XCL1/INAVA/MZB1	6	Decreased
GO:0009799	specification of symmetry	6/428	101/13100	0.112881709532139	0.35362604862731	0.285757408567812	FGF10/FOXF1/BICC1/SOX17/GREM1/DLL1	6	Decreased
GO:0198738	cell-cell signaling by wnt	17/428	378/13100	0.114464753608188	0.356987936181758	0.288474075734116	FGF10/GPC4/FERMT1/WNT2/BICC1/LGR6/SCEL/SULF1/SFRP2/NKD2/RSPO3/GPC3/SOX17/GREM1/ROR2/FZD8/SHISA3	17	Decreased
GO:0002260	lymphocyte homeostasis	4/428	57/13100	0.115299240857411	0.356987936181758	0.288474075734116	TNFRSF17/LGALS2/JAK3/GPR174	4	Decreased
GO:1903317	regulation of protein maturation	4/428	57/13100	0.115299240857411	0.356987936181758	0.288474075734116	CST7/THBS1/NKD2/CCBE1	4	Decreased
GO:0002283	neutrophil activation involved in immune response	2/428	18/13100	0.115592424019997	0.356987936181758	0.288474075734116	DNASE1L3/SCNN1B	2	Decreased
GO:0002643	regulation of tolerance induction	2/428	18/13100	0.115592424019997	0.356987936181758	0.288474075734116	IDO1/CD3E	2	Decreased
GO:0010460	positive regulation of heart rate	2/428	18/13100	0.115592424019997	0.356987936181758	0.288474075734116	ADRA1A/AVPR1A	2	Decreased
GO:0019731	antibacterial humoral response	2/428	18/13100	0.115592424019997	0.356987936181758	0.288474075734116	JCHAIN/SPINK5	2	Decreased
GO:0021884	forebrain neuron development	2/428	18/13100	0.115592424019997	0.356987936181758	0.288474075734116	SEMA3A/NDNF	2	Decreased
GO:0035116	embryonic hindlimb morphogenesis	2/428	18/13100	0.115592424019997	0.356987936181758	0.288474075734116	TP63/GPC3	2	Decreased
GO:0042759	long-chain fatty acid biosynthetic process	2/428	18/13100	0.115592424019997	0.356987936181758	0.288474075734116	CYP2C8/ASAH2B	2	Decreased
GO:0060713	labyrinthine layer morphogenesis	2/428	18/13100	0.115592424019997	0.356987936181758	0.288474075734116	BMP5/RSPO3	2	Decreased
GO:0071450	cellular response to oxygen radical	2/428	18/13100	0.115592424019997	0.356987936181758	0.288474075734116	SOD3/FBLN5	2	Decreased
GO:0071451	cellular response to superoxide	2/428	18/13100	0.115592424019997	0.356987936181758	0.288474075734116	SOD3/FBLN5	2	Decreased
GO:1900746	regulation of vascular endothelial growth factor signaling pathway	2/428	18/13100	0.115592424019997	0.356987936181758	0.288474075734116	CCBE1/DLL1	2	Decreased
GO:1902001	fatty acid transmembrane transport	2/428	18/13100	0.115592424019997	0.356987936181758	0.288474075734116	THBS1/ABCD2	2	Decreased
GO:1902932	positive regulation of alcohol biosynthetic process	2/428	18/13100	0.115592424019997	0.356987936181758	0.288474075734116	CD244/BMP6	2	Decreased
GO:2000047	regulation of cell-cell adhesion mediated by cadherin	2/428	18/13100	0.115592424019997	0.356987936181758	0.288474075734116	EPCAM/BMP6	2	Decreased
GO:0051341	regulation of oxidoreductase activity	5/428	79/13100	0.115971768911283	0.357266313869673	0.288699026602443	FCER2/NPR3/AOC3/AGTR1/GZMA	5	Decreased
GO:0060349	bone morphogenesis	5/428	79/13100	0.115971768911283	0.357266313869673	0.288699026602443	COMP/SFRP2/BMP6/FREM1/TMEM119	5	Decreased
GO:1902106	negative regulation of leukocyte differentiation	5/428	79/13100	0.115971768911283	0.357266313869673	0.288699026602443	TMEM176A/LAG3/JAK3/TMEM176B/GPR68	5	Decreased
GO:0090101	negative regulation of transmembrane receptor protein serine/threonine kinase signaling pathway	6/428	102/13100	0.11684584831323	0.359660061336239	0.290633361121822	CHRDL1/FST/CILP/PRDM16/SFRP2/GREM1	6	Decreased
GO:1903034	regulation of response to wounding	7/428	126/13100	0.118693238483286	0.365043271219134	0.294983414269445	FERMT1/ADTRP/THBS1/DUOX1/SERPING1/ADRA2A/GP1BA	7	Decreased
GO:0001774	microglial cell activation	3/428	37/13100	0.119269060417616	0.365903259857356	0.295678352115823	STAP1/CST7/IL6	3	Decreased
GO:0001974	blood vessel remodeling	3/428	37/13100	0.119269060417616	0.365903259857356	0.295678352115823	FGF10/CCR2/RSPO3	3	Decreased
GO:0002066	columnar/cuboidal epithelial cell development	3/428	37/13100	0.119269060417616	0.365903259857356	0.295678352115823	BMP5/BMP6/DLL1	3	Decreased
GO:1903707	negative regulation of hemopoiesis	5/428	80/13100	0.120597884536511	0.369673912400586	0.298725333251815	TMEM176A/LAG3/JAK3/TMEM176B/GPR68	5	Decreased
GO:0022600	digestive system process	4/428	58/13100	0.120840607413792	0.369806185859218	0.298832220515657	FGF10/NPR3/ADRA2A/INAVA	4	Decreased
GO:0046635	positive regulation of alpha-beta T cell activation	4/428	58/13100	0.120840607413792	0.369806185859218	0.298832220515657	CCR2/XCL1/CCL19/CD3E	4	Decreased
GO:0048638	regulation of developmental growth	12/428	251/13100	0.121209717875751	0.370629714890703	0.299497696158165	IGF1/MUSK/NTN1/SEMA3A/TBX5/IL7/WNT2/BCL11A/NPY1R/PI16/ZFPM2/DLL1	12	Decreased
GO:0016331	morphogenesis of embryonic epithelium	7/428	127/13100	0.122321582130165	0.373721173433133	0.301995835605778	FGF10/TP63/WNT2/BMP5/SULF1/SFRP2/GREM1	7	Decreased
GO:0090257	regulation of muscle system process	9/428	176/13100	0.123077678762562	0.375721480637606	0.303612239729028	IGF1/P2RX1/TNNC1/TNNT2/ADRA1A/TNNT3/MLIP/ADRA2A/PI16	9	Decreased
GO:0050680	negative regulation of epithelial cell proliferation	6/428	104/13100	0.124980267123425	0.37907616232599	0.306323083993933	CCL2/SULF1/THBS1/SFRP2/GPC3/COL4A3	6	Decreased
GO:1901654	response to ketone	8/428	152/13100	0.125114725709402	0.37907616232599	0.306323083993933	CFTR/CD38/CCR7/CCL21/THBS1/AVPR1A/CCL19/FIBIN	8	Decreased
GO:0034308	primary alcohol metabolic process	5/428	81/13100	0.125309274182479	0.37907616232599	0.306323083993933	IGF1/BMP5/CYP2C8/BMP6/SCNN1B	5	Decreased
GO:0045582	positive regulation of T cell differentiation	5/428	81/13100	0.125309274182479	0.37907616232599	0.306323083993933	IL7/IL1RL2/TESPA1/RASGRP1/CCL19	5	Decreased
GO:1902414	protein localization to cell junction	5/428	81/13100	0.125309274182479	0.37907616232599	0.306323083993933	GPC4/ZDHHC2/ILDR1/JAM3/RELN	5	Decreased
GO:0001558	regulation of cell growth	16/428	357/13100	0.125538219613091	0.37907616232599	0.306323083993933	CD38/IGF1/TNC/NTN1/SEMA3A/BCL11A/KRT17/FBLN5/AGTR1/SFRP2/PI16/SOX17/AVPR1A/GREM1/NPR1/SLC44A4	16	Decreased
GO:0090596	sensory organ morphogenesis	10/428	202/13100	0.126084941280768	0.37907616232599	0.306323083993933	NTN1/SDK2/FGF10/MYO3A/WNT2/FASLG/ROR2/SLITRK6/DLL1/SLC44A4	10	Decreased
GO:0043123	positive regulation of I-kappaB kinase/NF-kappaB signaling	9/428	177/13100	0.126178586642037	0.37907616232599	0.306323083993933	FASLG/TNFSF11/TNFSF10/CCR7/APOL3/CCL21/INAVA/CCL19/UBD	9	Decreased
GO:0098657	import into cell	9/428	177/13100	0.126178586642037	0.37907616232599	0.306323083993933	SLC7A2/SLC12A3/P2RX1/KCNJ8/STEAP4/THBS1/SLC27A2/SLC22A3/SCNN1B	9	Decreased
GO:0046425	regulation of receptor signaling pathway via JAK-STAT	4/428	59/13100	0.126494252094736	0.37907616232599	0.306323083993933	JAK3/IL6/OCIAD2/GBP7	4	Decreased
GO:0070527	platelet aggregation	4/428	59/13100	0.126494252094736	0.37907616232599	0.306323083993933	COMP/IL6/BLK/GP1BA	4	Decreased
GO:0002043	blood vessel endothelial cell proliferation involved in sprouting angiogenesis	2/428	19/13100	0.126516029738583	0.37907616232599	0.306323083993933	THBS1/AGTR1	2	Decreased
GO:0002053	positive regulation of mesenchymal cell proliferation	2/428	19/13100	0.126516029738583	0.37907616232599	0.306323083993933	FOXF1/WNT2	2	Decreased
GO:0032925	regulation of activin receptor signaling pathway	2/428	19/13100	0.126516029738583	0.37907616232599	0.306323083993933	FGF10/FST	2	Decreased
GO:0034312	diol biosynthetic process	2/428	19/13100	0.126516029738583	0.37907616232599	0.306323083993933	SPTLC3/ASAH2B	2	Decreased
GO:0034505	tooth mineralization	2/428	19/13100	0.126516029738583	0.37907616232599	0.306323083993933	CFTR/ITGB6	2	Decreased
GO:0045056	transcytosis	2/428	19/13100	0.126516029738583	0.37907616232599	0.306323083993933	MAL2/PIGR	2	Decreased
GO:0051000	positive regulation of nitric-oxide synthase activity	2/428	19/13100	0.126516029738583	0.37907616232599	0.306323083993933	FCER2/NPR3	2	Decreased
GO:0101023	vascular endothelial cell proliferation	2/428	19/13100	0.126516029738583	0.37907616232599	0.306323083993933	CCL2/COL4A3	2	Decreased
GO:1900273	positive regulation of long-term synaptic potentiation	2/428	19/13100	0.126516029738583	0.37907616232599	0.306323083993933	ZDHHC2/RELN	2	Decreased
GO:1905562	regulation of vascular endothelial cell proliferation	2/428	19/13100	0.126516029738583	0.37907616232599	0.306323083993933	CCL2/COL4A3	2	Decreased
GO:2000242	negative regulation of reproductive process	3/428	38/13100	0.126529199351659	0.37907616232599	0.306323083993933	IGF1/SULF1/ZFPM2	3	Decreased
GO:2001239	regulation of extrinsic apoptotic signaling pathway in absence of ligand	3/428	38/13100	0.126529199351659	0.37907616232599	0.306323083993933	FGF10/IL7/EYA4	3	Decreased
GO:0007163	establishment or maintenance of cell polarity	10/428	203/13100	0.12901170948052	0.386201450189666	0.312080871925923	FGF10/FERMT1/FOXF1/CCR7/CCL21/CD3G/JAM3/CCL19/INSC/SPN	10	Decreased
GO:0062013	positive regulation of small molecule metabolic process	6/428	105/13100	0.129148780560416	0.386299742338096	0.312160299642652	IGF1/CD244/BMP6/AVPR1A/NNMT/ABCD2	6	Decreased
GO:0030856	regulation of epithelial cell differentiation	6/428	106/13100	0.133383582824013	0.397751592337449	0.321414286988395	TP63/MACROH2A2/MMP9/BMP6/AQP3/DLL1	6	Decreased
GO:1905952	regulation of lipid localization	6/428	106/13100	0.133383582824013	0.397751592337449	0.321414286988395	FASLG/TNFSF11/IL6/THBS1/AGTR1/BMP6	6	Decreased
GO:0001913	T cell mediated cytotoxicity	3/428	39/13100	0.13394333168838	0.397751592337449	0.321414286988395	KLRC1/XCL1/CD1C	3	Decreased
GO:0030501	positive regulation of bone mineralization	3/428	39/13100	0.13394333168838	0.397751592337449	0.321414286988395	KL/BMP6/TMEM119	3	Decreased
GO:0032781	positive regulation of ATPase activity	3/428	39/13100	0.13394333168838	0.397751592337449	0.321414286988395	FGF10/TNNT2/TNNT3	3	Decreased
GO:0033003	regulation of mast cell activation	3/428	39/13100	0.13394333168838	0.397751592337449	0.321414286988395	FOXF1/BLK/CD300LF	3	Decreased
GO:0033173	calcineurin-NFAT signaling cascade	3/428	39/13100	0.13394333168838	0.397751592337449	0.321414286988395	IGF1/NRG1/TBC1D10C	3	Decreased
GO:0060711	labyrinthine layer development	3/428	39/13100	0.13394333168838	0.397751592337449	0.321414286988395	WNT2/BMP5/RSPO3	3	Decreased
GO:0099054	presynapse assembly	3/428	39/13100	0.13394333168838	0.397751592337449	0.321414286988395	GPC4/SLITRK4/SLITRK6	3	Decreased
GO:0042445	hormone metabolic process	8/428	155/13100	0.135431934067131	0.401801457472764	0.324686893660356	BMP5/DUOX1/CYP2C8/DUOXA1/BMP6/CPA3/SCNN1B/GCNT4	8	Decreased
GO:0016049	cell growth	18/428	415/13100	0.135587345808977	0.401801457472764	0.324686893660356	CD38/IGF1/TNC/NTN1/SEMA3A/SPAG6/BCL11A/ADRA1A/KRT17/FBLN5/AGTR1/SFRP2/PI16/SOX17/AVPR1A/GREM1/NPR1/SLC44A4	18	Decreased
GO:0007263	nitric oxide mediated signal transduction	2/428	20/13100	0.137670997405875	0.401801457472764	0.324686893660356	THBS1/NDNF	2	Decreased
GO:0009435	NAD biosynthetic process	2/428	20/13100	0.137670997405875	0.401801457472764	0.324686893660356	IDO1/NNMT	2	Decreased
GO:0010894	negative regulation of steroid biosynthetic process	2/428	20/13100	0.137670997405875	0.401801457472764	0.324686893660356	BMP5/MALRD1	2	Decreased
GO:0010954	positive regulation of protein processing	2/428	20/13100	0.137670997405875	0.401801457472764	0.324686893660356	NKD2/CCBE1	2	Decreased
GO:0032682	negative regulation of chemokine production	2/428	20/13100	0.137670997405875	0.401801457472764	0.324686893660356	OAS3/IL6	2	Decreased
GO:0034368	protein-lipid complex remodeling	2/428	20/13100	0.137670997405875	0.401801457472764	0.324686893660356	AGTR1/PLA2G2A	2	Decreased
GO:0034369	plasma lipoprotein particle remodeling	2/428	20/13100	0.137670997405875	0.401801457472764	0.324686893660356	AGTR1/PLA2G2A	2	Decreased
GO:0035774	positive regulation of insulin secretion involved in cellular response to glucose stimulus	2/428	20/13100	0.137670997405875	0.401801457472764	0.324686893660356	CFTR/GPR68	2	Decreased
GO:0043931	ossification involved in bone maturation	2/428	20/13100	0.137670997405875	0.401801457472764	0.324686893660356	IGF1/GREM1	2	Decreased
GO:0044546	NLRP3 inflammasome complex assembly	2/428	20/13100	0.137670997405875	0.401801457472764	0.324686893660356	GBP5/AIM2	2	Decreased
GO:0045762	positive regulation of adenylate cyclase activity	2/428	20/13100	0.137670997405875	0.401801457472764	0.324686893660356	TSHR/RXFP1	2	Decreased
GO:0045940	positive regulation of steroid metabolic process	2/428	20/13100	0.137670997405875	0.401801457472764	0.324686893660356	AGTR1/BMP6	2	Decreased
GO:0048265	response to pain	2/428	20/13100	0.137670997405875	0.401801457472764	0.324686893660356	THBS1/RELN	2	Decreased
GO:0055022	negative regulation of cardiac muscle tissue growth	2/428	20/13100	0.137670997405875	0.401801457472764	0.324686893660356	TBX5/PI16	2	Decreased
GO:0061117	negative regulation of heart growth	2/428	20/13100	0.137670997405875	0.401801457472764	0.324686893660356	TBX5/PI16	2	Decreased
GO:1902547	regulation of cellular response to vascular endothelial growth factor stimulus	2/428	20/13100	0.137670997405875	0.401801457472764	0.324686893660356	CCBE1/DLL1	2	Decreased
GO:1903779	regulation of cardiac conduction	2/428	20/13100	0.137670997405875	0.401801457472764	0.324686893660356	ATP2A3/TBX5	2	Decreased
GO:0045926	negative regulation of growth	10/428	206/13100	0.138010177254803	0.401801457472764	0.324686893660356	NTN1/SEMA3A/TBX5/BCL11A/SFRP2/GPC3/PI16/SOX17/GREM1/NPR1	10	Decreased
GO:0044070	regulation of anion transport	4/428	61/13100	0.138126027204615	0.401801457472764	0.324686893660356	CFTR/TNFSF11/AVPR1A/ANO9	4	Decreased
GO:0045824	negative regulation of innate immune response	4/428	61/13100	0.138126027204615	0.401801457472764	0.324686893660356	OAS3/KLRC1/SERPING1/CD96	4	Decreased
GO:0046470	phosphatidylcholine metabolic process	4/428	61/13100	0.138126027204615	0.401801457472764	0.324686893660356	PON1/PLA2G2D/PLA2G2A/SLC44A4	4	Decreased
GO:0055013	cardiac muscle cell development	4/428	61/13100	0.138126027204615	0.401801457472764	0.324686893660356	IGF1/TBX5/ADRA1A/PI16	4	Decreased
GO:0060411	cardiac septum morphogenesis	4/428	61/13100	0.138126027204615	0.401801457472764	0.324686893660356	TBX5/BMP5/ZFPM2/ROBO2	4	Decreased
GO:0099024	plasma membrane invagination	4/428	61/13100	0.138126027204615	0.401801457472764	0.324686893660356	STAP1/IGLL1/THBS1/IGLL5	4	Decreased
GO:0006066	alcohol metabolic process	13/428	284/13100	0.139437860701148	0.405299381771336	0.327513489118485	CFTR/PON1/IGF1/BMP5/ACADL/CD244/CYP2C8/BMP6/SGPP2/SCNN1B/SPTLC3/ASAH2B/CEBPA	13	Decreased
GO:0007517	muscle organ development	12/428	258/13100	0.13962219429618	0.405517125440158	0.327689442973628	IGF1/ELN/WNT2/MEOX2/TNNC1/TNNT2/ANKRD1/NRG1/ZFPM2/DES/PAX5/DLL1	12	Decreased
GO:0043507	positive regulation of JUN kinase activity	3/428	40/13100	0.141503934167114	0.409378282609933	0.330809558901713	ROR2/CCL19/FZD8	3	Decreased
GO:0060038	cardiac muscle cell proliferation	3/428	40/13100	0.141503934167114	0.409378282609933	0.330809558901713	TBX5/WNT2/ZFPM2	3	Decreased
GO:0061383	trabecula morphogenesis	3/428	40/13100	0.141503934167114	0.409378282609933	0.330809558901713	BMP5/NRG1/GREM1	3	Decreased
GO:0099601	regulation of neurotransmitter receptor activity	3/428	40/13100	0.141503934167114	0.409378282609933	0.330809558901713	CCL2/CCR2/RELN	3	Decreased
GO:1902930	regulation of alcohol biosynthetic process	3/428	40/13100	0.141503934167114	0.409378282609933	0.330809558901713	BMP5/CD244/BMP6	3	Decreased
GO:0002720	positive regulation of cytokine production involved in immune response	4/428	62/13100	0.144097796176603	0.415584772475089	0.335824886440659	SLAMF1/IL6/XCL1/INAVA	4	Decreased
GO:0007589	body fluid secretion	4/428	62/13100	0.144097796176603	0.415584772475089	0.335824886440659	FGF10/NPR3/SCNN1B/NPR1	4	Decreased
GO:0043462	regulation of ATPase activity	4/428	62/13100	0.144097796176603	0.415584772475089	0.335824886440659	FGF10/TNNC1/TNNT2/TNNT3	4	Decreased
GO:0045445	myoblast differentiation	4/428	62/13100	0.144097796176603	0.415584772475089	0.335824886440659	IGF1/CXCL9/NRG1/DLL1	4	Decreased
GO:0043500	muscle adaptation	5/428	85/13100	0.144975589374059	0.417667204417067	0.337507653752536	IGF1/TNNC1/ADRA1A/MLIP/PI16	5	Decreased
GO:0043122	regulation of I-kappaB kinase/NF-kappaB signaling	11/428	234/13100	0.145045248808625	0.417667204417067	0.337507653752536	TNIP3/FASLG/TNFSF11/TNFSF10/CCR7/APOL3/CCL21/INAVA/CCL19/GBP7/UBD	11	Decreased
GO:1905114	cell surface receptor signaling pathway involved in cell-cell signaling	19/428	448/13100	0.148305850553162	0.422264945467099	0.341222986864515	FGF10/GPC4/FERMT1/WNT2/P2RX1/BICC1/LGR6/SCEL/SULF1/SFRP2/NKD2/RSPO3/GPC3/SOX17/GREM1/ROR2/FZD8/SHISA3/RELN	19	Decreased
GO:0071902	positive regulation of protein serine/threonine kinase activity	9/428	184/13100	0.149028715062491	0.422264945467099	0.341222986864515	CD40LG/TNFSF11/THBS1/ADRA2A/ROR2/RASGRP1/CCL19/TCIM/FZD8	9	Decreased
GO:0000303	response to superoxide	2/428	21/13100	0.149030643378988	0.422264945467099	0.341222986864515	SOD3/FBLN5	2	Decreased
GO:0003094	glomerular filtration	2/428	21/13100	0.149030643378988	0.422264945467099	0.341222986864515	JCHAIN/SULF1	2	Decreased
GO:0003338	metanephros morphogenesis	2/428	21/13100	0.149030643378988	0.422264945467099	0.341222986864515	FGF10/GREM1	2	Decreased
GO:0006910	phagocytosis, recognition	2/428	21/13100	0.149030643378988	0.422264945467099	0.341222986864515	IGLL1/IGLL5	2	Decreased
GO:0009072	aromatic amino acid family metabolic process	2/428	21/13100	0.149030643378988	0.422264945467099	0.341222986864515	IDO1/TDO2	2	Decreased
GO:0036303	lymph vessel morphogenesis	2/428	21/13100	0.149030643378988	0.422264945467099	0.341222986864515	SVEP1/CCBE1	2	Decreased
GO:0045939	negative regulation of steroid metabolic process	2/428	21/13100	0.149030643378988	0.422264945467099	0.341222986864515	BMP5/MALRD1	2	Decreased
GO:0046337	phosphatidylethanolamine metabolic process	2/428	21/13100	0.149030643378988	0.422264945467099	0.341222986864515	PLA2G2D/PLA2G2A	2	Decreased
GO:0046885	regulation of hormone biosynthetic process	2/428	21/13100	0.149030643378988	0.422264945467099	0.341222986864515	BMP5/BMP6	2	Decreased
GO:0071542	dopaminergic neuron differentiation	2/428	21/13100	0.149030643378988	0.422264945467099	0.341222986864515	WNT2/SFRP2	2	Decreased
GO:0071875	adrenergic receptor signaling pathway	2/428	21/13100	0.149030643378988	0.422264945467099	0.341222986864515	ADRA1A/ADRA2A	2	Decreased
GO:0090025	regulation of monocyte chemotaxis	2/428	21/13100	0.149030643378988	0.422264945467099	0.341222986864515	CCR2/GREM1	2	Decreased
GO:0140632	NA	2/428	21/13100	0.149030643378988	0.422264945467099	0.341222986864515	GBP5/AIM2	2	Decreased
GO:1904893	negative regulation of receptor signaling pathway via STAT	2/428	21/13100	0.149030643378988	0.422264945467099	0.341222986864515	PTPRT/GBP7	2	Decreased
GO:0010676	positive regulation of cellular carbohydrate metabolic process	3/428	41/13100	0.149203475741935	0.422264945467099	0.341222986864515	IGF1/CD244/NNMT	3	Decreased
GO:0019884	antigen processing and presentation of exogenous antigen	3/428	41/13100	0.149203475741935	0.422264945467099	0.341222986864515	CD1C/TAP1/HLA-DQA1	3	Decreased
GO:0035272	exocrine system development	3/428	41/13100	0.149203475741935	0.422264945467099	0.341222986864515	FGF10/SEMA3A/FGF7	3	Decreased
GO:0061178	regulation of insulin secretion involved in cellular response to glucose stimulus	3/428	41/13100	0.149203475741935	0.422264945467099	0.341222986864515	CFTR/GPR68/ADRA2A	3	Decreased
GO:0099172	presynapse organization	3/428	41/13100	0.149203475741935	0.422264945467099	0.341222986864515	GPC4/SLITRK4/SLITRK6	3	Decreased
GO:1903307	positive regulation of regulated secretory pathway	3/428	41/13100	0.149203475741935	0.422264945467099	0.341222986864515	SYT7/KLRC2/DOC2B	3	Decreased
GO:0030307	positive regulation of cell growth	7/428	134/13100	0.149262568419293	0.422264945467099	0.341222986864515	CD38/IGF1/NTN1/KRT17/SFRP2/AVPR1A/SLC44A4	7	Decreased
GO:0010717	regulation of epithelial to mesenchymal transition	5/428	86/13100	0.150088882539524	0.42363244378635	0.342328032087984	TBX5/BMP5/IL6/SFRP2/GREM1	5	Decreased
GO:0032526	response to retinoic acid	5/428	86/13100	0.150088882539524	0.42363244378635	0.342328032087984	CD38/TESC/WNT2/BMP6/AQP3	5	Decreased
GO:0046634	regulation of alpha-beta T cell activation	5/428	86/13100	0.150088882539524	0.42363244378635	0.342328032087984	JAK3/CCR2/XCL1/CCL19/CD3E	5	Decreased
GO:0060047	heart contraction	9/428	185/13100	0.152452241731585	0.429975652859403	0.347453839402676	ATP2A3/SEMA3A/TBX5/TNNC1/TNNT2/ADRA1A/KCNJ8/AVPR1A/DES	9	Decreased
GO:0046890	regulation of lipid biosynthetic process	7/428	135/13100	0.153323626816955	0.431776110169935	0.348908749235512	BMP5/ACADL/ASXL3/BMP6/AVPR1A/ABCD2/MALRD1	7	Decreased
GO:0048469	cell maturation	7/428	135/13100	0.153323626816955	0.431776110169935	0.348908749235512	CFTR/PGR/CCR6/BCL11A/CCL21/CCL19/CEBPA	7	Decreased
GO:0071559	response to transforming growth factor beta	10/428	211/13100	0.153719266465699	0.432561580502566	0.349543470483086	FERMT1/MXRA5/WNT2/ITGB6/FMOD/THBS1/CILP/PRDM16/XCL1/ANKRD1	10	Decreased
GO:0050905	neuromuscular process	6/428	111/13100	0.155516135512759	0.437285886350748	0.353361077816309	COMP/TNNC1/TNNT3/STAC/SLITRK6/TMEM150C	6	Decreased
GO:0006805	xenobiotic metabolic process	4/428	64/13100	0.156336712418987	0.437571145170504	0.353591589175472	FMO1/FMO2/CYP2C8/AOX1	4	Decreased
GO:0021675	nerve development	4/428	64/13100	0.156336712418987	0.437571145170504	0.353591589175472	SEMA3A/SULF1/RNF165/SLITRK6	4	Decreased
GO:0051279	regulation of release of sequestered calcium ion into cytosol	4/428	64/13100	0.156336712418987	0.437571145170504	0.353591589175472	CXCL9/XCL1/CXCL11/CD19	4	Decreased
GO:1904062	regulation of cation transmembrane transport	12/428	264/13100	0.156539761069014	0.437571145170504	0.353591589175472	TESC/MMP9/P2RX1/CCL2/CCR2/CXCL9/XCL1/STAC/ADRA2A/CXCL11/CD19/RELN	12	Decreased
GO:0006940	regulation of smooth muscle contraction	3/428	42/13100	0.157034436879862	0.437571145170504	0.353591589175472	P2RX1/ADRA1A/ADRA2A	3	Decreased
GO:0007157	heterophilic cell-cell adhesion via plasma membrane cell adhesion molecules	3/428	42/13100	0.157034436879862	0.437571145170504	0.353591589175472	CD6/AMIGO2/SELP	3	Decreased
GO:0030514	negative regulation of BMP signaling pathway	3/428	42/13100	0.157034436879862	0.437571145170504	0.353591589175472	CHRDL1/SFRP2/GREM1	3	Decreased
GO:0050994	regulation of lipid catabolic process	3/428	42/13100	0.157034436879862	0.437571145170504	0.353591589175472	RARRES2/ADRA2A/ABCD2	3	Decreased
GO:0070231	T cell apoptotic process	3/428	42/13100	0.157034436879862	0.437571145170504	0.353591589175472	JAK3/FASLG/IDO1	3	Decreased
GO:0085029	extracellular matrix assembly	3/428	42/13100	0.157034436879862	0.437571145170504	0.353591589175472	FBLN5/MFAP4/LAMB3	3	Decreased
GO:0090199	regulation of release of cytochrome c from mitochondria	3/428	42/13100	0.157034436879862	0.437571145170504	0.353591589175472	IGF1/MMP9/TNFSF10	3	Decreased
GO:0097720	calcineurin-mediated signaling	3/428	42/13100	0.157034436879862	0.437571145170504	0.353591589175472	IGF1/NRG1/TBC1D10C	3	Decreased
GO:0045766	positive regulation of angiogenesis	7/428	136/13100	0.157435567272586	0.438030189423577	0.353962532709426	THBS1/SFRP2/EPHA1/GREM1/CYSLTR1/CCBE1/DLL1	7	Decreased
GO:1904018	positive regulation of vasculature development	7/428	136/13100	0.157435567272586	0.438030189423577	0.353962532709426	THBS1/SFRP2/EPHA1/GREM1/CYSLTR1/CCBE1/DLL1	7	Decreased
GO:0010927	cellular component assembly involved in morphogenesis	5/428	88/13100	0.160538974504948	0.439491565680044	0.355143438622923	TNNT2/TNNT3/ANKRD1/PGM5/KRT19	5	Decreased
GO:0014902	myotube differentiation	5/428	88/13100	0.160538974504948	0.439491565680044	0.355143438622923	IGF1/CXCL9/ADAMTS15/AVPR1A/TMEM119	5	Decreased
GO:0000305	response to oxygen radical	2/428	22/13100	0.160569773321851	0.439491565680044	0.355143438622923	SOD3/FBLN5	2	Decreased
GO:0000737	DNA catabolic process, endonucleolytic	2/428	22/13100	0.160569773321851	0.439491565680044	0.355143438622923	IL6/DNASE1L3	2	Decreased
GO:0001916	positive regulation of T cell mediated cytotoxicity	2/428	22/13100	0.160569773321851	0.439491565680044	0.355143438622923	XCL1/CD1C	2	Decreased
GO:0003148	outflow tract septum morphogenesis	2/428	22/13100	0.160569773321851	0.439491565680044	0.355143438622923	ZFPM2/ROBO2	2	Decreased
GO:0003209	cardiac atrium morphogenesis	2/428	22/13100	0.160569773321851	0.439491565680044	0.355143438622923	TBX5/WNT2	2	Decreased
GO:0003401	axis elongation	2/428	22/13100	0.160569773321851	0.439491565680044	0.355143438622923	FGF10/SFRP2	2	Decreased
GO:0010669	epithelial structure maintenance	2/428	22/13100	0.160569773321851	0.439491565680044	0.355143438622923	ILDR1/INAVA	2	Decreased
GO:0019359	nicotinamide nucleotide biosynthetic process	2/428	22/13100	0.160569773321851	0.439491565680044	0.355143438622923	IDO1/NNMT	2	Decreased
GO:0019363	pyridine nucleotide biosynthetic process	2/428	22/13100	0.160569773321851	0.439491565680044	0.355143438622923	IDO1/NNMT	2	Decreased
GO:0019883	antigen processing and presentation of endogenous antigen	2/428	22/13100	0.160569773321851	0.439491565680044	0.355143438622923	CD1C/TAP1	2	Decreased
GO:0019934	cGMP-mediated signaling	2/428	22/13100	0.160569773321851	0.439491565680044	0.355143438622923	THBS1/NPR1	2	Decreased
GO:0030859	polarized epithelial cell differentiation	2/428	22/13100	0.160569773321851	0.439491565680044	0.355143438622923	TP63/FOXF1	2	Decreased
GO:0034367	protein-containing complex remodeling	2/428	22/13100	0.160569773321851	0.439491565680044	0.355143438622923	AGTR1/PLA2G2A	2	Decreased
GO:0035025	positive regulation of Rho protein signal transduction	2/428	22/13100	0.160569773321851	0.439491565680044	0.355143438622923	P2RY10/GPR174	2	Decreased
GO:0035137	hindlimb morphogenesis	2/428	22/13100	0.160569773321851	0.439491565680044	0.355143438622923	TP63/GPC3	2	Decreased
GO:0070977	bone maturation	2/428	22/13100	0.160569773321851	0.439491565680044	0.355143438622923	IGF1/GREM1	2	Decreased
GO:0097205	renal filtration	2/428	22/13100	0.160569773321851	0.439491565680044	0.355143438622923	JCHAIN/SULF1	2	Decreased
GO:1903319	positive regulation of protein maturation	2/428	22/13100	0.160569773321851	0.439491565680044	0.355143438622923	NKD2/CCBE1	2	Decreased
GO:1903959	regulation of anion transmembrane transport	2/428	22/13100	0.160569773321851	0.439491565680044	0.355143438622923	CFTR/ANO9	2	Decreased
GO:2000191	regulation of fatty acid transport	2/428	22/13100	0.160569773321851	0.439491565680044	0.355143438622923	TNFSF11/THBS1	2	Decreased
GO:0030308	negative regulation of cell growth	8/428	162/13100	0.161106532290086	0.440635283149121	0.356067651478186	NTN1/SEMA3A/BCL11A/SFRP2/PI16/SOX17/GREM1/NPR1	8	Decreased
GO:0034329	cell junction assembly	15/428	346/13100	0.162576862342274	0.444056755567029	0.358832467858152	MUSK/NTN1/SDK2/GPC4/TBX5/THBS1/AMIGO2/ILDR1/NRG1/JAM3/GREM1/SLITRK4/GPBAR1/SLITRK6/ROBO2	15	Decreased
GO:0043154	negative regulation of cysteine-type endopeptidase activity involved in apoptotic process	4/428	65/13100	0.162597144442649	0.444056755567029	0.358832467858152	LAMP3/MMP9/THBS1/SFRP2	4	Decreased
GO:0001508	action potential	6/428	113/13100	0.164795897280871	0.446966700911308	0.361183930494694	P2RX1/ADRA1A/KCNJ8/SCN7A/SCN11A/KCND2	6	Decreased
GO:1904375	regulation of protein localization to cell periphery	6/428	113/13100	0.164795897280871	0.446966700911308	0.361183930494694	GPC4/ZDHHC2/GBP1/STAC/NKD2/LRRC15	6	Decreased
GO:0002639	positive regulation of immunoglobulin production	3/428	43/13100	0.164989327265696	0.446966700911308	0.361183930494694	IL6/XCL1/MZB1	3	Decreased
GO:0006584	catecholamine metabolic process	3/428	43/13100	0.164989327265696	0.446966700911308	0.361183930494694	KL/HDC/NPR1	3	Decreased
GO:0009712	catechol-containing compound metabolic process	3/428	43/13100	0.164989327265696	0.446966700911308	0.361183930494694	KL/HDC/NPR1	3	Decreased
GO:0042446	hormone biosynthetic process	3/428	43/13100	0.164989327265696	0.446966700911308	0.361183930494694	BMP5/DUOX1/BMP6	3	Decreased
GO:0043303	mast cell degranulation	3/428	43/13100	0.164989327265696	0.446966700911308	0.361183930494694	FOXF1/BLK/RASGRP1	3	Decreased
GO:0046677	response to antibiotic	3/428	43/13100	0.164989327265696	0.446966700911308	0.361183930494694	AOC3/CIITA/CRIP1	3	Decreased
GO:0048146	positive regulation of fibroblast proliferation	3/428	43/13100	0.164989327265696	0.446966700911308	0.361183930494694	IGF1/FGF10/WNT2	3	Decreased
GO:0061900	glial cell activation	3/428	43/13100	0.164989327265696	0.446966700911308	0.361183930494694	STAP1/CST7/IL6	3	Decreased
GO:1902041	regulation of extrinsic apoptotic signaling pathway via death domain receptors	3/428	43/13100	0.164989327265696	0.446966700911308	0.361183930494694	BMP5/THBS1/SFRP2	3	Decreased
GO:0001570	vasculogenesis	4/428	66/13100	0.168947008996241	0.4560215698034	0.36850097028735	TBX5/FOXF1/SOX17/ZFPM2	4	Decreased
GO:0002381	immunoglobulin production involved in immunoglobulin-mediated immune response	4/428	66/13100	0.168947008996241	0.4560215698034	0.36850097028735	CD40LG/CCR6/XCL1/HLA-DQA1	4	Decreased
GO:0014068	positive regulation of phosphatidylinositol 3-kinase signaling	4/428	66/13100	0.168947008996241	0.4560215698034	0.36850097028735	IGF1/ROR2/SELP/RELN	4	Decreased
GO:0055006	cardiac cell development	4/428	66/13100	0.168947008996241	0.4560215698034	0.36850097028735	IGF1/TBX5/ADRA1A/PI16	4	Decreased
GO:1903035	negative regulation of response to wounding	4/428	66/13100	0.168947008996241	0.4560215698034	0.36850097028735	ADTRP/THBS1/SERPING1/GP1BA	4	Decreased
GO:0046165	alcohol biosynthetic process	6/428	114/13100	0.169522520783667	0.457241966538769	0.369487145966085	CFTR/BMP5/CD244/BMP6/SPTLC3/ASAH2B	6	Decreased
GO:0031348	negative regulation of defense response	9/428	190/13100	0.1701408934375	0.458576109875908	0.370565237764353	IGF1/CST7/FOXF1/OAS3/SPINK5/KLRC1/SERPING1/CD96/TNFAIP8L2	9	Decreased
GO:0007498	mesoderm development	5/428	90/13100	0.171274477204351	0.458629783439792	0.370608610187238	RPS6KA6/TP63/FOXF1/SFRP2/ZFPM2	5	Decreased
GO:0016079	synaptic vesicle exocytosis	5/428	90/13100	0.171274477204351	0.458629783439792	0.370608610187238	SYT7/P2RX1/ADRA1A/ADRA2A/DOC2B	5	Decreased
GO:0030148	sphingolipid biosynthetic process	5/428	90/13100	0.171274477204351	0.458629783439792	0.370608610187238	P2RX1/ST6GALNAC5/SGPP2/SPTLC3/ASAH2B	5	Decreased
GO:0048640	negative regulation of developmental growth	5/428	90/13100	0.171274477204351	0.458629783439792	0.370608610187238	NTN1/SEMA3A/TBX5/BCL11A/PI16	5	Decreased
GO:0002755	MyD88-dependent toll-like receptor signaling pathway	2/428	23/13100	0.172264613747488	0.458629783439792	0.370608610187238	TLR10/CD300LF	2	Decreased
GO:0007617	mating behavior	2/428	23/13100	0.172264613747488	0.458629783439792	0.370608610187238	P2RX1/AVPR1A	2	Decreased
GO:0030262	apoptotic nuclear changes	2/428	23/13100	0.172264613747488	0.458629783439792	0.370608610187238	IL6/DNASE1L3	2	Decreased
GO:0032753	positive regulation of interleukin-4 production	2/428	23/13100	0.172264613747488	0.458629783439792	0.370608610187238	CD40LG/CD3E	2	Decreased
GO:0042402	cellular biogenic amine catabolic process	2/428	23/13100	0.172264613747488	0.458629783439792	0.370608610187238	IDO1/TDO2	2	Decreased
GO:0048333	mesodermal cell differentiation	2/428	23/13100	0.172264613747488	0.458629783439792	0.370608610187238	FOXF1/SFRP2	2	Decreased
GO:0055075	potassium ion homeostasis	2/428	23/13100	0.172264613747488	0.458629783439792	0.370608610187238	SLC12A3/SCNN1B	2	Decreased
GO:0060669	embryonic placenta morphogenesis	2/428	23/13100	0.172264613747488	0.458629783439792	0.370608610187238	BMP5/RSPO3	2	Decreased
GO:0060795	cell fate commitment involved in formation of primary germ layer	2/428	23/13100	0.172264613747488	0.458629783439792	0.370608610187238	SFRP2/SOX17	2	Decreased
GO:0072539	T-helper 17 cell differentiation	2/428	23/13100	0.172264613747488	0.458629783439792	0.370608610187238	LY9/IL6	2	Decreased
GO:0080111	DNA demethylation	2/428	23/13100	0.172264613747488	0.458629783439792	0.370608610187238	APOBEC3H/TOX	2	Decreased
GO:0090200	positive regulation of release of cytochrome c from mitochondria	2/428	23/13100	0.172264613747488	0.458629783439792	0.370608610187238	MMP9/TNFSF10	2	Decreased
GO:2000108	positive regulation of leukocyte apoptotic process	2/428	23/13100	0.172264613747488	0.458629783439792	0.370608610187238	IDO1/BLK	2	Decreased
GO:0009615	response to virus	14/428	323/13100	0.173006842169254	0.459429055616208	0.371254484400293	APOBEC3H/CCL8/POU2AF1/OAS3/ITGB6/GBP1/KCNJ8/OASL/IL6/CXCL9/XCL1/AIM2/CCL19/GBP7	14	Decreased
GO:0030099	myeloid cell differentiation	14/428	323/13100	0.173006842169254	0.459429055616208	0.371254484400293	TESC/MMP9/JAK3/ITGB6/GPR68/TNFSF11/CCR7/GPC3/IL31RA/ROR2/CCL19/DLL1/UBD/CEBPA	14	Decreased
GO:0051149	positive regulation of muscle cell differentiation	3/428	44/13100	0.173060702007616	0.459429055616208	0.371254484400293	IGF1/NRG1/GREM1	3	Decreased
GO:0060393	regulation of pathway-restricted SMAD protein phosphorylation	3/428	44/13100	0.173060702007616	0.459429055616208	0.371254484400293	BMP5/BMP6/GREM1	3	Decreased
GO:0003300	cardiac muscle hypertrophy	4/428	67/13100	0.175382848684592	0.465260441821832	0.375966698947116	IGF1/ADRA1A/MLIP/PI16	4	Decreased
GO:0009062	fatty acid catabolic process	5/428	91/13100	0.176744395904012	0.468202095225352	0.378343784166821	ADTRP/ACADL/SLC27A2/ACOXL/ABCD2	5	Decreased
GO:0035270	endocrine system development	5/428	91/13100	0.176744395904012	0.468202095225352	0.378343784166821	FGF10/BMP5/IL6/BMP6/DLL1	5	Decreased
GO:0071248	cellular response to metal ion	7/428	141/13100	0.178729832809617	0.473123400280316	0.382320582213054	SYT7/MMP9/BMP6/FABP4/RASA4B/SYT15/CEBPA	7	Decreased
GO:0032409	regulation of transporter activity	10/428	219/13100	0.180617934532431	0.476181943414617	0.384792123445504	CFTR/PON1/TESC/MMP9/CCL2/CCR2/STAC/ADRA2A/ANO9/RELN	10	Decreased
GO:0002279	mast cell activation involved in immune response	3/428	45/13100	0.181241176432928	0.476181943414617	0.384792123445504	FOXF1/BLK/RASGRP1	3	Decreased
GO:0002448	mast cell mediated immunity	3/428	45/13100	0.181241176432928	0.476181943414617	0.384792123445504	FOXF1/BLK/RASGRP1	3	Decreased
GO:0021536	diencephalon development	3/428	45/13100	0.181241176432928	0.476181943414617	0.384792123445504	FGF10/SEMA3A/NDNF	3	Decreased
GO:0032370	positive regulation of lipid transport	3/428	45/13100	0.181241176432928	0.476181943414617	0.384792123445504	FASLG/TNFSF11/BMP6	3	Decreased
GO:0034332	adherens junction organization	3/428	45/13100	0.181241176432928	0.476181943414617	0.384792123445504	BMP6/INAVA/JAM3	3	Decreased
GO:0042509	regulation of tyrosine phosphorylation of STAT protein	3/428	45/13100	0.181241176432928	0.476181943414617	0.384792123445504	IGF1/IL6/IL31RA	3	Decreased
GO:0006919	activation of cysteine-type endopeptidase activity involved in apoptotic process	4/428	68/13100	0.181901177969195	0.476181943414617	0.384792123445504	ATP2A3/P2RX1/FASLG/COL4A3	4	Decreased
GO:0010324	membrane invagination	4/428	68/13100	0.181901177969195	0.476181943414617	0.384792123445504	STAP1/IGLL1/THBS1/IGLL5	4	Decreased
GO:0030004	cellular monovalent inorganic cation homeostasis	5/428	92/13100	0.182279768059811	0.476181943414617	0.384792123445504	CFTR/FASLG/TMPRSS3/AVPR1A/SCNN1B	5	Decreased
GO:0051347	positive regulation of transferase activity	20/428	491/13100	0.183134280987623	0.476181943414617	0.384792123445504	IGF1/MUSK/STAP1/CD40LG/TNFSF11/ADRA1A/CCR7/CCL21/THBS1/EPHA1/ADRA2A/NRG1/GREM1/ROR2/RASGRP1/CCL19/TCIM/FZD8/CD19/RELN	20	Decreased
GO:0007266	Rho protein signal transduction	6/428	117/13100	0.184034305595352	0.476181943414617	0.384792123445504	NTN1/P2RY10/ADRA1A/AGTR1/GPR174/ADRA2A	6	Decreased
GO:0001958	endochondral ossification	2/428	24/13100	0.184092746427241	0.476181943414617	0.384792123445504	BMP6/TMEM119	2	Decreased
GO:0003272	endocardial cushion formation	2/428	24/13100	0.184092746427241	0.476181943414617	0.384792123445504	BMP5/ROBO2	2	Decreased
GO:0009310	amine catabolic process	2/428	24/13100	0.184092746427241	0.476181943414617	0.384792123445504	IDO1/TDO2	2	Decreased
GO:0010464	regulation of mesenchymal cell proliferation	2/428	24/13100	0.184092746427241	0.476181943414617	0.384792123445504	FOXF1/WNT2	2	Decreased
GO:0010613	positive regulation of cardiac muscle hypertrophy	2/428	24/13100	0.184092746427241	0.476181943414617	0.384792123445504	IGF1/ADRA1A	2	Decreased
GO:0010614	negative regulation of cardiac muscle hypertrophy	2/428	24/13100	0.184092746427241	0.476181943414617	0.384792123445504	MLIP/PI16	2	Decreased
GO:0010955	negative regulation of protein processing	2/428	24/13100	0.184092746427241	0.476181943414617	0.384792123445504	CST7/THBS1	2	Decreased
GO:0014742	positive regulation of muscle hypertrophy	2/428	24/13100	0.184092746427241	0.476181943414617	0.384792123445504	IGF1/ADRA1A	2	Decreased
GO:0019098	reproductive behavior	2/428	24/13100	0.184092746427241	0.476181943414617	0.384792123445504	P2RX1/AVPR1A	2	Decreased
GO:0035115	embryonic forelimb morphogenesis	2/428	24/13100	0.184092746427241	0.476181943414617	0.384792123445504	TP63/TBX5	2	Decreased
GO:0036037	CD8-positive, alpha-beta T cell activation	2/428	24/13100	0.184092746427241	0.476181943414617	0.384792123445504	XCL1/TOX	2	Decreased
GO:0036075	replacement ossification	2/428	24/13100	0.184092746427241	0.476181943414617	0.384792123445504	BMP6/TMEM119	2	Decreased
GO:0039529	RIG-I signaling pathway	2/428	24/13100	0.184092746427241	0.476181943414617	0.384792123445504	OAS3/OASL	2	Decreased
GO:0044331	cell-cell adhesion mediated by cadherin	2/428	24/13100	0.184092746427241	0.476181943414617	0.384792123445504	EPCAM/BMP6	2	Decreased
GO:0048873	homeostasis of number of cells within a tissue	2/428	24/13100	0.184092746427241	0.476181943414617	0.384792123445504	IL7/CCR2	2	Decreased
GO:0050832	defense response to fungus	2/428	24/13100	0.184092746427241	0.476181943414617	0.384792123445504	RARRES2/GNLY	2	Decreased
GO:0090330	regulation of platelet aggregation	2/428	24/13100	0.184092746427241	0.476181943414617	0.384792123445504	IL6/BLK	2	Decreased
GO:1902656	calcium ion import into cytosol	2/428	24/13100	0.184092746427241	0.476181943414617	0.384792123445504	P2RX1/MS4A1	2	Decreased
GO:1903077	negative regulation of protein localization to plasma membrane	2/428	24/13100	0.184092746427241	0.476181943414617	0.384792123445504	GBP1/LRRC15	2	Decreased
GO:1903318	negative regulation of protein maturation	2/428	24/13100	0.184092746427241	0.476181943414617	0.384792123445504	CST7/THBS1	2	Decreased
GO:0048562	embryonic organ morphogenesis	10/428	220/13100	0.184125397979802	0.476181943414617	0.384792123445504	NTN1/FGF10/MYO3A/FOXF1/SOX17/ROR2/SLITRK6/PAX5/DLL1/SLC44A4	10	Decreased
GO:0046578	regulation of Ras protein signal transduction	8/428	168/13100	0.18478359563403	0.477550910334531	0.38589835541277	IGF1/FGF10/P2RY10/ADRA1A/GPR174/NRG1/RASA4B/RASGRP1	8	Decreased
GO:0097191	extrinsic apoptotic signaling pathway	9/428	194/13100	0.184949371930231	0.477646252525043	0.385975399333583	IGF1/FGF10/IL7/BMP5/EYA4/FASLG/TNFSF10/THBS1/SFRP2	9	Decreased
GO:0010959	regulation of metal ion transport	13/428	301/13100	0.187313397347884	0.483414659172185	0.390636721488587	ATP2C2/TESC/JAK3/P2RX1/CCL2/MCHR1/CXCL9/XCL1/STAC/ADRA2A/FCRL3/CXCL11/CD19	13	Decreased
GO:0015849	organic acid transport	10/428	221/13100	0.187663784429218	0.483981896377649	0.391095093360528	SLC7A2/PLA2G2D/TNFSF11/THBS1/RBP5/SLC27A2/AVPR1A/FABP4/ABCD2/PLA2G2A	10	Decreased
GO:0007368	determination of left/right symmetry	5/428	93/13100	0.187878564420642	0.484198859348329	0.391270416350725	FGF10/FOXF1/BICC1/SOX17/DLL1	5	Decreased
GO:0014897	striated muscle hypertrophy	4/428	69/13100	0.188498489323705	0.485121806551146	0.392016229624225	IGF1/ADRA1A/MLIP/PI16	4	Decreased
GO:0046928	regulation of neurotransmitter secretion	4/428	69/13100	0.188498489323705	0.485121806551146	0.392016229624225	P2RX1/ADRA1A/ADRA2A/SNCG	4	Decreased
GO:0003015	heart process	9/428	195/13100	0.188738679228607	0.48540248845888	0.392243042481755	ATP2A3/SEMA3A/TBX5/TNNC1/TNNT2/ADRA1A/KCNJ8/AVPR1A/DES	9	Decreased
GO:0001505	regulation of neurotransmitter levels	8/428	169/13100	0.188869505763007	0.48540248845888	0.392243042481755	SYT7/P2RX1/ADRA1A/SLC22A3/ADRA2A/SNCG/SLC44A4/DOC2B	8	Decreased
GO:0045778	positive regulation of ossification	3/428	46/13100	0.189523439558748	0.485735730985284	0.392512328415694	KL/BMP6/TMEM119	3	Decreased
GO:0048016	inositol phosphate-mediated signaling	3/428	46/13100	0.189523439558748	0.485735730985284	0.392512328415694	IGF1/NRG1/TBC1D10C	3	Decreased
GO:0060389	pathway-restricted SMAD protein phosphorylation	3/428	46/13100	0.189523439558748	0.485735730985284	0.392512328415694	BMP5/BMP6/GREM1	3	Decreased
GO:0072132	mesenchyme morphogenesis	3/428	46/13100	0.189523439558748	0.485735730985284	0.392512328415694	FOXF1/BMP5/ROBO2	3	Decreased
GO:0001659	temperature homeostasis	7/428	144/13100	0.192062646804786	0.491903364933337	0.397496257345228	NPR3/ACADL/TNFSF11/CCR2/PRDM16/TSHR/FABP4	7	Decreased
GO:0002062	chondrocyte differentiation	5/428	94/13100	0.193538730611738	0.494216644095676	0.399365567203169	COMP/SULF1/SFRP2/BMP6/GREM1	5	Decreased
GO:0009063	cellular amino acid catabolic process	5/428	94/13100	0.193538730611738	0.494216644095676	0.399365567203169	IDO1/AMDHD1/HDC/TDO2/GLDC	5	Decreased
GO:0014065	phosphatidylinositol 3-kinase signaling	6/428	119/13100	0.193972379969434	0.494216644095676	0.399365567203169	IGF1/PLGLB2/ROR2/RASGRP1/SELP/RELN	6	Decreased
GO:0050806	positive regulation of synaptic transmission	6/428	119/13100	0.193972379969434	0.494216644095676	0.399365567203169	ZDHHC2/CCL2/ADRA1A/CCR2/ROR2/RELN	6	Decreased
GO:1903900	regulation of viral life cycle	6/428	119/13100	0.193972379969434	0.494216644095676	0.399365567203169	LAMP3/APOBEC3H/OAS3/OASL/CIITA/GBP7	6	Decreased
GO:0006635	fatty acid beta-oxidation	4/428	70/13100	0.195171259144151	0.494216644095676	0.399365567203169	ACADL/SLC27A2/ACOXL/ABCD2	4	Decreased
GO:0014896	muscle hypertrophy	4/428	70/13100	0.195171259144151	0.494216644095676	0.399365567203169	IGF1/ADRA1A/MLIP/PI16	4	Decreased
GO:0045921	positive regulation of exocytosis	4/428	70/13100	0.195171259144151	0.494216644095676	0.399365567203169	CFTR/SYT7/KLRC2/DOC2B	4	Decreased
GO:0060993	kidney morphogenesis	4/428	70/13100	0.195171259144151	0.494216644095676	0.399365567203169	FGF10/GPC3/GREM1/GCNT4	4	Decreased
GO:0006921	cellular component disassembly involved in execution phase of apoptosis	2/428	25/13100	0.196033045553331	0.494216644095676	0.399365567203169	IL6/DNASE1L3	2	Decreased
GO:0007202	activation of phospholipase C activity	2/428	25/13100	0.196033045553331	0.494216644095676	0.399365567203169	ADRA1A/AVPR1A	2	Decreased
GO:0010743	regulation of macrophage derived foam cell differentiation	2/428	25/13100	0.196033045553331	0.494216644095676	0.399365567203169	AGTR1/PLA2G2A	2	Decreased
GO:0014741	negative regulation of muscle hypertrophy	2/428	25/13100	0.196033045553331	0.494216644095676	0.399365567203169	MLIP/PI16	2	Decreased
GO:0021772	olfactory bulb development	2/428	25/13100	0.196033045553331	0.494216644095676	0.399365567203169	SEMA3A/ROBO2	2	Decreased
GO:0045823	positive regulation of heart contraction	2/428	25/13100	0.196033045553331	0.494216644095676	0.399365567203169	ADRA1A/AVPR1A	2	Decreased
GO:0048799	animal organ maturation	2/428	25/13100	0.196033045553331	0.494216644095676	0.399365567203169	IGF1/GREM1	2	Decreased
GO:0070633	transepithelial transport	2/428	25/13100	0.196033045553331	0.494216644095676	0.399365567203169	CFTR/SCNN1B	2	Decreased
GO:0072525	pyridine-containing compound biosynthetic process	2/428	25/13100	0.196033045553331	0.494216644095676	0.399365567203169	IDO1/NNMT	2	Decreased
GO:1902042	negative regulation of extrinsic apoptotic signaling pathway via death domain receptors	2/428	25/13100	0.196033045553331	0.494216644095676	0.399365567203169	BMP5/SFRP2	2	Decreased
GO:1903524	positive regulation of blood circulation	2/428	25/13100	0.196033045553331	0.494216644095676	0.399365567203169	ADRA1A/AVPR1A	2	Decreased
GO:1904376	negative regulation of protein localization to cell periphery	2/428	25/13100	0.196033045553331	0.494216644095676	0.399365567203169	GBP1/LRRC15	2	Decreased
GO:1990776	response to angiotensin	2/428	25/13100	0.196033045553331	0.494216644095676	0.399365567203169	KL/AGTR1	2	Decreased
GO:2000515	negative regulation of CD4-positive, alpha-beta T cell activation	2/428	25/13100	0.196033045553331	0.494216644095676	0.399365567203169	JAK3/XCL1	2	Decreased
GO:2001234	negative regulation of apoptotic signaling pathway	9/428	197/13100	0.196418187810865	0.494621691952727	0.39969287744071	IGF1/FGF10/MMP9/IL7/BMP5/EYA4/THBS1/SFRP2/CREB3L1	9	Decreased
GO:0051235	maintenance of location	12/428	277/13100	0.196570744122298	0.494621691952727	0.39969287744071	FASLG/CCR7/IL6/CCL21/CXCL9/XCL1/CCR5/CXCL11/CCL19/XCR1/CD19/GP1BA	12	Decreased
GO:0051302	regulation of cell division	7/428	145/13100	0.196594104761567	0.494621691952727	0.39969287744071	TP63/FGF7/SFRP2/SOX17/NAP1L2/INSC/DLL1	7	Decreased
GO:0010518	positive regulation of phospholipase activity	3/428	47/13100	0.19790026631811	0.496559503706781	0.401258780369186	ADRA1A/AGTR1/AVPR1A	3	Decreased
GO:0014823	response to activity	3/428	47/13100	0.19790026631811	0.496559503706781	0.401258780369186	KL/IL6/BMP6	3	Decreased
GO:0048260	positive regulation of receptor-mediated endocytosis	3/428	47/13100	0.19790026631811	0.496559503706781	0.401258780369186	CCL21/GREM1/CCL19	3	Decreased
GO:0061647	histone H3-K9 modification	3/428	47/13100	0.19790026631811	0.496559503706781	0.401258780369186	PRDM16/NAP1L2/PAX5	3	Decreased
GO:0006937	regulation of muscle contraction	6/428	120/13100	0.199016452966749	0.498011461644004	0.402432075546679	P2RX1/TNNC1/TNNT2/ADRA1A/TNNT3/ADRA2A	6	Decreased
GO:0007269	neurotransmitter secretion	6/428	120/13100	0.199016452966749	0.498011461644004	0.402432075546679	SYT7/P2RX1/ADRA1A/ADRA2A/SNCG/DOC2B	6	Decreased
GO:0055088	lipid homeostasis	6/428	120/13100	0.199016452966749	0.498011461644004	0.402432075546679	ITGB6/MALL/ACOXL/FABP4/MALRD1/CEBPA	6	Decreased
GO:0099643	signal release from synapse	6/428	120/13100	0.199016452966749	0.498011461644004	0.402432075546679	SYT7/P2RX1/ADRA1A/ADRA2A/SNCG/DOC2B	6	Decreased
GO:0032412	regulation of ion transmembrane transporter activity	9/428	198/13100	0.200307278334009	0.50090335594186	0.404768951530829	CFTR/TESC/MMP9/CCL2/CCR2/STAC/ADRA2A/ANO9/RELN	9	Decreased
GO:0001657	ureteric bud development	4/428	71/13100	0.2019159534145	0.504245635683382	0.407469774056074	EPCAM/GPC3/GREM1/ROBO2	4	Decreased
GO:0048661	positive regulation of smooth muscle cell proliferation	4/428	71/13100	0.2019159534145	0.504245635683382	0.407469774056074	IGF1/MMP9/IL6/THBS1	4	Decreased
GO:0043547	positive regulation of GTPase activity	10/428	225/13100	0.202117913245937	0.504410091912083	0.407602667506427	CCL2/CCL8/CCR7/CCL21/XCL1/EPHA1/RASGRP1/CCL19/TBC1D10C/CCL13	10	Decreased
GO:0015711	organic anion transport	11/428	252/13100	0.202968118043341	0.506191013101361	0.409041790630662	CFTR/SLC7A2/ABCC6/PLA2G2D/TNFSF11/SLCO5A1/SLC22A3/AVPR1A/SLCO4C1/PLA2G2A/SLC44A4	11	Decreased
GO:0006897	endocytosis	20/428	500/13100	0.204697100509025	0.510159686944483	0.412248788410558	CD22/CD6/STAP1/CD5L/CD5/IGLL1/ACKR4/CLEC10A/STAB2/CCL21/THBS1/ILDR1/OCIAD2/GPC3/TMPRSS3/GREM1/CCL19/SNCG/DLL1/IGLL5	20	Decreased
GO:1903076	regulation of protein localization to plasma membrane	5/428	96/13100	0.205034845983194	0.510658023665133	0.412651483320733	ZDHHC2/GBP1/STAC/NKD2/LRRC15	5	Decreased
GO:0010950	positive regulation of endopeptidase activity	7/428	147/13100	0.205781993620718	0.511563172613783	0.413382914217688	ATP2A3/P2RX1/FASLG/TNFSF10/SFRP2/AIM2/COL4A3	7	Decreased
GO:0048015	phosphatidylinositol-mediated signaling	7/428	147/13100	0.205781993620718	0.511563172613783	0.413382914217688	IGF1/NPR3/PLGLB2/ROR2/RASGRP1/SELP/RELN	7	Decreased
GO:0003179	heart valve morphogenesis	3/428	48/13100	0.206364528617811	0.511563172613783	0.413382914217688	ELN/TBX5/ROBO2	3	Decreased
GO:0032890	regulation of organic acid transport	3/428	48/13100	0.206364528617811	0.511563172613783	0.413382914217688	TNFSF11/THBS1/AVPR1A	3	Decreased
GO:0051965	positive regulation of synapse assembly	3/428	48/13100	0.206364528617811	0.511563172613783	0.413382914217688	AMIGO2/SLITRK4/SLITRK6	3	Decreased
GO:1902476	chloride transmembrane transport	3/428	48/13100	0.206364528617811	0.511563172613783	0.413382914217688	CFTR/SLC12A3/ANO9	3	Decreased
GO:2000300	regulation of synaptic vesicle exocytosis	3/428	48/13100	0.206364528617811	0.511563172613783	0.413382914217688	P2RX1/ADRA1A/ADRA2A	3	Decreased
GO:0007608	sensory perception of smell	2/428	26/13100	0.208065617545515	0.513034716316487	0.414572036220185	OR56B1/OR52N4	2	Decreased
GO:0019362	pyridine nucleotide metabolic process	2/428	26/13100	0.208065617545515	0.513034716316487	0.414572036220185	IDO1/NNMT	2	Decreased
GO:0032196	transposition	2/428	26/13100	0.208065617545515	0.513034716316487	0.414572036220185	APOBEC3H/L1TD1	2	Decreased
GO:0035510	DNA dealkylation	2/428	26/13100	0.208065617545515	0.513034716316487	0.414572036220185	APOBEC3H/TOX	2	Decreased
GO:0046496	nicotinamide nucleotide metabolic process	2/428	26/13100	0.208065617545515	0.513034716316487	0.414572036220185	IDO1/NNMT	2	Decreased
GO:0046621	negative regulation of organ growth	2/428	26/13100	0.208065617545515	0.513034716316487	0.414572036220185	TBX5/PI16	2	Decreased
GO:0061384	heart trabecula morphogenesis	2/428	26/13100	0.208065617545515	0.513034716316487	0.414572036220185	BMP5/NRG1	2	Decreased
GO:0120178	steroid hormone biosynthetic process	2/428	26/13100	0.208065617545515	0.513034716316487	0.414572036220185	BMP5/BMP6	2	Decreased
GO:0015718	monocarboxylic acid transport	4/428	72/13100	0.208729033128894	0.513645283383586	0.415065421997416	PLA2G2D/TNFSF11/SLC22A3/PLA2G2A	4	Decreased
GO:0072163	mesonephric epithelium development	4/428	72/13100	0.208729033128894	0.513645283383586	0.415065421997416	EPCAM/GPC3/GREM1/ROBO2	4	Decreased
GO:0072164	mesonephric tubule development	4/428	72/13100	0.208729033128894	0.513645283383586	0.415065421997416	EPCAM/GPC3/GREM1/ROBO2	4	Decreased
GO:0050807	regulation of synapse organization	8/428	174/13100	0.209856199881138	0.516076361486063	0.417029922580126	MUSK/NTN1/GPC4/AMIGO2/SLITRK4/SLITRK6/ROBO2/RELN	8	Decreased
GO:0007626	locomotory behavior	7/428	148/13100	0.210436435802375	0.517160100188066	0.417905667916905	IDO1/NRG1/NPY1R/SNCG/KCND2/SLITRK6/RELN	7	Decreased
GO:0032635	interleukin-6 production	6/428	123/13100	0.214432179016328	0.525238371073703	0.424433540405227	POU2AF1/IL1RL2/SLAMF1/IL6/BANK1/INAVA	6	Decreased
GO:0032675	regulation of interleukin-6 production	6/428	123/13100	0.214432179016328	0.525238371073703	0.424433540405227	POU2AF1/IL1RL2/SLAMF1/IL6/BANK1/INAVA	6	Decreased
GO:0046718	viral entry into host cell	6/428	123/13100	0.214432179016328	0.525238371073703	0.424433540405227	ITGB6/SLAMF1/CR2/AGTR1/CCR5/CIITA	6	Decreased
GO:0106106	cold-induced thermogenesis	6/428	123/13100	0.214432179016328	0.525238371073703	0.424433540405227	NPR3/ACADL/CCR2/PRDM16/TSHR/FABP4	6	Decreased
GO:0120161	regulation of cold-induced thermogenesis	6/428	123/13100	0.214432179016328	0.525238371073703	0.424433540405227	NPR3/ACADL/CCR2/PRDM16/TSHR/FABP4	6	Decreased
GO:0035773	insulin secretion involved in cellular response to glucose stimulus	3/428	49/13100	0.214909205300376	0.525711890985607	0.424816181399736	CFTR/GPR68/ADRA2A	3	Decreased
GO:0060350	endochondral bone morphogenesis	3/428	49/13100	0.214909205300376	0.525711890985607	0.424816181399736	COMP/BMP6/TMEM119	3	Decreased
GO:0002832	negative regulation of response to biotic stimulus	5/428	98/13100	0.216751280844232	0.529518949775033	0.427892581620124	OAS3/SPINK5/KLRC1/SERPING1/CD96	5	Decreased
GO:0090630	activation of GTPase activity	5/428	98/13100	0.216751280844232	0.529518949775033	0.427892581620124	CCR7/CCL21/EPHA1/RASGRP1/TBC1D10C	5	Decreased
GO:0048705	skeletal system morphogenesis	8/428	176/13100	0.218497044082416	0.531914264034203	0.429828182230042	COMP/SFRP2/BMP6/FREM1/GREM1/ROR2/TMEM119/PAX5	8	Decreased
GO:2001056	positive regulation of cysteine-type endopeptidase activity	6/428	124/13100	0.219660540667623	0.531914264034203	0.429828182230042	ATP2A3/P2RX1/FASLG/TNFSF10/AIM2/COL4A3	6	Decreased
GO:0003180	aortic valve morphogenesis	2/428	27/13100	0.22017174339678	0.531914264034203	0.429828182230042	ELN/ROBO2	2	Decreased
GO:0003230	cardiac atrium development	2/428	27/13100	0.22017174339678	0.531914264034203	0.429828182230042	TBX5/WNT2	2	Decreased
GO:0021988	olfactory lobe development	2/428	27/13100	0.22017174339678	0.531914264034203	0.429828182230042	SEMA3A/ROBO2	2	Decreased
GO:0031281	positive regulation of cyclase activity	2/428	27/13100	0.22017174339678	0.531914264034203	0.429828182230042	TSHR/RXFP1	2	Decreased
GO:0032620	interleukin-17 production	2/428	27/13100	0.22017174339678	0.531914264034203	0.429828182230042	LY9/IL6	2	Decreased
GO:0032660	regulation of interleukin-17 production	2/428	27/13100	0.22017174339678	0.531914264034203	0.429828182230042	LY9/IL6	2	Decreased
GO:0032770	positive regulation of monooxygenase activity	2/428	27/13100	0.22017174339678	0.531914264034203	0.429828182230042	FCER2/NPR3	2	Decreased
GO:0045776	negative regulation of blood pressure	2/428	27/13100	0.22017174339678	0.531914264034203	0.429828182230042	ADRA1A/KL	2	Decreased
GO:0045923	positive regulation of fatty acid metabolic process	2/428	27/13100	0.22017174339678	0.531914264034203	0.429828182230042	AVPR1A/ABCD2	2	Decreased
GO:0046427	positive regulation of receptor signaling pathway via JAK-STAT	2/428	27/13100	0.22017174339678	0.531914264034203	0.429828182230042	IL6/OCIAD2	2	Decreased
GO:0051349	positive regulation of lyase activity	2/428	27/13100	0.22017174339678	0.531914264034203	0.429828182230042	TSHR/RXFP1	2	Decreased
GO:0070229	negative regulation of lymphocyte apoptotic process	2/428	27/13100	0.22017174339678	0.531914264034203	0.429828182230042	JAK3/IDO1	2	Decreased
GO:0070232	regulation of T cell apoptotic process	2/428	27/13100	0.22017174339678	0.531914264034203	0.429828182230042	JAK3/IDO1	2	Decreased
GO:0070498	interleukin-1-mediated signaling pathway	2/428	27/13100	0.22017174339678	0.531914264034203	0.429828182230042	IL1RL2/IL6	2	Decreased
GO:1903539	protein localization to postsynaptic membrane	2/428	27/13100	0.22017174339678	0.531914264034203	0.429828182230042	GPC4/ZDHHC2	2	Decreased
GO:0001836	release of cytochrome c from mitochondria	3/428	50/13100	0.223527391078771	0.538967151163256	0.435527464725612	IGF1/MMP9/TNFSF10	3	Decreased
GO:0014855	striated muscle cell proliferation	3/428	50/13100	0.223527391078771	0.538967151163256	0.435527464725612	TBX5/WNT2/ZFPM2	3	Decreased
GO:0046173	polyol biosynthetic process	3/428	50/13100	0.223527391078771	0.538967151163256	0.435527464725612	CD244/SPTLC3/ASAH2B	3	Decreased
GO:0022898	regulation of transmembrane transporter activity	9/428	204/13100	0.224295940154211	0.540117449130284	0.436456995136097	CFTR/TESC/MMP9/CCL2/CCR2/STAC/ADRA2A/ANO9/RELN	9	Decreased
GO:0048762	mesenchymal cell differentiation	9/428	204/13100	0.224295940154211	0.540117449130284	0.436456995136097	FGF10/SEMA3A/TBX5/WNT2/BMP5/IL6/SFRP2/NRG1/GREM1	9	Decreased
GO:0002221	pattern recognition receptor signaling pathway	7/428	151/13100	0.224629538997281	0.540218735576848	0.43653884247909	TNIP3/OAS3/OASL/FCRL3/INAVA/TLR10/CD300LF	7	Decreased
GO:0048017	inositol lipid-mediated signaling	7/428	151/13100	0.224629538997281	0.540218735576848	0.43653884247909	IGF1/NPR3/PLGLB2/ROR2/RASGRP1/SELP/RELN	7	Decreased
GO:0050803	regulation of synapse structure or activity	8/428	178/13100	0.227269321045669	0.546212778077334	0.441382495989438	MUSK/NTN1/GPC4/AMIGO2/SLITRK4/SLITRK6/ROBO2/RELN	8	Decreased
GO:0016032	viral process	15/428	369/13100	0.227457358375773	0.54631041486754	0.441461394125643	LAMP3/APOBEC3H/CCL2/CCL8/OAS3/ITGB6/SLAMF1/CR2/OASL/AGTR1/CCR5/LRRC15/CXCR6/CIITA/GBP7	15	Decreased
GO:0071560	cellular response to transforming growth factor beta stimulus	9/428	205/13100	0.228397431727425	0.548213006464919	0.4429988364225	FERMT1/WNT2/ITGB6/FMOD/THBS1/CILP/PRDM16/XCL1/ANKRD1	9	Decreased
GO:0051216	cartilage development	7/428	152/13100	0.229433702397386	0.550343884197224	0.44472075170878	COMP/BMP5/SULF1/SFRP2/BMP6/GREM1/ROR2	7	Decreased
GO:0006694	steroid biosynthetic process	6/428	126/13100	0.230243310698	0.550530146887218	0.444871266479432	CFTR/BMP5/BAAT/SLC27A2/BMP6/MALRD1	6	Decreased
GO:0045071	negative regulation of viral genome replication	3/428	51/13100	0.232212304508866	0.550530146887218	0.444871266479432	APOBEC3H/OAS3/OASL	3	Decreased
GO:0051353	positive regulation of oxidoreductase activity	3/428	51/13100	0.232212304508866	0.550530146887218	0.444871266479432	FCER2/NPR3/AGTR1	3	Decreased
GO:0070542	response to fatty acid	3/428	51/13100	0.232212304508866	0.550530146887218	0.444871266479432	PON1/ILDR1/GLDC	3	Decreased
GO:0000132	establishment of mitotic spindle orientation	2/428	28/13100	0.232333823456991	0.550530146887218	0.444871266479432	FGF10/INSC	2	Decreased
GO:0001945	lymph vessel development	2/428	28/13100	0.232333823456991	0.550530146887218	0.444871266479432	SVEP1/CCBE1	2	Decreased
GO:0006308	DNA catabolic process	2/428	28/13100	0.232333823456991	0.550530146887218	0.444871266479432	IL6/DNASE1L3	2	Decreased
GO:0006953	acute-phase response	2/428	28/13100	0.232333823456991	0.550530146887218	0.444871266479432	TNFSF11/IL6	2	Decreased
GO:0009268	response to pH	2/428	28/13100	0.232333823456991	0.550530146887218	0.444871266479432	GPR68/SCNN1B	2	Decreased
GO:0015695	organic cation transport	2/428	28/13100	0.232333823456991	0.550530146887218	0.444871266479432	SLC22A3/SLC44A4	2	Decreased
GO:0032892	positive regulation of organic acid transport	2/428	28/13100	0.232333823456991	0.550530146887218	0.444871266479432	TNFSF11/AVPR1A	2	Decreased
GO:0032924	activin receptor signaling pathway	2/428	28/13100	0.232333823456991	0.550530146887218	0.444871266479432	FGF10/FST	2	Decreased
GO:0033028	myeloid cell apoptotic process	2/428	28/13100	0.232333823456991	0.550530146887218	0.444871266479432	IL6/CCR5	2	Decreased
GO:0043304	regulation of mast cell degranulation	2/428	28/13100	0.232333823456991	0.550530146887218	0.444871266479432	FOXF1/BLK	2	Decreased
GO:0046320	regulation of fatty acid oxidation	2/428	28/13100	0.232333823456991	0.550530146887218	0.444871266479432	ACADL/ABCD2	2	Decreased
GO:0046326	positive regulation of glucose import	2/428	28/13100	0.232333823456991	0.550530146887218	0.444871266479432	IGF1/GPC3	2	Decreased
GO:0051491	positive regulation of filopodium assembly	2/428	28/13100	0.232333823456991	0.550530146887218	0.444871266479432	CCR7/CCL21	2	Decreased
GO:0060390	regulation of SMAD protein signal transduction	2/428	28/13100	0.232333823456991	0.550530146887218	0.444871266479432	CILP/BMP6	2	Decreased
GO:0062237	protein localization to postsynapse	2/428	28/13100	0.232333823456991	0.550530146887218	0.444871266479432	GPC4/ZDHHC2	2	Decreased
GO:0061448	connective tissue development	9/428	206/13100	0.232526798683027	0.550635345635335	0.444956275267	COMP/BMP5/SULF1/SFRP2/BMP6/GREM1/ROR2/RXFP1/CRIP1	9	Decreased
GO:0051604	protein maturation	11/428	261/13100	0.235212307384805	0.556639087591372	0.4498077666934	CD5L/CST7/TESC/COMP/CPXM2/THBS1/C1RL/NKD2/C1R/CPA3/CCBE1	11	Decreased
GO:0042552	myelination	6/428	127/13100	0.235594801370785	0.557188470887128	0.450251711214781	CST7/MALL/MAL2/NRG1/JAM3/ABCD2	6	Decreased
GO:0072593	reactive oxygen species metabolic process	8/428	180/13100	0.236166654135796	0.55818470677759	0.451056747459949	SOD3/THBS1/DUOX1/FBLN5/DUOXA1/AGTR1/INAVA/ABCD2	8	Decreased
GO:0008625	extrinsic apoptotic signaling pathway via death domain receptors	4/428	76/13100	0.236594535121538	0.558839609407532	0.451585959827429	BMP5/FASLG/THBS1/SFRP2	4	Decreased
GO:1905475	regulation of protein localization to membrane	7/428	154/13100	0.239145378350429	0.564504950424643	0.45616399692053	GPC4/ZDHHC2/GBP1/STAC/NKD2/GPC3/LRRC15	7	Decreased
GO:0038127	ERBB signaling pathway	5/428	102/13100	0.240776704244657	0.566257283130741	0.457580018322197	MMP9/FASLG/ADRA2A/NRG1/PIGR	5	Decreased
GO:0031529	ruffle organization	3/428	52/13100	0.2409572950613	0.566257283130741	0.457580018322197	STAP1/CCR7/CCL21	3	Decreased
GO:0042246	tissue regeneration	3/428	52/13100	0.2409572950613	0.566257283130741	0.457580018322197	IGF1/FGF10/LGR6	3	Decreased
GO:0050810	regulation of steroid biosynthetic process	3/428	52/13100	0.2409572950613	0.566257283130741	0.457580018322197	BMP5/BMP6/MALRD1	3	Decreased
GO:0060193	positive regulation of lipase activity	3/428	52/13100	0.2409572950613	0.566257283130741	0.457580018322197	ADRA1A/AGTR1/AVPR1A	3	Decreased
GO:2000243	positive regulation of reproductive process	3/428	52/13100	0.2409572950613	0.566257283130741	0.457580018322197	SEMA3A/CCR6/ZFPM2	3	Decreased
GO:2000514	regulation of CD4-positive, alpha-beta T cell activation	3/428	52/13100	0.2409572950613	0.566257283130741	0.457580018322197	JAK3/XCL1/CCL19	3	Decreased
GO:0048525	negative regulation of viral process	4/428	77/13100	0.243696631679848	0.568893856126482	0.45971057479474	APOBEC3H/OAS3/OASL/CIITA	4	Decreased
GO:0008016	regulation of heart contraction	7/428	155/13100	0.244050743958423	0.568893856126482	0.45971057479474	ATP2A3/SEMA3A/TBX5/TNNT2/ADRA1A/AVPR1A/DES	7	Decreased
GO:0001709	cell fate determination	2/428	29/13100	0.244535324557336	0.568893856126482	0.45971057479474	SOX17/DLL1	2	Decreased
GO:0010656	negative regulation of muscle cell apoptotic process	2/428	29/13100	0.244535324557336	0.568893856126482	0.45971057479474	IGF1/SFRP2	2	Decreased
GO:0021879	forebrain neuron differentiation	2/428	29/13100	0.244535324557336	0.568893856126482	0.45971057479474	SEMA3A/NDNF	2	Decreased
GO:0030851	granulocyte differentiation	2/428	29/13100	0.244535324557336	0.568893856126482	0.45971057479474	TESC/CEBPA	2	Decreased
GO:0032633	interleukin-4 production	2/428	29/13100	0.244535324557336	0.568893856126482	0.45971057479474	CD40LG/CD3E	2	Decreased
GO:0032673	regulation of interleukin-4 production	2/428	29/13100	0.244535324557336	0.568893856126482	0.45971057479474	CD40LG/CD3E	2	Decreased
GO:0033280	response to vitamin D	2/428	29/13100	0.244535324557336	0.568893856126482	0.45971057479474	KL/AQP3	2	Decreased
GO:0045577	regulation of B cell differentiation	2/428	29/13100	0.244535324557336	0.568893856126482	0.45971057479474	IL7/FCRL3	2	Decreased
GO:0090162	establishment of epithelial cell polarity	2/428	29/13100	0.244535324557336	0.568893856126482	0.45971057479474	FERMT1/FOXF1	2	Decreased
GO:1901031	regulation of response to reactive oxygen species	2/428	29/13100	0.244535324557336	0.568893856126482	0.45971057479474	STK26/FBLN5	2	Decreased
GO:1901889	negative regulation of cell junction assembly	2/428	29/13100	0.244535324557336	0.568893856126482	0.45971057479474	THBS1/ROBO2	2	Decreased
GO:1903514	release of sequestered calcium ion into cytosol by endoplasmic reticulum	2/428	29/13100	0.244535324557336	0.568893856126482	0.45971057479474	FASLG/CCR5	2	Decreased
GO:1904707	positive regulation of vascular associated smooth muscle cell proliferation	2/428	29/13100	0.244535324557336	0.568893856126482	0.45971057479474	IGF1/MMP9	2	Decreased
GO:1905476	negative regulation of protein localization to membrane	2/428	29/13100	0.244535324557336	0.568893856126482	0.45971057479474	GBP1/LRRC15	2	Decreased
GO:0007272	ensheathment of neurons	6/428	129/13100	0.246410632126284	0.571820790644965	0.462075766008159	CST7/MALL/MAL2/NRG1/JAM3/ABCD2	6	Decreased
GO:0007601	visual perception	6/428	129/13100	0.246410632126284	0.571820790644965	0.462075766008159	ABCC6/MYO3A/EYA4/CLIC5/LUM/SLITRK6	6	Decreased
GO:0008366	axon ensheathment	6/428	129/13100	0.246410632126284	0.571820790644965	0.462075766008159	CST7/MALL/MAL2/NRG1/JAM3/ABCD2	6	Decreased
GO:0044409	entry into host	6/428	129/13100	0.246410632126284	0.571820790644965	0.462075766008159	ITGB6/SLAMF1/CR2/AGTR1/CCR5/CIITA	6	Decreased
GO:0072329	monocarboxylic acid catabolic process	5/428	103/13100	0.246893934655842	0.572583805903974	0.46269234180612	ADTRP/ACADL/SLC27A2/ACOXL/ABCD2	5	Decreased
GO:0006801	superoxide metabolic process	3/428	53/13100	0.249755849351086	0.578496986059453	0.467470652239368	SOD3/DUOX1/FBLN5	3	Decreased
GO:0042490	mechanoreceptor differentiation	3/428	53/13100	0.249755849351086	0.578496986059453	0.467470652239368	SLITRK6/DLL1/SLC44A4	3	Decreased
GO:0007249	I-kappaB kinase/NF-kappaB signaling	11/428	265/13100	0.250141472859968	0.579028293828259	0.467899990326184	TNIP3/FASLG/TNFSF11/TNFSF10/CCR7/APOL3/CCL21/INAVA/CCL19/GBP7/UBD	11	Decreased
GO:0006821	chloride transport	4/428	78/13100	0.250846048428425	0.579934781956171	0.468632503384357	CFTR/SLC12A3/CLIC5/ANO9	4	Decreased
GO:0051262	protein tetramerization	4/428	78/13100	0.250846048428425	0.579934781956171	0.468632503384357	TP63/TDO2/GBP5/MS4A1	4	Decreased
GO:0060538	skeletal muscle organ development	6/428	130/13100	0.251872005941119	0.58194367457468	0.470255845191287	ELN/MEOX2/ANKRD1/DES/PAX5/DLL1	6	Decreased
GO:0090130	tissue migration	11/428	266/13100	0.253926204068941	0.586324306716197	0.473795737383923	FGF10/SEMA3A/MMP9/FERMT1/FOXF1/MEOX2/ADTRP/THBS1/FGF7/GREM1/CCBE1	11	Decreased
GO:0003161	cardiac conduction system development	2/428	30/13100	0.256760729382089	0.589563360030993	0.476413144911005	TBX5/NRG1	2	Decreased
GO:0010742	macrophage derived foam cell differentiation	2/428	30/13100	0.256760729382089	0.589563360030993	0.476413144911005	AGTR1/PLA2G2A	2	Decreased
GO:0030511	positive regulation of transforming growth factor beta receptor signaling pathway	2/428	30/13100	0.256760729382089	0.589563360030993	0.476413144911005	FERMT1/THBS1	2	Decreased
GO:0033006	regulation of mast cell activation involved in immune response	2/428	30/13100	0.256760729382089	0.589563360030993	0.476413144911005	FOXF1/BLK	2	Decreased
GO:0039528	cytoplasmic pattern recognition receptor signaling pathway in response to virus	2/428	30/13100	0.256760729382089	0.589563360030993	0.476413144911005	OAS3/OASL	2	Decreased
GO:0050999	regulation of nitric-oxide synthase activity	2/428	30/13100	0.256760729382089	0.589563360030993	0.476413144911005	FCER2/NPR3	2	Decreased
GO:0060986	endocrine hormone secretion	2/428	30/13100	0.256760729382089	0.589563360030993	0.476413144911005	AGTR1/BMP6	2	Decreased
GO:1903846	positive regulation of cellular response to transforming growth factor beta stimulus	2/428	30/13100	0.256760729382089	0.589563360030993	0.476413144911005	FERMT1/THBS1	2	Decreased
GO:1904894	positive regulation of receptor signaling pathway via STAT	2/428	30/13100	0.256760729382089	0.589563360030993	0.476413144911005	IL6/OCIAD2	2	Decreased
GO:0007565	female pregnancy	6/428	131/13100	0.257367032261372	0.589770779646939	0.476580756126777	CD38/PGR/MMP9/CLIC5/IDO1/ADRA2A	6	Decreased
GO:0032755	positive regulation of interleukin-6 production	4/428	79/13100	0.258039343336006	0.589770779646939	0.476580756126777	POU2AF1/IL1RL2/IL6/INAVA	4	Decreased
GO:0045639	positive regulation of myeloid cell differentiation	4/428	79/13100	0.258039343336006	0.589770779646939	0.476580756126777	TESC/GPR68/TNFSF11/ROR2	4	Decreased
GO:0098659	inorganic cation import across plasma membrane	4/428	79/13100	0.258039343336006	0.589770779646939	0.476580756126777	SLC12A3/P2RX1/KCNJ8/SCNN1B	4	Decreased
GO:0099587	inorganic ion import across plasma membrane	4/428	79/13100	0.258039343336006	0.589770779646939	0.476580756126777	SLC12A3/P2RX1/KCNJ8/SCNN1B	4	Decreased
GO:0002712	regulation of B cell mediated immunity	3/428	54/13100	0.258601596580215	0.589770779646939	0.476580756126777	FCER2/CR2/XCL1	3	Decreased
GO:0002753	cytoplasmic pattern recognition receptor signaling pathway	3/428	54/13100	0.258601596580215	0.589770779646939	0.476580756126777	OAS3/OASL/INAVA	3	Decreased
GO:0002889	regulation of immunoglobulin mediated immune response	3/428	54/13100	0.258601596580215	0.589770779646939	0.476580756126777	FCER2/CR2/XCL1	3	Decreased
GO:0032413	negative regulation of ion transmembrane transporter activity	3/428	54/13100	0.258601596580215	0.589770779646939	0.476580756126777	MMP9/ADRA2A/ANO9	3	Decreased
GO:0035418	protein localization to synapse	3/428	54/13100	0.258601596580215	0.589770779646939	0.476580756126777	GPC4/ZDHHC2/RELN	3	Decreased
GO:0046513	ceramide biosynthetic process	3/428	54/13100	0.258601596580215	0.589770779646939	0.476580756126777	P2RX1/ST6GALNAC5/SPTLC3	3	Decreased
GO:0050953	sensory perception of light stimulus	6/428	132/13100	0.262894216423647	0.598823580864189	0.483896125077007	ABCC6/MYO3A/EYA4/CLIC5/LUM/SLITRK6	6	Decreased
GO:1990845	adaptive thermogenesis	6/428	132/13100	0.262894216423647	0.598823580864189	0.483896125077007	NPR3/ACADL/CCR2/PRDM16/TSHR/FABP4	6	Decreased
GO:0006836	neurotransmitter transport	7/428	159/13100	0.263976998469116	0.600920611994192	0.485590689670655	SYT7/P2RX1/ADRA1A/SLC22A3/ADRA2A/SNCG/DOC2B	7	Decreased
GO:0045069	regulation of viral genome replication	4/428	80/13100	0.265273104325453	0.603130137809895	0.487376158738078	APOBEC3H/OAS3/OASL/GBP7	4	Decreased
GO:0051588	regulation of neurotransmitter transport	4/428	80/13100	0.265273104325453	0.603130137809895	0.487376158738078	P2RX1/ADRA1A/ADRA2A/SNCG	4	Decreased
GO:0010517	regulation of phospholipase activity	3/428	55/13100	0.26748831324559	0.605648407363286	0.489411116808745	ADRA1A/AGTR1/AVPR1A	3	Decreased
GO:0031663	lipopolysaccharide-mediated signaling pathway	3/428	55/13100	0.26748831324559	0.605648407363286	0.489411116808745	CD6/CCL2/BMP6	3	Decreased
GO:0045600	positive regulation of fat cell differentiation	3/428	55/13100	0.26748831324559	0.605648407363286	0.489411116808745	RARRES2/SFRP2/CEBPA	3	Decreased
GO:0120193	tight junction organization	3/428	55/13100	0.26748831324559	0.605648407363286	0.489411116808745	ILDR1/SVEP1/GPBAR1	3	Decreased
GO:0001764	neuron migration	6/428	133/13100	0.268452061373291	0.605648407363286	0.489411116808745	NTN1/SEMA3A/IGSF10/NRG1/NDNF/RELN	6	Decreased
GO:0003016	respiratory system process	2/428	31/13100	0.268995487997833	0.605648407363286	0.489411116808745	TNNC1/CCBE1	2	Decreased
GO:0010907	positive regulation of glucose metabolic process	2/428	31/13100	0.268995487997833	0.605648407363286	0.489411116808745	IGF1/NNMT	2	Decreased
GO:0032570	response to progesterone	2/428	31/13100	0.268995487997833	0.605648407363286	0.489411116808745	CD38/THBS1	2	Decreased
GO:0042491	inner ear auditory receptor cell differentiation	2/428	31/13100	0.268995487997833	0.605648407363286	0.489411116808745	SLITRK6/DLL1	2	Decreased
GO:0043537	negative regulation of blood vessel endothelial cell migration	2/428	31/13100	0.268995487997833	0.605648407363286	0.489411116808745	MEOX2/THBS1	2	Decreased
GO:0045879	negative regulation of smoothened signaling pathway	2/428	31/13100	0.268995487997833	0.605648407363286	0.489411116808745	GPC3/CD3E	2	Decreased
GO:0048663	neuron fate commitment	2/428	31/13100	0.268995487997833	0.605648407363286	0.489411116808745	NRG1/DLL1	2	Decreased
GO:0071711	basement membrane organization	2/428	31/13100	0.268995487997833	0.605648407363286	0.489411116808745	FERMT1/LAMB3	2	Decreased
GO:0090077	foam cell differentiation	2/428	31/13100	0.268995487997833	0.605648407363286	0.489411116808745	AGTR1/PLA2G2A	2	Decreased
GO:0098751	bone cell development	2/428	31/13100	0.268995487997833	0.605648407363286	0.489411116808745	GPR68/TNFSF11	2	Decreased
GO:0120033	negative regulation of plasma membrane bounded cell projection assembly	2/428	31/13100	0.268995487997833	0.605648407363286	0.489411116808745	STAP1/CCL21	2	Decreased
GO:0120254	olefinic compound metabolic process	5/428	107/13100	0.271741524060485	0.60704696553891	0.49054126081694	BMP5/CYP2C8/BMP6/FAAH2/SCNN1B	5	Decreased
GO:0008585	female gonad development	4/428	81/13100	0.272543952644568	0.60704696553891	0.49054126081694	PGR/FST/ZFPM2/ROBO2	4	Decreased
GO:0007411	axon guidance	8/428	188/13100	0.272874562973681	0.60704696553891	0.49054126081694	LAMA3/NTN1/SEMA3A/LGR6/RNF165/EPHA1/ROBO2/RELN	8	Decreased
GO:0007606	sensory perception of chemical stimulus	3/428	56/13100	0.276409927161768	0.60704696553891	0.49054126081694	PIGR/OR56B1/OR52N4	3	Decreased
GO:0031100	animal organ regeneration	3/428	56/13100	0.276409927161768	0.60704696553891	0.49054126081694	IL6/BAAT/NNMT	3	Decreased
GO:0032722	positive regulation of chemokine production	3/428	56/13100	0.276409927161768	0.60704696553891	0.49054126081694	IL7/OAS3/IL6	3	Decreased
GO:1903078	positive regulation of protein localization to plasma membrane	3/428	56/13100	0.276409927161768	0.60704696553891	0.49054126081694	ZDHHC2/STAC/NKD2	3	Decreased
GO:0097485	neuron projection guidance	8/428	189/13100	0.277574941071087	0.60704696553891	0.49054126081694	LAMA3/NTN1/SEMA3A/LGR6/RNF165/EPHA1/ROBO2/RELN	8	Decreased
GO:0043280	positive regulation of cysteine-type endopeptidase activity involved in apoptotic process	5/428	108/13100	0.278037322589157	0.60704696553891	0.49054126081694	ATP2A3/P2RX1/FASLG/TNFSF10/COL4A3	5	Decreased
GO:0010952	positive regulation of peptidase activity	7/428	162/13100	0.27921085698244	0.60704696553891	0.49054126081694	ATP2A3/P2RX1/FASLG/TNFSF10/SFRP2/AIM2/COL4A3	7	Decreased
GO:0006941	striated muscle contraction	6/428	135/13100	0.279653740578233	0.60704696553891	0.49054126081694	TNNC1/TNNT2/ADRA1A/KCNJ8/TNNT3/STAC	6	Decreased
GO:0033559	unsaturated fatty acid metabolic process	4/428	82/13100	0.279848546030684	0.60704696553891	0.49054126081694	CYP2C8/FAAH2/AVPR1A/ABCD2	4	Decreased
GO:0060562	epithelial tube morphogenesis	11/428	273/13100	0.280954929860252	0.60704696553891	0.49054126081694	NTN1/FGF10/PGR/FOXF1/WNT2/BMP5/SFRP2/GPC3/SOX17/GREM1/DLL1	11	Decreased
GO:0000038	very long-chain fatty acid metabolic process	2/428	32/13100	0.281225971453707	0.60704696553891	0.49054126081694	SLC27A2/ABCD2	2	Decreased
GO:0003176	aortic valve development	2/428	32/13100	0.281225971453707	0.60704696553891	0.49054126081694	ELN/ROBO2	2	Decreased
GO:0003203	endocardial cushion morphogenesis	2/428	32/13100	0.281225971453707	0.60704696553891	0.49054126081694	BMP5/ROBO2	2	Decreased
GO:0014888	striated muscle adaptation	2/428	32/13100	0.281225971453707	0.60704696553891	0.49054126081694	TNNC1/MLIP	2	Decreased
GO:0030224	monocyte differentiation	2/428	32/13100	0.281225971453707	0.60704696553891	0.49054126081694	GPR68/IL31RA	2	Decreased
GO:0032743	positive regulation of interleukin-2 production	2/428	32/13100	0.281225971453707	0.60704696553891	0.49054126081694	CCR2/CD3E	2	Decreased
GO:0035019	somatic stem cell population maintenance	2/428	32/13100	0.281225971453707	0.60704696553891	0.49054126081694	FGF10/TP63	2	Decreased
GO:0045622	regulation of T-helper cell differentiation	2/428	32/13100	0.281225971453707	0.60704696553891	0.49054126081694	JAK3/CCL19	2	Decreased
GO:0045746	negative regulation of Notch signaling pathway	2/428	32/13100	0.281225971453707	0.60704696553891	0.49054126081694	TCIM/DLL1	2	Decreased
GO:0046329	negative regulation of JNK cascade	2/428	32/13100	0.281225971453707	0.60704696553891	0.49054126081694	SFRP2/SH3RF2	2	Decreased
GO:0051294	establishment of spindle orientation	2/428	32/13100	0.281225971453707	0.60704696553891	0.49054126081694	FGF10/INSC	2	Decreased
GO:0071168	protein localization to chromatin	2/428	32/13100	0.281225971453707	0.60704696553891	0.49054126081694	MACROH2A2/FAM47E	2	Decreased
GO:0071827	plasma lipoprotein particle organization	2/428	32/13100	0.281225971453707	0.60704696553891	0.49054126081694	AGTR1/PLA2G2A	2	Decreased
GO:0072524	pyridine-containing compound metabolic process	2/428	32/13100	0.281225971453707	0.60704696553891	0.49054126081694	IDO1/NNMT	2	Decreased
GO:0086010	membrane depolarization during action potential	2/428	32/13100	0.281225971453707	0.60704696553891	0.49054126081694	SCN7A/SCN11A	2	Decreased
GO:1903115	regulation of actin filament-based movement	2/428	32/13100	0.281225971453707	0.60704696553891	0.49054126081694	TNNC1/TNNT2	2	Decreased
GO:1905953	negative regulation of lipid localization	2/428	32/13100	0.281225971453707	0.60704696553891	0.49054126081694	IL6/THBS1	2	Decreased
GO:2000516	positive regulation of CD4-positive, alpha-beta T cell activation	2/428	32/13100	0.281225971453707	0.60704696553891	0.49054126081694	XCL1/CCL19	2	Decreased
GO:0001710	mesodermal cell fate commitment	1/428	10/13100	0.28272074002163	0.60704696553891	0.49054126081694	SFRP2	1	Decreased
GO:0001915	negative regulation of T cell mediated cytotoxicity	1/428	10/13100	0.28272074002163	0.60704696553891	0.49054126081694	KLRC1	1	Decreased
GO:0002430	complement receptor mediated signaling pathway	1/428	10/13100	0.28272074002163	0.60704696553891	0.49054126081694	CR2	1	Decreased
GO:0002475	antigen processing and presentation via MHC class Ib	1/428	10/13100	0.28272074002163	0.60704696553891	0.49054126081694	CD1C	1	Decreased
GO:0002829	negative regulation of type 2 immune response	1/428	10/13100	0.28272074002163	0.60704696553891	0.49054126081694	CCR2	1	Decreased
GO:0003330	regulation of extracellular matrix constituent secretion	1/428	10/13100	0.28272074002163	0.60704696553891	0.49054126081694	ADTRP	1	Decreased
GO:0006704	glucocorticoid biosynthetic process	1/428	10/13100	0.28272074002163	0.60704696553891	0.49054126081694	BMP5	1	Decreased
GO:0007567	parturition	1/428	10/13100	0.28272074002163	0.60704696553891	0.49054126081694	RXFP1	1	Decreased
GO:0007625	grooming behavior	1/428	10/13100	0.28272074002163	0.60704696553891	0.49054126081694	AVPR1A	1	Decreased
GO:0009415	response to water	1/428	10/13100	0.28272074002163	0.60704696553891	0.49054126081694	AVPR1A	1	Decreased
GO:0014745	negative regulation of muscle adaptation	1/428	10/13100	0.28272074002163	0.60704696553891	0.49054126081694	MLIP	1	Decreased
GO:0015911	long-chain fatty acid import across plasma membrane	1/428	10/13100	0.28272074002163	0.60704696553891	0.49054126081694	THBS1	1	Decreased
GO:0031650	regulation of heat generation	1/428	10/13100	0.28272074002163	0.60704696553891	0.49054126081694	TNFSF11	1	Decreased
GO:0032070	regulation of deoxyribonuclease activity	1/428	10/13100	0.28272074002163	0.60704696553891	0.49054126081694	GZMA	1	Decreased
GO:0032261	purine nucleotide salvage	1/428	10/13100	0.28272074002163	0.60704696553891	0.49054126081694	AMPD1	1	Decreased
GO:0032621	interleukin-18 production	1/428	10/13100	0.28272074002163	0.60704696553891	0.49054126081694	GBP5	1	Decreased
GO:0032661	regulation of interleukin-18 production	1/428	10/13100	0.28272074002163	0.60704696553891	0.49054126081694	GBP5	1	Decreased
GO:0033007	negative regulation of mast cell activation involved in immune response	1/428	10/13100	0.28272074002163	0.60704696553891	0.49054126081694	FOXF1	1	Decreased
GO:0033212	iron import into cell	1/428	10/13100	0.28272074002163	0.60704696553891	0.49054126081694	STEAP4	1	Decreased
GO:0033689	negative regulation of osteoblast proliferation	1/428	10/13100	0.28272074002163	0.60704696553891	0.49054126081694	GREM1	1	Decreased
GO:0034163	regulation of toll-like receptor 9 signaling pathway	1/428	10/13100	0.28272074002163	0.60704696553891	0.49054126081694	FCRL3	1	Decreased
GO:0036363	transforming growth factor beta activation	1/428	10/13100	0.28272074002163	0.60704696553891	0.49054126081694	ITGB6	1	Decreased
GO:0038166	angiotensin-activated signaling pathway	1/428	10/13100	0.28272074002163	0.60704696553891	0.49054126081694	AGTR1	1	Decreased
GO:0039530	MDA-5 signaling pathway	1/428	10/13100	0.28272074002163	0.60704696553891	0.49054126081694	OAS3	1	Decreased
GO:0042415	norepinephrine metabolic process	1/428	10/13100	0.28272074002163	0.60704696553891	0.49054126081694	KL	1	Decreased
GO:0043589	skin morphogenesis	1/428	10/13100	0.28272074002163	0.60704696553891	0.49054126081694	TP63	1	Decreased
GO:0044406	adhesion of symbiont to host	1/428	10/13100	0.28272074002163	0.60704696553891	0.49054126081694	LRRC15	1	Decreased
GO:0045725	positive regulation of glycogen biosynthetic process	1/428	10/13100	0.28272074002163	0.60704696553891	0.49054126081694	IGF1	1	Decreased
GO:0046068	cGMP metabolic process	1/428	10/13100	0.28272074002163	0.60704696553891	0.49054126081694	NPR1	1	Decreased
GO:0046131	pyrimidine ribonucleoside metabolic process	1/428	10/13100	0.28272074002163	0.60704696553891	0.49054126081694	APOBEC3H	1	Decreased
GO:0046133	pyrimidine ribonucleoside catabolic process	1/428	10/13100	0.28272074002163	0.60704696553891	0.49054126081694	APOBEC3H	1	Decreased
GO:0046642	negative regulation of alpha-beta T cell proliferation	1/428	10/13100	0.28272074002163	0.60704696553891	0.49054126081694	XCL1	1	Decreased
GO:0051412	response to corticosterone	1/428	10/13100	0.28272074002163	0.60704696553891	0.49054126081694	AVPR1A	1	Decreased
GO:0055091	phospholipid homeostasis	1/428	10/13100	0.28272074002163	0.60704696553891	0.49054126081694	ITGB6	1	Decreased
GO:0060019	radial glial cell differentiation	1/428	10/13100	0.28272074002163	0.60704696553891	0.49054126081694	FGF10	1	Decreased
GO:0060394	negative regulation of pathway-restricted SMAD protein phosphorylation	1/428	10/13100	0.28272074002163	0.60704696553891	0.49054126081694	GREM1	1	Decreased
GO:0060397	growth hormone receptor signaling pathway via JAK-STAT	1/428	10/13100	0.28272074002163	0.60704696553891	0.49054126081694	JAK3	1	Decreased
GO:0070243	regulation of thymocyte apoptotic process	1/428	10/13100	0.28272074002163	0.60704696553891	0.49054126081694	JAK3	1	Decreased
GO:0070341	fat cell proliferation	1/428	10/13100	0.28272074002163	0.60704696553891	0.49054126081694	FGF10	1	Decreased
GO:0072283	metanephric renal vesicle morphogenesis	1/428	10/13100	0.28272074002163	0.60704696553891	0.49054126081694	GREM1	1	Decreased
GO:0072672	neutrophil extravasation	1/428	10/13100	0.28272074002163	0.60704696553891	0.49054126081694	XG	1	Decreased
GO:0090179	planar cell polarity pathway involved in neural tube closure	1/428	10/13100	0.28272074002163	0.60704696553891	0.49054126081694	SFRP2	1	Decreased
GO:0099509	regulation of presynaptic cytosolic calcium ion concentration	1/428	10/13100	0.28272074002163	0.60704696553891	0.49054126081694	P2RX1	1	Decreased
GO:1901844	regulation of cell communication by electrical coupling involved in cardiac conduction	1/428	10/13100	0.28272074002163	0.60704696553891	0.49054126081694	TBX5	1	Decreased
GO:1903624	regulation of DNA catabolic process	1/428	10/13100	0.28272074002163	0.60704696553891	0.49054126081694	IL6	1	Decreased
GO:1903867	extraembryonic membrane development	1/428	10/13100	0.28272074002163	0.60704696553891	0.49054126081694	BMP5	1	Decreased
GO:1905208	negative regulation of cardiocyte differentiation	1/428	10/13100	0.28272074002163	0.60704696553891	0.49054126081694	DLL1	1	Decreased
GO:1990440	positive regulation of transcription from RNA polymerase II promoter in response to endoplasmic reticulum stress	1/428	10/13100	0.28272074002163	0.60704696553891	0.49054126081694	CREB3L1	1	Decreased
GO:2001223	negative regulation of neuron migration	1/428	10/13100	0.28272074002163	0.60704696553891	0.49054126081694	NRG1	1	Decreased
GO:0072073	kidney epithelium development	5/428	109/13100	0.284362401561085	0.610218332475613	0.493103972475109	EPCAM/GPC3/GREM1/ROBO2/DLL1	5	Decreased
GO:0009593	detection of chemical stimulus	3/428	57/13100	0.285360520845343	0.610240098241686	0.4931215609105	PIGR/OR56B1/OR52N4	3	Decreased
GO:0010633	negative regulation of epithelial cell migration	3/428	57/13100	0.285360520845343	0.610240098241686	0.4931215609105	SEMA3A/MEOX2/THBS1	3	Decreased
GO:0038034	signal transduction in absence of ligand	3/428	57/13100	0.285360520845343	0.610240098241686	0.4931215609105	FGF10/IL7/EYA4	3	Decreased
GO:0045666	positive regulation of neuron differentiation	3/428	57/13100	0.285360520845343	0.610240098241686	0.4931215609105	DUOXA1/BMP6/NAP1L2	3	Decreased
GO:0070373	negative regulation of ERK1 and ERK2 cascade	3/428	57/13100	0.285360520845343	0.610240098241686	0.4931215609105	RPS6KA6/GBP1/TBC1D10C	3	Decreased
GO:0097192	extrinsic apoptotic signaling pathway in absence of ligand	3/428	57/13100	0.285360520845343	0.610240098241686	0.4931215609105	FGF10/IL7/EYA4	3	Decreased
GO:0046545	development of primary female sexual characteristics	4/428	83/13100	0.287183581674213	0.613784517695867	0.49598572807815	PGR/FST/ZFPM2/ROBO2	4	Decreased
GO:0045216	cell-cell junction organization	7/428	164/13100	0.289487786276685	0.618352585557	0.499677082940797	TBX5/ILDR1/BMP6/INAVA/SVEP1/JAM3/GPBAR1	7	Decreased
GO:0048515	spermatid differentiation	5/428	110/13100	0.290714639252816	0.620615468358833	0.501505668611606	CFTR/SPAG6/CCR6/JAM3/TMEM119	5	Decreased
GO:0098739	import across plasma membrane	6/428	137/13100	0.290960090165674	0.620781861919394	0.501640127577094	SLC7A2/SLC12A3/P2RX1/KCNJ8/THBS1/SCNN1B	6	Decreased
GO:0007423	sensory organ development	16/428	418/13100	0.292787690334372	0.621065972490984	0.501869711062246	NTN1/SDK2/FGF10/MYO3A/CHRDL1/WNT2/BMP5/EYA4/FASLG/BMP6/CPAMD8/ROR2/SLITRK6/DLL1/SLC44A4/CEBPA	16	Decreased
GO:0002504	antigen processing and presentation of peptide or polysaccharide antigen via MHC class II	2/428	33/13100	0.293439427369593	0.621065972490984	0.501869711062246	THBS1/HLA-DQA1	2	Decreased
GO:0007520	myoblast fusion	2/428	33/13100	0.293439427369593	0.621065972490984	0.501869711062246	CXCL9/ADAMTS15	2	Decreased
GO:0009069	serine family amino acid metabolic process	2/428	33/13100	0.293439427369593	0.621065972490984	0.501869711062246	BAAT/GLDC	2	Decreased
GO:0010828	positive regulation of glucose transmembrane transport	2/428	33/13100	0.293439427369593	0.621065972490984	0.501869711062246	IGF1/GPC3	2	Decreased
GO:0010862	positive regulation of pathway-restricted SMAD protein phosphorylation	2/428	33/13100	0.293439427369593	0.621065972490984	0.501869711062246	BMP5/BMP6	2	Decreased
GO:0035633	maintenance of blood-brain barrier	2/428	33/13100	0.293439427369593	0.621065972490984	0.501869711062246	IL6/JAM3	2	Decreased
GO:0040001	establishment of mitotic spindle localization	2/428	33/13100	0.293439427369593	0.621065972490984	0.501869711062246	FGF10/INSC	2	Decreased
GO:0042311	vasodilation	2/428	33/13100	0.293439427369593	0.621065972490984	0.501869711062246	NPR3/ADRA2A	2	Decreased
GO:0045581	negative regulation of T cell differentiation	2/428	33/13100	0.293439427369593	0.621065972490984	0.501869711062246	LAG3/JAK3	2	Decreased
GO:0046636	negative regulation of alpha-beta T cell activation	2/428	33/13100	0.293439427369593	0.621065972490984	0.501869711062246	JAK3/XCL1	2	Decreased
GO:0048483	autonomic nervous system development	2/428	33/13100	0.293439427369593	0.621065972490984	0.501869711062246	TP63/SEMA3A	2	Decreased
GO:0072538	T-helper 17 type immune response	2/428	33/13100	0.293439427369593	0.621065972490984	0.501869711062246	LY9/IL6	2	Decreased
GO:1990573	potassium ion import across plasma membrane	2/428	33/13100	0.293439427369593	0.621065972490984	0.501869711062246	SLC12A3/KCNJ8	2	Decreased
GO:0003170	heart valve development	3/428	58/13100	0.294334334305246	0.622249311429117	0.502825941152565	ELN/TBX5/ROBO2	3	Decreased
GO:0006081	cellular aldehyde metabolic process	3/428	58/13100	0.294334334305246	0.622249311429117	0.502825941152565	BMP5/BMP6/SCNN1B	3	Decreased
GO:1901890	positive regulation of cell junction assembly	4/428	84/13100	0.294545798986472	0.622341351792397	0.502900316939634	TBX5/AMIGO2/SLITRK4/SLITRK6	4	Decreased
GO:0001837	epithelial to mesenchymal transition	6/428	138/13100	0.296648781319661	0.622765465532058	0.5032430338963	TBX5/WNT2/BMP5/IL6/SFRP2/GREM1	6	Decreased
GO:0050792	regulation of viral process	6/428	138/13100	0.296648781319661	0.622765465532058	0.5032430338963	LAMP3/APOBEC3H/OAS3/OASL/CIITA/GBP7	6	Decreased
GO:2000241	regulation of reproductive process	5/428	111/13100	0.297091927165082	0.622765465532058	0.5032430338963	IGF1/SEMA3A/CCR6/SULF1/ZFPM2	5	Decreased
GO:0006672	ceramide metabolic process	4/428	85/13100	0.301931982177208	0.622765465532058	0.5032430338963	P2RX1/ST6GALNAC5/SPTLC3/ASAH2B	4	Decreased
GO:0034754	cellular hormone metabolic process	4/428	85/13100	0.301931982177208	0.622765465532058	0.5032430338963	BMP5/CYP2C8/BMP6/SCNN1B	4	Decreased
GO:0045664	regulation of neuron differentiation	6/428	139/13100	0.302359165412781	0.622765465532058	0.5032430338963	BCL11A/DUOXA1/SFRP2/BMP6/NAP1L2/DLL1	6	Decreased
GO:0001895	retina homeostasis	3/428	59/13100	0.303325767280809	0.622765465532058	0.5032430338963	LYZ/JCHAIN/PIGR	3	Decreased
GO:0001960	negative regulation of cytokine-mediated signaling pathway	3/428	59/13100	0.303325767280809	0.622765465532058	0.5032430338963	STAP1/OAS3/IL6	3	Decreased
GO:0070988	demethylation	3/428	59/13100	0.303325767280809	0.622765465532058	0.5032430338963	APOBEC3H/CYP2C8/TOX	3	Decreased
GO:2000379	positive regulation of reactive oxygen species metabolic process	3/428	59/13100	0.303325767280809	0.622765465532058	0.5032430338963	THBS1/DUOXA1/AGTR1	3	Decreased
GO:0071241	cellular response to inorganic substance	7/428	167/13100	0.305062372863081	0.622765465532058	0.5032430338963	SYT7/MMP9/BMP6/FABP4/RASA4B/SYT15/CEBPA	7	Decreased
GO:0006739	NADP metabolic process	2/428	34/13100	0.305623937432346	0.622765465532058	0.5032430338963	FMO1/FMO2	2	Decreased
GO:0009620	response to fungus	2/428	34/13100	0.305623937432346	0.622765465532058	0.5032430338963	RARRES2/GNLY	2	Decreased
GO:0001787	natural killer cell proliferation	1/428	11/13100	0.306173415596171	0.622765465532058	0.5032430338963	SLAMF1	1	Decreased
GO:0002524	hypersensitivity	1/428	11/13100	0.306173415596171	0.622765465532058	0.5032430338963	CCR7	1	Decreased
GO:0002863	positive regulation of inflammatory response to antigenic stimulus	1/428	11/13100	0.306173415596171	0.622765465532058	0.5032430338963	CCR7	1	Decreased
GO:0006123	mitochondrial electron transport, cytochrome c to oxygen	1/428	11/13100	0.306173415596171	0.622765465532058	0.5032430338963	COX4I2	1	Decreased
GO:0006188	IMP biosynthetic process	1/428	11/13100	0.306173415596171	0.622765465532058	0.5032430338963	AMPD1	1	Decreased
GO:0007638	mechanosensory behavior	1/428	11/13100	0.306173415596171	0.622765465532058	0.5032430338963	SLITRK6	1	Decreased
GO:0009071	serine family amino acid catabolic process	1/428	11/13100	0.306173415596171	0.622765465532058	0.5032430338963	GLDC	1	Decreased
GO:0010919	regulation of inositol phosphate biosynthetic process	1/428	11/13100	0.306173415596171	0.622765465532058	0.5032430338963	CD244	1	Decreased
GO:0014048	regulation of glutamate secretion	1/428	11/13100	0.306173415596171	0.622765465532058	0.5032430338963	AVPR1A	1	Decreased
GO:0018342	protein prenylation	1/428	11/13100	0.306173415596171	0.622765465532058	0.5032430338963	MUSK	1	Decreased
GO:0021511	spinal cord patterning	1/428	11/13100	0.306173415596171	0.622765465532058	0.5032430338963	RELN	1	Decreased
GO:0032230	positive regulation of synaptic transmission, GABAergic	1/428	11/13100	0.306173415596171	0.622765465532058	0.5032430338963	ADRA1A	1	Decreased
GO:0032252	secretory granule localization	1/428	11/13100	0.306173415596171	0.622765465532058	0.5032430338963	RASGRP1	1	Decreased
GO:0032305	positive regulation of icosanoid secretion	1/428	11/13100	0.306173415596171	0.622765465532058	0.5032430338963	TNFSF11	1	Decreased
GO:0032310	prostaglandin secretion	1/428	11/13100	0.306173415596171	0.622765465532058	0.5032430338963	TNFSF11	1	Decreased
GO:0032351	negative regulation of hormone metabolic process	1/428	11/13100	0.306173415596171	0.622765465532058	0.5032430338963	BMP5	1	Decreased
GO:0032488	Cdc42 protein signal transduction	1/428	11/13100	0.306173415596171	0.622765465532058	0.5032430338963	NTN1	1	Decreased
GO:0033033	negative regulation of myeloid cell apoptotic process	1/428	11/13100	0.306173415596171	0.622765465532058	0.5032430338963	CCR5	1	Decreased
GO:0033262	regulation of nuclear cell cycle DNA replication	1/428	11/13100	0.306173415596171	0.622765465532058	0.5032430338963	NUGGC	1	Decreased
GO:0033539	fatty acid beta-oxidation using acyl-CoA dehydrogenase	1/428	11/13100	0.306173415596171	0.622765465532058	0.5032430338963	ACADL	1	Decreased
GO:0033629	negative regulation of cell adhesion mediated by integrin	1/428	11/13100	0.306173415596171	0.622765465532058	0.5032430338963	JAM3	1	Decreased
GO:0033690	positive regulation of osteoblast proliferation	1/428	11/13100	0.306173415596171	0.622765465532058	0.5032430338963	TMEM119	1	Decreased
GO:0034433	steroid esterification	1/428	11/13100	0.306173415596171	0.622765465532058	0.5032430338963	AGTR1	1	Decreased
GO:0034434	sterol esterification	1/428	11/13100	0.306173415596171	0.622765465532058	0.5032430338963	AGTR1	1	Decreased
GO:0034435	cholesterol esterification	1/428	11/13100	0.306173415596171	0.622765465532058	0.5032430338963	AGTR1	1	Decreased
GO:0042492	gamma-delta T cell differentiation	1/428	11/13100	0.306173415596171	0.622765465532058	0.5032430338963	KLRC1	1	Decreased
GO:0043374	CD8-positive, alpha-beta T cell differentiation	1/428	11/13100	0.306173415596171	0.622765465532058	0.5032430338963	TOX	1	Decreased
GO:0044793	negative regulation by host of viral process	1/428	11/13100	0.306173415596171	0.622765465532058	0.5032430338963	CCL8	1	Decreased
GO:0045006	DNA deamination	1/428	11/13100	0.306173415596171	0.622765465532058	0.5032430338963	APOBEC3H	1	Decreased
GO:0045346	regulation of MHC class II biosynthetic process	1/428	11/13100	0.306173415596171	0.622765465532058	0.5032430338963	CIITA	1	Decreased
GO:0046322	negative regulation of fatty acid oxidation	1/428	11/13100	0.306173415596171	0.622765465532058	0.5032430338963	ACADL	1	Decreased
GO:0048643	positive regulation of skeletal muscle tissue development	1/428	11/13100	0.306173415596171	0.622765465532058	0.5032430338963	DLL1	1	Decreased
GO:0051255	spindle midzone assembly	1/428	11/13100	0.306173415596171	0.622765465532058	0.5032430338963	CCDC69	1	Decreased
GO:0060044	negative regulation of cardiac muscle cell proliferation	1/428	11/13100	0.306173415596171	0.622765465532058	0.5032430338963	TBX5	1	Decreased
GO:0060670	branching involved in labyrinthine layer morphogenesis	1/428	11/13100	0.306173415596171	0.622765465532058	0.5032430338963	RSPO3	1	Decreased
GO:0061469	regulation of type B pancreatic cell proliferation	1/428	11/13100	0.306173415596171	0.622765465532058	0.5032430338963	SGPP2	1	Decreased
GO:0070493	thrombin-activated receptor signaling pathway	1/428	11/13100	0.306173415596171	0.622765465532058	0.5032430338963	GP1BA	1	Decreased
GO:0070875	positive regulation of glycogen metabolic process	1/428	11/13100	0.306173415596171	0.622765465532058	0.5032430338963	IGF1	1	Decreased
GO:0071599	otic vesicle development	1/428	11/13100	0.306173415596171	0.622765465532058	0.5032430338963	FGF10	1	Decreased
GO:0072079	nephron tubule formation	1/428	11/13100	0.306173415596171	0.622765465532058	0.5032430338963	GREM1	1	Decreased
GO:0072176	nephric duct development	1/428	11/13100	0.306173415596171	0.622765465532058	0.5032430338963	GPC3	1	Decreased
GO:0072531	pyrimidine-containing compound transmembrane transport	1/428	11/13100	0.306173415596171	0.622765465532058	0.5032430338963	SLC44A4	1	Decreased
GO:0090178	regulation of establishment of planar polarity involved in neural tube closure	1/428	11/13100	0.306173415596171	0.622765465532058	0.5032430338963	SFRP2	1	Decreased
GO:0090494	dopamine uptake	1/428	11/13100	0.306173415596171	0.622765465532058	0.5032430338963	SLC22A3	1	Decreased
GO:0097084	vascular associated smooth muscle cell development	1/428	11/13100	0.306173415596171	0.622765465532058	0.5032430338963	COMP	1	Decreased
GO:0097354	prenylation	1/428	11/13100	0.306173415596171	0.622765465532058	0.5032430338963	MUSK	1	Decreased
GO:0099633	protein localization to postsynaptic specialization membrane	1/428	11/13100	0.306173415596171	0.622765465532058	0.5032430338963	GPC4	1	Decreased
GO:0099645	neurotransmitter receptor localization to postsynaptic specialization membrane	1/428	11/13100	0.306173415596171	0.622765465532058	0.5032430338963	GPC4	1	Decreased
GO:0140052	cellular response to oxidised low-density lipoprotein particle stimulus	1/428	11/13100	0.306173415596171	0.622765465532058	0.5032430338963	ADTRP	1	Decreased
GO:1903054	negative regulation of extracellular matrix organization	1/428	11/13100	0.306173415596171	0.622765465532058	0.5032430338963	ADTRP	1	Decreased
GO:1903800	positive regulation of production of miRNAs involved in gene silencing by miRNA	1/428	11/13100	0.306173415596171	0.622765465532058	0.5032430338963	IL6	1	Decreased
GO:1904321	response to forskolin	1/428	11/13100	0.306173415596171	0.622765465532058	0.5032430338963	CFTR	1	Decreased
GO:1904322	cellular response to forskolin	1/428	11/13100	0.306173415596171	0.622765465532058	0.5032430338963	CFTR	1	Decreased
GO:2000615	regulation of histone H3-K9 acetylation	1/428	11/13100	0.306173415596171	0.622765465532058	0.5032430338963	NAP1L2	1	Decreased
GO:2000696	regulation of epithelial cell differentiation involved in kidney development	1/428	11/13100	0.306173415596171	0.622765465532058	0.5032430338963	MMP9	1	Decreased
GO:0010721	negative regulation of cell development	6/428	140/13100	0.308089760385969	0.626319611623917	0.506115060945279	IGF1/NTN1/SEMA3A/GBP1/BCL11A/IL6	6	Decreased
GO:0071214	cellular response to abiotic stimulus	11/428	280/13100	0.308803694350358	0.627083008910919	0.506731945451633	MMP9/ITGB6/GPR68/SFRP2/ANKRD1/BMP6/AVPR1A/MFAP4/SCNN1B/CRIP1/TMEM150C	11	Decreased
GO:0104004	cellular response to environmental stimulus	11/428	280/13100	0.308803694350358	0.627083008910919	0.506731945451633	MMP9/ITGB6/GPR68/SFRP2/ANKRD1/BMP6/AVPR1A/MFAP4/SCNN1B/CRIP1/TMEM150C	11	Decreased
GO:1990830	cellular response to leukemia inhibitory factor	4/428	86/13100	0.309338962647339	0.627825955953471	0.507332304566599	TNFSF11/ILDR1/SOX17/GLDC	4	Decreased
GO:0010469	regulation of signaling receptor activity	5/428	113/13100	0.309913295462448	0.628303431610411	0.507718142111404	CCL2/CCR2/ADRA2A/GREM1/RELN	5	Decreased
GO:0051048	negative regulation of secretion	5/428	113/13100	0.309913295462448	0.628303431610411	0.507718142111404	FOXF1/ADTRP/CCR2/ADRA2A/NRG1	5	Decreased
GO:0006820	anion transport	14/428	366/13100	0.310536604938994	0.629222885677371	0.508461132658881	CFTR/SLC7A2/SLC12A3/ABCC6/CLIC5/PLA2G2D/TNFSF11/SLCO5A1/SLC22A3/AVPR1A/SLCO4C1/ANO9/PLA2G2A/SLC44A4	14	Decreased
GO:0034605	cellular response to heat	3/428	60/13100	0.312329380967149	0.632164219478019	0.510837959614555	THBS1/STAC/TCIM	3	Decreased
GO:1901224	positive regulation of NIK/NF-kappaB signaling	3/428	60/13100	0.312329380967149	0.632164219478019	0.510837959614555	GREM1/CCL19/TCIM	3	Decreased
GO:0045598	regulation of fat cell differentiation	5/428	114/13100	0.316353239255052	0.639609986186155	0.516854719430685	RARRES2/IL6/SFRP2/ZFPM2/CEBPA	5	Decreased
GO:0072006	nephron development	5/428	114/13100	0.316353239255052	0.639609986186155	0.516854719430685	SULF1/GPC3/GREM1/COL4A3/DLL1	5	Decreased
GO:1990823	response to leukemia inhibitory factor	4/428	87/13100	0.316763621202472	0.639679306972475	0.516910736028827	TNFSF11/ILDR1/SOX17/GLDC	4	Decreased
GO:0002478	antigen processing and presentation of exogenous peptide antigen	2/428	35/13100	0.31776837672324	0.639679306972475	0.516910736028827	TAP1/HLA-DQA1	2	Decreased
GO:0002861	regulation of inflammatory response to antigenic stimulus	2/428	35/13100	0.31776837672324	0.639679306972475	0.516910736028827	PLA2G2D/CCR7	2	Decreased
GO:0010863	positive regulation of phospholipase C activity	2/428	35/13100	0.31776837672324	0.639679306972475	0.516910736028827	ADRA1A/AVPR1A	2	Decreased
GO:0042181	ketone biosynthetic process	2/428	35/13100	0.31776837672324	0.639679306972475	0.516910736028827	BMP5/BMP6	2	Decreased
GO:0071825	protein-lipid complex subunit organization	2/428	35/13100	0.31776837672324	0.639679306972475	0.516910736028827	AGTR1/PLA2G2A	2	Decreased
GO:1903426	regulation of reactive oxygen species biosynthetic process	2/428	35/13100	0.31776837672324	0.639679306972475	0.516910736028827	DUOXA1/ABCD2	2	Decreased
GO:1905314	semi-lunar valve development	2/428	35/13100	0.31776837672324	0.639679306972475	0.516910736028827	ELN/ROBO2	2	Decreased
GO:0043409	negative regulation of MAPK cascade	6/428	142/13100	0.319605687291042	0.641172397005393	0.518117269145438	RPS6KA6/GBP1/LAX1/SFRP2/SH3RF2/TBC1D10C	6	Decreased
GO:0003281	ventricular septum development	3/428	61/13100	0.321339899265211	0.641172397005393	0.518117269145438	TBX5/ZFPM2/ROBO2	3	Decreased
GO:0009798	axis specification	3/428	61/13100	0.321339899265211	0.641172397005393	0.518117269145438	FGF10/GPC3/DLL1	3	Decreased
GO:0032410	negative regulation of transporter activity	3/428	61/13100	0.321339899265211	0.641172397005393	0.518117269145438	MMP9/ADRA2A/ANO9	3	Decreased
GO:0042058	regulation of epidermal growth factor receptor signaling pathway	3/428	61/13100	0.321339899265211	0.641172397005393	0.518117269145438	MMP9/FASLG/ADRA2A	3	Decreased
GO:0042632	cholesterol homeostasis	3/428	61/13100	0.321339899265211	0.641172397005393	0.518117269145438	MALL/FABP4/MALRD1	3	Decreased
GO:0045913	positive regulation of carbohydrate metabolic process	3/428	61/13100	0.321339899265211	0.641172397005393	0.518117269145438	IGF1/CD244/NNMT	3	Decreased
GO:0044282	small molecule catabolic process	12/428	312/13100	0.322667665768337	0.641172397005393	0.518117269145438	PON1/APOBEC3H/ADTRP/ACADL/IDO1/AMDHD1/SLC27A2/HDC/TDO2/ACOXL/ABCD2/GLDC	12	Decreased
GO:0044403	biological process involved in symbiotic interaction	9/428	227/13100	0.324498357954138	0.641172397005393	0.518117269145438	CCL8/ITGB6/SLAMF1/CR2/AGTR1/CCR5/SCNN1B/LRRC15/CIITA	9	Decreased
GO:0001711	endodermal cell fate commitment	1/428	12/13100	0.328860998919942	0.641172397005393	0.518117269145438	SOX17	1	Decreased
GO:0003222	ventricular trabecula myocardium morphogenesis	1/428	12/13100	0.328860998919942	0.641172397005393	0.518117269145438	NRG1	1	Decreased
GO:0006828	manganese ion transport	1/428	12/13100	0.328860998919942	0.641172397005393	0.518117269145438	ATP2C2	1	Decreased
GO:0006957	complement activation, alternative pathway	1/428	12/13100	0.328860998919942	0.641172397005393	0.518117269145438	CR2	1	Decreased
GO:0009437	carnitine metabolic process	1/428	12/13100	0.328860998919942	0.641172397005393	0.518117269145438	ACADL	1	Decreased
GO:0010561	negative regulation of glycoprotein biosynthetic process	1/428	12/13100	0.328860998919942	0.641172397005393	0.518117269145438	JAK3	1	Decreased
GO:0010771	negative regulation of cell morphogenesis involved in differentiation	1/428	12/13100	0.328860998919942	0.641172397005393	0.518117269145438	GBP1	1	Decreased
GO:0015867	ATP transport	1/428	12/13100	0.328860998919942	0.641172397005393	0.518117269145438	ABCC6	1	Decreased
GO:0016188	synaptic vesicle maturation	1/428	12/13100	0.328860998919942	0.641172397005393	0.518117269145438	ZDHHC2	1	Decreased
GO:0021670	lateral ventricle development	1/428	12/13100	0.328860998919942	0.641172397005393	0.518117269145438	PAX5	1	Decreased
GO:0021819	layer formation in cerebral cortex	1/428	12/13100	0.328860998919942	0.641172397005393	0.518117269145438	RELN	1	Decreased
GO:0030502	negative regulation of bone mineralization	1/428	12/13100	0.328860998919942	0.641172397005393	0.518117269145438	GREM1	1	Decreased
GO:0031053	primary miRNA processing	1/428	12/13100	0.328860998919942	0.641172397005393	0.518117269145438	IL6	1	Decreased
GO:0031649	heat generation	1/428	12/13100	0.328860998919942	0.641172397005393	0.518117269145438	TNFSF11	1	Decreased
GO:0032303	regulation of icosanoid secretion	1/428	12/13100	0.328860998919942	0.641172397005393	0.518117269145438	TNFSF11	1	Decreased
GO:0032725	positive regulation of granulocyte macrophage colony-stimulating factor production	1/428	12/13100	0.328860998919942	0.641172397005393	0.518117269145438	RASGRP1	1	Decreased
GO:0033540	fatty acid beta-oxidation using acyl-CoA oxidase	1/428	12/13100	0.328860998919942	0.641172397005393	0.518117269145438	ACOXL	1	Decreased
GO:0034116	positive regulation of heterotypic cell-cell adhesion	1/428	12/13100	0.328860998919942	0.641172397005393	0.518117269145438	SKAP1	1	Decreased
GO:0034333	adherens junction assembly	1/428	12/13100	0.328860998919942	0.641172397005393	0.518117269145438	JAM3	1	Decreased
GO:0035821	modulation of process of other organism	1/428	12/13100	0.328860998919942	0.641172397005393	0.518117269145438	FCER2	1	Decreased
GO:0042481	regulation of odontogenesis	1/428	12/13100	0.328860998919942	0.641172397005393	0.518117269145438	TNFRSF11B	1	Decreased
GO:0045342	MHC class II biosynthetic process	1/428	12/13100	0.328860998919942	0.641172397005393	0.518117269145438	CIITA	1	Decreased
GO:0045815	positive regulation of gene expression, epigenetic	1/428	12/13100	0.328860998919942	0.641172397005393	0.518117269145438	FAM47E	1	Decreased
GO:0046135	pyrimidine nucleoside catabolic process	1/428	12/13100	0.328860998919942	0.641172397005393	0.518117269145438	APOBEC3H	1	Decreased
GO:0046321	positive regulation of fatty acid oxidation	1/428	12/13100	0.328860998919942	0.641172397005393	0.518117269145438	ABCD2	1	Decreased
GO:0050884	neuromuscular process controlling posture	1/428	12/13100	0.328860998919942	0.641172397005393	0.518117269145438	TMEM150C	1	Decreased
GO:0050930	induction of positive chemotaxis	1/428	12/13100	0.328860998919942	0.641172397005393	0.518117269145438	FGF10	1	Decreased
GO:0051573	negative regulation of histone H3-K9 methylation	1/428	12/13100	0.328860998919942	0.641172397005393	0.518117269145438	PAX5	1	Decreased
GO:0051764	actin crosslink formation	1/428	12/13100	0.328860998919942	0.641172397005393	0.518117269145438	TNNT2	1	Decreased
GO:0060026	convergent extension	1/428	12/13100	0.328860998919942	0.641172397005393	0.518117269145438	SFRP2	1	Decreased
GO:0060413	atrial septum morphogenesis	1/428	12/13100	0.328860998919942	0.641172397005393	0.518117269145438	TBX5	1	Decreased
GO:0061430	bone trabecula morphogenesis	1/428	12/13100	0.328860998919942	0.641172397005393	0.518117269145438	GREM1	1	Decreased
GO:0061548	ganglion development	1/428	12/13100	0.328860998919942	0.641172397005393	0.518117269145438	SEMA3A	1	Decreased
GO:0070141	response to UV-A	1/428	12/13100	0.328860998919942	0.641172397005393	0.518117269145438	MMP9	1	Decreased
GO:0071481	cellular response to X-ray	1/428	12/13100	0.328860998919942	0.641172397005393	0.518117269145438	SFRP2	1	Decreased
GO:0071888	macrophage apoptotic process	1/428	12/13100	0.328860998919942	0.641172397005393	0.518117269145438	CCR5	1	Decreased
GO:0090177	establishment of planar polarity involved in neural tube closure	1/428	12/13100	0.328860998919942	0.641172397005393	0.518117269145438	SFRP2	1	Decreased
GO:0090190	positive regulation of branching involved in ureteric bud morphogenesis	1/428	12/13100	0.328860998919942	0.641172397005393	0.518117269145438	GREM1	1	Decreased
GO:0090385	phagosome-lysosome fusion	1/428	12/13100	0.328860998919942	0.641172397005393	0.518117269145438	SYT7	1	Decreased
GO:0090493	catecholamine uptake	1/428	12/13100	0.328860998919942	0.641172397005393	0.518117269145438	SLC22A3	1	Decreased
GO:0098814	spontaneous synaptic transmission	1/428	12/13100	0.328860998919942	0.641172397005393	0.518117269145438	DOC2B	1	Decreased
GO:1900025	negative regulation of substrate adhesion-dependent cell spreading	1/428	12/13100	0.328860998919942	0.641172397005393	0.518117269145438	GBP1	1	Decreased
GO:1900227	positive regulation of NLRP3 inflammasome complex assembly	1/428	12/13100	0.328860998919942	0.641172397005393	0.518117269145438	GBP5	1	Decreased
GO:1901741	positive regulation of myoblast fusion	1/428	12/13100	0.328860998919942	0.641172397005393	0.518117269145438	CXCL9	1	Decreased
GO:2001140	positive regulation of phospholipid transport	1/428	12/13100	0.328860998919942	0.641172397005393	0.518117269145438	FASLG	1	Decreased
GO:0006633	fatty acid biosynthetic process	5/428	116/13100	0.329281447272152	0.641172397005393	0.518117269145438	ACADL/CYP2C8/AVPR1A/ABCD2/ASAH2B	5	Decreased
GO:0002714	positive regulation of B cell mediated immunity	2/428	36/13100	0.329862374802787	0.641172397005393	0.518117269145438	FCER2/XCL1	2	Decreased
GO:0002891	positive regulation of immunoglobulin mediated immune response	2/428	36/13100	0.329862374802787	0.641172397005393	0.518117269145438	FCER2/XCL1	2	Decreased
GO:0019369	arachidonic acid metabolic process	2/428	36/13100	0.329862374802787	0.641172397005393	0.518117269145438	CYP2C8/FAAH2	2	Decreased
GO:0022602	ovulation cycle process	2/428	36/13100	0.329862374802787	0.641172397005393	0.518117269145438	PGR/ROBO2	2	Decreased
GO:0035850	epithelial cell differentiation involved in kidney development	2/428	36/13100	0.329862374802787	0.641172397005393	0.518117269145438	MMP9/GREM1	2	Decreased
GO:0042743	hydrogen peroxide metabolic process	2/428	36/13100	0.329862374802787	0.641172397005393	0.518117269145438	DUOX1/DUOXA1	2	Decreased
GO:0046456	icosanoid biosynthetic process	2/428	36/13100	0.329862374802787	0.641172397005393	0.518117269145438	CYP2C8/AVPR1A	2	Decreased
GO:0051567	histone H3-K9 methylation	2/428	36/13100	0.329862374802787	0.641172397005393	0.518117269145438	PRDM16/PAX5	2	Decreased
GO:0060412	ventricular septum morphogenesis	2/428	36/13100	0.329862374802787	0.641172397005393	0.518117269145438	ZFPM2/ROBO2	2	Decreased
GO:0055092	sterol homeostasis	3/428	62/13100	0.33035220959175	0.641172397005393	0.518117269145438	MALL/FABP4/MALRD1	3	Decreased
GO:0071260	cellular response to mechanical stimulus	3/428	62/13100	0.33035220959175	0.641172397005393	0.518117269145438	ANKRD1/BMP6/TMEM150C	3	Decreased
GO:1904377	positive regulation of protein localization to cell periphery	3/428	62/13100	0.33035220959175	0.641172397005393	0.518117269145438	ZDHHC2/STAC/NKD2	3	Decreased
GO:1905954	positive regulation of lipid localization	3/428	62/13100	0.33035220959175	0.641172397005393	0.518117269145438	FASLG/TNFSF11/BMP6	3	Decreased
GO:0043087	regulation of GTPase activity	12/428	314/13100	0.330447727544604	0.641172397005393	0.518117269145438	CCL2/CCL8/CCR7/CCL21/XCL1/EPHA1/RASA4B/RASGRP1/CCL19/TBC1D10C/CCL13/KLRK1	12	Decreased
GO:0048880	sensory system development	11/428	287/13100	0.33730357931137	0.65364298848764	0.528194479009099	SDK2/FGF10/SEMA3A/CHRDL1/WNT2/FASLG/BMP6/CPAMD8/SLITRK6/DLL1/SLC44A4	11	Decreased
GO:0046847	filopodium assembly	3/428	63/13100	0.33936136328252	0.65364298848764	0.528194479009099	SPAG6/CCR7/CCL21	3	Decreased
GO:0060761	negative regulation of response to cytokine stimulus	3/428	63/13100	0.33936136328252	0.65364298848764	0.528194479009099	STAP1/OAS3/IL6	3	Decreased
GO:0071277	cellular response to calcium ion	3/428	63/13100	0.33936136328252	0.65364298848764	0.528194479009099	SYT7/RASA4B/SYT15	3	Decreased
GO:0001825	blastocyst formation	2/428	37/13100	0.34189627848194	0.65364298848764	0.528194479009099	MFNG/SOX17	2	Decreased
GO:0021872	forebrain generation of neurons	2/428	37/13100	0.34189627848194	0.65364298848764	0.528194479009099	SEMA3A/NDNF	2	Decreased
GO:0043114	regulation of vascular permeability	2/428	37/13100	0.34189627848194	0.65364298848764	0.528194479009099	BMP6/NPR1	2	Decreased
GO:0046189	phenol-containing compound biosynthetic process	2/428	37/13100	0.34189627848194	0.65364298848764	0.528194479009099	KL/HDC	2	Decreased
GO:0090049	regulation of cell migration involved in sprouting angiogenesis	2/428	37/13100	0.34189627848194	0.65364298848764	0.528194479009099	MEOX2/THBS1	2	Decreased
GO:1900271	regulation of long-term synaptic potentiation	2/428	37/13100	0.34189627848194	0.65364298848764	0.528194479009099	ZDHHC2/RELN	2	Decreased
GO:1900274	regulation of phospholipase C activity	2/428	37/13100	0.34189627848194	0.65364298848764	0.528194479009099	ADRA1A/AVPR1A	2	Decreased
GO:2000008	regulation of protein localization to cell surface	2/428	37/13100	0.34189627848194	0.65364298848764	0.528194479009099	RIC3/CD247	2	Decreased
GO:0007265	Ras protein signal transduction	12/428	317/13100	0.342192305236588	0.65364298848764	0.528194479009099	IGF1/NTN1/FGF10/P2RY10/ADRA1A/AGTR1/GPR174/DOK2/ADRA2A/NRG1/RASA4B/RASGRP1	12	Decreased
GO:0051259	protein complex oligomerization	8/428	203/13100	0.345292622277466	0.65364298848764	0.528194479009099	TP63/COMP/STEAP4/TDO2/GBP5/MS4A1/KCNA3/KCND2	8	Decreased
GO:0003279	cardiac septum development	4/428	91/13100	0.346578491127587	0.65364298848764	0.528194479009099	TBX5/BMP5/ZFPM2/ROBO2	4	Decreased
GO:0006906	vesicle fusion	4/428	91/13100	0.346578491127587	0.65364298848764	0.528194479009099	SYT7/SLAMF1/NKD2/DOC2B	4	Decreased
GO:0007173	epidermal growth factor receptor signaling pathway	4/428	91/13100	0.346578491127587	0.65364298848764	0.528194479009099	MMP9/FASLG/ADRA2A/PIGR	4	Decreased
GO:0019395	fatty acid oxidation	4/428	91/13100	0.346578491127587	0.65364298848764	0.528194479009099	ACADL/SLC27A2/ACOXL/ABCD2	4	Decreased
GO:0019751	polyol metabolic process	4/428	91/13100	0.346578491127587	0.65364298848764	0.528194479009099	CD244/SGPP2/SPTLC3/ASAH2B	4	Decreased
GO:0031032	actomyosin structure organization	7/428	175/13100	0.347316277936815	0.65364298848764	0.528194479009099	ELN/TNNT2/TNNT3/EPHA1/ANKRD1/PGM5/KRT19	7	Decreased
GO:0046889	positive regulation of lipid biosynthetic process	3/428	64/13100	0.348362575620071	0.65364298848764	0.528194479009099	BMP6/AVPR1A/ABCD2	3	Decreased
GO:0051260	protein homooligomerization	6/428	147/13100	0.348646897836365	0.65364298848764	0.528194479009099	COMP/STEAP4/TDO2/GBP5/KCNA3/KCND2	6	Decreased
GO:0001890	placenta development	5/428	119/13100	0.348764605922475	0.65364298848764	0.528194479009099	WNT2/BMP5/RSPO3/KRT19/CEBPA	5	Decreased
GO:0010631	epithelial cell migration	10/428	261/13100	0.348856731087155	0.65364298848764	0.528194479009099	FGF10/SEMA3A/MMP9/FERMT1/MEOX2/ADTRP/THBS1/FGF7/GREM1/CCBE1	10	Decreased
GO:0090132	epithelium migration	10/428	261/13100	0.348856731087155	0.65364298848764	0.528194479009099	FGF10/SEMA3A/MMP9/FERMT1/MEOX2/ADTRP/THBS1/FGF7/GREM1/CCBE1	10	Decreased
GO:0001502	cartilage condensation	1/428	13/13100	0.350808392903917	0.65364298848764	0.528194479009099	ROR2	1	Decreased
GO:0002070	epithelial cell maturation	1/428	13/13100	0.350808392903917	0.65364298848764	0.528194479009099	PGR	1	Decreased
GO:0002713	negative regulation of B cell mediated immunity	1/428	13/13100	0.350808392903917	0.65364298848764	0.528194479009099	CR2	1	Decreased
GO:0002890	negative regulation of immunoglobulin mediated immune response	1/428	13/13100	0.350808392903917	0.65364298848764	0.528194479009099	CR2	1	Decreased
GO:0003128	heart field specification	1/428	13/13100	0.350808392903917	0.65364298848764	0.528194479009099	ROBO2	1	Decreased
GO:0006596	polyamine biosynthetic process	1/428	13/13100	0.350808392903917	0.65364298848764	0.528194479009099	NNMT	1	Decreased
GO:0009650	UV protection	1/428	13/13100	0.350808392903917	0.65364298848764	0.528194479009099	MFAP4	1	Decreased
GO:0010649	regulation of cell communication by electrical coupling	1/428	13/13100	0.350808392903917	0.65364298848764	0.528194479009099	TBX5	1	Decreased
GO:0014067	negative regulation of phosphatidylinositol 3-kinase signaling	1/428	13/13100	0.350808392903917	0.65364298848764	0.528194479009099	PLGLB2	1	Decreased
GO:0015732	prostaglandin transport	1/428	13/13100	0.350808392903917	0.65364298848764	0.528194479009099	TNFSF11	1	Decreased
GO:0016322	neuron remodeling	1/428	13/13100	0.350808392903917	0.65364298848764	0.528194479009099	BCL11A	1	Decreased
GO:0030277	maintenance of gastrointestinal epithelium	1/428	13/13100	0.350808392903917	0.65364298848764	0.528194479009099	INAVA	1	Decreased
GO:0030852	regulation of granulocyte differentiation	1/428	13/13100	0.350808392903917	0.65364298848764	0.528194479009099	TESC	1	Decreased
GO:0032352	positive regulation of hormone metabolic process	1/428	13/13100	0.350808392903917	0.65364298848764	0.528194479009099	BMP6	1	Decreased
GO:0032604	granulocyte macrophage colony-stimulating factor production	1/428	13/13100	0.350808392903917	0.65364298848764	0.528194479009099	RASGRP1	1	Decreased
GO:0032645	regulation of granulocyte macrophage colony-stimulating factor production	1/428	13/13100	0.350808392903917	0.65364298848764	0.528194479009099	RASGRP1	1	Decreased
GO:0036005	response to macrophage colony-stimulating factor	1/428	13/13100	0.350808392903917	0.65364298848764	0.528194479009099	STAP1	1	Decreased
GO:0036006	cellular response to macrophage colony-stimulating factor stimulus	1/428	13/13100	0.350808392903917	0.65364298848764	0.528194479009099	STAP1	1	Decreased
GO:0042308	negative regulation of protein import into nucleus	1/428	13/13100	0.350808392903917	0.65364298848764	0.528194479009099	FERMT1	1	Decreased
GO:0043508	negative regulation of JUN kinase activity	1/428	13/13100	0.350808392903917	0.65364298848764	0.528194479009099	SFRP2	1	Decreased
GO:0043970	histone H3-K9 acetylation	1/428	13/13100	0.350808392903917	0.65364298848764	0.528194479009099	NAP1L2	1	Decreased
GO:0045475	locomotor rhythm	1/428	13/13100	0.350808392903917	0.65364298848764	0.528194479009099	KCND2	1	Decreased
GO:0045579	positive regulation of B cell differentiation	1/428	13/13100	0.350808392903917	0.65364298848764	0.528194479009099	IL7	1	Decreased
GO:0045717	negative regulation of fatty acid biosynthetic process	1/428	13/13100	0.350808392903917	0.65364298848764	0.528194479009099	ACADL	1	Decreased
GO:0045986	negative regulation of smooth muscle contraction	1/428	13/13100	0.350808392903917	0.65364298848764	0.528194479009099	ADRA2A	1	Decreased
GO:0046348	amino sugar catabolic process	1/428	13/13100	0.350808392903917	0.65364298848764	0.528194479009099	CHIT1	1	Decreased
GO:0048266	behavioral response to pain	1/428	13/13100	0.350808392903917	0.65364298848764	0.528194479009099	THBS1	1	Decreased
GO:0048665	neuron fate specification	1/428	13/13100	0.350808392903917	0.65364298848764	0.528194479009099	DLL1	1	Decreased
GO:0051151	negative regulation of smooth muscle cell differentiation	1/428	13/13100	0.350808392903917	0.65364298848764	0.528194479009099	PRDM6	1	Decreased
GO:0051450	myoblast proliferation	1/428	13/13100	0.350808392903917	0.65364298848764	0.528194479009099	IGF1	1	Decreased
GO:0060100	positive regulation of phagocytosis, engulfment	1/428	13/13100	0.350808392903917	0.65364298848764	0.528194479009099	STAP1	1	Decreased
GO:0060252	positive regulation of glial cell proliferation	1/428	13/13100	0.350808392903917	0.65364298848764	0.528194479009099	IL6	1	Decreased
GO:0060263	regulation of respiratory burst	1/428	13/13100	0.350808392903917	0.65364298848764	0.528194479009099	JCHAIN	1	Decreased
GO:0061760	antifungal innate immune response	1/428	13/13100	0.350808392903917	0.65364298848764	0.528194479009099	RARRES2	1	Decreased
GO:0070207	protein homotrimerization	1/428	13/13100	0.350808392903917	0.65364298848764	0.528194479009099	STEAP4	1	Decreased
GO:0070230	positive regulation of lymphocyte apoptotic process	1/428	13/13100	0.350808392903917	0.65364298848764	0.528194479009099	IDO1	1	Decreased
GO:0070885	negative regulation of calcineurin-NFAT signaling cascade	1/428	13/13100	0.350808392903917	0.65364298848764	0.528194479009099	TBC1D10C	1	Decreased
GO:0070989	oxidative demethylation	1/428	13/13100	0.350808392903917	0.65364298848764	0.528194479009099	CYP2C8	1	Decreased
GO:0071236	cellular response to antibiotic	1/428	13/13100	0.350808392903917	0.65364298848764	0.528194479009099	CRIP1	1	Decreased
GO:0071639	positive regulation of monocyte chemotactic protein-1 production	1/428	13/13100	0.350808392903917	0.65364298848764	0.528194479009099	OAS3	1	Decreased
GO:0072077	renal vesicle morphogenesis	1/428	13/13100	0.350808392903917	0.65364298848764	0.528194479009099	GREM1	1	Decreased
GO:0086069	bundle of His cell to Purkinje myocyte communication	1/428	13/13100	0.350808392903917	0.65364298848764	0.528194479009099	TBX5	1	Decreased
GO:0090128	regulation of synapse maturation	1/428	13/13100	0.350808392903917	0.65364298848764	0.528194479009099	RELN	1	Decreased
GO:0090189	regulation of branching involved in ureteric bud morphogenesis	1/428	13/13100	0.350808392903917	0.65364298848764	0.528194479009099	GREM1	1	Decreased
GO:0099638	endosome to plasma membrane protein transport	1/428	13/13100	0.350808392903917	0.65364298848764	0.528194479009099	ZDHHC2	1	Decreased
GO:0106057	negative regulation of calcineurin-mediated signaling	1/428	13/13100	0.350808392903917	0.65364298848764	0.528194479009099	TBC1D10C	1	Decreased
GO:1900424	regulation of defense response to bacterium	1/428	13/13100	0.350808392903917	0.65364298848764	0.528194479009099	SPINK5	1	Decreased
GO:1902043	positive regulation of extrinsic apoptotic signaling pathway via death domain receptors	1/428	13/13100	0.350808392903917	0.65364298848764	0.528194479009099	THBS1	1	Decreased
GO:1902563	regulation of neutrophil activation	1/428	13/13100	0.350808392903917	0.65364298848764	0.528194479009099	PLA2G2A	1	Decreased
GO:1902931	negative regulation of alcohol biosynthetic process	1/428	13/13100	0.350808392903917	0.65364298848764	0.528194479009099	BMP5	1	Decreased
GO:1904590	negative regulation of protein import	1/428	13/13100	0.350808392903917	0.65364298848764	0.528194479009099	FERMT1	1	Decreased
GO:1905155	positive regulation of membrane invagination	1/428	13/13100	0.350808392903917	0.65364298848764	0.528194479009099	STAP1	1	Decreased
GO:2000311	regulation of AMPA receptor activity	1/428	13/13100	0.350808392903917	0.65364298848764	0.528194479009099	RELN	1	Decreased
GO:2001138	regulation of phospholipid transport	1/428	13/13100	0.350808392903917	0.65364298848764	0.528194479009099	FASLG	1	Decreased
GO:0030858	positive regulation of epithelial cell differentiation	2/428	38/13100	0.3538611162114	0.658668657297564	0.532255611103352	MACROH2A2/BMP6	2	Decreased
GO:0090102	cochlea development	2/428	38/13100	0.3538611162114	0.658668657297564	0.532255611103352	MYO3A/SLITRK6	2	Decreased
GO:0007519	skeletal muscle tissue development	5/428	120/13100	0.35527539518142	0.66063753865647	0.533846620694083	ELN/MEOX2/ANKRD1/PAX5/DLL1	5	Decreased
GO:2000377	regulation of reactive oxygen species metabolic process	5/428	120/13100	0.35527539518142	0.66063753865647	0.533846620694083	THBS1/FBLN5/DUOXA1/AGTR1/ABCD2	5	Decreased
GO:0097194	execution phase of apoptosis	3/428	65/13100	0.357351225515753	0.664164313822156	0.53669652990145	FASLG/IL6/DNASE1L3	3	Decreased
GO:0031099	regeneration	6/428	149/13100	0.360333919820121	0.6693721838864	0.540904894809784	IGF1/FGF10/LGR6/IL6/BAAT/NNMT	6	Decreased
GO:0035264	multicellular organism growth	5/428	121/13100	0.361791200456743	0.671742579605556	0.542820359297244	IGF1/COMP/NPY1R/SCNN1B/SLITRK6	5	Decreased
GO:0030258	lipid modification	7/428	178/13100	0.363347454659598	0.672903415119447	0.543758404866881	ACADL/CYP2C8/SLC27A2/AGTR1/ACOXL/SGPP2/ABCD2	7	Decreased
GO:0006636	unsaturated fatty acid biosynthetic process	2/428	39/13100	0.365748564023455	0.672903415119447	0.543758404866881	AVPR1A/ABCD2	2	Decreased
GO:0030517	negative regulation of axon extension	2/428	39/13100	0.365748564023455	0.672903415119447	0.543758404866881	NTN1/SEMA3A	2	Decreased
[truncated: 4,177 more rows]
