# Supplementary material for: Personalized identification and characterization of genome-wide gene expression differences between patient-matched intracranial and extracranial melanoma metastasis pairs
Source: Acta Neuropathol Commun. 2024 Apr 24;12:67. doi: 10.1186/s40478-024-01764-5 (PMC11055243; doi:10.1186/s40478-024-01764-5)
Supplement: Supplementary file 15 — Additional file 15: Table S10: Survival data and gene expression group assignments of the TCGA melanoma patients for the 38 overlapping candidate genes. [file 40478_2024_1764_MOESM15_ESM.tsv]

Gene	Patient	days_to_death	status	group
CD38	TCGA-D3-A1QB-06	2512	0	high Expression
CD38	TCGA-D3-A2J8-06	1992	1	high Expression
CD38	TCGA-D3-A2J9-06	723	1	high Expression
CD38	TCGA-D3-A2JF-06	1483	0	high Expression
CD38	TCGA-D3-A2JH-06	951	0	high Expression
CD38	TCGA-D3-A2JO-06	1547	0	high Expression
CD38	TCGA-D3-A2JP-06	1371	0	high Expression
CD38	TCGA-D3-A3C8-06	1038	0	high Expression
CD38	TCGA-D3-A3CB-06	5052	0	high Expression
CD38	TCGA-D3-A3CE-06	1832	1	high Expression
CD38	TCGA-D3-A3MR-06	3151	0	high Expression
CD38	TCGA-D3-A51E-06	4923	0	high Expression
CD38	TCGA-D3-A51J-06	4012	0	high Expression
CD38	TCGA-D3-A51K-06	559	0	high Expression
CD38	TCGA-D3-A51N-06	305	0	high Expression
CD38	TCGA-D9-A149-06	1663	0	high Expression
CD38	TCGA-D9-A1JW-06	111	0	high Expression
CD38	TCGA-D9-A1JX-06	215	1	high Expression
CD38	TCGA-D9-A3Z1-06	345	0	high Expression
CD38	TCGA-D9-A3Z3-06	98	0	high Expression
CD38	TCGA-DA-A1HV-06	1487	0	high Expression
CD38	TCGA-DA-A1HW-06	1096	1	high Expression
CD38	TCGA-DA-A1IB-06	713	0	high Expression
CD38	TCGA-EB-A44Q-06	28	0	high Expression
CD38	TCGA-EE-A181-06	1026	0	high Expression
CD38	TCGA-EE-A29P-06	1716	0	high Expression
CD38	TCGA-EE-A2A0-06	1424	1	high Expression
CD38	TCGA-EE-A2A1-06	2401	0	high Expression
CD38	TCGA-EE-A2GE-06	4134	0	high Expression
CD38	TCGA-EE-A2GH-06	5536	0	high Expression
CD38	TCGA-EE-A2GI-06	686	0	high Expression
CD38	TCGA-EE-A2GK-06	1664	0	high Expression
CD38	TCGA-EE-A2MC-06	1871	0	high Expression
CD38	TCGA-EE-A2ME-06	3141	1	high Expression
CD38	TCGA-EE-A2MJ-06	2927	0	high Expression
CD38	TCGA-EE-A2MN-06	1446	1	high Expression
CD38	TCGA-EE-A2MP-06	7562	1	high Expression
CD38	TCGA-EE-A2MU-06	1620	0	high Expression
CD38	TCGA-EE-A3AH-06	4221	1	high Expression
CD38	TCGA-EE-A3J5-06	1124	1	high Expression
CD38	TCGA-EE-A3JH-06	3095	0	high Expression
CD38	TCGA-ER-A197-06	423	1	high Expression
CD38	TCGA-ER-A199-06	279	1	high Expression
CD38	TCGA-ER-A19A-06	2365	0	high Expression
CD38	TCGA-ER-A19G-06	8180	0	high Expression
CD38	TCGA-ER-A19P-06	4930	1	high Expression
CD38	TCGA-ER-A19Q-06	1548	1	high Expression
CD38	TCGA-ER-A19S-06	1113	0	high Expression
CD38	TCGA-ER-A1A1-06	2433	0	high Expression
CD38	TCGA-ER-A2NF-06	497	0	high Expression
CD38	TCGA-ER-A2NG-06	951	0	high Expression
CD38	TCGA-FR-A44A-06	4885	0	high Expression
CD38	TCGA-FS-A1Z0-06	6163	1	high Expression
CD38	TCGA-FS-A1Z4-06	854	1	high Expression
CD38	TCGA-FS-A1ZW-06	1505	0	high Expression
CD38	TCGA-FS-A4FB-06	813	1	high Expression
CD38	TCGA-GN-A265-06	2577	0	high Expression
CD38	TCGA-BF-A1PV-01	14	0	low Expression
CD38	TCGA-D3-A2JK-06	368	1	low Expression
CD38	TCGA-D3-A3ML-06	421	1	low Expression
CD38	TCGA-D3-A3MO-06	283	1	low Expression
CD38	TCGA-DA-A1HY-06	3564	0	low Expression
CD38	TCGA-DA-A1IA-06	2005	1	low Expression
CD38	TCGA-DA-A1IC-06	2071	1	low Expression
CD38	TCGA-DA-A3F5-06	6553	0	low Expression
CD38	TCGA-EB-A1NK-01	612	0	low Expression
CD38	TCGA-EB-A24C-01	632	0	low Expression
CD38	TCGA-EB-A3HV-01	39	0	low Expression
CD38	TCGA-EB-A3XC-01	9	0	low Expression
CD38	TCGA-EB-A3XE-01	179	0	low Expression
CD38	TCGA-EB-A3Y6-01	16	0	low Expression
CD38	TCGA-EB-A3Y7-01	0	0	low Expression
CD38	TCGA-EB-A41A-01	8	0	low Expression
CD38	TCGA-EB-A42Y-01	6	0	low Expression
CD38	TCGA-EB-A42Z-01	441	0	low Expression
CD38	TCGA-EB-A44O-01	5	0	low Expression
CD38	TCGA-EB-A44P-01	7	0	low Expression
CD38	TCGA-EB-A553-01	13	0	low Expression
CD38	TCGA-EB-A5FP-01	6	0	low Expression
CD38	TCGA-EE-A17X-06	907	1	low Expression
CD38	TCGA-EE-A17Y-06	828	1	low Expression
CD38	TCGA-EE-A17Z-06	263	1	low Expression
CD38	TCGA-EE-A185-06	150	1	low Expression
CD38	TCGA-EE-A20C-06	4600	1	low Expression
CD38	TCGA-EE-A20H-06	5118	1	low Expression
CD38	TCGA-EE-A29A-06	1926	1	low Expression
CD38	TCGA-EE-A29B-06	2452	0	low Expression
CD38	TCGA-EE-A29Q-06	1136	0	low Expression
CD38	TCGA-EE-A29V-06	787	1	low Expression
CD38	TCGA-EE-A29W-06	5217	0	low Expression
CD38	TCGA-EE-A2GO-06	3101	0	low Expression
CD38	TCGA-EE-A2GR-06	435	0	low Expression
CD38	TCGA-EE-A3AD-06	112	0	low Expression
CD38	TCGA-EE-A3J8-06	1044	0	low Expression
CD38	TCGA-ER-A19C-06	1487	1	low Expression
CD38	TCGA-ER-A19K-01	469	1	low Expression
CD38	TCGA-ER-A2ND-06	710	1	low Expression
CD38	TCGA-ER-A3ES-06	7514	1	low Expression
CD38	TCGA-FR-A2OS-01	368	1	low Expression
CD38	TCGA-FS-A1YY-06	6953	1	low Expression
CD38	TCGA-FS-A1Z3-06	636	1	low Expression
CD38	TCGA-FS-A1ZC-06	10870	1	low Expression
CD38	TCGA-FS-A1ZD-06	1628	1	low Expression
CD38	TCGA-FS-A1ZE-06	1225	0	low Expression
CD38	TCGA-FS-A1ZF-06	470	1	low Expression
CD38	TCGA-FS-A1ZK-06	728	1	low Expression
CD38	TCGA-FS-A1ZN-01	730	1	low Expression
CD38	TCGA-FS-A1ZY-06	823	1	low Expression
CD38	TCGA-FS-A4F0-06	2366	0	low Expression
CD38	TCGA-FS-A4F2-06	1525	1	low Expression
CD38	TCGA-FS-A4F4-06	2028	1	low Expression
CD38	TCGA-FS-A4F9-06	378	0	low Expression
CD38	TCGA-GF-A2C7-01	21	0	low Expression
CD38	TCGA-GN-A262-06	3664	0	low Expression
PAX6	TCGA-BF-A1PV-01	14	0	high Expression
PAX6	TCGA-D3-A1Q4-06	3408	0	high Expression
PAX6	TCGA-D3-A2J7-06	3136	1	high Expression
PAX6	TCGA-D3-A2JF-06	1483	0	high Expression
PAX6	TCGA-D3-A2JP-06	1371	0	high Expression
PAX6	TCGA-D3-A3CE-06	1832	1	high Expression
PAX6	TCGA-D3-A3ML-06	421	1	high Expression
PAX6	TCGA-D3-A3MO-06	283	1	high Expression
PAX6	TCGA-D3-A5GO-06	4195	0	high Expression
PAX6	TCGA-D9-A4Z2-01	93	0	high Expression
PAX6	TCGA-D9-A4Z3-01	104	0	high Expression
PAX6	TCGA-DA-A3F5-06	6553	0	high Expression
PAX6	TCGA-EB-A24C-01	632	0	high Expression
PAX6	TCGA-EB-A24D-01	302	0	high Expression
PAX6	TCGA-EB-A3Y6-01	16	0	high Expression
PAX6	TCGA-EB-A41A-01	8	0	high Expression
PAX6	TCGA-EB-A41B-01	3	0	high Expression
PAX6	TCGA-EB-A42Y-01	6	0	high Expression
PAX6	TCGA-EB-A44O-01	5	0	high Expression
PAX6	TCGA-EB-A44P-01	7	0	high Expression
PAX6	TCGA-EE-A17Y-06	828	1	high Expression
PAX6	TCGA-EE-A17Z-06	263	1	high Expression
PAX6	TCGA-EE-A180-06	2889	1	high Expression
PAX6	TCGA-EE-A20C-06	4600	1	high Expression
PAX6	TCGA-EE-A20H-06	5118	1	high Expression
PAX6	TCGA-EE-A29X-06	545	1	high Expression
PAX6	TCGA-EE-A2A5-06	1194	1	high Expression
PAX6	TCGA-EE-A2GR-06	435	0	high Expression
PAX6	TCGA-EE-A2GS-06	1691	0	high Expression
PAX6	TCGA-EE-A2M6-06	3931	0	high Expression
PAX6	TCGA-EE-A2MI-06	6224	1	high Expression
PAX6	TCGA-EE-A2MK-06	4403	0	high Expression
PAX6	TCGA-EE-A2MM-06	5106	1	high Expression
PAX6	TCGA-EE-A3AA-06	3781	0	high Expression
PAX6	TCGA-ER-A19B-06	2993	1	high Expression
PAX6	TCGA-ER-A19C-06	1487	1	high Expression
PAX6	TCGA-ER-A3ES-06	7514	1	high Expression
PAX6	TCGA-FR-A2OS-01	368	1	high Expression
PAX6	TCGA-FR-A3R1-01	307	0	high Expression
PAX6	TCGA-FS-A1YW-06	6598	1	high Expression
PAX6	TCGA-FS-A1YY-06	6953	1	high Expression
PAX6	TCGA-FS-A1Z3-06	636	1	high Expression
PAX6	TCGA-FS-A1ZB-06	1486	1	high Expression
PAX6	TCGA-FS-A1ZC-06	10870	1	high Expression
PAX6	TCGA-FS-A1ZD-06	1628	1	high Expression
PAX6	TCGA-FS-A1ZE-06	1225	0	high Expression
PAX6	TCGA-FS-A1ZG-06	295	1	high Expression
PAX6	TCGA-FS-A1ZN-01	730	1	high Expression
PAX6	TCGA-FS-A1ZP-06	2273	1	high Expression
PAX6	TCGA-FS-A1ZR-06	347	1	high Expression
PAX6	TCGA-FS-A1ZS-06	4525	0	high Expression
PAX6	TCGA-FS-A1ZZ-06	822	1	high Expression
PAX6	TCGA-FS-A4F2-06	1525	1	high Expression
PAX6	TCGA-FS-A4FB-06	813	1	high Expression
PAX6	TCGA-FS-A4FD-06	2369	0	high Expression
PAX6	TCGA-GN-A262-06	3664	0	high Expression
PAX6	TCGA-GN-A268-06	1909	1	high Expression
PAX6	TCGA-D3-A1Q9-06	961	1	low Expression
PAX6	TCGA-D3-A1QB-06	2512	0	low Expression
PAX6	TCGA-D3-A2JD-06	361	1	low Expression
PAX6	TCGA-D3-A2JK-06	368	1	low Expression
PAX6	TCGA-D3-A2JL-06	4748	0	low Expression
PAX6	TCGA-D3-A3CF-06	746	1	low Expression
PAX6	TCGA-D3-A3MR-06	3151	0	low Expression
PAX6	TCGA-D3-A3MU-06	819	0	low Expression
PAX6	TCGA-D3-A51J-06	4012	0	low Expression
PAX6	TCGA-D9-A148-06	4609	0	low Expression
PAX6	TCGA-D9-A149-06	1663	0	low Expression
PAX6	TCGA-D9-A1JW-06	111	0	low Expression
PAX6	TCGA-D9-A3Z3-06	98	0	low Expression
PAX6	TCGA-DA-A1I0-06	620	1	low Expression
PAX6	TCGA-DA-A1I1-06	5926	0	low Expression
PAX6	TCGA-DA-A1I7-06	1861	0	low Expression
PAX6	TCGA-DA-A1I8-06	1640	1	low Expression
PAX6	TCGA-EB-A1NK-01	612	0	low Expression
PAX6	TCGA-EB-A3XC-01	9	0	low Expression
PAX6	TCGA-EB-A3XD-01	430	0	low Expression
PAX6	TCGA-EB-A3Y7-01	0	0	low Expression
PAX6	TCGA-EB-A553-01	13	0	low Expression
PAX6	TCGA-EE-A17X-06	907	1	low Expression
PAX6	TCGA-EE-A181-06	1026	0	low Expression
PAX6	TCGA-EE-A182-06	447	1	low Expression
PAX6	TCGA-EE-A183-06	817	1	low Expression
PAX6	TCGA-EE-A185-06	150	1	low Expression
PAX6	TCGA-EE-A29C-06	1455	0	low Expression
PAX6	TCGA-EE-A29G-06	2191	1	low Expression
PAX6	TCGA-EE-A29H-06	979	0	low Expression
PAX6	TCGA-EE-A29M-06	1349	0	low Expression
PAX6	TCGA-EE-A29Q-06	1136	0	low Expression
PAX6	TCGA-EE-A29V-06	787	1	low Expression
PAX6	TCGA-EE-A2A1-06	2401	0	low Expression
PAX6	TCGA-EE-A2GE-06	4134	0	low Expression
PAX6	TCGA-EE-A2GL-06	1673	0	low Expression
PAX6	TCGA-EE-A2MQ-06	1315	1	low Expression
PAX6	TCGA-EE-A2MU-06	1620	0	low Expression
PAX6	TCGA-EE-A3AB-06	3733	0	low Expression
PAX6	TCGA-EE-A3AC-06	786	0	low Expression
PAX6	TCGA-EE-A3AF-06	420	1	low Expression
PAX6	TCGA-EE-A3AG-06	714	0	low Expression
PAX6	TCGA-EE-A3JH-06	3095	0	low Expression
PAX6	TCGA-ER-A196-01	476	0	low Expression
PAX6	TCGA-ER-A19A-06	2365	0	low Expression
PAX6	TCGA-ER-A19D-06	383	1	low Expression
PAX6	TCGA-ER-A19G-06	8180	0	low Expression
PAX6	TCGA-ER-A19Q-06	1548	1	low Expression
PAX6	TCGA-ER-A2ND-06	710	1	low Expression
PAX6	TCGA-ER-A2NG-06	951	0	low Expression
PAX6	TCGA-FR-A3YN-06	2448	0	low Expression
PAX6	TCGA-FS-A1ZQ-06	4062	1	low Expression
PAX6	TCGA-FW-A3R5-06	699	0	low Expression
PAX6	TCGA-FW-A3TV-06	0	0	low Expression
PAX6	TCGA-GF-A3OT-06	301	0	low Expression
PAX6	TCGA-GN-A265-06	2577	0	low Expression
PAX6	TCGA-GN-A26A-06	988	1	low Expression
IGF1	TCGA-D3-A1Q4-06	3408	0	high Expression
IGF1	TCGA-D3-A1Q8-06	854	1	high Expression
IGF1	TCGA-D3-A2J7-06	3136	1	high Expression
IGF1	TCGA-D3-A2JN-06	2022	0	high Expression
IGF1	TCGA-D3-A3C6-06	1765	1	high Expression
IGF1	TCGA-DA-A1HW-06	1096	1	high Expression
IGF1	TCGA-DA-A1I1-06	5926	0	high Expression
IGF1	TCGA-DA-A1I4-06	1093	1	high Expression
IGF1	TCGA-DA-A1I5-06	3265	0	high Expression
IGF1	TCGA-DA-A1I7-06	1861	0	high Expression
IGF1	TCGA-EB-A3XC-01	9	0	high Expression
IGF1	TCGA-EB-A44Q-06	28	0	high Expression
IGF1	TCGA-EB-A553-01	13	0	high Expression
IGF1	TCGA-EE-A20B-06	3335	0	high Expression
IGF1	TCGA-EE-A29A-06	1926	1	high Expression
IGF1	TCGA-EE-A29C-06	1455	0	high Expression
IGF1	TCGA-EE-A29E-06	1205	0	high Expression
IGF1	TCGA-EE-A29H-06	979	0	high Expression
IGF1	TCGA-EE-A29R-06	440	0	high Expression
IGF1	TCGA-EE-A29S-06	1700	0	high Expression
IGF1	TCGA-EE-A29W-06	5217	0	high Expression
IGF1	TCGA-EE-A2A0-06	1424	1	high Expression
IGF1	TCGA-EE-A2A1-06	2401	0	high Expression
IGF1	TCGA-EE-A2GB-06	1446	0	high Expression
IGF1	TCGA-EE-A2GE-06	4134	0	high Expression
IGF1	TCGA-EE-A2GH-06	5536	0	high Expression
IGF1	TCGA-EE-A2GK-06	1664	0	high Expression
IGF1	TCGA-EE-A2GP-06	422	1	high Expression
IGF1	TCGA-EE-A2MD-06	1438	1	high Expression
IGF1	TCGA-EE-A2ME-06	3141	1	high Expression
IGF1	TCGA-EE-A2MG-06	3138	1	high Expression
IGF1	TCGA-EE-A2MJ-06	2927	0	high Expression
IGF1	TCGA-EE-A3AB-06	3733	0	high Expression
IGF1	TCGA-EE-A3AF-06	420	1	high Expression
IGF1	TCGA-EE-A3AH-06	4221	1	high Expression
IGF1	TCGA-EE-A3JH-06	3095	0	high Expression
IGF1	TCGA-ER-A195-06	1078	1	high Expression
IGF1	TCGA-ER-A19A-06	2365	0	high Expression
IGF1	TCGA-ER-A19C-06	1487	1	high Expression
IGF1	TCGA-ER-A19D-06	383	1	high Expression
IGF1	TCGA-ER-A19H-06	4634	0	high Expression
IGF1	TCGA-ER-A19J-06	195	1	high Expression
IGF1	TCGA-ER-A19L-06	3987	1	high Expression
IGF1	TCGA-ER-A1A1-06	2433	0	high Expression
IGF1	TCGA-ER-A2ND-06	710	1	high Expression
IGF1	TCGA-ER-A2NG-06	951	0	high Expression
IGF1	TCGA-FS-A1YY-06	6953	1	high Expression
IGF1	TCGA-FS-A1Z4-06	854	1	high Expression
IGF1	TCGA-FS-A1ZD-06	1628	1	high Expression
IGF1	TCGA-FS-A1ZH-06	995	1	high Expression
IGF1	TCGA-FS-A1ZJ-06	1441	1	high Expression
IGF1	TCGA-FS-A1ZP-06	2273	1	high Expression
IGF1	TCGA-FS-A1ZR-06	347	1	high Expression
IGF1	TCGA-FS-A1ZS-06	4525	0	high Expression
IGF1	TCGA-FS-A1ZW-06	1505	0	high Expression
IGF1	TCGA-FW-A3R5-06	699	0	high Expression
IGF1	TCGA-GN-A265-06	2577	0	high Expression
IGF1	TCGA-BF-A1PV-01	14	0	low Expression
IGF1	TCGA-D3-A1Q1-06	504	1	low Expression
IGF1	TCGA-D3-A1QB-06	2512	0	low Expression
IGF1	TCGA-D3-A2JO-06	1547	0	low Expression
IGF1	TCGA-D3-A3C7-06	1007	0	low Expression
IGF1	TCGA-D3-A3MO-06	283	1	low Expression
IGF1	TCGA-D3-A51E-06	4923	0	low Expression
IGF1	TCGA-D3-A5GO-06	4195	0	low Expression
IGF1	TCGA-DA-A1HV-06	1487	0	low Expression
IGF1	TCGA-DA-A1HY-06	3564	0	low Expression
IGF1	TCGA-DA-A1IA-06	2005	1	low Expression
IGF1	TCGA-DA-A3F5-06	6553	0	low Expression
IGF1	TCGA-EB-A24C-01	632	0	low Expression
IGF1	TCGA-EB-A3XF-01	277	0	low Expression
IGF1	TCGA-EB-A41A-01	8	0	low Expression
IGF1	TCGA-EB-A41B-01	3	0	low Expression
IGF1	TCGA-EB-A42Y-01	6	0	low Expression
IGF1	TCGA-EB-A44P-01	7	0	low Expression
IGF1	TCGA-EE-A17X-06	907	1	low Expression
IGF1	TCGA-EE-A17Y-06	828	1	low Expression
IGF1	TCGA-EE-A181-06	1026	0	low Expression
IGF1	TCGA-EE-A185-06	150	1	low Expression
IGF1	TCGA-EE-A20C-06	4600	1	low Expression
IGF1	TCGA-EE-A20F-06	2399	0	low Expression
IGF1	TCGA-EE-A20H-06	5118	1	low Expression
IGF1	TCGA-EE-A29B-06	2452	0	low Expression
IGF1	TCGA-EE-A29V-06	787	1	low Expression
IGF1	TCGA-EE-A29X-06	545	1	low Expression
IGF1	TCGA-EE-A2A6-06	1787	0	low Expression
IGF1	TCGA-EE-A2GO-06	3101	0	low Expression
IGF1	TCGA-EE-A2GR-06	435	0	low Expression
IGF1	TCGA-EE-A2M5-06	659	1	low Expression
IGF1	TCGA-EE-A2M6-06	3931	0	low Expression
IGF1	TCGA-EE-A2MT-06	1265	0	low Expression
IGF1	TCGA-EE-A3AC-06	786	0	low Expression
IGF1	TCGA-EE-A3AD-06	112	0	low Expression
IGF1	TCGA-EE-A3AG-06	714	0	low Expression
IGF1	TCGA-EE-A3J8-06	1044	0	low Expression
IGF1	TCGA-ER-A196-01	476	0	low Expression
IGF1	TCGA-ER-A19B-06	2993	1	low Expression
IGF1	TCGA-FR-A2OS-01	368	1	low Expression
IGF1	TCGA-FR-A44A-06	4885	0	low Expression
IGF1	TCGA-FS-A1ZC-06	10870	1	low Expression
IGF1	TCGA-FS-A1ZG-06	295	1	low Expression
IGF1	TCGA-FS-A1ZN-01	730	1	low Expression
IGF1	TCGA-FS-A1ZQ-06	4062	1	low Expression
IGF1	TCGA-FS-A1ZY-06	823	1	low Expression
IGF1	TCGA-FS-A1ZZ-06	822	1	low Expression
IGF1	TCGA-FS-A4F0-06	2366	0	low Expression
IGF1	TCGA-FS-A4F2-06	1525	1	low Expression
IGF1	TCGA-FS-A4F9-06	378	0	low Expression
IGF1	TCGA-FW-A5DX-01	61	0	low Expression
IGF1	TCGA-GF-A3OT-06	301	0	low Expression
IGF1	TCGA-GN-A262-06	3664	0	low Expression
IGF1	TCGA-GN-A268-06	1909	1	low Expression
IGF1	TCGA-GN-A26A-06	988	1	low Expression
IGF1	TCGA-GN-A26D-06	1204	0	low Expression
LAMA3	TCGA-BF-A1PV-01	14	0	high Expression
LAMA3	TCGA-D3-A2JP-06	1371	0	high Expression
LAMA3	TCGA-D3-A51J-06	4012	0	high Expression
LAMA3	TCGA-D3-A51N-06	305	0	high Expression
LAMA3	TCGA-DA-A1I1-06	5926	0	high Expression
LAMA3	TCGA-DA-A1IA-06	2005	1	high Expression
LAMA3	TCGA-DA-A1IB-06	713	0	high Expression
LAMA3	TCGA-DA-A1IC-06	2071	1	high Expression
LAMA3	TCGA-EB-A1NK-01	612	0	high Expression
LAMA3	TCGA-EB-A24C-01	632	0	high Expression
LAMA3	TCGA-EB-A299-01	378	0	high Expression
LAMA3	TCGA-EB-A3HV-01	39	0	high Expression
LAMA3	TCGA-EB-A3XD-01	430	0	high Expression
LAMA3	TCGA-EB-A3XE-01	179	0	high Expression
LAMA3	TCGA-EB-A3XF-01	277	0	high Expression
LAMA3	TCGA-EB-A41A-01	8	0	high Expression
LAMA3	TCGA-EB-A42Y-01	6	0	high Expression
LAMA3	TCGA-EB-A431-01	52	0	high Expression
LAMA3	TCGA-EB-A44N-01	45	0	high Expression
LAMA3	TCGA-EB-A44Q-06	28	0	high Expression
LAMA3	TCGA-EB-A4XL-01	0	0	high Expression
LAMA3	TCGA-EE-A17Z-06	263	1	high Expression
LAMA3	TCGA-EE-A182-06	447	1	high Expression
LAMA3	TCGA-EE-A183-06	817	1	high Expression
LAMA3	TCGA-EE-A20C-06	4600	1	high Expression
LAMA3	TCGA-EE-A20H-06	5118	1	high Expression
LAMA3	TCGA-EE-A29G-06	2191	1	high Expression
LAMA3	TCGA-EE-A29Q-06	1136	0	high Expression
LAMA3	TCGA-EE-A2GH-06	5536	0	high Expression
LAMA3	TCGA-EE-A2GJ-06	2717	0	high Expression
LAMA3	TCGA-EE-A2GK-06	1664	0	high Expression
LAMA3	TCGA-EE-A2GL-06	1673	0	high Expression
LAMA3	TCGA-EE-A2GO-06	3101	0	high Expression
LAMA3	TCGA-EE-A2ME-06	3141	1	high Expression
LAMA3	TCGA-EE-A2MG-06	3138	1	high Expression
LAMA3	TCGA-EE-A2MK-06	4403	0	high Expression
LAMA3	TCGA-EE-A2MT-06	1265	0	high Expression
LAMA3	TCGA-EE-A3AA-06	3781	0	high Expression
LAMA3	TCGA-EE-A3AB-06	3733	0	high Expression
LAMA3	TCGA-EE-A3AG-06	714	0	high Expression
LAMA3	TCGA-EE-A3J5-06	1124	1	high Expression
LAMA3	TCGA-ER-A196-01	476	0	high Expression
LAMA3	TCGA-ER-A19C-06	1487	1	high Expression
LAMA3	TCGA-ER-A1A1-06	2433	0	high Expression
LAMA3	TCGA-ER-A2ND-06	710	1	high Expression
LAMA3	TCGA-ER-A2NG-06	951	0	high Expression
LAMA3	TCGA-FS-A1YY-06	6953	1	high Expression
LAMA3	TCGA-FS-A1ZA-06	842	1	high Expression
LAMA3	TCGA-FS-A1ZB-06	1486	1	high Expression
LAMA3	TCGA-FS-A1ZN-01	730	1	high Expression
LAMA3	TCGA-FS-A1ZS-06	4525	0	high Expression
LAMA3	TCGA-FS-A1ZZ-06	822	1	high Expression
LAMA3	TCGA-FS-A4F8-06	5318	1	high Expression
LAMA3	TCGA-FS-A4F9-06	378	0	high Expression
LAMA3	TCGA-FW-A3I3-06	6	0	high Expression
LAMA3	TCGA-FW-A5DX-01	61	0	high Expression
LAMA3	TCGA-GN-A26A-06	988	1	high Expression
LAMA3	TCGA-D3-A1Q1-06	504	1	low Expression
LAMA3	TCGA-D3-A1Q9-06	961	1	low Expression
LAMA3	TCGA-D3-A1QB-06	2512	0	low Expression
LAMA3	TCGA-D3-A2JA-06	3514	0	low Expression
LAMA3	TCGA-D3-A2JH-06	951	0	low Expression
LAMA3	TCGA-D3-A2JL-06	4748	0	low Expression
LAMA3	TCGA-D3-A2JO-06	1547	0	low Expression
LAMA3	TCGA-D3-A3C6-06	1765	1	low Expression
LAMA3	TCGA-D3-A3CE-06	1832	1	low Expression
LAMA3	TCGA-D3-A3MO-06	283	1	low Expression
LAMA3	TCGA-D3-A51E-06	4923	0	low Expression
LAMA3	TCGA-D3-A51K-06	559	0	low Expression
LAMA3	TCGA-D3-A5GO-06	4195	0	low Expression
LAMA3	TCGA-D9-A1JX-06	215	1	low Expression
LAMA3	TCGA-D9-A3Z1-06	345	0	low Expression
LAMA3	TCGA-D9-A4Z3-01	104	0	low Expression
LAMA3	TCGA-DA-A1HY-06	3564	0	low Expression
LAMA3	TCGA-DA-A3F3-06	319	1	low Expression
LAMA3	TCGA-DA-A3F5-06	6553	0	low Expression
LAMA3	TCGA-EB-A41B-01	3	0	low Expression
LAMA3	TCGA-EE-A17X-06	907	1	low Expression
LAMA3	TCGA-EE-A17Y-06	828	1	low Expression
LAMA3	TCGA-EE-A29E-06	1205	0	low Expression
LAMA3	TCGA-EE-A29S-06	1700	0	low Expression
LAMA3	TCGA-EE-A2GB-06	1446	0	low Expression
LAMA3	TCGA-EE-A2GM-06	2296	0	low Expression
LAMA3	TCGA-EE-A2GN-06	2766	0	low Expression
LAMA3	TCGA-EE-A2GS-06	1691	0	low Expression
LAMA3	TCGA-EE-A2M6-06	3931	0	low Expression
LAMA3	TCGA-EE-A2MI-06	6224	1	low Expression
LAMA3	TCGA-EE-A2MP-06	7562	1	low Expression
LAMA3	TCGA-EE-A2MU-06	1620	0	low Expression
LAMA3	TCGA-EE-A3AE-06	813	0	low Expression
LAMA3	TCGA-EE-A3AF-06	420	1	low Expression
LAMA3	TCGA-EE-A3J8-06	1044	0	low Expression
LAMA3	TCGA-ER-A19D-06	383	1	low Expression
LAMA3	TCGA-ER-A2NF-06	497	0	low Expression
LAMA3	TCGA-ER-A3ES-06	7514	1	low Expression
LAMA3	TCGA-ER-A3PL-06	1010	0	low Expression
LAMA3	TCGA-FR-A3R1-01	307	0	low Expression
LAMA3	TCGA-FS-A1Z0-06	6163	1	low Expression
LAMA3	TCGA-FS-A1ZC-06	10870	1	low Expression
LAMA3	TCGA-FS-A1ZD-06	1628	1	low Expression
LAMA3	TCGA-FS-A1ZF-06	470	1	low Expression
LAMA3	TCGA-FS-A1ZJ-06	1441	1	low Expression
LAMA3	TCGA-FS-A1ZK-06	728	1	low Expression
LAMA3	TCGA-FS-A1ZQ-06	4062	1	low Expression
LAMA3	TCGA-FS-A1ZU-06	808	1	low Expression
LAMA3	TCGA-FS-A1ZW-06	1505	0	low Expression
LAMA3	TCGA-FS-A1ZY-06	823	1	low Expression
LAMA3	TCGA-FS-A4F0-06	2366	0	low Expression
LAMA3	TCGA-FS-A4F2-06	1525	1	low Expression
LAMA3	TCGA-FS-A4F4-06	2028	1	low Expression
LAMA3	TCGA-FS-A4FB-06	813	1	low Expression
LAMA3	TCGA-FS-A4FD-06	2369	0	low Expression
LAMA3	TCGA-GF-A3OT-06	301	0	low Expression
LAMA3	TCGA-GN-A26D-06	1204	0	low Expression
LAMP3	TCGA-D3-A1QB-06	2512	0	high Expression
LAMP3	TCGA-D3-A2J7-06	3136	1	high Expression
LAMP3	TCGA-D3-A2J8-06	1992	1	high Expression
LAMP3	TCGA-D3-A2J9-06	723	1	high Expression
LAMP3	TCGA-D3-A2JD-06	361	1	high Expression
LAMP3	TCGA-D3-A2JF-06	1483	0	high Expression
LAMP3	TCGA-D3-A2JH-06	951	0	high Expression
LAMP3	TCGA-D3-A2JL-06	4748	0	high Expression
LAMP3	TCGA-D3-A2JN-06	2022	0	high Expression
LAMP3	TCGA-D3-A2JO-06	1547	0	high Expression
LAMP3	TCGA-D3-A3C8-06	1038	0	high Expression
LAMP3	TCGA-D3-A3CB-06	5052	0	high Expression
LAMP3	TCGA-D3-A3CF-06	746	1	high Expression
LAMP3	TCGA-D3-A51E-06	4923	0	high Expression
LAMP3	TCGA-D9-A149-06	1663	0	high Expression
LAMP3	TCGA-D9-A1JW-06	111	0	high Expression
LAMP3	TCGA-DA-A1HV-06	1487	0	high Expression
LAMP3	TCGA-DA-A1I5-06	3265	0	high Expression
LAMP3	TCGA-DA-A1IB-06	713	0	high Expression
LAMP3	TCGA-DA-A3F3-06	319	1	high Expression
LAMP3	TCGA-EB-A299-01	378	0	high Expression
LAMP3	TCGA-EB-A3XC-01	9	0	high Expression
LAMP3	TCGA-EB-A3XD-01	430	0	high Expression
LAMP3	TCGA-EB-A3Y6-01	16	0	high Expression
LAMP3	TCGA-EB-A44N-01	45	0	high Expression
LAMP3	TCGA-EB-A44Q-06	28	0	high Expression
LAMP3	TCGA-EB-A4XL-01	0	0	high Expression
LAMP3	TCGA-EE-A183-06	817	1	high Expression
LAMP3	TCGA-EE-A29G-06	2191	1	high Expression
LAMP3	TCGA-EE-A29M-06	1349	0	high Expression
LAMP3	TCGA-EE-A2A1-06	2401	0	high Expression
LAMP3	TCGA-EE-A2A6-06	1787	0	high Expression
LAMP3	TCGA-EE-A2GH-06	5536	0	high Expression
LAMP3	TCGA-EE-A2GK-06	1664	0	high Expression
LAMP3	TCGA-EE-A2GL-06	1673	0	high Expression
LAMP3	TCGA-EE-A2ME-06	3141	1	high Expression
LAMP3	TCGA-EE-A2MG-06	3138	1	high Expression
LAMP3	TCGA-EE-A2MJ-06	2927	0	high Expression
LAMP3	TCGA-EE-A2MT-06	1265	0	high Expression
LAMP3	TCGA-EE-A2MU-06	1620	0	high Expression
LAMP3	TCGA-EE-A3AA-06	3781	0	high Expression
LAMP3	TCGA-EE-A3JH-06	3095	0	high Expression
LAMP3	TCGA-ER-A195-06	1078	1	high Expression
LAMP3	TCGA-ER-A196-01	476	0	high Expression
LAMP3	TCGA-ER-A19A-06	2365	0	high Expression
LAMP3	TCGA-ER-A19B-06	2993	1	high Expression
LAMP3	TCGA-ER-A19G-06	8180	0	high Expression
LAMP3	TCGA-ER-A19P-06	4930	1	high Expression
LAMP3	TCGA-ER-A19Q-06	1548	1	high Expression
LAMP3	TCGA-ER-A1A1-06	2433	0	high Expression
LAMP3	TCGA-ER-A2NG-06	951	0	high Expression
LAMP3	TCGA-FR-A44A-06	4885	0	high Expression
LAMP3	TCGA-FS-A1Z4-06	854	1	high Expression
LAMP3	TCGA-FS-A1ZA-06	842	1	high Expression
LAMP3	TCGA-GN-A263-01	467	1	high Expression
LAMP3	TCGA-GN-A265-06	2577	0	high Expression
LAMP3	TCGA-GN-A26A-06	988	1	high Expression
LAMP3	TCGA-BF-A1PV-01	14	0	low Expression
LAMP3	TCGA-D3-A1Q1-06	504	1	low Expression
LAMP3	TCGA-D3-A1QA-06	2326	0	low Expression
LAMP3	TCGA-D3-A3ML-06	421	1	low Expression
LAMP3	TCGA-D3-A3MO-06	283	1	low Expression
LAMP3	TCGA-D3-A51T-06	458	0	low Expression
LAMP3	TCGA-D9-A1JX-06	215	1	low Expression
LAMP3	TCGA-DA-A1I4-06	1093	1	low Expression
LAMP3	TCGA-DA-A1I7-06	1861	0	low Expression
LAMP3	TCGA-EB-A41A-01	8	0	low Expression
LAMP3	TCGA-EB-A42Y-01	6	0	low Expression
LAMP3	TCGA-EB-A44P-01	7	0	low Expression
LAMP3	TCGA-EB-A44R-06	309	0	low Expression
LAMP3	TCGA-EB-A5FP-01	6	0	low Expression
LAMP3	TCGA-EE-A17X-06	907	1	low Expression
LAMP3	TCGA-EE-A17Y-06	828	1	low Expression
LAMP3	TCGA-EE-A17Z-06	263	1	low Expression
LAMP3	TCGA-EE-A180-06	2889	1	low Expression
LAMP3	TCGA-EE-A182-06	447	1	low Expression
LAMP3	TCGA-EE-A20C-06	4600	1	low Expression
LAMP3	TCGA-EE-A29B-06	2452	0	low Expression
LAMP3	TCGA-EE-A29E-06	1205	0	low Expression
LAMP3	TCGA-EE-A29R-06	440	0	low Expression
LAMP3	TCGA-EE-A29W-06	5217	0	low Expression
LAMP3	TCGA-EE-A2A5-06	1194	1	low Expression
LAMP3	TCGA-EE-A2GJ-06	2717	0	low Expression
LAMP3	TCGA-EE-A2GM-06	2296	0	low Expression
LAMP3	TCGA-EE-A2GN-06	2766	0	low Expression
LAMP3	TCGA-EE-A2GR-06	435	0	low Expression
LAMP3	TCGA-EE-A2M6-06	3931	0	low Expression
LAMP3	TCGA-EE-A2MI-06	6224	1	low Expression
LAMP3	TCGA-EE-A2ML-06	6175	0	low Expression
LAMP3	TCGA-EE-A2MM-06	5106	1	low Expression
LAMP3	TCGA-EE-A3AD-06	112	0	low Expression
LAMP3	TCGA-EE-A3J8-06	1044	0	low Expression
LAMP3	TCGA-ER-A19J-06	195	1	low Expression
LAMP3	TCGA-ER-A2ND-06	710	1	low Expression
LAMP3	TCGA-ER-A3ES-06	7514	1	low Expression
LAMP3	TCGA-ER-A3PL-06	1010	0	low Expression
LAMP3	TCGA-FS-A1YY-06	6953	1	low Expression
LAMP3	TCGA-FS-A1ZD-06	1628	1	low Expression
LAMP3	TCGA-FS-A1ZE-06	1225	0	low Expression
LAMP3	TCGA-FS-A1ZG-06	295	1	low Expression
LAMP3	TCGA-FS-A1ZJ-06	1441	1	low Expression
LAMP3	TCGA-FS-A1ZU-06	808	1	low Expression
LAMP3	TCGA-FS-A1ZY-06	823	1	low Expression
LAMP3	TCGA-FS-A1ZZ-06	822	1	low Expression
LAMP3	TCGA-FS-A4F0-06	2366	0	low Expression
LAMP3	TCGA-FS-A4F2-06	1525	1	low Expression
LAMP3	TCGA-FS-A4F4-06	2028	1	low Expression
LAMP3	TCGA-FS-A4F9-06	378	0	low Expression
LAMP3	TCGA-FS-A4FB-06	813	1	low Expression
LAMP3	TCGA-FS-A4FD-06	2369	0	low Expression
LAMP3	TCGA-GF-A2C7-01	21	0	low Expression
LAMP3	TCGA-GN-A262-06	3664	0	low Expression
LAMP3	TCGA-GN-A267-06	1959	1	low Expression
LAMP3	TCGA-GN-A268-06	1909	1	low Expression
IL2RB	TCGA-D3-A1QB-06	2512	0	high Expression
IL2RB	TCGA-D3-A2J8-06	1992	1	high Expression
IL2RB	TCGA-D3-A2J9-06	723	1	high Expression
IL2RB	TCGA-D3-A2JF-06	1483	0	high Expression
IL2RB	TCGA-D3-A2JH-06	951	0	high Expression
IL2RB	TCGA-D3-A2JL-06	4748	0	high Expression
IL2RB	TCGA-D3-A2JO-06	1547	0	high Expression
IL2RB	TCGA-D3-A3C8-06	1038	0	high Expression
IL2RB	TCGA-D3-A3CB-06	5052	0	high Expression
IL2RB	TCGA-D3-A3CE-06	1832	1	high Expression
IL2RB	TCGA-D3-A3CF-06	746	1	high Expression
IL2RB	TCGA-D3-A3MR-06	3151	0	high Expression
IL2RB	TCGA-D3-A51J-06	4012	0	high Expression
IL2RB	TCGA-D9-A1JW-06	111	0	high Expression
IL2RB	TCGA-D9-A1JX-06	215	1	high Expression
IL2RB	TCGA-D9-A3Z1-06	345	0	high Expression
IL2RB	TCGA-D9-A3Z3-06	98	0	high Expression
IL2RB	TCGA-D9-A4Z3-01	104	0	high Expression
IL2RB	TCGA-DA-A1HV-06	1487	0	high Expression
IL2RB	TCGA-DA-A1HW-06	1096	1	high Expression
IL2RB	TCGA-DA-A1I5-06	3265	0	high Expression
IL2RB	TCGA-DA-A1IB-06	713	0	high Expression
IL2RB	TCGA-EB-A3XD-01	430	0	high Expression
IL2RB	TCGA-EB-A44Q-06	28	0	high Expression
IL2RB	TCGA-EE-A181-06	1026	0	high Expression
IL2RB	TCGA-EE-A183-06	817	1	high Expression
IL2RB	TCGA-EE-A29P-06	1716	0	high Expression
IL2RB	TCGA-EE-A29X-06	545	1	high Expression
IL2RB	TCGA-EE-A2A1-06	2401	0	high Expression
IL2RB	TCGA-EE-A2A6-06	1787	0	high Expression
IL2RB	TCGA-EE-A2GE-06	4134	0	high Expression
IL2RB	TCGA-EE-A2GH-06	5536	0	high Expression
IL2RB	TCGA-EE-A2GI-06	686	0	high Expression
IL2RB	TCGA-EE-A2GK-06	1664	0	high Expression
IL2RB	TCGA-EE-A2GL-06	1673	0	high Expression
IL2RB	TCGA-EE-A2MC-06	1871	0	high Expression
IL2RB	TCGA-EE-A2ME-06	3141	1	high Expression
IL2RB	TCGA-EE-A2MG-06	3138	1	high Expression
IL2RB	TCGA-EE-A2MJ-06	2927	0	high Expression
IL2RB	TCGA-EE-A2MN-06	1446	1	high Expression
IL2RB	TCGA-EE-A2MU-06	1620	0	high Expression
IL2RB	TCGA-EE-A3J5-06	1124	1	high Expression
IL2RB	TCGA-EE-A3JH-06	3095	0	high Expression
IL2RB	TCGA-ER-A195-06	1078	1	high Expression
IL2RB	TCGA-ER-A197-06	423	1	high Expression
IL2RB	TCGA-ER-A199-06	279	1	high Expression
IL2RB	TCGA-ER-A19A-06	2365	0	high Expression
IL2RB	TCGA-ER-A19P-06	4930	1	high Expression
IL2RB	TCGA-ER-A19S-06	1113	0	high Expression
IL2RB	TCGA-ER-A1A1-06	2433	0	high Expression
IL2RB	TCGA-ER-A2NG-06	951	0	high Expression
IL2RB	TCGA-FR-A44A-06	4885	0	high Expression
IL2RB	TCGA-FS-A1Z0-06	6163	1	high Expression
IL2RB	TCGA-FS-A1Z4-06	854	1	high Expression
IL2RB	TCGA-FS-A1ZH-06	995	1	high Expression
IL2RB	TCGA-FS-A4F8-06	5318	1	high Expression
IL2RB	TCGA-GN-A265-06	2577	0	high Expression
IL2RB	TCGA-BF-A1PV-01	14	0	low Expression
IL2RB	TCGA-D3-A3C6-06	1765	1	low Expression
IL2RB	TCGA-D3-A3ML-06	421	1	low Expression
IL2RB	TCGA-D9-A4Z2-01	93	0	low Expression
IL2RB	TCGA-DA-A1HY-06	3564	0	low Expression
IL2RB	TCGA-DA-A3F5-06	6553	0	low Expression
IL2RB	TCGA-EB-A24C-01	632	0	low Expression
IL2RB	TCGA-EB-A41A-01	8	0	low Expression
IL2RB	TCGA-EB-A42Y-01	6	0	low Expression
IL2RB	TCGA-EB-A5FP-01	6	0	low Expression
IL2RB	TCGA-EE-A17X-06	907	1	low Expression
IL2RB	TCGA-EE-A17Z-06	263	1	low Expression
IL2RB	TCGA-EE-A180-06	2889	1	low Expression
IL2RB	TCGA-EE-A185-06	150	1	low Expression
IL2RB	TCGA-EE-A20C-06	4600	1	low Expression
IL2RB	TCGA-EE-A20H-06	5118	1	low Expression
IL2RB	TCGA-EE-A29A-06	1926	1	low Expression
IL2RB	TCGA-EE-A29B-06	2452	0	low Expression
IL2RB	TCGA-EE-A29E-06	1205	0	low Expression
IL2RB	TCGA-EE-A29Q-06	1136	0	low Expression
IL2RB	TCGA-EE-A29R-06	440	0	low Expression
IL2RB	TCGA-EE-A29V-06	787	1	low Expression
IL2RB	TCGA-EE-A29W-06	5217	0	low Expression
IL2RB	TCGA-EE-A2A5-06	1194	1	low Expression
IL2RB	TCGA-EE-A2GO-06	3101	0	low Expression
IL2RB	TCGA-EE-A2GR-06	435	0	low Expression
IL2RB	TCGA-EE-A2MM-06	5106	1	low Expression
IL2RB	TCGA-EE-A3AD-06	112	0	low Expression
IL2RB	TCGA-EE-A3AG-06	714	0	low Expression
IL2RB	TCGA-EE-A3AH-06	4221	1	low Expression
IL2RB	TCGA-EE-A3J8-06	1044	0	low Expression
IL2RB	TCGA-ER-A196-01	476	0	low Expression
IL2RB	TCGA-ER-A19J-06	195	1	low Expression
IL2RB	TCGA-ER-A19L-06	3987	1	low Expression
IL2RB	TCGA-ER-A2ND-06	710	1	low Expression
IL2RB	TCGA-ER-A3ES-06	7514	1	low Expression
IL2RB	TCGA-FS-A1YY-06	6953	1	low Expression
IL2RB	TCGA-FS-A1Z3-06	636	1	low Expression
IL2RB	TCGA-FS-A1ZC-06	10870	1	low Expression
IL2RB	TCGA-FS-A1ZE-06	1225	0	low Expression
IL2RB	TCGA-FS-A1ZF-06	470	1	low Expression
IL2RB	TCGA-FS-A1ZG-06	295	1	low Expression
IL2RB	TCGA-FS-A1ZN-01	730	1	low Expression
IL2RB	TCGA-FS-A1ZS-06	4525	0	low Expression
IL2RB	TCGA-FS-A1ZU-06	808	1	low Expression
IL2RB	TCGA-FS-A1ZY-06	823	1	low Expression
IL2RB	TCGA-FS-A1ZZ-06	822	1	low Expression
IL2RB	TCGA-FS-A4F0-06	2366	0	low Expression
IL2RB	TCGA-FS-A4F2-06	1525	1	low Expression
IL2RB	TCGA-FS-A4F9-06	378	0	low Expression
IL2RB	TCGA-FS-A4FB-06	813	1	low Expression
IL2RB	TCGA-FW-A3I3-06	6	0	low Expression
IL2RB	TCGA-FW-A5DX-01	61	0	low Expression
IL2RB	TCGA-GF-A2C7-01	21	0	low Expression
IL2RB	TCGA-GN-A262-06	3664	0	low Expression
IL2RB	TCGA-GN-A268-06	1909	1	low Expression
IL2RB	TCGA-GN-A26D-06	1204	0	low Expression
CHRDL1	TCGA-D3-A1Q1-06	504	1	high Expression
CHRDL1	TCGA-D3-A1Q4-06	3408	0	high Expression
CHRDL1	TCGA-D3-A2J7-06	3136	1	high Expression
CHRDL1	TCGA-D3-A2J8-06	1992	1	high Expression
CHRDL1	TCGA-D3-A2JA-06	3514	0	high Expression
CHRDL1	TCGA-D3-A2JF-06	1483	0	high Expression
CHRDL1	TCGA-D3-A2JN-06	2022	0	high Expression
CHRDL1	TCGA-D3-A2JP-06	1371	0	high Expression
CHRDL1	TCGA-D3-A3C6-06	1765	1	high Expression
CHRDL1	TCGA-D3-A51J-06	4012	0	high Expression
CHRDL1	TCGA-D3-A51N-06	305	0	high Expression
CHRDL1	TCGA-D9-A4Z2-01	93	0	high Expression
CHRDL1	TCGA-DA-A1HV-06	1487	0	high Expression
CHRDL1	TCGA-DA-A1I8-06	1640	1	high Expression
CHRDL1	TCGA-DA-A3F3-06	319	1	high Expression
CHRDL1	TCGA-DA-A3F5-06	6553	0	high Expression
CHRDL1	TCGA-EB-A24C-01	632	0	high Expression
CHRDL1	TCGA-EB-A3XD-01	430	0	high Expression
CHRDL1	TCGA-EB-A4XL-01	0	0	high Expression
CHRDL1	TCGA-EE-A17Z-06	263	1	high Expression
CHRDL1	TCGA-EE-A183-06	817	1	high Expression
CHRDL1	TCGA-EE-A29A-06	1926	1	high Expression
CHRDL1	TCGA-EE-A29C-06	1455	0	high Expression
CHRDL1	TCGA-EE-A29R-06	440	0	high Expression
CHRDL1	TCGA-EE-A29W-06	5217	0	high Expression
CHRDL1	TCGA-EE-A2A1-06	2401	0	high Expression
CHRDL1	TCGA-EE-A2GE-06	4134	0	high Expression
CHRDL1	TCGA-EE-A2GK-06	1664	0	high Expression
CHRDL1	TCGA-EE-A2GO-06	3101	0	high Expression
CHRDL1	TCGA-EE-A2GP-06	422	1	high Expression
CHRDL1	TCGA-EE-A2M6-06	3931	0	high Expression
CHRDL1	TCGA-EE-A2ME-06	3141	1	high Expression
CHRDL1	TCGA-EE-A2MG-06	3138	1	high Expression
CHRDL1	TCGA-EE-A2MJ-06	2927	0	high Expression
CHRDL1	TCGA-EE-A2MK-06	4403	0	high Expression
CHRDL1	TCGA-EE-A2MQ-06	1315	1	high Expression
CHRDL1	TCGA-EE-A3AA-06	3781	0	high Expression
CHRDL1	TCGA-EE-A3AB-06	3733	0	high Expression
CHRDL1	TCGA-EE-A3AG-06	714	0	high Expression
CHRDL1	TCGA-EE-A3J8-06	1044	0	high Expression
CHRDL1	TCGA-ER-A19H-06	4634	0	high Expression
CHRDL1	TCGA-ER-A19L-06	3987	1	high Expression
CHRDL1	TCGA-ER-A19P-06	4930	1	high Expression
CHRDL1	TCGA-ER-A1A1-06	2433	0	high Expression
CHRDL1	TCGA-ER-A3ET-06	2443	0	high Expression
CHRDL1	TCGA-FS-A1YW-06	6598	1	high Expression
CHRDL1	TCGA-FS-A1Z4-06	854	1	high Expression
CHRDL1	TCGA-FS-A1ZB-06	1486	1	high Expression
CHRDL1	TCGA-FS-A1ZC-06	10870	1	high Expression
CHRDL1	TCGA-FS-A1ZE-06	1225	0	high Expression
CHRDL1	TCGA-FS-A1ZH-06	995	1	high Expression
CHRDL1	TCGA-FS-A1ZP-06	2273	1	high Expression
CHRDL1	TCGA-FS-A1ZS-06	4525	0	high Expression
CHRDL1	TCGA-FS-A1ZZ-06	822	1	high Expression
CHRDL1	TCGA-FS-A4F8-06	5318	1	high Expression
CHRDL1	TCGA-FW-A3TV-06	0	0	high Expression
CHRDL1	TCGA-FW-A5DX-01	61	0	high Expression
CHRDL1	TCGA-BF-A1PV-01	14	0	low Expression
CHRDL1	TCGA-D3-A1Q9-06	961	1	low Expression
CHRDL1	TCGA-D3-A1QA-06	2326	0	low Expression
CHRDL1	TCGA-D3-A2JL-06	4748	0	low Expression
CHRDL1	TCGA-D3-A2JO-06	1547	0	low Expression
CHRDL1	TCGA-D3-A3C8-06	1038	0	low Expression
CHRDL1	TCGA-D3-A3ML-06	421	1	low Expression
CHRDL1	TCGA-D3-A51E-06	4923	0	low Expression
CHRDL1	TCGA-D3-A51T-06	458	0	low Expression
CHRDL1	TCGA-D9-A148-06	4609	0	low Expression
CHRDL1	TCGA-D9-A1JW-06	111	0	low Expression
CHRDL1	TCGA-D9-A1JX-06	215	1	low Expression
CHRDL1	TCGA-D9-A3Z1-06	345	0	low Expression
CHRDL1	TCGA-DA-A1I4-06	1093	1	low Expression
CHRDL1	TCGA-DA-A1I7-06	1861	0	low Expression
CHRDL1	TCGA-EB-A1NK-01	612	0	low Expression
CHRDL1	TCGA-EB-A24D-01	302	0	low Expression
CHRDL1	TCGA-EB-A3HV-01	39	0	low Expression
CHRDL1	TCGA-EB-A3XB-01	408	0	low Expression
CHRDL1	TCGA-EB-A3XF-01	277	0	low Expression
CHRDL1	TCGA-EB-A3Y7-01	0	0	low Expression
CHRDL1	TCGA-EB-A41A-01	8	0	low Expression
CHRDL1	TCGA-EB-A42Y-01	6	0	low Expression
CHRDL1	TCGA-EB-A431-01	52	0	low Expression
CHRDL1	TCGA-EB-A44O-01	5	0	low Expression
CHRDL1	TCGA-EB-A44Q-06	28	0	low Expression
CHRDL1	TCGA-EB-A5FP-01	6	0	low Expression
CHRDL1	TCGA-EE-A17X-06	907	1	low Expression
CHRDL1	TCGA-EE-A17Y-06	828	1	low Expression
CHRDL1	TCGA-EE-A182-06	447	1	low Expression
CHRDL1	TCGA-EE-A185-06	150	1	low Expression
CHRDL1	TCGA-EE-A20C-06	4600	1	low Expression
CHRDL1	TCGA-EE-A29B-06	2452	0	low Expression
CHRDL1	TCGA-EE-A29E-06	1205	0	low Expression
CHRDL1	TCGA-EE-A29V-06	787	1	low Expression
CHRDL1	TCGA-EE-A2GD-06	9567	0	low Expression
CHRDL1	TCGA-EE-A2GJ-06	2717	0	low Expression
CHRDL1	TCGA-EE-A2M5-06	659	1	low Expression
CHRDL1	TCGA-EE-A2MM-06	5106	1	low Expression
CHRDL1	TCGA-EE-A2MU-06	1620	0	low Expression
CHRDL1	TCGA-EE-A3AC-06	786	0	low Expression
CHRDL1	TCGA-EE-A3AE-06	813	0	low Expression
CHRDL1	TCGA-EE-A3AF-06	420	1	low Expression
CHRDL1	TCGA-ER-A196-01	476	0	low Expression
CHRDL1	TCGA-ER-A198-06	1543	1	low Expression
CHRDL1	TCGA-ER-A19B-06	2993	1	low Expression
CHRDL1	TCGA-ER-A19K-01	469	1	low Expression
CHRDL1	TCGA-ER-A19Q-06	1548	1	low Expression
CHRDL1	TCGA-ER-A2ND-06	710	1	low Expression
CHRDL1	TCGA-ER-A2NF-06	497	0	low Expression
CHRDL1	TCGA-ER-A2NG-06	951	0	low Expression
CHRDL1	TCGA-FR-A3R1-01	307	0	low Expression
CHRDL1	TCGA-FR-A3YN-06	2448	0	low Expression
CHRDL1	TCGA-FS-A1ZJ-06	1441	1	low Expression
CHRDL1	TCGA-FW-A3I3-06	6	0	low Expression
CHRDL1	TCGA-GF-A2C7-01	21	0	low Expression
CHRDL1	TCGA-GN-A268-06	1909	1	low Expression
COMP	TCGA-D3-A1Q4-06	3408	0	high Expression
COMP	TCGA-D3-A2J7-06	3136	1	high Expression
COMP	TCGA-D3-A2JD-06	361	1	high Expression
COMP	TCGA-D3-A2JH-06	951	0	high Expression
COMP	TCGA-D3-A2JK-06	368	1	high Expression
COMP	TCGA-D9-A149-06	1663	0	high Expression
COMP	TCGA-D9-A3Z3-06	98	0	high Expression
COMP	TCGA-D9-A4Z2-01	93	0	high Expression
COMP	TCGA-DA-A1I1-06	5926	0	high Expression
COMP	TCGA-DA-A1I4-06	1093	1	high Expression
COMP	TCGA-DA-A1I5-06	3265	0	high Expression
COMP	TCGA-DA-A1I7-06	1861	0	high Expression
COMP	TCGA-EB-A1NK-01	612	0	high Expression
COMP	TCGA-EB-A24C-01	632	0	high Expression
COMP	TCGA-EB-A24D-01	302	0	high Expression
COMP	TCGA-EB-A299-01	378	0	high Expression
COMP	TCGA-EB-A3XD-01	430	0	high Expression
COMP	TCGA-EB-A3XE-01	179	0	high Expression
COMP	TCGA-EB-A3Y6-01	16	0	high Expression
COMP	TCGA-EB-A42Z-01	441	0	high Expression
COMP	TCGA-EB-A44R-06	309	0	high Expression
COMP	TCGA-EB-A4XL-01	0	0	high Expression
COMP	TCGA-EE-A183-06	817	1	high Expression
COMP	TCGA-EE-A20B-06	3335	0	high Expression
COMP	TCGA-EE-A29A-06	1926	1	high Expression
COMP	TCGA-EE-A29C-06	1455	0	high Expression
COMP	TCGA-EE-A29G-06	2191	1	high Expression
COMP	TCGA-EE-A29P-06	1716	0	high Expression
COMP	TCGA-EE-A29R-06	440	0	high Expression
COMP	TCGA-EE-A29S-06	1700	0	high Expression
COMP	TCGA-EE-A2A0-06	1424	1	high Expression
COMP	TCGA-EE-A2GD-06	9567	0	high Expression
COMP	TCGA-EE-A2GE-06	4134	0	high Expression
COMP	TCGA-EE-A2GH-06	5536	0	high Expression
COMP	TCGA-EE-A2GN-06	2766	0	high Expression
COMP	TCGA-EE-A2GP-06	422	1	high Expression
COMP	TCGA-EE-A2GS-06	1691	0	high Expression
COMP	TCGA-EE-A3AF-06	420	1	high Expression
COMP	TCGA-ER-A195-06	1078	1	high Expression
COMP	TCGA-ER-A19C-06	1487	1	high Expression
COMP	TCGA-ER-A19D-06	383	1	high Expression
COMP	TCGA-ER-A19J-06	195	1	high Expression
COMP	TCGA-ER-A19L-06	3987	1	high Expression
COMP	TCGA-ER-A3ET-06	2443	0	high Expression
COMP	TCGA-FS-A1YY-06	6953	1	high Expression
COMP	TCGA-FS-A1ZB-06	1486	1	high Expression
COMP	TCGA-FS-A1ZC-06	10870	1	high Expression
COMP	TCGA-FS-A1ZE-06	1225	0	high Expression
COMP	TCGA-FS-A1ZF-06	470	1	high Expression
COMP	TCGA-FS-A1ZH-06	995	1	high Expression
COMP	TCGA-FS-A1ZP-06	2273	1	high Expression
COMP	TCGA-FS-A1ZR-06	347	1	high Expression
COMP	TCGA-FS-A4F4-06	2028	1	high Expression
COMP	TCGA-FS-A4FC-06	1504	0	high Expression
COMP	TCGA-FS-A4FD-06	2369	0	high Expression
COMP	TCGA-FW-A3R5-06	699	0	high Expression
COMP	TCGA-GN-A265-06	2577	0	high Expression
COMP	TCGA-D3-A1Q1-06	504	1	low Expression
COMP	TCGA-D3-A2J9-06	723	1	low Expression
COMP	TCGA-D3-A3ML-06	421	1	low Expression
COMP	TCGA-D3-A3MO-06	283	1	low Expression
COMP	TCGA-D3-A51N-06	305	0	low Expression
COMP	TCGA-D9-A1JW-06	111	0	low Expression
COMP	TCGA-D9-A1JX-06	215	1	low Expression
COMP	TCGA-DA-A1HW-06	1096	1	low Expression
COMP	TCGA-DA-A1I8-06	1640	1	low Expression
COMP	TCGA-DA-A1IA-06	2005	1	low Expression
COMP	TCGA-EB-A3XB-01	408	0	low Expression
COMP	TCGA-EB-A44Q-06	28	0	low Expression
COMP	TCGA-EB-A5FP-01	6	0	low Expression
COMP	TCGA-EE-A17X-06	907	1	low Expression
COMP	TCGA-EE-A17Z-06	263	1	low Expression
COMP	TCGA-EE-A185-06	150	1	low Expression
COMP	TCGA-EE-A20C-06	4600	1	low Expression
COMP	TCGA-EE-A29B-06	2452	0	low Expression
COMP	TCGA-EE-A29E-06	1205	0	low Expression
COMP	TCGA-EE-A29M-06	1349	0	low Expression
COMP	TCGA-EE-A2A2-06	743	0	low Expression
COMP	TCGA-EE-A2A6-06	1787	0	low Expression
COMP	TCGA-EE-A2GB-06	1446	0	low Expression
COMP	TCGA-EE-A2GJ-06	2717	0	low Expression
COMP	TCGA-EE-A2GL-06	1673	0	low Expression
COMP	TCGA-EE-A2M5-06	659	1	low Expression
COMP	TCGA-EE-A2M6-06	3931	0	low Expression
COMP	TCGA-EE-A2ML-06	6175	0	low Expression
COMP	TCGA-EE-A2MM-06	5106	1	low Expression
COMP	TCGA-EE-A2MT-06	1265	0	low Expression
COMP	TCGA-EE-A3AA-06	3781	0	low Expression
COMP	TCGA-EE-A3AB-06	3733	0	low Expression
COMP	TCGA-EE-A3AC-06	786	0	low Expression
COMP	TCGA-EE-A3AD-06	112	0	low Expression
COMP	TCGA-EE-A3AE-06	813	0	low Expression
COMP	TCGA-EE-A3AG-06	714	0	low Expression
COMP	TCGA-EE-A3AH-06	4221	1	low Expression
COMP	TCGA-EE-A3J8-06	1044	0	low Expression
COMP	TCGA-ER-A198-06	1543	1	low Expression
COMP	TCGA-ER-A199-06	279	1	low Expression
COMP	TCGA-ER-A19B-06	2993	1	low Expression
COMP	TCGA-ER-A19S-06	1113	0	low Expression
COMP	TCGA-ER-A2NF-06	497	0	low Expression
COMP	TCGA-ER-A3ES-06	7514	1	low Expression
COMP	TCGA-FR-A44A-06	4885	0	low Expression
COMP	TCGA-FS-A1ZG-06	295	1	low Expression
COMP	TCGA-FS-A1ZJ-06	1441	1	low Expression
COMP	TCGA-FS-A1ZN-01	730	1	low Expression
COMP	TCGA-FS-A1ZU-06	808	1	low Expression
COMP	TCGA-FS-A1ZW-06	1505	0	low Expression
COMP	TCGA-FS-A1ZZ-06	822	1	low Expression
COMP	TCGA-FS-A4F0-06	2366	0	low Expression
COMP	TCGA-FS-A4F2-06	1525	1	low Expression
COMP	TCGA-FW-A3I3-06	6	0	low Expression
COMP	TCGA-FW-A5DX-01	61	0	low Expression
COMP	TCGA-GN-A262-06	3664	0	low Expression
COMP	TCGA-GN-A268-06	1909	1	low Expression
MEOX2	TCGA-D3-A1Q4-06	3408	0	high Expression
MEOX2	TCGA-D3-A1Q8-06	854	1	high Expression
MEOX2	TCGA-D3-A2J7-06	3136	1	high Expression
MEOX2	TCGA-D3-A2JA-06	3514	0	high Expression
MEOX2	TCGA-D3-A2JN-06	2022	0	high Expression
MEOX2	TCGA-D3-A2JP-06	1371	0	high Expression
MEOX2	TCGA-D3-A3C6-06	1765	1	high Expression
MEOX2	TCGA-D3-A3C7-06	1007	0	high Expression
MEOX2	TCGA-D3-A3CE-06	1832	1	high Expression
MEOX2	TCGA-D3-A3CF-06	746	1	high Expression
MEOX2	TCGA-D3-A3MO-06	283	1	high Expression
MEOX2	TCGA-D3-A51N-06	305	0	high Expression
MEOX2	TCGA-D9-A4Z2-01	93	0	high Expression
MEOX2	TCGA-DA-A1HY-06	3564	0	high Expression
MEOX2	TCGA-DA-A1I4-06	1093	1	high Expression
MEOX2	TCGA-DA-A3F5-06	6553	0	high Expression
MEOX2	TCGA-EB-A3XD-01	430	0	high Expression
MEOX2	TCGA-EB-A3XF-01	277	0	high Expression
MEOX2	TCGA-EE-A17Y-06	828	1	high Expression
MEOX2	TCGA-EE-A183-06	817	1	high Expression
MEOX2	TCGA-EE-A20B-06	3335	0	high Expression
MEOX2	TCGA-EE-A20H-06	5118	1	high Expression
MEOX2	TCGA-EE-A29A-06	1926	1	high Expression
MEOX2	TCGA-EE-A29C-06	1455	0	high Expression
MEOX2	TCGA-EE-A29R-06	440	0	high Expression
MEOX2	TCGA-EE-A29W-06	5217	0	high Expression
MEOX2	TCGA-EE-A2A0-06	1424	1	high Expression
MEOX2	TCGA-EE-A2A1-06	2401	0	high Expression
MEOX2	TCGA-EE-A2A5-06	1194	1	high Expression
MEOX2	TCGA-EE-A2GE-06	4134	0	high Expression
MEOX2	TCGA-EE-A2GK-06	1664	0	high Expression
MEOX2	TCGA-EE-A2GO-06	3101	0	high Expression
MEOX2	TCGA-EE-A2GP-06	422	1	high Expression
MEOX2	TCGA-EE-A2GS-06	1691	0	high Expression
MEOX2	TCGA-EE-A2M6-06	3931	0	high Expression
MEOX2	TCGA-EE-A2ME-06	3141	1	high Expression
MEOX2	TCGA-EE-A2MG-06	3138	1	high Expression
MEOX2	TCGA-EE-A2MQ-06	1315	1	high Expression
MEOX2	TCGA-EE-A3AB-06	3733	0	high Expression
MEOX2	TCGA-EE-A3AG-06	714	0	high Expression
MEOX2	TCGA-EE-A3AH-06	4221	1	high Expression
MEOX2	TCGA-EE-A3JH-06	3095	0	high Expression
MEOX2	TCGA-ER-A19D-06	383	1	high Expression
MEOX2	TCGA-ER-A19H-06	4634	0	high Expression
MEOX2	TCGA-ER-A19J-06	195	1	high Expression
MEOX2	TCGA-ER-A1A1-06	2433	0	high Expression
MEOX2	TCGA-FS-A1Z0-06	6163	1	high Expression
MEOX2	TCGA-FS-A1ZA-06	842	1	high Expression
MEOX2	TCGA-FS-A1ZB-06	1486	1	high Expression
MEOX2	TCGA-FS-A1ZD-06	1628	1	high Expression
MEOX2	TCGA-FS-A1ZH-06	995	1	high Expression
MEOX2	TCGA-FS-A1ZR-06	347	1	high Expression
MEOX2	TCGA-FS-A4F8-06	5318	1	high Expression
MEOX2	TCGA-FS-A4FB-06	813	1	high Expression
MEOX2	TCGA-GF-A3OT-06	301	0	high Expression
MEOX2	TCGA-GN-A262-06	3664	0	high Expression
MEOX2	TCGA-GN-A263-01	467	1	high Expression
MEOX2	TCGA-BF-A1PV-01	14	0	low Expression
MEOX2	TCGA-D3-A1Q9-06	961	1	low Expression
MEOX2	TCGA-D3-A1QA-06	2326	0	low Expression
MEOX2	TCGA-D3-A1QB-06	2512	0	low Expression
MEOX2	TCGA-D3-A51E-06	4923	0	low Expression
MEOX2	TCGA-D3-A51K-06	559	0	low Expression
MEOX2	TCGA-D3-A51T-06	458	0	low Expression
MEOX2	TCGA-D9-A1JW-06	111	0	low Expression
MEOX2	TCGA-D9-A1JX-06	215	1	low Expression
MEOX2	TCGA-DA-A1HV-06	1487	0	low Expression
MEOX2	TCGA-DA-A1HW-06	1096	1	low Expression
MEOX2	TCGA-DA-A1IA-06	2005	1	low Expression
MEOX2	TCGA-EB-A24D-01	302	0	low Expression
MEOX2	TCGA-EB-A3XB-01	408	0	low Expression
MEOX2	TCGA-EB-A3Y7-01	0	0	low Expression
MEOX2	TCGA-EB-A41A-01	8	0	low Expression
MEOX2	TCGA-EB-A41B-01	3	0	low Expression
MEOX2	TCGA-EB-A42Y-01	6	0	low Expression
MEOX2	TCGA-EB-A42Z-01	441	0	low Expression
MEOX2	TCGA-EB-A431-01	52	0	low Expression
MEOX2	TCGA-EB-A44O-01	5	0	low Expression
MEOX2	TCGA-EB-A44P-01	7	0	low Expression
MEOX2	TCGA-EB-A44Q-06	28	0	low Expression
MEOX2	TCGA-EB-A5FP-01	6	0	low Expression
MEOX2	TCGA-EE-A181-06	1026	0	low Expression
MEOX2	TCGA-EE-A185-06	150	1	low Expression
MEOX2	TCGA-EE-A20C-06	4600	1	low Expression
MEOX2	TCGA-EE-A29E-06	1205	0	low Expression
MEOX2	TCGA-EE-A29V-06	787	1	low Expression
MEOX2	TCGA-EE-A2GI-06	686	0	low Expression
MEOX2	TCGA-EE-A2MK-06	4403	0	low Expression
MEOX2	TCGA-EE-A2ML-06	6175	0	low Expression
MEOX2	TCGA-EE-A2MM-06	5106	1	low Expression
MEOX2	TCGA-EE-A2MN-06	1446	1	low Expression
MEOX2	TCGA-EE-A2MT-06	1265	0	low Expression
MEOX2	TCGA-EE-A2MU-06	1620	0	low Expression
MEOX2	TCGA-EE-A3AC-06	786	0	low Expression
MEOX2	TCGA-EE-A3AD-06	112	0	low Expression
MEOX2	TCGA-EE-A3AE-06	813	0	low Expression
MEOX2	TCGA-EE-A3J8-06	1044	0	low Expression
MEOX2	TCGA-ER-A197-06	423	1	low Expression
MEOX2	TCGA-ER-A19S-06	1113	0	low Expression
MEOX2	TCGA-ER-A2ND-06	710	1	low Expression
MEOX2	TCGA-ER-A2NG-06	951	0	low Expression
MEOX2	TCGA-ER-A3ES-06	7514	1	low Expression
MEOX2	TCGA-FR-A3R1-01	307	0	low Expression
MEOX2	TCGA-FR-A3YN-06	2448	0	low Expression
MEOX2	TCGA-FR-A44A-06	4885	0	low Expression
MEOX2	TCGA-FS-A1ZJ-06	1441	1	low Expression
MEOX2	TCGA-FS-A1ZN-01	730	1	low Expression
MEOX2	TCGA-FS-A1ZQ-06	4062	1	low Expression
MEOX2	TCGA-FS-A1ZW-06	1505	0	low Expression
MEOX2	TCGA-FS-A1ZZ-06	822	1	low Expression
MEOX2	TCGA-FW-A3I3-06	6	0	low Expression
MEOX2	TCGA-FW-A3TV-06	0	0	low Expression
MEOX2	TCGA-GN-A268-06	1909	1	low Expression
MEOX2	TCGA-GN-A26D-06	1204	0	low Expression
CCL2	TCGA-D3-A1Q8-06	854	1	high Expression
CCL2	TCGA-D3-A2J8-06	1992	1	high Expression
CCL2	TCGA-D3-A2J9-06	723	1	high Expression
CCL2	TCGA-D3-A2JA-06	3514	0	high Expression
CCL2	TCGA-D3-A2JF-06	1483	0	high Expression
CCL2	TCGA-D3-A2JK-06	368	1	high Expression
CCL2	TCGA-D3-A2JN-06	2022	0	high Expression
CCL2	TCGA-D3-A2JP-06	1371	0	high Expression
CCL2	TCGA-D3-A3C8-06	1038	0	high Expression
CCL2	TCGA-D3-A3CB-06	5052	0	high Expression
CCL2	TCGA-D3-A3CF-06	746	1	high Expression
CCL2	TCGA-D3-A3MR-06	3151	0	high Expression
CCL2	TCGA-D3-A51N-06	305	0	high Expression
CCL2	TCGA-D3-A5GO-06	4195	0	high Expression
CCL2	TCGA-DA-A1HV-06	1487	0	high Expression
CCL2	TCGA-DA-A1HW-06	1096	1	high Expression
CCL2	TCGA-DA-A1I4-06	1093	1	high Expression
CCL2	TCGA-DA-A1I5-06	3265	0	high Expression
CCL2	TCGA-DA-A1I8-06	1640	1	high Expression
CCL2	TCGA-DA-A1IB-06	713	0	high Expression
CCL2	TCGA-EB-A3XF-01	277	0	high Expression
CCL2	TCGA-EB-A41A-01	8	0	high Expression
CCL2	TCGA-EB-A44N-01	45	0	high Expression
CCL2	TCGA-EE-A183-06	817	1	high Expression
CCL2	TCGA-EE-A20F-06	2399	0	high Expression
CCL2	TCGA-EE-A29X-06	545	1	high Expression
CCL2	TCGA-EE-A2A0-06	1424	1	high Expression
CCL2	TCGA-EE-A2A1-06	2401	0	high Expression
CCL2	TCGA-EE-A2GE-06	4134	0	high Expression
CCL2	TCGA-EE-A2GH-06	5536	0	high Expression
CCL2	TCGA-EE-A2GK-06	1664	0	high Expression
CCL2	TCGA-EE-A2GP-06	422	1	high Expression
CCL2	TCGA-EE-A2MC-06	1871	0	high Expression
CCL2	TCGA-EE-A2ME-06	3141	1	high Expression
CCL2	TCGA-EE-A2MG-06	3138	1	high Expression
CCL2	TCGA-EE-A2MI-06	6224	1	high Expression
CCL2	TCGA-EE-A2MJ-06	2927	0	high Expression
CCL2	TCGA-EE-A2MU-06	1620	0	high Expression
CCL2	TCGA-EE-A3AA-06	3781	0	high Expression
CCL2	TCGA-EE-A3AE-06	813	0	high Expression
CCL2	TCGA-ER-A195-06	1078	1	high Expression
CCL2	TCGA-ER-A197-06	423	1	high Expression
CCL2	TCGA-ER-A199-06	279	1	high Expression
CCL2	TCGA-ER-A19A-06	2365	0	high Expression
CCL2	TCGA-ER-A19G-06	8180	0	high Expression
CCL2	TCGA-ER-A19P-06	4930	1	high Expression
CCL2	TCGA-ER-A19Q-06	1548	1	high Expression
CCL2	TCGA-ER-A19S-06	1113	0	high Expression
CCL2	TCGA-ER-A1A1-06	2433	0	high Expression
CCL2	TCGA-ER-A3ET-06	2443	0	high Expression
CCL2	TCGA-FR-A44A-06	4885	0	high Expression
CCL2	TCGA-FS-A1Z4-06	854	1	high Expression
CCL2	TCGA-FS-A1ZB-06	1486	1	high Expression
CCL2	TCGA-FS-A1ZH-06	995	1	high Expression
CCL2	TCGA-FS-A4F8-06	5318	1	high Expression
CCL2	TCGA-FS-A4F9-06	378	0	high Expression
CCL2	TCGA-GN-A265-06	2577	0	high Expression
CCL2	TCGA-BF-A1PV-01	14	0	low Expression
CCL2	TCGA-D3-A1Q1-06	504	1	low Expression
CCL2	TCGA-D3-A3ML-06	421	1	low Expression
CCL2	TCGA-D9-A148-06	4609	0	low Expression
CCL2	TCGA-D9-A3Z1-06	345	0	low Expression
CCL2	TCGA-D9-A4Z3-01	104	0	low Expression
CCL2	TCGA-DA-A1IA-06	2005	1	low Expression
CCL2	TCGA-DA-A1IC-06	2071	1	low Expression
CCL2	TCGA-DA-A3F5-06	6553	0	low Expression
CCL2	TCGA-EB-A24C-01	632	0	low Expression
CCL2	TCGA-EB-A24D-01	302	0	low Expression
CCL2	TCGA-EB-A3XE-01	179	0	low Expression
CCL2	TCGA-EB-A41B-01	3	0	low Expression
CCL2	TCGA-EB-A431-01	52	0	low Expression
CCL2	TCGA-EB-A44O-01	5	0	low Expression
CCL2	TCGA-EB-A44R-06	309	0	low Expression
CCL2	TCGA-EB-A5FP-01	6	0	low Expression
CCL2	TCGA-EE-A17Z-06	263	1	low Expression
CCL2	TCGA-EE-A185-06	150	1	low Expression
CCL2	TCGA-EE-A20C-06	4600	1	low Expression
CCL2	TCGA-EE-A20H-06	5118	1	low Expression
CCL2	TCGA-EE-A29A-06	1926	1	low Expression
CCL2	TCGA-EE-A29E-06	1205	0	low Expression
CCL2	TCGA-EE-A29Q-06	1136	0	low Expression
CCL2	TCGA-EE-A29V-06	787	1	low Expression
CCL2	TCGA-EE-A29W-06	5217	0	low Expression
CCL2	TCGA-EE-A2GB-06	1446	0	low Expression
CCL2	TCGA-EE-A2GM-06	2296	0	low Expression
CCL2	TCGA-EE-A2GR-06	435	0	low Expression
CCL2	TCGA-EE-A2MQ-06	1315	1	low Expression
CCL2	TCGA-EE-A3AD-06	112	0	low Expression
CCL2	TCGA-EE-A3AG-06	714	0	low Expression
CCL2	TCGA-EE-A3J8-06	1044	0	low Expression
CCL2	TCGA-ER-A19B-06	2993	1	low Expression
CCL2	TCGA-ER-A19H-06	4634	0	low Expression
CCL2	TCGA-ER-A19K-01	469	1	low Expression
CCL2	TCGA-ER-A2ND-06	710	1	low Expression
CCL2	TCGA-ER-A2NF-06	497	0	low Expression
CCL2	TCGA-ER-A3ES-06	7514	1	low Expression
CCL2	TCGA-FR-A3YN-06	2448	0	low Expression
CCL2	TCGA-FS-A1Z3-06	636	1	low Expression
CCL2	TCGA-FS-A1ZC-06	10870	1	low Expression
CCL2	TCGA-FS-A1ZD-06	1628	1	low Expression
CCL2	TCGA-FS-A1ZE-06	1225	0	low Expression
CCL2	TCGA-FS-A1ZF-06	470	1	low Expression
CCL2	TCGA-FS-A1ZG-06	295	1	low Expression
CCL2	TCGA-FS-A1ZK-06	728	1	low Expression
CCL2	TCGA-FS-A1ZY-06	823	1	low Expression
CCL2	TCGA-FS-A1ZZ-06	822	1	low Expression
CCL2	TCGA-FS-A4F0-06	2366	0	low Expression
CCL2	TCGA-FS-A4FB-06	813	1	low Expression
CCL2	TCGA-FS-A4FD-06	2369	0	low Expression
CCL2	TCGA-FW-A3I3-06	6	0	low Expression
CCL2	TCGA-FW-A3TV-06	0	0	low Expression
CCL2	TCGA-FW-A5DX-01	61	0	low Expression
CCL2	TCGA-GN-A262-06	3664	0	low Expression
CCL2	TCGA-GN-A26D-06	1204	0	low Expression
CCL8	TCGA-D3-A1QA-06	2326	0	high Expression
CCL8	TCGA-D3-A1QB-06	2512	0	high Expression
CCL8	TCGA-D3-A2J8-06	1992	1	high Expression
CCL8	TCGA-D3-A2J9-06	723	1	high Expression
CCL8	TCGA-D3-A2JF-06	1483	0	high Expression
CCL8	TCGA-D3-A2JL-06	4748	0	high Expression
CCL8	TCGA-D3-A2JO-06	1547	0	high Expression
CCL8	TCGA-D3-A3C6-06	1765	1	high Expression
CCL8	TCGA-D3-A3C8-06	1038	0	high Expression
CCL8	TCGA-D3-A3CB-06	5052	0	high Expression
CCL8	TCGA-D3-A3CE-06	1832	1	high Expression
CCL8	TCGA-D3-A3MR-06	3151	0	high Expression
CCL8	TCGA-D3-A51E-06	4923	0	high Expression
CCL8	TCGA-D3-A51N-06	305	0	high Expression
CCL8	TCGA-D3-A5GO-06	4195	0	high Expression
CCL8	TCGA-D9-A149-06	1663	0	high Expression
CCL8	TCGA-D9-A1JX-06	215	1	high Expression
CCL8	TCGA-DA-A1HV-06	1487	0	high Expression
CCL8	TCGA-DA-A1HW-06	1096	1	high Expression
CCL8	TCGA-DA-A1I1-06	5926	0	high Expression
CCL8	TCGA-DA-A1I5-06	3265	0	high Expression
CCL8	TCGA-EB-A3XB-01	408	0	high Expression
CCL8	TCGA-EB-A3XC-01	9	0	high Expression
CCL8	TCGA-EB-A3XF-01	277	0	high Expression
CCL8	TCGA-EB-A44P-01	7	0	high Expression
CCL8	TCGA-EE-A181-06	1026	0	high Expression
CCL8	TCGA-EE-A20F-06	2399	0	high Expression
CCL8	TCGA-EE-A29M-06	1349	0	high Expression
CCL8	TCGA-EE-A29P-06	1716	0	high Expression
CCL8	TCGA-EE-A2A0-06	1424	1	high Expression
CCL8	TCGA-EE-A2GE-06	4134	0	high Expression
CCL8	TCGA-EE-A2GH-06	5536	0	high Expression
CCL8	TCGA-EE-A2M5-06	659	1	high Expression
CCL8	TCGA-EE-A2MC-06	1871	0	high Expression
CCL8	TCGA-EE-A2MI-06	6224	1	high Expression
CCL8	TCGA-EE-A2MK-06	4403	0	high Expression
CCL8	TCGA-EE-A2ML-06	6175	0	high Expression
CCL8	TCGA-EE-A2MM-06	5106	1	high Expression
CCL8	TCGA-EE-A2MP-06	7562	1	high Expression
CCL8	TCGA-EE-A2MU-06	1620	0	high Expression
CCL8	TCGA-EE-A3AB-06	3733	0	high Expression
CCL8	TCGA-EE-A3AC-06	786	0	high Expression
CCL8	TCGA-EE-A3AE-06	813	0	high Expression
CCL8	TCGA-EE-A3JH-06	3095	0	high Expression
CCL8	TCGA-ER-A197-06	423	1	high Expression
CCL8	TCGA-ER-A198-06	1543	1	high Expression
CCL8	TCGA-ER-A19A-06	2365	0	high Expression
CCL8	TCGA-ER-A19G-06	8180	0	high Expression
CCL8	TCGA-ER-A19Q-06	1548	1	high Expression
CCL8	TCGA-ER-A19S-06	1113	0	high Expression
CCL8	TCGA-ER-A2NG-06	951	0	high Expression
CCL8	TCGA-FR-A44A-06	4885	0	high Expression
CCL8	TCGA-FS-A1Z4-06	854	1	high Expression
CCL8	TCGA-FS-A1ZW-06	1505	0	high Expression
CCL8	TCGA-GF-A3OT-06	301	0	high Expression
CCL8	TCGA-GN-A263-01	467	1	high Expression
CCL8	TCGA-GN-A265-06	2577	0	high Expression
CCL8	TCGA-BF-A1PV-01	14	0	low Expression
CCL8	TCGA-D3-A2JD-06	361	1	low Expression
CCL8	TCGA-D3-A2JK-06	368	1	low Expression
CCL8	TCGA-D3-A3MO-06	283	1	low Expression
CCL8	TCGA-D3-A3MU-06	819	0	low Expression
CCL8	TCGA-DA-A1I0-06	620	1	low Expression
CCL8	TCGA-DA-A1IA-06	2005	1	low Expression
CCL8	TCGA-DA-A1IC-06	2071	1	low Expression
CCL8	TCGA-DA-A3F5-06	6553	0	low Expression
CCL8	TCGA-EB-A1NK-01	612	0	low Expression
CCL8	TCGA-EB-A24D-01	302	0	low Expression
CCL8	TCGA-EB-A3HV-01	39	0	low Expression
CCL8	TCGA-EB-A3XE-01	179	0	low Expression
CCL8	TCGA-EB-A41A-01	8	0	low Expression
CCL8	TCGA-EB-A5FP-01	6	0	low Expression
CCL8	TCGA-EE-A17Y-06	828	1	low Expression
CCL8	TCGA-EE-A17Z-06	263	1	low Expression
CCL8	TCGA-EE-A182-06	447	1	low Expression
CCL8	TCGA-EE-A183-06	817	1	low Expression
CCL8	TCGA-EE-A185-06	150	1	low Expression
CCL8	TCGA-EE-A20C-06	4600	1	low Expression
CCL8	TCGA-EE-A20H-06	5118	1	low Expression
CCL8	TCGA-EE-A29A-06	1926	1	low Expression
CCL8	TCGA-EE-A29E-06	1205	0	low Expression
CCL8	TCGA-EE-A29G-06	2191	1	low Expression
CCL8	TCGA-EE-A29Q-06	1136	0	low Expression
CCL8	TCGA-EE-A29V-06	787	1	low Expression
CCL8	TCGA-EE-A29W-06	5217	0	low Expression
CCL8	TCGA-EE-A2GL-06	1673	0	low Expression
CCL8	TCGA-EE-A2GR-06	435	0	low Expression
CCL8	TCGA-EE-A2MQ-06	1315	1	low Expression
CCL8	TCGA-EE-A3AD-06	112	0	low Expression
CCL8	TCGA-EE-A3AG-06	714	0	low Expression
CCL8	TCGA-EE-A3AH-06	4221	1	low Expression
CCL8	TCGA-EE-A3J8-06	1044	0	low Expression
CCL8	TCGA-ER-A19B-06	2993	1	low Expression
CCL8	TCGA-ER-A2ND-06	710	1	low Expression
CCL8	TCGA-ER-A3ES-06	7514	1	low Expression
CCL8	TCGA-FS-A1YW-06	6598	1	low Expression
CCL8	TCGA-FS-A1YY-06	6953	1	low Expression
CCL8	TCGA-FS-A1Z3-06	636	1	low Expression
CCL8	TCGA-FS-A1ZC-06	10870	1	low Expression
CCL8	TCGA-FS-A1ZD-06	1628	1	low Expression
CCL8	TCGA-FS-A1ZE-06	1225	0	low Expression
CCL8	TCGA-FS-A1ZF-06	470	1	low Expression
CCL8	TCGA-FS-A1ZK-06	728	1	low Expression
CCL8	TCGA-FS-A1ZQ-06	4062	1	low Expression
CCL8	TCGA-FS-A1ZY-06	823	1	low Expression
CCL8	TCGA-FS-A4F0-06	2366	0	low Expression
CCL8	TCGA-FS-A4F4-06	2028	1	low Expression
CCL8	TCGA-FS-A4FB-06	813	1	low Expression
CCL8	TCGA-FW-A3I3-06	6	0	low Expression
CCL8	TCGA-FW-A3TV-06	0	0	low Expression
CCL8	TCGA-FW-A5DX-01	61	0	low Expression
CCL8	TCGA-GF-A2C7-01	21	0	low Expression
CCL8	TCGA-GN-A262-06	3664	0	low Expression
CCL8	TCGA-GN-A26D-06	1204	0	low Expression
ST6GALNAC5	TCGA-BF-A1PV-01	14	0	high Expression
ST6GALNAC5	TCGA-D3-A1Q4-06	3408	0	high Expression
ST6GALNAC5	TCGA-D3-A1Q8-06	854	1	high Expression
ST6GALNAC5	TCGA-D3-A2JA-06	3514	0	high Expression
ST6GALNAC5	TCGA-D3-A2JF-06	1483	0	high Expression
ST6GALNAC5	TCGA-D3-A2JP-06	1371	0	high Expression
ST6GALNAC5	TCGA-D3-A3C6-06	1765	1	high Expression
ST6GALNAC5	TCGA-D3-A3C7-06	1007	0	high Expression
ST6GALNAC5	TCGA-D3-A3MR-06	3151	0	high Expression
ST6GALNAC5	TCGA-D3-A51E-06	4923	0	high Expression
ST6GALNAC5	TCGA-D3-A51J-06	4012	0	high Expression
ST6GALNAC5	TCGA-D3-A51T-06	458	0	high Expression
ST6GALNAC5	TCGA-D9-A148-06	4609	0	high Expression
ST6GALNAC5	TCGA-D9-A4Z2-01	93	0	high Expression
ST6GALNAC5	TCGA-DA-A1HV-06	1487	0	high Expression
ST6GALNAC5	TCGA-DA-A1HY-06	3564	0	high Expression
ST6GALNAC5	TCGA-DA-A1I1-06	5926	0	high Expression
ST6GALNAC5	TCGA-DA-A1I7-06	1861	0	high Expression
ST6GALNAC5	TCGA-DA-A1I8-06	1640	1	high Expression
ST6GALNAC5	TCGA-DA-A1IB-06	713	0	high Expression
ST6GALNAC5	TCGA-EB-A42Z-01	441	0	high Expression
ST6GALNAC5	TCGA-EB-A5FP-01	6	0	high Expression
ST6GALNAC5	TCGA-EE-A20B-06	3335	0	high Expression
ST6GALNAC5	TCGA-EE-A20F-06	2399	0	high Expression
ST6GALNAC5	TCGA-EE-A20H-06	5118	1	high Expression
ST6GALNAC5	TCGA-EE-A29A-06	1926	1	high Expression
ST6GALNAC5	TCGA-EE-A29H-06	979	0	high Expression
ST6GALNAC5	TCGA-EE-A29Q-06	1136	0	high Expression
ST6GALNAC5	TCGA-EE-A29R-06	440	0	high Expression
ST6GALNAC5	TCGA-EE-A2A0-06	1424	1	high Expression
ST6GALNAC5	TCGA-EE-A2GH-06	5536	0	high Expression
ST6GALNAC5	TCGA-EE-A2GI-06	686	0	high Expression
ST6GALNAC5	TCGA-EE-A2GO-06	3101	0	high Expression
ST6GALNAC5	TCGA-EE-A2GP-06	422	1	high Expression
ST6GALNAC5	TCGA-EE-A2ME-06	3141	1	high Expression
ST6GALNAC5	TCGA-EE-A2MG-06	3138	1	high Expression
ST6GALNAC5	TCGA-EE-A2MI-06	6224	1	high Expression
ST6GALNAC5	TCGA-EE-A2MK-06	4403	0	high Expression
ST6GALNAC5	TCGA-EE-A2MM-06	5106	1	high Expression
ST6GALNAC5	TCGA-EE-A2MP-06	7562	1	high Expression
ST6GALNAC5	TCGA-EE-A3AD-06	112	0	high Expression
ST6GALNAC5	TCGA-EE-A3AG-06	714	0	high Expression
ST6GALNAC5	TCGA-EE-A3AH-06	4221	1	high Expression
ST6GALNAC5	TCGA-EE-A3J8-06	1044	0	high Expression
ST6GALNAC5	TCGA-ER-A19A-06	2365	0	high Expression
ST6GALNAC5	TCGA-ER-A19H-06	4634	0	high Expression
ST6GALNAC5	TCGA-FR-A3R1-01	307	0	high Expression
ST6GALNAC5	TCGA-FR-A44A-06	4885	0	high Expression
ST6GALNAC5	TCGA-FS-A1ZA-06	842	1	high Expression
ST6GALNAC5	TCGA-FS-A1ZD-06	1628	1	high Expression
ST6GALNAC5	TCGA-FS-A1ZH-06	995	1	high Expression
ST6GALNAC5	TCGA-FS-A1ZR-06	347	1	high Expression
ST6GALNAC5	TCGA-FS-A1ZZ-06	822	1	high Expression
ST6GALNAC5	TCGA-FS-A4FC-06	1504	0	high Expression
ST6GALNAC5	TCGA-FW-A5DX-01	61	0	high Expression
ST6GALNAC5	TCGA-GN-A265-06	2577	0	high Expression
ST6GALNAC5	TCGA-GN-A26A-06	988	1	high Expression
ST6GALNAC5	TCGA-D3-A1Q1-06	504	1	low Expression
ST6GALNAC5	TCGA-D3-A1Q9-06	961	1	low Expression
ST6GALNAC5	TCGA-D3-A1QB-06	2512	0	low Expression
ST6GALNAC5	TCGA-D9-A149-06	1663	0	low Expression
ST6GALNAC5	TCGA-D9-A3Z1-06	345	0	low Expression
ST6GALNAC5	TCGA-D9-A4Z3-01	104	0	low Expression
ST6GALNAC5	TCGA-DA-A1IA-06	2005	1	low Expression
ST6GALNAC5	TCGA-DA-A1IC-06	2071	1	low Expression
ST6GALNAC5	TCGA-EB-A3XF-01	277	0	low Expression
ST6GALNAC5	TCGA-EB-A3Y7-01	0	0	low Expression
ST6GALNAC5	TCGA-EB-A41A-01	8	0	low Expression
ST6GALNAC5	TCGA-EB-A42Y-01	6	0	low Expression
ST6GALNAC5	TCGA-EB-A44O-01	5	0	low Expression
ST6GALNAC5	TCGA-EB-A44R-06	309	0	low Expression
ST6GALNAC5	TCGA-EB-A553-01	13	0	low Expression
ST6GALNAC5	TCGA-EE-A17X-06	907	1	low Expression
ST6GALNAC5	TCGA-EE-A17Z-06	263	1	low Expression
ST6GALNAC5	TCGA-EE-A180-06	2889	1	low Expression
ST6GALNAC5	TCGA-EE-A182-06	447	1	low Expression
ST6GALNAC5	TCGA-EE-A183-06	817	1	low Expression
ST6GALNAC5	TCGA-EE-A185-06	150	1	low Expression
ST6GALNAC5	TCGA-EE-A20C-06	4600	1	low Expression
ST6GALNAC5	TCGA-EE-A29B-06	2452	0	low Expression
ST6GALNAC5	TCGA-EE-A29C-06	1455	0	low Expression
ST6GALNAC5	TCGA-EE-A29E-06	1205	0	low Expression
ST6GALNAC5	TCGA-EE-A29G-06	2191	1	low Expression
ST6GALNAC5	TCGA-EE-A29V-06	787	1	low Expression
ST6GALNAC5	TCGA-EE-A29X-06	545	1	low Expression
ST6GALNAC5	TCGA-EE-A2A1-06	2401	0	low Expression
ST6GALNAC5	TCGA-EE-A2GJ-06	2717	0	low Expression
ST6GALNAC5	TCGA-EE-A2GM-06	2296	0	low Expression
ST6GALNAC5	TCGA-EE-A2M5-06	659	1	low Expression
ST6GALNAC5	TCGA-EE-A2ML-06	6175	0	low Expression
ST6GALNAC5	TCGA-EE-A2MT-06	1265	0	low Expression
ST6GALNAC5	TCGA-EE-A3AB-06	3733	0	low Expression
ST6GALNAC5	TCGA-ER-A195-06	1078	1	low Expression
ST6GALNAC5	TCGA-ER-A197-06	423	1	low Expression
ST6GALNAC5	TCGA-ER-A19D-06	383	1	low Expression
ST6GALNAC5	TCGA-ER-A19G-06	8180	0	low Expression
ST6GALNAC5	TCGA-ER-A19K-01	469	1	low Expression
ST6GALNAC5	TCGA-ER-A2ND-06	710	1	low Expression
ST6GALNAC5	TCGA-ER-A2NF-06	497	0	low Expression
ST6GALNAC5	TCGA-ER-A3ES-06	7514	1	low Expression
ST6GALNAC5	TCGA-FS-A1Z3-06	636	1	low Expression
ST6GALNAC5	TCGA-FS-A1ZB-06	1486	1	low Expression
ST6GALNAC5	TCGA-FS-A1ZE-06	1225	0	low Expression
ST6GALNAC5	TCGA-FS-A1ZF-06	470	1	low Expression
ST6GALNAC5	TCGA-FS-A1ZG-06	295	1	low Expression
ST6GALNAC5	TCGA-FS-A1ZK-06	728	1	low Expression
ST6GALNAC5	TCGA-FS-A1ZP-06	2273	1	low Expression
ST6GALNAC5	TCGA-FS-A4F0-06	2366	0	low Expression
ST6GALNAC5	TCGA-FS-A4F2-06	1525	1	low Expression
ST6GALNAC5	TCGA-FS-A4F4-06	2028	1	low Expression
ST6GALNAC5	TCGA-FS-A4FB-06	813	1	low Expression
ST6GALNAC5	TCGA-GF-A2C7-01	21	0	low Expression
ST6GALNAC5	TCGA-GN-A263-01	467	1	low Expression
ST6GALNAC5	TCGA-GN-A268-06	1909	1	low Expression
CD48	TCGA-D3-A1QB-06	2512	0	high Expression
CD48	TCGA-D3-A2J8-06	1992	1	high Expression
CD48	TCGA-D3-A2J9-06	723	1	high Expression
CD48	TCGA-D3-A2JD-06	361	1	high Expression
CD48	TCGA-D3-A2JF-06	1483	0	high Expression
CD48	TCGA-D3-A2JH-06	951	0	high Expression
CD48	TCGA-D3-A2JL-06	4748	0	high Expression
CD48	TCGA-D3-A2JO-06	1547	0	high Expression
CD48	TCGA-D3-A3C8-06	1038	0	high Expression
CD48	TCGA-D3-A3CB-06	5052	0	high Expression
CD48	TCGA-D3-A3CE-06	1832	1	high Expression
CD48	TCGA-D3-A3CF-06	746	1	high Expression
CD48	TCGA-D3-A3MR-06	3151	0	high Expression
CD48	TCGA-D3-A51J-06	4012	0	high Expression
CD48	TCGA-D3-A51N-06	305	0	high Expression
CD48	TCGA-D9-A1JW-06	111	0	high Expression
CD48	TCGA-D9-A3Z1-06	345	0	high Expression
CD48	TCGA-DA-A1HV-06	1487	0	high Expression
CD48	TCGA-DA-A1HW-06	1096	1	high Expression
CD48	TCGA-DA-A1I1-06	5926	0	high Expression
CD48	TCGA-DA-A1I5-06	3265	0	high Expression
CD48	TCGA-DA-A1IB-06	713	0	high Expression
CD48	TCGA-EB-A3Y6-01	16	0	high Expression
CD48	TCGA-EB-A44Q-06	28	0	high Expression
CD48	TCGA-EE-A181-06	1026	0	high Expression
CD48	TCGA-EE-A183-06	817	1	high Expression
CD48	TCGA-EE-A29P-06	1716	0	high Expression
CD48	TCGA-EE-A2A0-06	1424	1	high Expression
CD48	TCGA-EE-A2A1-06	2401	0	high Expression
CD48	TCGA-EE-A2A6-06	1787	0	high Expression
CD48	TCGA-EE-A2GE-06	4134	0	high Expression
CD48	TCGA-EE-A2GH-06	5536	0	high Expression
CD48	TCGA-EE-A2GK-06	1664	0	high Expression
CD48	TCGA-EE-A2GL-06	1673	0	high Expression
CD48	TCGA-EE-A2GS-06	1691	0	high Expression
CD48	TCGA-EE-A2MC-06	1871	0	high Expression
CD48	TCGA-EE-A2ME-06	3141	1	high Expression
CD48	TCGA-EE-A2MG-06	3138	1	high Expression
CD48	TCGA-EE-A2MJ-06	2927	0	high Expression
CD48	TCGA-EE-A2MU-06	1620	0	high Expression
CD48	TCGA-EE-A3AA-06	3781	0	high Expression
CD48	TCGA-EE-A3AD-06	112	0	high Expression
CD48	TCGA-EE-A3JH-06	3095	0	high Expression
CD48	TCGA-ER-A197-06	423	1	high Expression
CD48	TCGA-ER-A199-06	279	1	high Expression
CD48	TCGA-ER-A19A-06	2365	0	high Expression
CD48	TCGA-ER-A19G-06	8180	0	high Expression
CD48	TCGA-ER-A19P-06	4930	1	high Expression
CD48	TCGA-ER-A19Q-06	1548	1	high Expression
CD48	TCGA-ER-A19S-06	1113	0	high Expression
CD48	TCGA-ER-A1A1-06	2433	0	high Expression
CD48	TCGA-ER-A2NG-06	951	0	high Expression
CD48	TCGA-FR-A44A-06	4885	0	high Expression
CD48	TCGA-FS-A1Z4-06	854	1	high Expression
CD48	TCGA-FS-A1ZW-06	1505	0	high Expression
CD48	TCGA-FS-A4F8-06	5318	1	high Expression
CD48	TCGA-GN-A265-06	2577	0	high Expression
CD48	TCGA-BF-A1PV-01	14	0	low Expression
CD48	TCGA-D3-A3C6-06	1765	1	low Expression
CD48	TCGA-D3-A3ML-06	421	1	low Expression
CD48	TCGA-DA-A1HY-06	3564	0	low Expression
CD48	TCGA-DA-A1I8-06	1640	1	low Expression
CD48	TCGA-DA-A1IA-06	2005	1	low Expression
CD48	TCGA-DA-A3F5-06	6553	0	low Expression
CD48	TCGA-EB-A1NK-01	612	0	low Expression
CD48	TCGA-EB-A24C-01	632	0	low Expression
CD48	TCGA-EB-A3Y7-01	0	0	low Expression
CD48	TCGA-EB-A42Y-01	6	0	low Expression
CD48	TCGA-EB-A42Z-01	441	0	low Expression
CD48	TCGA-EB-A44O-01	5	0	low Expression
CD48	TCGA-EB-A44P-01	7	0	low Expression
CD48	TCGA-EB-A5FP-01	6	0	low Expression
CD48	TCGA-EE-A17X-06	907	1	low Expression
CD48	TCGA-EE-A17Y-06	828	1	low Expression
CD48	TCGA-EE-A17Z-06	263	1	low Expression
CD48	TCGA-EE-A180-06	2889	1	low Expression
CD48	TCGA-EE-A185-06	150	1	low Expression
CD48	TCGA-EE-A20C-06	4600	1	low Expression
CD48	TCGA-EE-A20H-06	5118	1	low Expression
CD48	TCGA-EE-A29A-06	1926	1	low Expression
CD48	TCGA-EE-A29B-06	2452	0	low Expression
CD48	TCGA-EE-A29E-06	1205	0	low Expression
CD48	TCGA-EE-A29R-06	440	0	low Expression
CD48	TCGA-EE-A29V-06	787	1	low Expression
CD48	TCGA-EE-A29W-06	5217	0	low Expression
CD48	TCGA-EE-A2A5-06	1194	1	low Expression
CD48	TCGA-EE-A2GB-06	1446	0	low Expression
CD48	TCGA-EE-A2GM-06	2296	0	low Expression
CD48	TCGA-EE-A2GO-06	3101	0	low Expression
CD48	TCGA-EE-A2GR-06	435	0	low Expression
CD48	TCGA-EE-A2MT-06	1265	0	low Expression
CD48	TCGA-EE-A3AG-06	714	0	low Expression
CD48	TCGA-EE-A3J8-06	1044	0	low Expression
CD48	TCGA-ER-A196-01	476	0	low Expression
CD48	TCGA-ER-A3ES-06	7514	1	low Expression
CD48	TCGA-FR-A2OS-01	368	1	low Expression
CD48	TCGA-FS-A1YY-06	6953	1	low Expression
CD48	TCGA-FS-A1Z3-06	636	1	low Expression
CD48	TCGA-FS-A1ZC-06	10870	1	low Expression
CD48	TCGA-FS-A1ZD-06	1628	1	low Expression
CD48	TCGA-FS-A1ZE-06	1225	0	low Expression
CD48	TCGA-FS-A1ZF-06	470	1	low Expression
CD48	TCGA-FS-A1ZG-06	295	1	low Expression
CD48	TCGA-FS-A1ZQ-06	4062	1	low Expression
CD48	TCGA-FS-A1ZU-06	808	1	low Expression
CD48	TCGA-FS-A1ZY-06	823	1	low Expression
CD48	TCGA-FS-A1ZZ-06	822	1	low Expression
CD48	TCGA-FS-A4F0-06	2366	0	low Expression
CD48	TCGA-FS-A4F2-06	1525	1	low Expression
CD48	TCGA-FS-A4FB-06	813	1	low Expression
CD48	TCGA-FW-A5DX-01	61	0	low Expression
CD48	TCGA-GF-A2C7-01	21	0	low Expression
CD48	TCGA-GN-A262-06	3664	0	low Expression
CD48	TCGA-GN-A268-06	1909	1	low Expression
PLA2G2D	TCGA-D3-A1QB-06	2512	0	high Expression
PLA2G2D	TCGA-D3-A2J9-06	723	1	high Expression
PLA2G2D	TCGA-D3-A2JD-06	361	1	high Expression
PLA2G2D	TCGA-D3-A2JF-06	1483	0	high Expression
PLA2G2D	TCGA-D3-A2JH-06	951	0	high Expression
PLA2G2D	TCGA-D3-A2JL-06	4748	0	high Expression
PLA2G2D	TCGA-D3-A2JO-06	1547	0	high Expression
PLA2G2D	TCGA-D3-A3C7-06	1007	0	high Expression
PLA2G2D	TCGA-D3-A3C8-06	1038	0	high Expression
PLA2G2D	TCGA-D3-A3CB-06	5052	0	high Expression
PLA2G2D	TCGA-D3-A3CE-06	1832	1	high Expression
PLA2G2D	TCGA-D3-A3MR-06	3151	0	high Expression
PLA2G2D	TCGA-D3-A51J-06	4012	0	high Expression
PLA2G2D	TCGA-D3-A51K-06	559	0	high Expression
PLA2G2D	TCGA-D9-A148-06	4609	0	high Expression
PLA2G2D	TCGA-D9-A149-06	1663	0	high Expression
PLA2G2D	TCGA-D9-A1JW-06	111	0	high Expression
PLA2G2D	TCGA-D9-A1JX-06	215	1	high Expression
PLA2G2D	TCGA-D9-A3Z1-06	345	0	high Expression
PLA2G2D	TCGA-D9-A3Z3-06	98	0	high Expression
PLA2G2D	TCGA-DA-A1HV-06	1487	0	high Expression
PLA2G2D	TCGA-DA-A1HW-06	1096	1	high Expression
PLA2G2D	TCGA-DA-A1IB-06	713	0	high Expression
PLA2G2D	TCGA-EB-A44Q-06	28	0	high Expression
PLA2G2D	TCGA-EE-A181-06	1026	0	high Expression
PLA2G2D	TCGA-EE-A183-06	817	1	high Expression
PLA2G2D	TCGA-EE-A29H-06	979	0	high Expression
PLA2G2D	TCGA-EE-A29P-06	1716	0	high Expression
PLA2G2D	TCGA-EE-A2A1-06	2401	0	high Expression
PLA2G2D	TCGA-EE-A2A6-06	1787	0	high Expression
PLA2G2D	TCGA-EE-A2GH-06	5536	0	high Expression
PLA2G2D	TCGA-EE-A2GI-06	686	0	high Expression
PLA2G2D	TCGA-EE-A2GK-06	1664	0	high Expression
PLA2G2D	TCGA-EE-A2GL-06	1673	0	high Expression
PLA2G2D	TCGA-EE-A2MC-06	1871	0	high Expression
PLA2G2D	TCGA-EE-A2ME-06	3141	1	high Expression
PLA2G2D	TCGA-EE-A2MG-06	3138	1	high Expression
PLA2G2D	TCGA-EE-A2MJ-06	2927	0	high Expression
PLA2G2D	TCGA-EE-A2MK-06	4403	0	high Expression
PLA2G2D	TCGA-EE-A2ML-06	6175	0	high Expression
PLA2G2D	TCGA-EE-A2MN-06	1446	1	high Expression
PLA2G2D	TCGA-EE-A3AA-06	3781	0	high Expression
PLA2G2D	TCGA-EE-A3JH-06	3095	0	high Expression
PLA2G2D	TCGA-ER-A199-06	279	1	high Expression
PLA2G2D	TCGA-ER-A19A-06	2365	0	high Expression
PLA2G2D	TCGA-ER-A19G-06	8180	0	high Expression
PLA2G2D	TCGA-ER-A19P-06	4930	1	high Expression
PLA2G2D	TCGA-ER-A19Q-06	1548	1	high Expression
PLA2G2D	TCGA-ER-A19S-06	1113	0	high Expression
PLA2G2D	TCGA-ER-A1A1-06	2433	0	high Expression
PLA2G2D	TCGA-FR-A44A-06	4885	0	high Expression
PLA2G2D	TCGA-FS-A1Z4-06	854	1	high Expression
PLA2G2D	TCGA-FS-A1ZP-06	2273	1	high Expression
PLA2G2D	TCGA-FS-A1ZW-06	1505	0	high Expression
PLA2G2D	TCGA-FS-A4F8-06	5318	1	high Expression
PLA2G2D	TCGA-GN-A265-06	2577	0	high Expression
PLA2G2D	TCGA-GN-A26A-06	988	1	high Expression
PLA2G2D	TCGA-BF-A1PV-01	14	0	low Expression
PLA2G2D	TCGA-D3-A1Q1-06	504	1	low Expression
PLA2G2D	TCGA-D3-A3C6-06	1765	1	low Expression
PLA2G2D	TCGA-D3-A3ML-06	421	1	low Expression
PLA2G2D	TCGA-D3-A3MO-06	283	1	low Expression
PLA2G2D	TCGA-D9-A4Z2-01	93	0	low Expression
PLA2G2D	TCGA-D9-A4Z3-01	104	0	low Expression
PLA2G2D	TCGA-DA-A1HY-06	3564	0	low Expression
PLA2G2D	TCGA-DA-A1I4-06	1093	1	low Expression
PLA2G2D	TCGA-DA-A1I8-06	1640	1	low Expression
PLA2G2D	TCGA-DA-A3F5-06	6553	0	low Expression
PLA2G2D	TCGA-EB-A1NK-01	612	0	low Expression
PLA2G2D	TCGA-EB-A24C-01	632	0	low Expression
PLA2G2D	TCGA-EB-A299-01	378	0	low Expression
PLA2G2D	TCGA-EB-A3HV-01	39	0	low Expression
PLA2G2D	TCGA-EB-A3XC-01	9	0	low Expression
PLA2G2D	TCGA-EB-A3XF-01	277	0	low Expression
PLA2G2D	TCGA-EB-A3Y6-01	16	0	low Expression
PLA2G2D	TCGA-EB-A41A-01	8	0	low Expression
PLA2G2D	TCGA-EB-A42Y-01	6	0	low Expression
PLA2G2D	TCGA-EB-A42Z-01	441	0	low Expression
PLA2G2D	TCGA-EB-A5FP-01	6	0	low Expression
PLA2G2D	TCGA-EE-A17Y-06	828	1	low Expression
PLA2G2D	TCGA-EE-A17Z-06	263	1	low Expression
PLA2G2D	TCGA-EE-A185-06	150	1	low Expression
PLA2G2D	TCGA-EE-A20C-06	4600	1	low Expression
PLA2G2D	TCGA-EE-A29A-06	1926	1	low Expression
PLA2G2D	TCGA-EE-A29E-06	1205	0	low Expression
PLA2G2D	TCGA-EE-A29V-06	787	1	low Expression
PLA2G2D	TCGA-EE-A29W-06	5217	0	low Expression
PLA2G2D	TCGA-EE-A2A5-06	1194	1	low Expression
PLA2G2D	TCGA-EE-A2GD-06	9567	0	low Expression
PLA2G2D	TCGA-EE-A2GO-06	3101	0	low Expression
PLA2G2D	TCGA-EE-A2GR-06	435	0	low Expression
PLA2G2D	TCGA-EE-A3AD-06	112	0	low Expression
PLA2G2D	TCGA-EE-A3AG-06	714	0	low Expression
PLA2G2D	TCGA-EE-A3J8-06	1044	0	low Expression
PLA2G2D	TCGA-ER-A196-01	476	0	low Expression
PLA2G2D	TCGA-ER-A19B-06	2993	1	low Expression
PLA2G2D	TCGA-ER-A19J-06	195	1	low Expression
PLA2G2D	TCGA-ER-A3ES-06	7514	1	low Expression
PLA2G2D	TCGA-ER-A3PL-06	1010	0	low Expression
PLA2G2D	TCGA-FR-A2OS-01	368	1	low Expression
PLA2G2D	TCGA-FS-A1YY-06	6953	1	low Expression
PLA2G2D	TCGA-FS-A1ZC-06	10870	1	low Expression
PLA2G2D	TCGA-FS-A1ZD-06	1628	1	low Expression
PLA2G2D	TCGA-FS-A1ZK-06	728	1	low Expression
PLA2G2D	TCGA-FS-A1ZN-01	730	1	low Expression
PLA2G2D	TCGA-FS-A1ZS-06	4525	0	low Expression
PLA2G2D	TCGA-FS-A1ZU-06	808	1	low Expression
PLA2G2D	TCGA-FS-A1ZY-06	823	1	low Expression
PLA2G2D	TCGA-FS-A1ZZ-06	822	1	low Expression
PLA2G2D	TCGA-FS-A4F2-06	1525	1	low Expression
PLA2G2D	TCGA-FS-A4FB-06	813	1	low Expression
PLA2G2D	TCGA-GF-A2C7-01	21	0	low Expression
PLA2G2D	TCGA-GN-A262-06	3664	0	low Expression
PLA2G2D	TCGA-GN-A263-01	467	1	low Expression
HSD11B1	TCGA-D3-A1Q9-06	961	1	high Expression
HSD11B1	TCGA-D3-A2J8-06	1992	1	high Expression
HSD11B1	TCGA-D3-A2J9-06	723	1	high Expression
HSD11B1	TCGA-D3-A2JF-06	1483	0	high Expression
HSD11B1	TCGA-D3-A2JL-06	4748	0	high Expression
HSD11B1	TCGA-D3-A2JN-06	2022	0	high Expression
HSD11B1	TCGA-D3-A2JO-06	1547	0	high Expression
HSD11B1	TCGA-D3-A2JP-06	1371	0	high Expression
HSD11B1	TCGA-D3-A3C7-06	1007	0	high Expression
HSD11B1	TCGA-D3-A3CB-06	5052	0	high Expression
HSD11B1	TCGA-D3-A3CE-06	1832	1	high Expression
HSD11B1	TCGA-D3-A3MO-06	283	1	high Expression
HSD11B1	TCGA-D3-A3MR-06	3151	0	high Expression
HSD11B1	TCGA-D3-A51J-06	4012	0	high Expression
HSD11B1	TCGA-D3-A51T-06	458	0	high Expression
HSD11B1	TCGA-D9-A149-06	1663	0	high Expression
HSD11B1	TCGA-D9-A1JW-06	111	0	high Expression
HSD11B1	TCGA-D9-A1JX-06	215	1	high Expression
HSD11B1	TCGA-DA-A1HV-06	1487	0	high Expression
HSD11B1	TCGA-DA-A1HW-06	1096	1	high Expression
HSD11B1	TCGA-DA-A1HY-06	3564	0	high Expression
HSD11B1	TCGA-DA-A1I0-06	620	1	high Expression
HSD11B1	TCGA-DA-A1I5-06	3265	0	high Expression
HSD11B1	TCGA-DA-A1IB-06	713	0	high Expression
HSD11B1	TCGA-EB-A3XC-01	9	0	high Expression
HSD11B1	TCGA-EE-A20F-06	2399	0	high Expression
HSD11B1	TCGA-EE-A29C-06	1455	0	high Expression
HSD11B1	TCGA-EE-A29G-06	2191	1	high Expression
HSD11B1	TCGA-EE-A29P-06	1716	0	high Expression
HSD11B1	TCGA-EE-A29X-06	545	1	high Expression
HSD11B1	TCGA-EE-A2A6-06	1787	0	high Expression
HSD11B1	TCGA-EE-A2GD-06	9567	0	high Expression
HSD11B1	TCGA-EE-A2GE-06	4134	0	high Expression
HSD11B1	TCGA-EE-A2GH-06	5536	0	high Expression
HSD11B1	TCGA-EE-A2M5-06	659	1	high Expression
HSD11B1	TCGA-EE-A2M6-06	3931	0	high Expression
HSD11B1	TCGA-EE-A2MC-06	1871	0	high Expression
HSD11B1	TCGA-EE-A2ME-06	3141	1	high Expression
HSD11B1	TCGA-EE-A2MJ-06	2927	0	high Expression
HSD11B1	TCGA-EE-A3AB-06	3733	0	high Expression
HSD11B1	TCGA-EE-A3AE-06	813	0	high Expression
HSD11B1	TCGA-EE-A3AF-06	420	1	high Expression
HSD11B1	TCGA-EE-A3J5-06	1124	1	high Expression
HSD11B1	TCGA-EE-A3JH-06	3095	0	high Expression
HSD11B1	TCGA-ER-A199-06	279	1	high Expression
HSD11B1	TCGA-ER-A19A-06	2365	0	high Expression
HSD11B1	TCGA-ER-A19G-06	8180	0	high Expression
HSD11B1	TCGA-ER-A19Q-06	1548	1	high Expression
HSD11B1	TCGA-ER-A19S-06	1113	0	high Expression
HSD11B1	TCGA-ER-A2NG-06	951	0	high Expression
HSD11B1	TCGA-FR-A44A-06	4885	0	high Expression
HSD11B1	TCGA-FS-A1ZA-06	842	1	high Expression
HSD11B1	TCGA-FS-A1ZS-06	4525	0	high Expression
HSD11B1	TCGA-FS-A1ZW-06	1505	0	high Expression
HSD11B1	TCGA-GF-A3OT-06	301	0	high Expression
HSD11B1	TCGA-GN-A265-06	2577	0	high Expression
HSD11B1	TCGA-GN-A26A-06	988	1	high Expression
HSD11B1	TCGA-BF-A1PV-01	14	0	low Expression
HSD11B1	TCGA-D3-A1Q1-06	504	1	low Expression
HSD11B1	TCGA-D9-A4Z3-01	104	0	low Expression
HSD11B1	TCGA-DA-A1I8-06	1640	1	low Expression
HSD11B1	TCGA-DA-A1IA-06	2005	1	low Expression
HSD11B1	TCGA-DA-A1IC-06	2071	1	low Expression
HSD11B1	TCGA-DA-A3F3-06	319	1	low Expression
HSD11B1	TCGA-EB-A1NK-01	612	0	low Expression
HSD11B1	TCGA-EB-A24C-01	632	0	low Expression
HSD11B1	TCGA-EB-A24D-01	302	0	low Expression
HSD11B1	TCGA-EB-A3HV-01	39	0	low Expression
HSD11B1	TCGA-EB-A3Y7-01	0	0	low Expression
HSD11B1	TCGA-EB-A41A-01	8	0	low Expression
HSD11B1	TCGA-EB-A41B-01	3	0	low Expression
HSD11B1	TCGA-EB-A42Z-01	441	0	low Expression
HSD11B1	TCGA-EB-A431-01	52	0	low Expression
HSD11B1	TCGA-EB-A44O-01	5	0	low Expression
HSD11B1	TCGA-EB-A44R-06	309	0	low Expression
HSD11B1	TCGA-EB-A5FP-01	6	0	low Expression
HSD11B1	TCGA-EE-A17Z-06	263	1	low Expression
HSD11B1	TCGA-EE-A182-06	447	1	low Expression
HSD11B1	TCGA-EE-A185-06	150	1	low Expression
HSD11B1	TCGA-EE-A20C-06	4600	1	low Expression
HSD11B1	TCGA-EE-A29A-06	1926	1	low Expression
HSD11B1	TCGA-EE-A29B-06	2452	0	low Expression
HSD11B1	TCGA-EE-A29E-06	1205	0	low Expression
HSD11B1	TCGA-EE-A29Q-06	1136	0	low Expression
HSD11B1	TCGA-EE-A29V-06	787	1	low Expression
HSD11B1	TCGA-EE-A2GM-06	2296	0	low Expression
HSD11B1	TCGA-EE-A2GN-06	2766	0	low Expression
HSD11B1	TCGA-EE-A2GO-06	3101	0	low Expression
HSD11B1	TCGA-EE-A2GR-06	435	0	low Expression
HSD11B1	TCGA-EE-A2ML-06	6175	0	low Expression
HSD11B1	TCGA-EE-A2MT-06	1265	0	low Expression
HSD11B1	TCGA-EE-A3AD-06	112	0	low Expression
HSD11B1	TCGA-EE-A3AG-06	714	0	low Expression
HSD11B1	TCGA-EE-A3AH-06	4221	1	low Expression
HSD11B1	TCGA-EE-A3J8-06	1044	0	low Expression
HSD11B1	TCGA-ER-A196-01	476	0	low Expression
HSD11B1	TCGA-ER-A2ND-06	710	1	low Expression
HSD11B1	TCGA-ER-A2NF-06	497	0	low Expression
HSD11B1	TCGA-FR-A3R1-01	307	0	low Expression
HSD11B1	TCGA-FS-A1YY-06	6953	1	low Expression
HSD11B1	TCGA-FS-A1Z3-06	636	1	low Expression
HSD11B1	TCGA-FS-A1ZC-06	10870	1	low Expression
HSD11B1	TCGA-FS-A1ZF-06	470	1	low Expression
HSD11B1	TCGA-FS-A1ZJ-06	1441	1	low Expression
HSD11B1	TCGA-FS-A1ZK-06	728	1	low Expression
HSD11B1	TCGA-FS-A1ZN-01	730	1	low Expression
HSD11B1	TCGA-FS-A1ZY-06	823	1	low Expression
HSD11B1	TCGA-FS-A1ZZ-06	822	1	low Expression
HSD11B1	TCGA-FS-A4F0-06	2366	0	low Expression
HSD11B1	TCGA-FS-A4FB-06	813	1	low Expression
HSD11B1	TCGA-FW-A3I3-06	6	0	low Expression
HSD11B1	TCGA-GF-A2C7-01	21	0	low Expression
HSD11B1	TCGA-GN-A262-06	3664	0	low Expression
HSD11B1	TCGA-GN-A267-06	1959	1	low Expression
RARRES1	TCGA-D3-A2J7-06	3136	1	high Expression
RARRES1	TCGA-D3-A2J9-06	723	1	high Expression
RARRES1	TCGA-D3-A2JA-06	3514	0	high Expression
RARRES1	TCGA-D3-A2JF-06	1483	0	high Expression
RARRES1	TCGA-D3-A2JL-06	4748	0	high Expression
RARRES1	TCGA-D3-A2JN-06	2022	0	high Expression
RARRES1	TCGA-D3-A2JP-06	1371	0	high Expression
RARRES1	TCGA-D3-A3C7-06	1007	0	high Expression
RARRES1	TCGA-D3-A3C8-06	1038	0	high Expression
RARRES1	TCGA-D3-A3CF-06	746	1	high Expression
RARRES1	TCGA-D3-A3MU-06	819	0	high Expression
RARRES1	TCGA-D3-A51J-06	4012	0	high Expression
RARRES1	TCGA-D3-A51N-06	305	0	high Expression
RARRES1	TCGA-D9-A149-06	1663	0	high Expression
RARRES1	TCGA-DA-A1I4-06	1093	1	high Expression
RARRES1	TCGA-DA-A1I5-06	3265	0	high Expression
RARRES1	TCGA-DA-A1IB-06	713	0	high Expression
RARRES1	TCGA-EE-A20B-06	3335	0	high Expression
RARRES1	TCGA-EE-A29C-06	1455	0	high Expression
RARRES1	TCGA-EE-A29G-06	2191	1	high Expression
RARRES1	TCGA-EE-A29P-06	1716	0	high Expression
RARRES1	TCGA-EE-A29R-06	440	0	high Expression
RARRES1	TCGA-EE-A29S-06	1700	0	high Expression
RARRES1	TCGA-EE-A29X-06	545	1	high Expression
RARRES1	TCGA-EE-A2A0-06	1424	1	high Expression
RARRES1	TCGA-EE-A2GE-06	4134	0	high Expression
RARRES1	TCGA-EE-A2GH-06	5536	0	high Expression
RARRES1	TCGA-EE-A2GP-06	422	1	high Expression
RARRES1	TCGA-EE-A2MC-06	1871	0	high Expression
RARRES1	TCGA-EE-A2ME-06	3141	1	high Expression
RARRES1	TCGA-EE-A2MG-06	3138	1	high Expression
RARRES1	TCGA-EE-A2ML-06	6175	0	high Expression
RARRES1	TCGA-EE-A2MU-06	1620	0	high Expression
RARRES1	TCGA-EE-A3AA-06	3781	0	high Expression
RARRES1	TCGA-EE-A3AB-06	3733	0	high Expression
RARRES1	TCGA-EE-A3AF-06	420	1	high Expression
RARRES1	TCGA-EE-A3AH-06	4221	1	high Expression
RARRES1	TCGA-EE-A3J5-06	1124	1	high Expression
RARRES1	TCGA-EE-A3JH-06	3095	0	high Expression
RARRES1	TCGA-ER-A195-06	1078	1	high Expression
RARRES1	TCGA-ER-A199-06	279	1	high Expression
RARRES1	TCGA-ER-A19A-06	2365	0	high Expression
RARRES1	TCGA-ER-A19B-06	2993	1	high Expression
RARRES1	TCGA-ER-A19J-06	195	1	high Expression
RARRES1	TCGA-ER-A19P-06	4930	1	high Expression
RARRES1	TCGA-ER-A19Q-06	1548	1	high Expression
RARRES1	TCGA-ER-A19S-06	1113	0	high Expression
RARRES1	TCGA-ER-A3ET-06	2443	0	high Expression
RARRES1	TCGA-FR-A44A-06	4885	0	high Expression
RARRES1	TCGA-FS-A1ZH-06	995	1	high Expression
RARRES1	TCGA-FS-A1ZP-06	2273	1	high Expression
RARRES1	TCGA-FS-A1ZS-06	4525	0	high Expression
RARRES1	TCGA-FS-A1ZW-06	1505	0	high Expression
RARRES1	TCGA-FS-A4F2-06	1525	1	high Expression
RARRES1	TCGA-FS-A4F8-06	5318	1	high Expression
RARRES1	TCGA-GF-A3OT-06	301	0	high Expression
RARRES1	TCGA-GN-A265-06	2577	0	high Expression
RARRES1	TCGA-BF-A1PV-01	14	0	low Expression
RARRES1	TCGA-D3-A1Q1-06	504	1	low Expression
RARRES1	TCGA-D3-A3ML-06	421	1	low Expression
RARRES1	TCGA-D3-A51K-06	559	0	low Expression
RARRES1	TCGA-D9-A4Z3-01	104	0	low Expression
RARRES1	TCGA-DA-A1IA-06	2005	1	low Expression
RARRES1	TCGA-DA-A1IC-06	2071	1	low Expression
RARRES1	TCGA-EB-A1NK-01	612	0	low Expression
RARRES1	TCGA-EB-A24D-01	302	0	low Expression
RARRES1	TCGA-EB-A3XE-01	179	0	low Expression
RARRES1	TCGA-EB-A3Y7-01	0	0	low Expression
RARRES1	TCGA-EB-A41A-01	8	0	low Expression
RARRES1	TCGA-EB-A41B-01	3	0	low Expression
RARRES1	TCGA-EB-A431-01	52	0	low Expression
RARRES1	TCGA-EB-A44R-06	309	0	low Expression
RARRES1	TCGA-EB-A4XL-01	0	0	low Expression
RARRES1	TCGA-EB-A553-01	13	0	low Expression
RARRES1	TCGA-EE-A17Y-06	828	1	low Expression
RARRES1	TCGA-EE-A17Z-06	263	1	low Expression
RARRES1	TCGA-EE-A180-06	2889	1	low Expression
RARRES1	TCGA-EE-A181-06	1026	0	low Expression
RARRES1	TCGA-EE-A182-06	447	1	low Expression
RARRES1	TCGA-EE-A185-06	150	1	low Expression
RARRES1	TCGA-EE-A20C-06	4600	1	low Expression
RARRES1	TCGA-EE-A29E-06	1205	0	low Expression
RARRES1	TCGA-EE-A29M-06	1349	0	low Expression
RARRES1	TCGA-EE-A29V-06	787	1	low Expression
RARRES1	TCGA-EE-A2GD-06	9567	0	low Expression
RARRES1	TCGA-EE-A2GR-06	435	0	low Expression
RARRES1	TCGA-EE-A2M5-06	659	1	low Expression
RARRES1	TCGA-EE-A2M6-06	3931	0	low Expression
RARRES1	TCGA-EE-A2MT-06	1265	0	low Expression
RARRES1	TCGA-EE-A3AC-06	786	0	low Expression
RARRES1	TCGA-EE-A3AD-06	112	0	low Expression
RARRES1	TCGA-EE-A3AE-06	813	0	low Expression
RARRES1	TCGA-EE-A3J8-06	1044	0	low Expression
RARRES1	TCGA-ER-A196-01	476	0	low Expression
RARRES1	TCGA-ER-A19H-06	4634	0	low Expression
RARRES1	TCGA-ER-A2ND-06	710	1	low Expression
RARRES1	TCGA-ER-A2NF-06	497	0	low Expression
RARRES1	TCGA-ER-A3ES-06	7514	1	low Expression
RARRES1	TCGA-FR-A2OS-01	368	1	low Expression
RARRES1	TCGA-FR-A3R1-01	307	0	low Expression
RARRES1	TCGA-FS-A1Z0-06	6163	1	low Expression
RARRES1	TCGA-FS-A1ZE-06	1225	0	low Expression
RARRES1	TCGA-FS-A1ZG-06	295	1	low Expression
RARRES1	TCGA-FS-A1ZJ-06	1441	1	low Expression
RARRES1	TCGA-FS-A1ZK-06	728	1	low Expression
RARRES1	TCGA-FS-A1ZN-01	730	1	low Expression
RARRES1	TCGA-FS-A1ZQ-06	4062	1	low Expression
RARRES1	TCGA-FS-A1ZY-06	823	1	low Expression
RARRES1	TCGA-FS-A1ZZ-06	822	1	low Expression
RARRES1	TCGA-FS-A4F0-06	2366	0	low Expression
RARRES1	TCGA-FS-A4F9-06	378	0	low Expression
RARRES1	TCGA-FS-A4FB-06	813	1	low Expression
RARRES1	TCGA-FW-A3I3-06	6	0	low Expression
RARRES1	TCGA-GN-A262-06	3664	0	low Expression
GPR68	TCGA-D3-A1QB-06	2512	0	high Expression
GPR68	TCGA-D3-A2J7-06	3136	1	high Expression
GPR68	TCGA-D3-A2J8-06	1992	1	high Expression
GPR68	TCGA-D3-A2J9-06	723	1	high Expression
GPR68	TCGA-D3-A2JA-06	3514	0	high Expression
GPR68	TCGA-D3-A2JL-06	4748	0	high Expression
GPR68	TCGA-D3-A3C8-06	1038	0	high Expression
GPR68	TCGA-D3-A3CB-06	5052	0	high Expression
GPR68	TCGA-D3-A3MU-06	819	0	high Expression
GPR68	TCGA-DA-A1I4-06	1093	1	high Expression
GPR68	TCGA-DA-A1I5-06	3265	0	high Expression
GPR68	TCGA-DA-A1I7-06	1861	0	high Expression
GPR68	TCGA-DA-A1IB-06	713	0	high Expression
GPR68	TCGA-DA-A1IC-06	2071	1	high Expression
GPR68	TCGA-EB-A1NK-01	612	0	high Expression
GPR68	TCGA-EB-A299-01	378	0	high Expression
GPR68	TCGA-EB-A3HV-01	39	0	high Expression
GPR68	TCGA-EB-A3XC-01	9	0	high Expression
GPR68	TCGA-EB-A3XD-01	430	0	high Expression
GPR68	TCGA-EB-A3XE-01	179	0	high Expression
GPR68	TCGA-EB-A3Y7-01	0	0	high Expression
GPR68	TCGA-EB-A42Z-01	441	0	high Expression
GPR68	TCGA-EB-A44N-01	45	0	high Expression
GPR68	TCGA-EB-A4XL-01	0	0	high Expression
GPR68	TCGA-EE-A182-06	447	1	high Expression
GPR68	TCGA-EE-A29C-06	1455	0	high Expression
GPR68	TCGA-EE-A29M-06	1349	0	high Expression
GPR68	TCGA-EE-A29P-06	1716	0	high Expression
GPR68	TCGA-EE-A29S-06	1700	0	high Expression
GPR68	TCGA-EE-A2A0-06	1424	1	high Expression
GPR68	TCGA-EE-A2GE-06	4134	0	high Expression
GPR68	TCGA-EE-A2GH-06	5536	0	high Expression
GPR68	TCGA-EE-A2GK-06	1664	0	high Expression
GPR68	TCGA-EE-A2M5-06	659	1	high Expression
GPR68	TCGA-EE-A2ME-06	3141	1	high Expression
GPR68	TCGA-EE-A2MG-06	3138	1	high Expression
GPR68	TCGA-EE-A2MU-06	1620	0	high Expression
GPR68	TCGA-EE-A3AF-06	420	1	high Expression
GPR68	TCGA-EE-A3JH-06	3095	0	high Expression
GPR68	TCGA-ER-A195-06	1078	1	high Expression
GPR68	TCGA-ER-A196-01	476	0	high Expression
GPR68	TCGA-ER-A19A-06	2365	0	high Expression
GPR68	TCGA-ER-A19P-06	4930	1	high Expression
GPR68	TCGA-ER-A19Q-06	1548	1	high Expression
GPR68	TCGA-ER-A19S-06	1113	0	high Expression
GPR68	TCGA-ER-A1A1-06	2433	0	high Expression
GPR68	TCGA-ER-A2NG-06	951	0	high Expression
GPR68	TCGA-FR-A44A-06	4885	0	high Expression
GPR68	TCGA-FS-A1YY-06	6953	1	high Expression
GPR68	TCGA-FS-A1ZB-06	1486	1	high Expression
GPR68	TCGA-FS-A1ZH-06	995	1	high Expression
GPR68	TCGA-FS-A1ZS-06	4525	0	high Expression
GPR68	TCGA-FS-A4F4-06	2028	1	high Expression
GPR68	TCGA-FS-A4F8-06	5318	1	high Expression
GPR68	TCGA-GF-A3OT-06	301	0	high Expression
GPR68	TCGA-GN-A265-06	2577	0	high Expression
GPR68	TCGA-GN-A26A-06	988	1	high Expression
GPR68	TCGA-D3-A1Q1-06	504	1	low Expression
GPR68	TCGA-D3-A1QA-06	2326	0	low Expression
GPR68	TCGA-D3-A2JP-06	1371	0	low Expression
GPR68	TCGA-D3-A3C6-06	1765	1	low Expression
GPR68	TCGA-D3-A3C7-06	1007	0	low Expression
GPR68	TCGA-D3-A3ML-06	421	1	low Expression
GPR68	TCGA-D3-A51K-06	559	0	low Expression
GPR68	TCGA-D3-A51T-06	458	0	low Expression
GPR68	TCGA-DA-A1I2-06	5370	1	low Expression
GPR68	TCGA-DA-A1I8-06	1640	1	low Expression
GPR68	TCGA-DA-A3F3-06	319	1	low Expression
GPR68	TCGA-EB-A41A-01	8	0	low Expression
GPR68	TCGA-EE-A17X-06	907	1	low Expression
GPR68	TCGA-EE-A17Z-06	263	1	low Expression
GPR68	TCGA-EE-A180-06	2889	1	low Expression
GPR68	TCGA-EE-A185-06	150	1	low Expression
GPR68	TCGA-EE-A20C-06	4600	1	low Expression
GPR68	TCGA-EE-A20H-06	5118	1	low Expression
GPR68	TCGA-EE-A29B-06	2452	0	low Expression
GPR68	TCGA-EE-A29E-06	1205	0	low Expression
GPR68	TCGA-EE-A2GJ-06	2717	0	low Expression
GPR68	TCGA-EE-A2GM-06	2296	0	low Expression
GPR68	TCGA-EE-A2GO-06	3101	0	low Expression
GPR68	TCGA-EE-A2GR-06	435	0	low Expression
GPR68	TCGA-EE-A2GS-06	1691	0	low Expression
GPR68	TCGA-EE-A2M6-06	3931	0	low Expression
GPR68	TCGA-EE-A2MI-06	6224	1	low Expression
GPR68	TCGA-EE-A2ML-06	6175	0	low Expression
GPR68	TCGA-EE-A2MM-06	5106	1	low Expression
GPR68	TCGA-EE-A3AB-06	3733	0	low Expression
GPR68	TCGA-EE-A3AC-06	786	0	low Expression
GPR68	TCGA-EE-A3AD-06	112	0	low Expression
GPR68	TCGA-EE-A3AG-06	714	0	low Expression
GPR68	TCGA-EE-A3AH-06	4221	1	low Expression
GPR68	TCGA-EE-A3J8-06	1044	0	low Expression
GPR68	TCGA-ER-A19B-06	2993	1	low Expression
GPR68	TCGA-ER-A19L-06	3987	1	low Expression
GPR68	TCGA-ER-A2ND-06	710	1	low Expression
GPR68	TCGA-ER-A2NF-06	497	0	low Expression
GPR68	TCGA-ER-A3ES-06	7514	1	low Expression
GPR68	TCGA-FS-A1YW-06	6598	1	low Expression
GPR68	TCGA-FS-A1Z3-06	636	1	low Expression
GPR68	TCGA-FS-A1ZG-06	295	1	low Expression
GPR68	TCGA-FS-A1ZJ-06	1441	1	low Expression
GPR68	TCGA-FS-A1ZK-06	728	1	low Expression
GPR68	TCGA-FS-A1ZQ-06	4062	1	low Expression
GPR68	TCGA-FS-A1ZU-06	808	1	low Expression
GPR68	TCGA-FS-A1ZY-06	823	1	low Expression
GPR68	TCGA-FS-A1ZZ-06	822	1	low Expression
GPR68	TCGA-FS-A4F0-06	2366	0	low Expression
GPR68	TCGA-FS-A4F9-06	378	0	low Expression
GPR68	TCGA-FS-A4FB-06	813	1	low Expression
GPR68	TCGA-FW-A3TV-06	0	0	low Expression
GPR68	TCGA-FW-A5DX-01	61	0	low Expression
GPR68	TCGA-GN-A262-06	3664	0	low Expression
GPR68	TCGA-GN-A267-06	1959	1	low Expression
GPR68	TCGA-GN-A268-06	1909	1	low Expression
COL10A1	TCGA-BF-A1PV-01	14	0	high Expression
COL10A1	TCGA-D3-A1Q4-06	3408	0	high Expression
COL10A1	TCGA-D3-A1Q8-06	854	1	high Expression
COL10A1	TCGA-D3-A2J7-06	3136	1	high Expression
COL10A1	TCGA-D3-A2J8-06	1992	1	high Expression
COL10A1	TCGA-D3-A2JA-06	3514	0	high Expression
COL10A1	TCGA-D3-A2JK-06	368	1	high Expression
COL10A1	TCGA-D3-A2JN-06	2022	0	high Expression
COL10A1	TCGA-D3-A3C8-06	1038	0	high Expression
COL10A1	TCGA-D3-A3MU-06	819	0	high Expression
COL10A1	TCGA-D3-A5GO-06	4195	0	high Expression
COL10A1	TCGA-D9-A3Z3-06	98	0	high Expression
COL10A1	TCGA-DA-A1HY-06	3564	0	high Expression
COL10A1	TCGA-DA-A1I1-06	5926	0	high Expression
COL10A1	TCGA-DA-A1I4-06	1093	1	high Expression
COL10A1	TCGA-DA-A1I7-06	1861	0	high Expression
COL10A1	TCGA-DA-A3F5-06	6553	0	high Expression
COL10A1	TCGA-EB-A24D-01	302	0	high Expression
COL10A1	TCGA-EB-A3HV-01	39	0	high Expression
COL10A1	TCGA-EB-A42Y-01	6	0	high Expression
COL10A1	TCGA-EB-A44P-01	7	0	high Expression
COL10A1	TCGA-EE-A17Y-06	828	1	high Expression
COL10A1	TCGA-EE-A20B-06	3335	0	high Expression
COL10A1	TCGA-EE-A29A-06	1926	1	high Expression
COL10A1	TCGA-EE-A29C-06	1455	0	high Expression
COL10A1	TCGA-EE-A29S-06	1700	0	high Expression
COL10A1	TCGA-EE-A2A0-06	1424	1	high Expression
COL10A1	TCGA-EE-A2A1-06	2401	0	high Expression
COL10A1	TCGA-EE-A2GD-06	9567	0	high Expression
COL10A1	TCGA-EE-A2GH-06	5536	0	high Expression
COL10A1	TCGA-EE-A2GR-06	435	0	high Expression
COL10A1	TCGA-EE-A2MQ-06	1315	1	high Expression
COL10A1	TCGA-EE-A2MU-06	1620	0	high Expression
COL10A1	TCGA-EE-A3J5-06	1124	1	high Expression
COL10A1	TCGA-ER-A195-06	1078	1	high Expression
COL10A1	TCGA-ER-A196-01	476	0	high Expression
COL10A1	TCGA-ER-A19C-06	1487	1	high Expression
COL10A1	TCGA-ER-A19J-06	195	1	high Expression
COL10A1	TCGA-ER-A19Q-06	1548	1	high Expression
COL10A1	TCGA-ER-A2NG-06	951	0	high Expression
COL10A1	TCGA-ER-A3ET-06	2443	0	high Expression
COL10A1	TCGA-ER-A3PL-06	1010	0	high Expression
COL10A1	TCGA-FR-A2OS-01	368	1	high Expression
COL10A1	TCGA-FR-A3R1-01	307	0	high Expression
COL10A1	TCGA-FS-A1YY-06	6953	1	high Expression
COL10A1	TCGA-FS-A1ZC-06	10870	1	high Expression
COL10A1	TCGA-FS-A1ZF-06	470	1	high Expression
COL10A1	TCGA-FS-A1ZH-06	995	1	high Expression
COL10A1	TCGA-FS-A1ZS-06	4525	0	high Expression
COL10A1	TCGA-FS-A4F4-06	2028	1	high Expression
COL10A1	TCGA-FS-A4FD-06	2369	0	high Expression
COL10A1	TCGA-FW-A3R5-06	699	0	high Expression
COL10A1	TCGA-FW-A3TV-06	0	0	high Expression
COL10A1	TCGA-GF-A3OT-06	301	0	high Expression
COL10A1	TCGA-GN-A263-01	467	1	high Expression
COL10A1	TCGA-GN-A265-06	2577	0	high Expression
COL10A1	TCGA-GN-A26A-06	988	1	high Expression
COL10A1	TCGA-D3-A1Q1-06	504	1	low Expression
COL10A1	TCGA-D3-A1QB-06	2512	0	low Expression
COL10A1	TCGA-D3-A2J9-06	723	1	low Expression
COL10A1	TCGA-D3-A2JL-06	4748	0	low Expression
[truncated: 2,333 more rows]
