# Supplementary material for: Personalized identification and characterization of genome-wide gene expression differences between patient-matched intracranial and extracranial melanoma metastasis pairs
Source: Acta Neuropathol Commun. 2024 Apr 24;12:67. doi: 10.1186/s40478-024-01764-5 (PMC11055243; doi:10.1186/s40478-024-01764-5)
Supplement: Supplementary file 16 — Additional file 16: Table S11: Overlap of HMM gene expression state predictions of patient-matched and non-patient-matched melanoma metastasis pairs. [file 40478_2024_1764_MOESM16_ESM.tsv]

Patient.pair	%.overlap.HMM.predictions	Pair.comparison
P101_BLiv vs P106_BLym	74.1462076532712	different patients
P101_BLiv vs P107_BLun	81.3811548484433	different patients
P101_BLiv vs P108_BLym	74.7771224797696	different patients
P101_BLiv vs P111_BLym	82.3343848580442	different patients
P101_BLiv vs P13_BLym	73.4124262789741	different patients
P101_BLiv vs P16_BLun	80.6885200932657	different patients
P101_BLiv vs P18_BLun-1	82.9515841448361	different patients
P101_BLiv vs P18_BLun-2	81.4223014675627	different patients
P101_BLiv vs P3_BLun	72.8775202304211	different patients
P101_BLiv vs P39_BLun	78.7066246056782	different patients
P101_BLiv vs P4_BSki-1	77.1704841585516	different patients
P101_BLiv vs P4_BSki-2	81.7309011109587	different patients
P101_BLiv vs P42_BLym-1	76.8893155945686	different patients
P101_BLiv vs P42_BLym-2	71.890001371554	different patients
P101_BLiv vs P74_BLym	80.894253188863	different patients
P101_BLiv vs P77_BLym	82.3206693183377	different patients
P101_BLiv vs P78_BSmi	80.6268001645865	different patients
P101_BLiv vs P8_BSof-1	79.7284323138116	different patients
P101_BLiv vs P8_BSof-2	78.727197915238	different patients
P101_BLiv vs P8_BSof-3	77.1773419284049	different patients
P106_BLym vs P107_BLun	76.196680839391	different patients
P106_BLym vs P108_BLym	72.9803867782197	different patients
P106_BLym vs P111_BLym	76.8207378960362	different patients
P106_BLym vs P13_BLym	70.8681936634207	different patients
P106_BLym vs P16_BLun	75.7646413386367	different patients
P106_BLym vs P18_BLun-1	76.5738581813194	different patients
P106_BLym vs P18_BLun-2	75.7783568783432	different patients
P106_BLym vs P3_BLun	69.3389109861473	different patients
P106_BLym vs P39_BLun	74.7908380194761	different patients
P106_BLym vs P4_BSki-1	72.9735290083665	different patients
P106_BLym vs P4_BSki-2	76.5121382526402	different patients
P106_BLym vs P42_BLym-1	72.4386229598135	different patients
P106_BLym vs P42_BLym-2	69.2909065971746	different patients
P106_BLym vs P74_BLym	75.6137704018653	different patients
P106_BLym vs P77_BLym	76.8481689754492	different patients
P106_BLym vs P78_BSmi	75.181730901111	different patients
P106_BLym vs P8_BSof-1	75.1611575915512	different patients
P106_BLym vs P8_BSof-2	74.8594157180085	different patients
P106_BLym vs P8_BSof-3	73.5770127554519	different patients
P107_BLun vs P108_BLym	79.515841448361	different patients
P107_BLun vs P111_BLym	84.6111644493211	different patients
P107_BLun vs P13_BLym	77.2047730078179	different patients
P107_BLun vs P16_BLun	84.0282540117954	different patients
P107_BLun vs P18_BLun-1	85.7975586339322	different patients
P107_BLun vs P18_BLun-2	85.0157728706625	different patients
P107_BLun vs P3_BLun	77.1567686188451	different patients
P107_BLun vs P39_BLun	84.4808668221094	different patients
P107_BLun vs P4_BSki-1	79.5981346865999	different patients
P107_BLun vs P4_BSki-2	84.7963242353587	different patients
P107_BLun vs P42_BLym-1	78.3705938828693	different patients
P107_BLun vs P42_BLym-2	73.5632972157454	different patients
P107_BLun vs P74_BLym	84.1654094088602	different patients
P107_BLun vs P77_BLym	85.5163900699493	different patients
P107_BLun vs P78_BSmi	83.4727746536826	different patients
P107_BLun vs P8_BSof-1	83.369908105884	different patients
P107_BLun vs P8_BSof-2	82.8898642161569	different patients
P107_BLun vs P8_BSof-3	81.3057193800576	different patients
P108_BLym vs P111_BLym	76.9784666026608	different patients
P108_BLym vs P13_BLym	79.3718282814429	different patients
P108_BLym vs P16_BLun	76.7453024276505	different patients
P108_BLym vs P18_BLun-1	77.4447949526814	different patients
P108_BLym vs P18_BLun-2	76.7247291180908	different patients
P108_BLym vs P3_BLun	73.21355095323	different patients
P108_BLym vs P39_BLun	80.5445069263476	different patients
P108_BLym vs P4_BSki-1	75.8880811959951	different patients
P108_BLym vs P4_BSki-2	78.672335756412	different patients
P108_BLym vs P42_BLym-1	72.8089425318886	different patients
P108_BLym vs P42_BLym-2	69.4623508435057	different patients
P108_BLym vs P74_BLym	78.3705938828693	different patients
P108_BLym vs P77_BLym	78.6929090659717	different patients
P108_BLym vs P78_BSmi	77.2870662460568	different patients
P108_BLym vs P8_BSof-1	77.8356878343163	different patients
P108_BLym vs P8_BSof-2	78.2814428747771	different patients
P108_BLym vs P8_BSof-3	76.7384446577973	different patients
P111_BLym vs P13_BLym	75.4491839253875	different patients
P111_BLym vs P16_BLun	84.3780002743108	different patients
P111_BLym vs P18_BLun-1	86.6547798655877	different patients
P111_BLym vs P18_BLun-2	84.9403374022768	different patients
P111_BLym vs P3_BLun	75.5589082430394	different patients
P111_BLym vs P39_BLun	82.6361267315869	different patients
P111_BLym vs P4_BSki-1	80.1741873542724	different patients
P111_BLym vs P4_BSki-2	85.4615279111233	different patients
P111_BLym vs P42_BLym-1	79.488410368948	different patients
P111_BLym vs P42_BLym-2	74.8525579481553	different patients
P111_BLym vs P74_BLym	84.2614181868056	different patients
P111_BLym vs P77_BLym	86.8193663420656	different patients
P111_BLym vs P78_BSmi	83.7265121382526	different patients
P111_BLym vs P8_BSof-1	82.3618159374571	different patients
P111_BLym vs P8_BSof-2	81.682896721986	different patients
P111_BLym vs P8_BSof-3	79.8518721711699	different patients
P13_BLym vs P16_BLun	75.5589082430394	different patients
P13_BLym vs P18_BLun-1	75.5383349334796	different patients
P13_BLym vs P18_BLun-2	75.2571663694966	different patients
P13_BLym vs P3_BLun	72.5757783568783	different patients
P13_BLym vs P39_BLun	78.6860512961185	different patients
P13_BLym vs P4_BSki-1	74.818269098889	different patients
P13_BLym vs P4_BSki-2	77.8082567549033	different patients
P13_BLym vs P42_BLym-1	72.116307776711	different patients
P13_BLym vs P42_BLym-2	68.3925387463997	different patients
P13_BLym vs P74_BLym	77.1567686188451	different patients
P13_BLym vs P77_BLym	77.4790838019476	different patients
P13_BLym vs P78_BSmi	76.2309696886572	different patients
P13_BLym vs P8_BSof-1	76.5670004114662	different patients
P13_BLym vs P8_BSof-2	77.3350706350295	different patients
P13_BLym vs P8_BSof-3	75.181730901111	different patients
P16_BLun vs P18_BLun-1	85.2626525853792	different patients
P16_BLun vs P18_BLun-2	84.3437114250446	different patients
P16_BLun vs P3_BLun	76.2378274585105	different patients
P16_BLun vs P39_BLun	81.4840213962419	different patients
P16_BLun vs P4_BSki-1	78.5146070497874	different patients
P16_BLun vs P4_BSki-2	83.3561925661775	different patients
P16_BLun vs P42_BLym-1	79.2689617336442	different patients
P16_BLun vs P42_BLym-2	74.4753806062269	different patients
P16_BLun vs P74_BLym	83.0750240021945	different patients
P16_BLun vs P77_BLym	84.8443286243314	different patients
P16_BLun vs P78_BSmi	82.6567000411466	different patients
P16_BLun vs P8_BSof-1	82.1835139212728	different patients
P16_BLun vs P8_BSof-2	81.4771636263887	different patients
P16_BLun vs P8_BSof-3	79.3169661226169	different patients
P18_BLun-1 vs P18_BLun-2	90.7900150870937	same patient
P18_BLun-1 vs P3_BLun	75.7852146481964	different patients
P18_BLun-1 vs P39_BLun	82.8144287477712	different patients
P18_BLun-1 vs P4_BSki-1	80.3250582910437	different patients
P18_BLun-1 vs P4_BSki-2	86.2021670552736	different patients
P18_BLun-1 vs P42_BLym-1	79.5638458373337	different patients
P18_BLun-1 vs P42_BLym-2	74.1873542723906	different patients
P18_BLun-1 vs P74_BLym	85.3792346728844	different patients
P18_BLun-1 vs P77_BLym	87.3131257714991	different patients
P18_BLun-1 vs P78_BSmi	84.7826086956522	different patients
P18_BLun-1 vs P8_BSof-1	83.5482101220683	different patients
P18_BLun-1 vs P8_BSof-2	82.3618159374571	different patients
P18_BLun-1 vs P8_BSof-3	80.35934714031	different patients
P18_BLun-2 vs P3_BLun	75.6206281717186	different patients
P18_BLun-2 vs P39_BLun	81.9297764367028	different patients
P18_BLun-2 vs P4_BSki-1	79.2826772733507	different patients
P18_BLun-2 vs P4_BSki-2	84.5082979015224	different patients
P18_BLun-2 vs P42_BLym-1	78.2883006446304	different patients
P18_BLun-2 vs P42_BLym-2	73.7827458510492	different patients
P18_BLun-2 vs P74_BLym	84.0351117816486	different patients
P18_BLun-2 vs P77_BLym	85.3860924427376	different patients
P18_BLun-2 vs P78_BSmi	83.4041969551502	different patients
P18_BLun-2 vs P8_BSof-1	82.4783980249623	different patients
P18_BLun-2 vs P8_BSof-2	81.6486078727198	different patients
P18_BLun-2 vs P8_BSof-3	79.5226992182142	different patients
P3_BLun vs P39_BLun	81.5663146344809	different patients
P3_BLun vs P4_BSki-1	73.0421067068989	different patients
P3_BLun vs P4_BSki-2	76.224111918804	different patients
P3_BLun vs P42_BLym-1	71.4716774105061	different patients
P3_BLun vs P42_BLym-2	67.8164860787272	different patients
P3_BLun vs P74_BLym	75.634343711425	different patients
P3_BLun vs P77_BLym	77.1156219997257	different patients
P3_BLun vs P78_BSmi	74.3793718282814	different patients
P3_BLun vs P8_BSof-1	74.6468248525579	different patients
P3_BLun vs P8_BSof-2	74.6536826224112	different patients
P3_BLun vs P8_BSof-3	73.3644218900014	different patients
P39_BLun vs P4_BSki-1	79.6804279248388	different patients
P39_BLun vs P4_BSki-2	83.6647922095734	different patients
P39_BLun vs P42_BLym-1	76.4161294746948	different patients
P39_BLun vs P42_BLym-2	72.0340145384721	different patients
P39_BLun vs P74_BLym	82.471540255109	different patients
P39_BLun vs P77_BLym	84.2339871073927	different patients
P39_BLun vs P78_BSmi	81.3331504594706	different patients
P39_BLun vs P8_BSof-1	81.202852832259	different patients
P39_BLun vs P8_BSof-2	81.2645727609382	different patients
P39_BLun vs P8_BSof-3	80.2359072829516	different patients
P4_BSki-1 vs P4_BSki-2	86.298175833219	same patient
P4_BSki-1 vs P42_BLym-1	75.1611575915512	different patients
P4_BSki-1 vs P42_BLym-2	71.7322726649294	different patients
P4_BSki-1 vs P74_BLym	79.8107255520505	different patients
P4_BSki-1 vs P77_BLym	81.8611987381703	different patients
P4_BSki-1 vs P78_BSmi	79.2826772733507	different patients
P4_BSki-1 vs P8_BSof-1	78.6929090659717	different patients
P4_BSki-1 vs P8_BSof-2	78.2334384858044	different patients
P4_BSki-1 vs P8_BSof-3	77.0470443011933	different patients
P4_BSki-2 vs P42_BLym-1	78.7820600740639	different patients
P4_BSki-2 vs P42_BLym-2	73.9953367164998	different patients
P4_BSki-2 vs P74_BLym	85.1666438074338	different patients
P4_BSki-2 vs P77_BLym	87.5325744068029	different patients
P4_BSki-2 vs P78_BSmi	83.7196543683994	different patients
P4_BSki-2 vs P8_BSof-1	82.9652996845426	different patients
P4_BSki-2 vs P8_BSof-2	82.1629406117131	different patients
P4_BSki-2 vs P8_BSof-3	80.2839116719243	different patients
P42_BLym-1 vs P42_BLym-2	81.37429707859	same patient
P42_BLym-1 vs P74_BLym	78.4323138115485	different patients
P42_BLym-1 vs P77_BLym	79.1386641064326	different patients
P42_BLym-1 vs P78_BSmi	77.8013989850501	different patients
P42_BLym-1 vs P8_BSof-1	77.29392401591	different patients
P42_BLym-1 vs P8_BSof-2	76.8961733644219	different patients
P42_BLym-1 vs P8_BSof-3	75.1748731312577	different patients
P42_BLym-2 vs P74_BLym	73.6798793032506	different patients
P42_BLym-2 vs P77_BLym	74.2216431216568	different patients
P42_BLym-2 vs P78_BSmi	73.3575641201481	different patients
P42_BLym-2 vs P8_BSof-1	72.1368810862707	different patients
P42_BLym-2 vs P8_BSof-2	71.9585790700864	different patients
P42_BLym-2 vs P8_BSof-3	70.9230558222466	different patients
P74_BLym vs P77_BLym	86.2913180633658	different patients
P74_BLym vs P78_BSmi	83.1161706213139	different patients
P74_BLym vs P8_BSof-1	82.7664243587985	different patients
P74_BLym vs P8_BSof-2	81.655465642573	different patients
P74_BLym vs P8_BSof-3	79.7627211630778	different patients
P77_BLym vs P78_BSmi	84.5837333699081	different patients
P77_BLym vs P8_BSof-1	83.5413523522151	different patients
P77_BLym vs P8_BSof-2	82.8761486764504	different patients
P77_BLym vs P8_BSof-3	81.2508572212317	different patients
P78_BSmi vs P8_BSof-1	81.1617062131395	different patients
P78_BSmi vs P8_BSof-2	80.1124674255932	different patients
P78_BSmi vs P8_BSof-3	79.2278151145248	different patients
P8_BSof-1 vs P8_BSof-2	90.0630914826498	same patient
P8_BSof-1 vs P8_BSof-3	85.7564120148128	same patient
P8_BSof-2 vs P8_BSof-3	86.3667535317515	same patient
