# Supplementary material for: Personalized identification and characterization of genome-wide gene expression differences between patient-matched intracranial and extracranial melanoma metastasis pairs
Source: Acta Neuropathol Commun. 2024 Apr 24;12:67. doi: 10.1186/s40478-024-01764-5 (PMC11055243; doi:10.1186/s40478-024-01764-5)
Supplement: Supplementary file 17 — Additional file 17: Table S12: Overview comparing the expression behavior of the 103 top differentially expressed candidate genes to the top candidate genes of three related melanoma metastasis studies. [file 40478_2024_1764_MOESM17_ESM.tsv]

Gene	OurStudy	Fischer	Chen	Biermann
CCL19	decreased	decreased	not listed	not listed
MEOX2	decreased	decreased	not listed	decreased
CCL21	decreased	decreased	not listed	not listed
CLEC10A	decreased	decreased	not listed	not listed
IGF1	decreased	not listed	not listed	decreased
SLC12A3	decreased	not listed	not listed	not listed
SIGLEC6	decreased	not listed	not listed	not listed
COMP	decreased	decreased	not listed	increased
HSD11B1	decreased	not listed	not listed	decreased
GPR68	decreased	not listed	not listed	increased
STAB2	decreased	not listed	not listed	increased
FGF7	decreased	decreased	not listed	decreased
DPT	decreased	decreased	decreased	not listed
FNDC1	decreased	decreased	not listed	increased
GREM1	decreased	decreased	not listed	increased
CD8B	decreased	not listed	not listed	not listed
LTB	decreased	not listed	not listed	not listed
CD38	decreased	not listed	not listed	increased
TNFRSF17	decreased	not listed	not listed	not listed
CD79A	decreased	not listed	not listed	not listed
PLA2G2D	decreased	not listed	not listed	not listed
RARRES1	decreased	not listed	not listed	decreased
ADRA1A	decreased	not listed	not listed	not listed
TNNT3	decreased	decreased	not listed	not listed
SULF1	decreased	decreased	not listed	increased
RBP5	decreased	not listed	not listed	decreased
RSPO3	decreased	decreased	not listed	not listed
VWDE	decreased	not listed	not listed	decreased
TDO2	decreased	decreased	not listed	not listed
CD1C	decreased	decreased	not listed	not listed
NPY1R	decreased	not listed	not listed	not listed
LOXHD1	decreased	not listed	not listed	not listed
RASSF6	decreased	not listed	not listed	not listed
LRRC15	decreased	decreased	not listed	not listed
DES	decreased	decreased	not listed	not listed
CCBE1	decreased	not listed	not listed	not listed
KRT5	decreased	not listed	not listed	not listed
PLA2G2A	decreased	decreased	not listed	not listed
PAX5	decreased	not listed	not listed	decreased
EGFL6	decreased	not listed	not listed	not listed
MUSK	decreased	not listed	not listed	increased
LAMA3	decreased	not listed	not listed	decreased
LAMP3	decreased	decreased	not listed	decreased
P2RY10	decreased	not listed	not listed	not listed
TBX5	decreased	not listed	not listed	not listed
IL2RB	decreased	not listed	not listed	not listed
CHRDL1	decreased	not listed	not listed	decreased
CCL2	decreased	decreased	not listed	not listed
CCL8	decreased	not listed	not listed	not listed
KLRB1	decreased	not listed	not listed	decreased
ANGPTL1	decreased	not listed	not listed	decreased
ST6GALNAC5	decreased	not listed	not listed	increased
CD48	decreased	not listed	not listed	decreased
TNFSF11	decreased	not listed	not listed	decreased
LAX1	decreased	not listed	not listed	not listed
COL10A1	decreased	not listed	not listed	not listed
RGS13	decreased	not listed	not listed	decreased
IGJ	decreased	not listed	not listed	not listed
KRT7	decreased	not listed	not listed	not listed
CILP	decreased	decreased	decreased	not listed
AMIGO2	decreased	not listed	not listed	decreased
STAC	decreased	not listed	not listed	decreased
MS4A1	decreased	not listed	not listed	not listed
FCRL1	decreased	not listed	not listed	not listed
SVEP1	decreased	decreased	not listed	not listed
RIC3	decreased	not listed	not listed	increased
CD3D	decreased	not listed	not listed	not listed
SCNN1B	decreased	not listed	not listed	not listed
CXCL11	decreased	not listed	not listed	decreased
COL6A5	decreased	decreased	not listed	not listed
TLR10	decreased	not listed	not listed	not listed
P2RY14	decreased	not listed	not listed	decreased
GPBAR1	decreased	not listed	not listed	not listed
TMEM119	decreased	decreased	decreased	decreased
PKHD1L1	decreased	not listed	not listed	not listed
ITIH2	increased	increased	not listed	not listed
GAP43	increased	increased	not listed	decreased
PAX6	increased	not listed	not listed	decreased
GFAP	increased	increased	not listed	not listed
ZIC2	increased	increased	not listed	decreased
TUBB1	increased	increased	not listed	not listed
SLC52A3	increased	not listed	not listed	decreased
FMN2	increased	not listed	not listed	increased
SLC24A2	increased	not listed	not listed	decreased
HEPACAM	increased	not listed	not listed	not listed
SLC38A11	increased	increased	not listed	decreased
FOXC2	increased	increased	not listed	not listed
OR7A5	increased	not listed	not listed	increased
C2orf72	increased	not listed	not listed	decreased
MOG	increased	increased	not listed	not listed
ATP1A2	increased	increased	not listed	not listed
SNCB	increased	increased	not listed	decreased
SCG3	increased	not listed	not listed	not listed
LGI1	increased	increased	not listed	decreased
MAPK4	increased	not listed	not listed	increased
PMP2	increased	increased	not listed	increased
PPBP	increased	increased	not listed	not listed
RANBP3L	increased	not listed	not listed	decreased
CYP4F11	increased	not listed	not listed	decreased
CNTN2	increased	increased	not listed	decreased
GLDN	increased	increased	increased	decreased
CYP4F3	increased	increased	not listed	not listed
RP11-986E7.7	increased	not listed	not listed	not listed
