# Supplementary material for: Personalized identification and characterization of genome-wide gene expression differences between patient-matched intracranial and extracranial melanoma metastasis pairs
Source: Acta Neuropathol Commun. 2024 Apr 24;12:67. doi: 10.1186/s40478-024-01764-5 (PMC11055243; doi:10.1186/s40478-024-01764-5)
Supplement: Supplementary file 18 — Additional file 18: Table S13: Additional meta-information regarding the considered melanoma metastasis patients. [file 40478_2024_1764_MOESM18_ESM.tsv]

Patient ID	Sex	Mutation BRAF intracranial	Mutation NRAS intracranial	Mutation BRAF extracranial	Mutation NRAS extracranial	Age at brain surgery	Therapied tissue	Therapy
P03_BLun	female	BRAFV600E	NRASwt	BRAFV600E	NRASwt	55	none	-
P04_BSki	male	BRAFwt	NRASwt	BRAFwt	NRASwt	63	none	-
P08_BSof	male	BRAFwt	NRASQ61H	BRAFwt	NRASQ61H	73	both	CTX/ITX
P13_BLym	male	unkown	unkown	unkown	unkown	49	both	ITX/STX
P16_BLun	male	BRAFwt	NRASwt	BRAFwt	NRASwt	84	none	-
P18_BLun	male	BRAFwt	NRASwt	BRAFwt	NRASwt	69	none	-
P39_BLun	female	BRAFwt	NRASQ61K	BRAFwt	NRASQ61K	63	both	ITX
P42_BLym	male	BRAFwt	NRASQ61H	BRAFwt	NRASQ61H	71	intracranial	CTX
P74_BLym	male	BRAFV600E	unkown	BRAFV600E	unkown	68	none	-
P77_BLym	female	BRAFwt	NRASQ61R	unkown	unkown	57	none	-
P78_BSmi	male	BRAFV600E	NRASwt	BRAFV600E	NRASwt	72	both	TTX
P101_BLiv	female	BRAFwt	NRASwt	BRAFwt	NRASwt	48	both	ITX/CTX/TTX
P106_BLym	female	BRAFV600K	unkown	unkown	unkown	79	both	CTX/ITX
P107_BLun	male	BRAFwt	NRASwt	BRAFwt	NRASwt	81	none	-
P108_BLym	female	BRAFV600E	unkown	unkown	unkown	70	none	-
P111_BLym	female	unkown	unkown	BRAFwt	NRASQ61R	84	none	-
Therapy codes
CTX: chemotherapy
ITX: immunotherapy (IFNalpha)
STX: steroid therpy
TTX: targeted therapy (Dabrafenib/Trametinib)
