# Supplementary material for: Personalized identification and characterization of genome-wide gene expression differences between patient-matched intracranial and extracranial melanoma metastasis pairs
Source: Acta Neuropathol Commun. 2024 Apr 24;12:67. doi: 10.1186/s40478-024-01764-5 (PMC11055243; doi:10.1186/s40478-024-01764-5)
Supplement: Supplementary file 19 — Additional file 19: Table S14: Normalized TCGA gene expression levels of the 38 overlapping candidate genes considered for survival analysis. [file 40478_2024_1764_MOESM19_ESM.tsv]

GeneID	TCGA-BF-A1PV-01	TCGA-D3-A1Q1-06	TCGA-D3-A1Q4-06	TCGA-D3-A1Q8-06	TCGA-D3-A1Q9-06	TCGA-D3-A1QA-06	TCGA-D3-A1QB-06	TCGA-D3-A2J7-06	TCGA-D3-A2J8-06	TCGA-D3-A2J9-06	TCGA-D3-A2JA-06	TCGA-D3-A2JD-06	TCGA-D3-A2JF-06	TCGA-D3-A2JH-06	TCGA-D3-A2JK-06	TCGA-D3-A2JL-06	TCGA-D3-A2JN-06	TCGA-D3-A2JO-06	TCGA-D3-A2JP-06	TCGA-D3-A3C6-06	TCGA-D3-A3C7-06	TCGA-D3-A3C8-06	TCGA-D3-A3CB-06	TCGA-D3-A3CE-06	TCGA-D3-A3CF-06	TCGA-D3-A3ML-06	TCGA-D3-A3MO-06	TCGA-D3-A3MR-06	TCGA-D3-A3MU-06	TCGA-D3-A51E-06	TCGA-D3-A51J-06	TCGA-D3-A51K-06	TCGA-D3-A51N-06	TCGA-D3-A51T-06	TCGA-D3-A5GO-06	TCGA-D9-A148-06	TCGA-D9-A149-06	TCGA-D9-A1JW-06	TCGA-D9-A1JX-06	TCGA-D9-A3Z1-06	TCGA-D9-A3Z3-06	TCGA-D9-A4Z2-01	TCGA-D9-A4Z3-01	TCGA-DA-A1HV-06	TCGA-DA-A1HW-06	TCGA-DA-A1HY-06	TCGA-DA-A1I0-06	TCGA-DA-A1I1-06	TCGA-DA-A1I2-06
CD38	-0.951813698584711	-0.71986077142432	0.0907639260282788	1.72146240287939	2.89583577892722	2.19382401905146	4.55989040600255	2.30627363639342	4.54335471527409	5.08892309772727	1.65679081823933	2.36673388030402	3.22510711771935	4.30889484923648	-1.27627965273442	3.08617165242826	2.95055426384454	4.90885640674927	3.98746933146469	0.386017555864687	3.02864830305807	5.31200951567054	5.05196333596715	4.82988501345619	3.16376077048341	-1.77558242176107	-4.39166226039961	3.92646304072125	1.72001778064666	4.14086134165014	4.40654128513582	3.63436237112515	3.40513789617547	2.18652911001528	3.09844423324146	1.38162120186354	3.2926647772653	3.99690492916757	3.7195819240304	4.03050416781308	4.13826746034961	0.230340618246714	0.443998471351721	3.73619781785692	4.08887661848048	-0.997233268034241	0.856532008894912	2.60059110572619	1.69012177684801
PAX6	1.10387482067058	1.01984085209228	1.26939522416191	0.492983341005959	-1.67107818511925	-0.0129549449831889	-1.35854357775527	1.28576020543989	0.314345560072415	0.276867311239936	-0.245719511642094	-3.14820706930372	3.09348899777035	0.353395407396433	-1.39040327330122	-1.38392246128767	-0.204797885914226	0.393866726527783	2.31242922805807	0.134085713336514	-0.151471680669133	-0.00699327682698948	-0.0929129067252782	4.12563213771558	-0.665885594023589	1.19822576982868	2.5877518696981	-0.769390795195099	-1.43870805660185	0.347821018350398	-0.426123244666845	0.358554834649758	-0.270799084266271	-0.103100043181612	1.68368944660378	-2.28674214981397	-1.35490556287794	-1.47276658439156	0.0449019927028867	-0.199233383516468	-1.83152507038181	2.61493635804275	4.60063493063289	-0.329880065695307	0.139803535811016	0.829512481110241	-2.93697232537042	-1.2930144565909	0.682149708663195
IGF1	-0.979471382463376	0.117761353415006	4.88697199160541	4.78113069434116	2.35534113647706	1.68654851270425	0.737406544690129	3.76608049761468	1.44965696178853	2.5861107629372	2.87361832554748	2.38179213035816	2.46301401637347	1.72372870470213	2.22918174005804	1.89189120310544	3.29881514009353	0.0950755905158735	1.79400973634067	3.15282642943726	0.0579830762138416	2.01004179685394	3.06924899018609	2.97229274275727	3.05939571344829	1.90233220010785	-1.6256690608419	2.20064680032646	1.45717150695935	0.570421840004836	2.17088676871914	2.82660369441236	1.4419692020515	1.22998274061232	-0.0945386707451064	0.915612227761203	2.36064168240605	1.36551873022152	1.67164763036371	2.67704247279856	2.75626126359703	1.86958769660887	2.53499683583015	0.0311764787858931	3.89201740715021	0.209965718677962	1.19406152388991	3.23774913040155	2.89053444216556
LAMA3	3.8781225834048	-3.06241805311981	2.95471667872706	1.12200855200604	-0.342218597069244	2.37627189180524	-0.0238522048694641	1.92468584474976	2.4045566331149	1.46746315404792	-1.51544208682721	2.03372661299827	1.80501424948412	-0.285264775851078	2.93809274335945	-2.21473274695942	1.98747689925154	-0.514334157976983	3.18541364514076	-0.624136551977347	2.44097311698094	2.17205043845157	2.65522358702726	-0.396519688339336	2.41392954479422	0.41960755554133	-2.11199164063654	0.33548672969854	0.359420652057466	-0.474224473489632	3.61834042387566	0.139013047447556	4.58513620136954	1.80930704103961	-0.520707178438679	0.530575300751987	1.67196602634834	2.14074685619638	-1.40318268972753	-1.53497235153114	1.65221195583163	1.62347085092405	-0.439664562711691	1.7687064767527	1.30753151009634	-1.43684135648044	2.58804024877089	3.71597226894824	1.6855234634671
LAMP3	0.827812495438798	0.770018537151298	2.28802080527657	1.01233925678451	2.70310321062867	0.775910643388817	4.66525730370043	4.05393671284731	5.35869202636371	3.72741435129911	2.79143528452651	3.6178317674721	3.90995033282033	3.70317532561795	1.53073029110977	3.59319830626605	3.28151158351146	3.93212334094547	2.56594945614814	1.40760270821838	1.83415630896781	4.10429502005115	4.72645341638858	1.81597459541979	3.69767580576343	-2.34694784849624	-0.637146970671348	2.74983210304367	2.39692097997494	5.1829937679758	3.15783277305499	1.79371720953316	2.09840601172185	0.895980257415447	2.74604643733638	2.44537332728822	3.72631467377393	4.19280313868815	0.697260610159205	2.49248914102936	3.11280836388635	1.36394778594577	1.19513769287165	3.63969476645651	3.16211176288389	2.14983813930995	2.70935280020153	2.95033427429796	2.04681631735786
IL2RB	1.33116290098449	3.44587914062338	3.96504879781661	3.3167266827149	4.42859675280999	3.38049449681871	7.43469821799146	5.08789652860812	6.54231349849831	7.56205561083151	4.40960904362595	5.04451934508881	5.34918907934122	6.46273837856561	4.01492597508018	5.86236899454564	5.02341714546001	6.13429426177334	4.61381137044509	0.705441134221855	4.40648197819539	8.17497938354657	6.53272696956556	5.554451279787	5.43545638680711	0.918188396021345	3.11899769299675	5.85013803493625	4.41410534404789	5.11083612957646	6.84151803439858	3.52440795919536	3.19384268736702	3.67251842119799	4.38291647258114	4.08273151840424	5.34438305604573	6.33119091198302	5.55139176991524	6.03570997570284	5.44223383357755	1.19951239557592	5.72702906284964	5.63394503413865	6.36121025743767	2.11293890559895	5.28297493303159	4.98905714900074	4.24241877964596
CHRDL1	-1.08522089400705	3.56235239310783	7.30499319993794	2.36827988054026	-2.37916437581925	-1.06212325883675	-0.160086286791134	5.00355701182086	4.42937332851943	1.52306180315417	4.14113771844836	3.13120752160126	5.3644340885467	0.287566054520186	1.42728575200606	-2.35697774683416	8.36869859922652	-7.01169115831006	4.9282743275086	6.84358910401262	2.63185944264688	-1.26163926356865	2.15269275178721	3.32108204741581	2.32139507527594	-1.21824880410609	1.58336848449622	2.9153992858574	0.37453271800136	-2.7239270543961	7.20465138277662	0.468449152559158	7.40701886013572	-1.44627169511573	-0.34246938136597	-1.82035592217242	1.19786941658131	-0.96024389501212	-5.37493851310815	-2.39287813891805	1.00425159743607	4.60607018279522	1.83646935243105	3.67275990642615	1.77107405204027	3.13875698839986	2.56130065247227	1.81984921895676	0.84556258192105
COMP	3.92286202380789	-3.36861817434849	9.85235509074166	4.55097851713998	0.55614807393521	-0.665530459220098	3.03572927523929	6.09929647220322	3.50107547072986	-1.82777471000193	3.36720825370596	7.630823022756	0.721915520867257	5.1005507204217	8.66679231594525	-0.307636957750955	3.70762343364746	0.215180775848322	2.75132424519023	4.10149375714955	0.587856162328524	3.20125494520477	-0.733428278791429	1.54290482095436	2.6241445630625	-6.21449060786781	-4.79941425917925	3.90193901108553	4.65848683702337	0.920470465894645	2.89661757493364	-0.286265797294257	-0.970674810293799	3.93117930219172	2.18624072381359	0.904062755839868	4.85714496759291	-2.036839972806	-6.95434268734608	2.3912132878198	6.13955864494903	5.44465104527388	0.245657341345104	-0.429637734238738	-3.35447470537271	2.52905252517312	0.946909290872005	6.4816908724161	3.76494799399731
MEOX2	-1.66000455101398	0.546456926952201	6.97707526128229	5.94618268278462	-1.61904196549797	-1.48741943898525	-1.03220106079802	3.85079681981568	1.54234277809219	0.505895703175117	4.55035231756833	1.70018444642758	0.488064911299768	0.5064241182194	0.552330495988794	0.246719556068831	3.77652474414788	-0.831395498355882	4.72047224307204	5.07343247591622	3.80812943254655	1.3858954581441	0.595496927379326	3.52876869821082	2.53750468499969	-0.121959075481781	6.72389989909237	0.429742459149017	1.04573779933219	-2.00556683418163	0.920581825202995	-3.81192616313249	4.92575760081084	-1.53958540885423	1.16627126993608	-0.309872169285506	-0.296998614091784	-1.23165897861224	-4.6429493327582	-0.599288280767477	0.0841411632151736	2.68543366583405	-0.623152634186692	-1.78717143351031	-1.03991255658732	6.25321298583873	-0.0280872411764098	0.78676877368906	0.154292145130875
CCL2	2.488055111428	2.83847248050293	4.96356489860308	7.16861682375483	4.1037417921098	4.35026345936419	4.3385316276775	4.15164002260352	6.97033214993997	6.95624180715591	5.44883473034855	4.05955862063959	5.67194397083416	3.7884567178854	6.21149335567614	4.58448958208751	6.34015599991156	5.31949479386575	5.84451219874712	3.50287698048195	3.85130117976548	6.36080370744589	5.48953118919489	5.11458508860465	6.12418722683586	2.14315521092286	4.88106185145208	6.40354773922595	5.24162665554635	4.87899640050056	4.80123810572916	4.77897199665553	6.24163710175714	3.46636686610101	5.56440515325177	3.11447938892733	4.64360503784382	4.05762023295296	4.93928508216678	2.33219406364789	5.02823951382498	3.91183628779836	2.8529474841894	6.0806212231212	5.5014627504994	4.68871906020049	5.23553484571157	5.07451765169855	3.87048259522669
CCL8	-0.469362704674453	-0.378126519377364	-0.300086608684773	0.833589444842711	1.7805327796974	3.5633250422197	2.62839421768704	0.939190843878527	5.98676452080088	3.24499753805983	2.29120951520821	-2.13672522731494	3.51939245355175	2.15499031351223	-2.90808614693393	2.44296148211992	1.66921587128265	3.92836321092246	-0.0540056770951948	2.87109837154949	0.440011569452814	2.84581678804915	3.0753106078229	2.39719887659018	1.91925647155794	0.86598436148016	-2.47170750904786	2.97184381387396	-0.569743028416328	4.05859219841192	2.05894523373915	2.2100702807371	3.89914014941333	0.446117819191074	3.2908044993808	0.200443811745811	3.13862699054095	2.02164184478837	3.58293928618563	-0.0607345380138935	2.30784509186444	-0.142773346381168	1.14390112256857	3.93677783929868	2.67682197237462	0.287341287657763	-2.92443004260647	2.68841670643326	1.26582124586788
ST6GALNAC5	1.63141574977694	-6.42696539954844	2.45205247530696	3.47243883891829	-1.70643735424089	0.0338030926195001	-3.02088041492677	0.287767483120858	-1.52814544540583	0.987523970878317	2.82403909550194	-0.649691427818359	4.68919825705476	1.26186677015917	0.623665476635186	-0.751091655106534	1.43728465055081	-1.18420154674954	4.08589257021041	2.05138984203101	3.08122071758876	0.0518988037907924	0.467559113021206	0.995396649373326	-0.670605999935199	-1.3410023529063	0.802228472936966	2.07280097033995	0.410872266936906	1.86768995774624	2.48767986670396	-0.0352273675695425	0.226423685121342	2.65687601223559	0.418267180123588	3.4653298766908	-2.24114855446199	-0.951978790324542	0.913869978676739	-1.62674879423349	0.208438114808343	1.98860281237099	-1.57971876508518	1.65241082785296	-0.456735891351058	6.26034746395552	-0.294378947293518	1.84283607950239	1.47251173721075
CD48	0.474167162797609	1.87945984632676	2.29287281340039	3.68722643646206	3.01221977703066	2.07502792475371	5.34049267085311	3.89113244404196	5.38125020131617	6.81217496534057	4.02774724191756	5.21788617315973	5.0717253153084	5.76052533666637	2.63083716315972	5.26210596360457	4.55198575156505	5.41752297103435	3.87658255981488	0.818693953244658	4.3841899369883	6.83691920615568	6.24795596595297	4.69628031263551	5.58064986250935	-0.871513967817234	2.7448343540335	5.88031017519637	2.97548216555552	4.2679582710316	5.13869574623665	3.62291107312256	4.8383826154919	3.74225674664528	3.86511421510221	2.72685609224971	4.18087880218144	4.62761653433362	4.13785311321506	4.80334184588538	4.09641007005853	2.24717962030864	2.04452354147112	4.79160792370434	4.66104252566808	0.176285421779279	4.2338120399675	4.67349872260955	2.42455641244228
PLA2G2D	-4.01075473445152	-4.17065961259521	1.17819742656596	0.00388953243126543	1.32846607256344	2.86070882110825	5.70285152597735	3.8309293812104	3.86599559616867	7.76107414720096	0.855275907680801	4.66172668258001	4.19182426331176	5.1546612792306	0.811030625964858	5.22369479940264	1.95580702527002	6.44635265579122	3.93205119938841	-4.39409581731896	5.21811749167708	6.08026625714129	7.36600840501221	4.20410798158373	3.67516485712847	-3.46384927519888	-5.63067927182175	5.20580848312278	2.66085301656213	3.63158522792067	6.51082385764225	4.61680303256276	3.32131775663443	2.46037792017584	-0.543304942356573	4.21657805155032	5.10243559314794	6.02187639373568	4.80119677265343	4.47037605033284	4.52213185721185	-2.17547335158509	-2.32025162874799	5.28116926134097	5.89421846069612	-3.01346373133444	4.00836834727981	3.21930596954859	0.764948603677706
HSD11B1	-2.86273177143927	-4.84489285777142	0.901738822727371	-0.842267194156657	1.4934774707617	0.38157599014524	1.33329082686832	0.191941659154272	5.4301743945838	4.72613332497545	-0.0182200715118081	0.0880099597142017	2.01191627421764	1.39301796074759	1.32323839107138	2.09119505963735	2.21797534160246	4.50180118000926	1.52929185847554	-0.0245403457656151	1.45634551646934	1.19246996593646	3.5901202757867	1.60593203909132	1.12052534580095	-1.02258296265751	2.95955345431019	2.116300161738	-0.258017998352591	1.14493220320702	3.06004085798302	-0.93501680427889	0.900966704557402	1.55841838325712	0.381731125238371	0.158510005482541	1.92379294304083	1.41635511492349	1.64042971091753	0.609558837203625	1.01193720453647	-0.883155532459479	-2.32881064669371	2.6084249869887	1.72813198462557	1.59294783803742	2.37815813297807	0.971643324099608	-0.181892914767571
RARRES1	0.725206819924605	0.499512211954287	3.18507472116503	3.55200569890975	3.29500565681239	2.84440741785357	2.71324413606947	4.45268734794804	1.95990512008603	6.51786215512453	4.46707366548436	3.34274192141682	4.70333771140178	3.44470952936415	2.1232908171491	5.07699002506905	6.51789136655162	3.11941246931305	5.88182851764307	2.99841620130572	4.13025951509726	4.7146256711966	3.71078021971024	3.51278177861257	4.1551208850337	-0.0715287437471469	2.87179011389717	3.71783717664054	4.21183785864605	2.10721525945248	5.75792221236045	-0.536354931377143	4.62443816251064	2.74690895674968	1.7419850445142	2.97899878811977	4.04576033906369	3.71801997137033	2.67652518602097	3.17108396573803	3.05172223291086	2.42341381341508	1.55118602689922	3.11028670674384	3.26272541703092	2.58709870333743	2.10552131289858	2.96592882364915	2.20786837722918
GPR68	1.84304262300086	-2.14842471472245	3.04516407026453	2.43995732486695	1.85609189834019	0.211263173641441	4.78556622500391	3.94222831492629	5.21713026513335	4.03941498997685	4.74998892136107	2.92816407620545	2.30373924977724	2.34620987503992	2.56136803205243	3.20336961988861	2.86957870484505	2.85150924107682	0.676023821098843	0.264709295918933	0.879491129796603	4.4625393242836	3.16610288575488	2.41619053716228	2.96907048073199	-1.19039559305629	1.99419849253755	2.98315555877616	4.57989748197744	1.93376258554578	2.48118822506301	-0.0424377207120706	1.41451631463649	0.221502102849369	2.7062569293624	2.52480494632499	1.59780443355213	2.88174508396442	1.64217164511998	3.09167948116545	2.40481725617501	2.08292735230572	2.30281289616427	2.14928662760845	2.41628720397379	1.66567001480394	2.95641625837988	2.85413563472523	0.714409677324652
COL10A1	3.38612929873235	-4.1540134219834	5.71639814173255	3.19817054459135	-0.485669449174248	0.348934947856157	-1.4929890450316	3.61320808617892	6.72250300050186	-3.68832409637735	3.74612737391233	1.7902981168657	-1.25381562320489	-0.150029665194645	2.94201716406369	-1.38675664606751	4.06023023947471	0.895676632447927	-0.434368130548493	0.393229691946453	0.810246103876553	4.33556461476405	-1.0228930759033	-3.36667432957705	0.694815561749546	-0.0878965296771504	-1.88800273350575	2.22191854674046	4.91608576644783	0.794843491024477	-0.122799507228962	-3.82461194629507	-1.44323458732788	-1.13210106727458	2.65318472529323	1.73384071369691	2.06201723402578	1.57963720338847	-1.83667339365422	0.801680121099033	2.5456880382081	0.662678251897466	1.6658736686278	-0.60707819799071	-2.07412047152328	4.14089443678993	-0.545752819538705	3.06753010855528	1.88000992857907
IGJ	1.16243043905438	-1.76207565007911	6.40028903615232	7.58633034219089	6.97040571659338	5.16292492049368	7.80314082467486	6.95083237356086	7.37385921254477	10.780385934359	2.40929955459532	5.13628158848518	8.73962089569443	5.6101312156417	2.54285273537283	5.72766502651463	9.02756525950665	8.585150917946	7.1755286800231	0.166842321636253	6.00688230449578	6.1812001883617	10.022163364604	8.2845586507458	7.99258694631781	1.32234699485616	-4.12725913310706	8.8349611540433	4.53022482746848	8.68183139690645	8.05165768344441	7.08193977649529	3.92671307426845	6.28395056979903	3.10293215604675	3.91967119633801	6.91992494041616	6.07192092020907	7.43157003101707	8.64534628297491	7.71240116096345	2.00459888487799	-0.422050391071877	7.96515683135354	7.78577290562883	3.52192455653073	1.68177691335822	6.0607909902814	4.43773457355588
CLEC10A	-2.32356469975228	-1.37805724120281	1.10116442846149	3.24766050122773	-1.00007437936928	0.0338860089824022	2.2579012581275	2.04586775848273	4.6451314274195	4.70277363798762	-0.0122103877129385	2.80021534807025	3.30164775600053	2.68230527532949	1.68293917565327	3.73298569413936	2.09288564913981	4.54638772344968	2.32402889914587	0.454700230298904	3.32551729456491	2.60659504444918	5.85061286498443	3.38372041204723	2.99415768943228	-3.11175330192145	-3.27988388061425	2.34954569423603	1.42200693732273	1.48891750341229	4.80344205214398	0.1199181822083	2.54245286637321	0.879748173633701	1.50572119610396	0.98936399065105	2.02071173637045	2.79907386184324	1.86212577942498	1.99307003749535	1.87086558225209	2.69375839207233	1.73823582321568	3.20681608479273	1.60941190068941	-0.890779926975079	3.81091770539636	2.69916596016888	-3.19523231972565
CCL21	1.2948403337129	-0.106871073815444	3.7624357611731	5.08157652909466	1.54722715492842	3.22500791271576	4.74732134713522	2.69420503202146	7.37359784946864	7.49293418710589	2.82771581399981	10.0939699079072	3.83561313864225	1.88560193430024	5.22889010102907	-0.347725797377689	7.56320503854578	-1.62895988458584	4.93010082316391	0.224854924083267	3.36515085364481	6.71749084198295	7.21149396204415	2.4510848214468	8.03836482288998	0.741167238884859	-7.10034630120022	6.28824951521778	2.99158538157953	-0.672388728525517	2.62587563732123	0.355363887655771	7.11714956012011	5.32051674725219	3.09618120287592	-0.306544588951941	0.102135533385519	5.29738898517474	-3.78343483006494	-4.67342193580658	6.18211346539215	0.579368932767592	0.492990128135644	6.76035898795293	5.11816207753704	-7.27567830686996	9.28639743969611	0.741825428895961	3.01567828141745
SULF1	4.99006218788707	3.55370138247669	8.91582408704151	9.08183142001519	5.50379869028704	4.53602199172455	4.31346885110646	7.09354147142522	6.22427529623152	7.15932682798699	10.7950899832248	5.68917977484911	4.17198017882882	5.95896248042313	5.20120292269331	3.90543973754353	7.78147800525278	5.91148129705571	6.94454436637481	4.49177303668324	6.11866048556208	7.31442365234439	5.93542789794228	5.36297795871128	6.66647228107131	3.67616766943537	8.12543826520657	5.97694355731469	7.65293583882741	5.59560826414426	6.36211403491366	2.08844350355771	5.96029925398823	6.34602464442393	4.26595552883558	4.55168223813558	5.77013962749078	6.1250944018482	5.9738405901811	5.10572687375608	7.21905569821803	6.38238999466046	5.30892508300372	5.04204326093265	5.72149645315301	11.0641730252665	5.65948618031258	6.22677307614526	6.15145928835749
CILP	0.855985983799349	-1.11129156012622	6.14607633909304	3.02665778250737	0.0340906274095477	-1.06941886235242	4.95758124629784	6.70970985543489	1.25070023257481	-1.43220174555789	5.52948218049676	6.06492271987161	2.9548899934906	3.1828846934388	6.2959369195876	2.39727837851894	3.46569939761281	-0.0523483155155916	-0.0883959716446851	5.60400706238562	-1.64635004715695	5.28847582875079	-1.07476886509093	3.8898945306937	3.72002106049347	-3.03545567342579	-0.30314036859073	3.48619435035319	8.02330227230237	1.32499014721001	4.21023441880557	-1.63148576183661	-1.614580293417	1.69377202076387	2.09594162561469	3.61487448191529	4.50120692365778	0.0389374355985337	-3.04759775671193	3.06593749435831	1.44242195679939	3.0404744094207	-1.62367396993278	-1.16822435369609	-3.17545536199923	2.42544069749964	4.95406447339408	4.76402570131629	4.38906473602756
RBP5	-3.00927151997272	5.71430277158486	1.15335663091597	2.54994206124173	0.655387734539094	1.78826705013521	0.968277290417182	0.719709453647246	3.75376802292761	4.25806961751296	-0.995315882098285	3.17636044922539	2.66737531305533	0.865677565381337	3.46068307444541	2.94053343766665	3.13369593296277	0.49910597877398	3.64859426556949	3.77167481022712	3.14476988948004	1.22424072958542	3.90517288392857	3.17217348360394	2.99489211179466	-1.27549555016131	-1.11975308758376	3.1890943387596	1.38984184859547	-3.49486390453078	2.32241507044899	1.11372254814657	3.23128980553679	0.652450593917543	-0.776386144198331	0.959035624930433	0.576034017233628	2.56899443736971	3.18469042968085	-1.06578626567943	2.76098509726502	0.871148633699774	-1.93485293728956	1.47667004758843	2.29505629082063	0.00546832001070037	3.73884181402716	0.461623954764425	1.60531890495117
AMIGO2	1.83984582316411	1.63544667574593	2.34505239828971	2.01328645127982	4.86967395011579	0.0302572381823488	3.31698490405199	0.948934137584455	2.69583429704598	3.40563702907902	2.5501432942694	0.979074717045501	1.18030863972467	4.5502955953651	1.7249202106912	1.71999666365284	3.01058944452956	5.46591764113191	0.35402762960182	-0.702821152465384	1.95905299846819	3.94767573075432	2.61899352700152	4.44597883773983	2.31265711400911	-1.50884783596261	1.30999844521672	2.35105164737976	2.58178362709719	1.1087721493183	1.97196830780065	0.526479226450361	0.877172853571363	1.14304631066626	0.0577293805280198	1.83894798961028	1.0538546735646	1.97156966078423	1.6600049124184	1.97875752255851	4.87641176249338	-1.08106812982803	-0.0852111351559037	2.02687223418766	3.10275778934311	-0.0306987552553775	1.50221333299827	1.04948663484058	0.405941593281959
FGF7	1.19652743099154	-1.16277912931693	3.95639783003993	4.13713283989161	2.21218010282358	1.69477514544029	-0.190710114795265	2.69119231656989	2.50430022279134	4.2674550744496	2.53355708423833	0.45034714800313	2.42876536661594	1.20281805846678	0.664203117919012	1.58808496291554	3.92067079938498	2.52851720765794	2.28392085467346	2.46517792189611	1.40924541004059	2.05876604262992	2.65411825080876	1.80515249408239	3.27841705134209	1.05643821095487	3.15665371182985	3.25914642402236	1.84056713014007	1.71911972544234	2.78728470772217	-0.0694744688161791	2.9593281060167	0.759397875206371	0.855303120514976	0.247060289824537	1.20228420976683	0.0584376120540245	1.28502924832456	-0.141856404037075	1.64741441450226	1.10282006539903	1.44302550643847	1.7986558888547	2.08168345287996	2.84829646109603	1.2916789392987	2.40937992091184	0.871401452560628
DPT	2.79659970986024	-4.96796087206797	6.45690083264849	2.68278800862568	1.91422432897616	1.53676793655774	1.74967131425849	4.46104353314923	3.38394536078323	3.1259087284377	2.46567595063591	4.54184699694929	1.54374463118409	2.77821040987851	4.9923786770773	2.51133406527605	4.36879750032464	-1.70108171216056	3.83156008319161	4.20017266055584	1.09366575288657	5.71454881288107	3.73129617760873	3.41538162732325	2.99905973521849	-1.38556321968767	-4.77327787004816	4.62733379971758	2.82216933784373	2.18339467179348	1.60579715032684	-5.31366011857328	2.07544390589466	1.4635604947638	3.23882389555522	1.03957253909506	2.83536747559293	2.39902625273393	2.29695509523182	2.67247532683849	3.51433500265182	4.33205861348209	1.18512343181387	2.64657585339853	1.60197324133248	0.524615308365089	4.62793481289644	3.82907383975741	2.73222007880361
FNDC1	2.1754393564028	0.917958878478563	7.39381905380002	6.43983257695806	0.960576845820871	1.87346446698976	1.89302391753147	4.2149736884706	3.11841991127593	2.20925589777607	4.33420384534338	5.42184165227988	0.874968103220219	2.44961453655021	2.99165646497751	2.10239114087967	4.7838025041454	1.92342209102251	0.860718636898963	3.45269872130193	1.07841970986947	3.62312051751619	3.51120411217232	1.2104616215259	3.71837418688927	-1.41435400810193	-5.4733432868495	3.09990330476206	4.52357270622995	2.10207892094575	1.61229519070032	-0.00211579778280477	0.567991230824182	2.47067902840962	2.5924139323693	2.33650666277515	3.36568673098516	3.12125464337251	-0.725842518966683	1.90106978228536	5.16854919087413	3.64269422845356	1.91539286101234	0.761312716439822	1.80691544110797	4.28839970794407	3.55756551693766	4.41563510593961	2.8151476091529
SVEP1	0.38325403342359	0.467746246005327	5.10492856116833	5.82683943176294	1.121157042363	2.57921556285062	0.424113288681513	2.38043361463743	2.5949370846685	3.69436685663527	2.48825746110635	4.40292214576759	2.75871832023458	1.44056181547788	4.06504361127029	1.8910606922821	2.70394157502231	-1.07073323700794	4.07096308955826	2.59000567287011	0.744923512170942	1.21887903472517	4.27912649265101	2.23086390432326	3.31067890502553	-0.281988102218933	4.28414810666489	2.37404695326808	4.07656662311369	-1.74935804241926	2.73299654697371	-1.2370213143427	1.78342040520988	0.158924691162988	0.446807582461224	0.634638779917712	2.10391981587806	1.89925441656345	0.889488261492681	1.76725204422781	3.09612661124024	1.71527896076204	1.19210134653296	1.17042479089914	1.33494093262659	2.04630763054494	3.35118776452692	2.35856167798359	1.35570483415893
GREM1	2.2339708628468	-2.11679206109753	2.50495294746871	0.71999698746346	1.91675569724811	3.49734070745351	-0.430550997518194	1.31254565090609	5.58556812273581	1.16459803164709	3.50673868130523	2.93813336803894	-1.84435314469968	0.171613934774628	1.55774827628263	-4.28201293349202	4.83027261845218	2.3875357438757	3.25111667986844	-1.19387907129315	0.886894928592883	3.62962192361616	2.87319227742401	0.647825656957006	2.82823705560541	1.39541043891189	-0.808130224621541	3.12215915566001	3.24862166823578	2.47725456754694	-4.04944733425162	-0.725810831978912	2.27667986642814	1.61547527448361	0.510753430565938	-2.70006621992124	1.14916801883284	1.01528783845967	-0.166427185674372	1.27321569536113	2.151044957158	1.7240775387281	-1.339875482769	0.18709008569453	1.32340410987766	3.27573658240563	5.01208191745055	2.02097293766494	2.36861525467357
CD3D	-0.337482204608884	-2.82065346594331	-0.0413368805216496	1.16231606235194	2.38078968514261	1.53594463729147	5.41833725608644	2.81673441542929	4.82554107598883	6.19704101752901	1.72197529670046	4.24473511566001	3.94903791301013	5.17684544912614	0.377406787156481	5.27539920565173	3.91529983307917	4.31695915953389	3.86696118740355	-1.91438455700413	2.9927917970839	6.72830400803361	4.88228758992755	3.20809238363709	3.99612914036566	-1.40503029965252	-1.32511083788064	4.7511619104263	1.67311645715781	3.03898642271783	4.47610692000716	4.16774580159613	2.31981339685508	2.24013735630734	3.08718409887237	1.87043982331518	2.82985763675852	3.92236690147803	3.47144928675047	3.79805974367176	3.41579297327113	-0.410307821226727	0.481968695844507	3.63515701101255	4.09108680450695	-1.16101525333379	4.30193648561135	2.63161057708961	1.84614871326309
CXCL11	-2.02516694822073	-1.98496361383885	0.126211069023121	1.8887873183595	2.6282658740439	2.68568073760986	4.77207635641545	3.32580111658355	5.72313766027647	5.68092364758205	4.37682407238848	-2.80261047447943	4.70002942765232	4.30584299127162	-2.83656708345471	3.42548486878542	2.98794764991737	4.33528068777805	3.32256358336971	5.02788456001535	1.19439179910845	7.96528643478898	3.23202748932352	3.16021514586878	2.30467984762085	-0.438241287775223	2.4968790235386	3.48830265032476	0.892726794617168	5.08378706559136	3.79269881067132	0.933365232865922	3.3281434525503	2.95438767701194	3.59123065912965	2.12102210194603	5.15457749814584	3.33988357765586	1.18368370032214	2.92637277252243	1.804833366622	1.07152317649696	-0.43413096796222	5.0145731675586	4.03653993522469	-0.856769165250308	-3.27432666496304	3.84202244280208	5.00029129744527
LRRC15	4.11064885239791	-4.25749455258047	7.38520499626877	2.85395186384636	2.13500743721982	-0.606717177275499	1.71176857742906	6.01456758902519	2.66313631033472	-0.0722062724833499	4.58082318708511	4.74326212509457	-0.118351267142864	2.93537649422857	4.96488432122492	2.19528757592798	2.72129691308047	-0.0278770885807934	0.33356171736219	2.29238309083583	-0.162183040144661	6.33489805930214	1.41736574379567	2.98296567809221	4.8662803900907	-6.52808845632166	-3.15414160966057	4.2076145407009	6.51764251530758	2.40827226330932	-0.0719290275063099	-3.70454165503253	0.392635214150417	0.852285660605965	4.69426993650503	3.97733683623426	3.10128040931389	2.44046220265433	-1.59715542880226	4.73309389843254	4.11329082431664	5.44828875990835	4.9226285859337	1.35282430304363	-0.111709432816163	3.38042090457218	4.5540691836972	4.93457070313256	3.15755000511051
CD8B	-2.11674227550912	-1.74381680397254	-1.17968650854775	0.123692629832331	2.46657410000197	1.85138997028267	5.4550480290627	2.71378586460543	4.72457630508882	6.20048580208731	1.22299098195173	2.46967051817295	3.47356425297618	5.99921849552412	-2.86960546198952	4.96978895248361	3.45184547971265	4.7395669865637	3.12578244224642	-2.48005768503155	3.02899296753378	7.10641604429767	5.50111251778916	3.5406339520868	2.22577628839547	-2.13979038350251	-7.20396990958503	4.57145287981101	1.04222710516301	2.9933288330941	4.93630794915683	3.23559539587766	0.307920138263693	1.27646709669797	2.64612890893343	2.38487180515614	3.17444929893573	3.63512584117853	4.34245545349655	3.83314554061008	2.05208872473914	-1.09824325001656	1.0847942251753	3.9116794446162	3.75278547957328	-2.30906920175737	2.3091523190521	1.8768006844378	1.29695475767485
CCL19	-1.81242280063343	-3.36552097347907	3.43105406505661	3.6379569721079	2.14132324651978	2.88522601642007	4.07163506266313	3.83919926872887	7.23019125215197	7.99601649193508	-2.01634881221743	6.83704459936749	6.60016790077171	3.33095252800691	5.93414159498954	6.27454607497016	5.87986569158504	2.97967783950764	5.16578319493575	-1.12894632269319	2.5637044908283	5.15911852723454	6.00691158684259	3.86306828790594	7.10075329424847	-1.43101215573297	-7.12754697146258	7.53330359834043	4.8034196239252	0.933671073829861	5.34149101183456	1.67659544811978	6.53357149384139	3.58170381219564	2.01103018612794	2.9967955249399	4.09027883694844	5.80548600374616	-0.0599820843701422	1.6267882113393	5.6271693299938	0.951982271414709	-1.25011701519783	4.64877183635016	4.94534516630215	-4.95090846354961	7.98093965577647	4.17905941166083	3.56825728804071
TMEM119	1.89975910622529	2.4019116158547	6.30655265468576	4.55265749703197	3.04444745398643	1.43747998128531	3.19966402963878	4.46765188916685	3.81615176114692	4.05534824737653	5.33620961737944	5.86620381587827	3.60506999218179	3.68780188976302	5.91695000982389	3.6834511056828	4.82591633436833	4.09886532151213	3.49429999421328	3.132882692996	3.15494629547499	4.55906579547089	5.4120646113842	2.91911035095201	4.10270161248661	0.0190643283263024	0.113800387575813	4.91227163659391	5.12323524510439	2.25981603561425	3.56291608636019	3.24149275249695	2.77100481513123	3.39540043983288	3.39861386373982	3.65271853606371	3.47022659022293	4.00981314194651	1.54996782335907	3.37858123065873	5.51719767789562	3.97215055601249	3.15744469287784	2.9920818138976	2.02644797723387	2.29514724690958	6.02001248883968	4.4508449693765	3.55992990185315
KRT5	6.35493532271465	-2.41811233747873	-3.75011827180009	-0.0882560616640432	2.03640090454474	-3.2399860003801	-0.108618659982184	-1.28125960511288	-0.571369054027367	1.27820510184927	1.44571865100788	-0.836842350630583	1.65058937488278	-1.98078176796735	6.98147425701628	1.13160793258141	3.50157223859601	0.136793651633733	3.57546780911412	-3.04104478064562	-3.96559877734503	6.89767149197386	2.17135401610388	2.08271199130768	0.135134779267981	-3.09539351711373	-3.48993113017624	-1.64608804903439	-0.855773389435638	-2.72963281867997	-1.90655930172782	-3.78923499079643	-4.01309843963045	-4.61086933187929	-4.52910088239491	1.02498770374376	1.60224911203267	4.24027891991843	-1.34692909140316	-6.30805831808675	-3.30131195603558	-0.61425656960451	-4.26006408745401	6.01942571100647	-2.27086621520521	-2.22091782935266	-1.43957335773328	-3.12785791041991	-5.85779605740296
C2orf72	1.13998034688612	-0.373982989348589	0.524302352602637	2.26947667477572	3.34945416997389	0.957661584789553	2.17815219936107	3.22821475350799	-2.85578867425096	-5.67321144338396	3.19196994069786	0.138493960026969	-3.77927246032976	3.37876163806068	2.16788515655989	-1.72945751838523	-1.49618339487598	3.6165766548907	-0.398423864021991	-2.91363028990843	-0.981789536095814	-3.316026940731	-0.660512803784613	-2.46938865955271	2.67513308465263	-3.0291525512361	0.36264357434474	-4.40744349132526	-3.12959739602526	2.98717805252921	-1.63657250677646	-0.804250865023568	1.44835908736279	-2.24805811368448	3.05697643275392	0.237939780577247	-1.22086425927531	2.75664717881244	1.63147346790996	1.6576776595237	0.915505335441109	-1.23381378769188	2.45231374301765	-2.71570666872872	-1.98032900317111	-2.29164102154558	0.509350734073704	1.29008983196738	1.0066145439343
[truncated: 179 more columns]
